# Supplementary material for: Bioinformatics-Based Analysis of Key Genes in Steroid-Induced Osteonecrosis of the Femoral Head That Are Associated with Copper Metabolism
Source: Biomedicines. 2023 Mar 13;11(3):873. doi: 10.3390/biomedicines11030873 (PMC10045807; doi:10.3390/biomedicines11030873)
Supplement: Supplementary file 1 [file biomedicines-11-00873-s001.zip]

Archive with 10 entries (10 files):
- Supplementary Figues S1-S3.pdf
- Table S1.xls.xlsx
- Table S2.xls.xlsx
- Table S3.xls.xlsx
- Table S4.xls.xlsx
- Table S5.xls.xlsx
- Table S6.xls.xlsx
- Table S7.xls.xlsx
- Table S8.xls.xls
- Table S9.xls.xls
