# Supplementary material for: Bioinformatics-Based Analysis of Key Genes in Steroid-Induced Osteonecrosis of the Femoral Head That Are Associated with Copper Metabolism
Source: Biomedicines. 2023 Mar 13;11(3):873. doi: 10.3390/biomedicines11030873 (PMC10045807; doi:10.3390/biomedicines11030873)
Supplement: Supplementary file 1 [file biomedicines-11-00873-s001.zip › Table S1.xls.xlsx]

## Sheet: Table S1. gsea_report_for_PNP_n
NAME	GS<br> follow link to MSigDB	GS DETAILS	SIZE	ES	NES	NOM p-val	FDR q-val	FWER p-val	RANK AT MAX	LEADING EDGE
GOBP_RESPONSE_TO_INCREASED_OXYGEN_LEVELS	GOBP_RESPONSE_TO_INCREASED_OXYGEN_LEVELS	Details ...	27	-0.491838	-1.70991	0	1	0.857	1707	tags=41%, list=9%, signal=45%
GOBP_REGULATION_OF_SUPEROXIDE_ANION_GENERATION	GOBP_REGULATION_OF_SUPEROXIDE_ANION_GENERATION	Details ...	20	-0.690122	-1.69875	0.0205761	1	0.884	1951	tags=70%, list=10%, signal=78%
GOBP_REGULATION_OF_SUPEROXIDE_METABOLIC_PROCESS	GOBP_REGULATION_OF_SUPEROXIDE_METABOLIC_PROCESS	Details ...	28	-0.660338	-1.69095	0.0203666	1	0.896	1951	tags=64%, list=10%, signal=71%
GOBP_REGULATION_OF_MYELOID_LEUKOCYTE_MEDIATED_IMMUNITY	GOBP_REGULATION_OF_MYELOID_LEUKOCYTE_MEDIATED_IMMUNITY	Details ...	52	-0.568452	-1.67054	0.0332681	1	0.915	3164	tags=54%, list=16%, signal=64%
GOBP_SUPEROXIDE_ANION_GENERATION	GOBP_SUPEROXIDE_ANION_GENERATION	Details ...	34	-0.566678	-1.66461	0.071579	1	0.925	1951	tags=53%, list=10%, signal=59%
GOBP_SUPEROXIDE_METABOLIC_PROCESS	GOBP_SUPEROXIDE_METABOLIC_PROCESS	Details ...	62	-0.437618	-1.65773	0.0644491	1	0.93	1999	tags=42%, list=10%, signal=47%
GOBP_ANTIGEN_PROCESSING_AND_PRESENTATION_OF_ENDOGENOUS_PEPTIDE_ANTIGEN	GOBP_ANTIGEN_PROCESSING_AND_PRESENTATION_OF_ENDOGENOUS_PEPTIDE_ANTIGEN	Details ...	19	-0.701155	-1.65482	0.0135135	1	0.931	1258	tags=53%, list=6%, signal=56%
GOBP_NITRIC_OXIDE_SYNTHASE_BIOSYNTHETIC_PROCESS	GOBP_NITRIC_OXIDE_SYNTHASE_BIOSYNTHETIC_PROCESS	Details ...	18	-0.656386	-1.64829	0.05	1	0.939	2345	tags=50%, list=12%, signal=57%
GOBP_LIPOPOLYSACCHARIDE_MEDIATED_SIGNALING_PATHWAY	GOBP_LIPOPOLYSACCHARIDE_MEDIATED_SIGNALING_PATHWAY	Details ...	57	-0.589804	-1.64745	0.0155642	1	0.939	3887	tags=67%, list=20%, signal=83%
GOBP_REGULATION_OF_LEUKOCYTE_DEGRANULATION	GOBP_REGULATION_OF_LEUKOCYTE_DEGRANULATION	Details ...	43	-0.57705	-1.62555	0.0555556	1	0.956	3164	tags=56%, list=16%, signal=67%
GOBP_POSITIVE_REGULATION_OF_INTERLEUKIN_12_PRODUCTION	GOBP_POSITIVE_REGULATION_OF_INTERLEUKIN_12_PRODUCTION	Details ...	40	-0.527515	-1.62223	0.0450098	1	0.959	3385	tags=50%, list=17%, signal=60%
GOBP_I_KAPPAB_PHOSPHORYLATION	GOBP_I_KAPPAB_PHOSPHORYLATION	Details ...	19	-0.562173	-1.62155	0.0447471	1	0.959	1569	tags=42%, list=8%, signal=46%
GOBP_INTERLEUKIN_12_PRODUCTION	GOBP_INTERLEUKIN_12_PRODUCTION	Details ...	60	-0.527373	-1.61038	0.0507099	1	0.963	3515	tags=50%, list=18%, signal=61%
GOBP_VACUOLAR_ACIDIFICATION	GOBP_VACUOLAR_ACIDIFICATION	Details ...	23	-0.62109	-1.61008	0.0094697	1	0.963	2970	tags=65%, list=15%, signal=77%
GOBP_REGULATION_OF_ANTIGEN_PROCESSING_AND_PRESENTATION	GOBP_REGULATION_OF_ANTIGEN_PROCESSING_AND_PRESENTATION	Details ...	20	-0.632468	-1.60282	0.0491159	1	0.966	3305	tags=55%, list=17%, signal=66%
GOBP_ANTIGEN_PROCESSING_AND_PRESENTATION_OF_ENDOGENOUS_ANTIGEN	GOBP_ANTIGEN_PROCESSING_AND_PRESENTATION_OF_ENDOGENOUS_ANTIGEN	Details ...	26	-0.65049	-1.60209	0.0243408	1	0.966	1258	tags=46%, list=6%, signal=49%
GOBP_CELLULAR_RESPONSE_TO_BIOTIC_STIMULUS	GOBP_CELLULAR_RESPONSE_TO_BIOTIC_STIMULUS	Details ...	217	-0.432034	-1.60033	0.0476191	1	0.968	3887	tags=47%, list=20%, signal=58%
GOBP_POSITIVE_REGULATION_OF_MUSCLE_CELL_APOPTOTIC_PROCESS	GOBP_POSITIVE_REGULATION_OF_MUSCLE_CELL_APOPTOTIC_PROCESS	Details ...	23	-0.488708	-1.59518	0.0194553	1	0.968	2325	tags=43%, list=12%, signal=49%
GOBP_POSITIVE_REGULATION_OF_REACTIVE_OXYGEN_SPECIES_METABOLIC_PROCESS	GOBP_POSITIVE_REGULATION_OF_REACTIVE_OXYGEN_SPECIES_METABOLIC_PROCESS	Details ...	91	-0.43257	-1.59217	0.063655	1	0.968	3175	tags=44%, list=16%, signal=52%
GOBP_POSITIVE_REGULATION_OF_CYTOKINE_PRODUCTION_INVOLVED_IN_IMMUNE_RESPONSE	GOBP_POSITIVE_REGULATION_OF_CYTOKINE_PRODUCTION_INVOLVED_IN_IMMUNE_RESPONSE	Details ...	53	-0.533492	-1.59211	0.0471513	1	0.968	3561	tags=57%, list=18%, signal=69%
GOBP_RESPONSE_TO_INTERLEUKIN_6	GOBP_RESPONSE_TO_INTERLEUKIN_6		41	-0.46385	-1.58332	0.060166	1	0.974	2716	tags=39%, list=14%, signal=45%
GOBP_POSITIVE_REGULATION_OF_T_CELL_MEDIATED_IMMUNITY	GOBP_POSITIVE_REGULATION_OF_T_CELL_MEDIATED_IMMUNITY		49	-0.526459	-1.58281	0.0505051	1	0.974	3721	tags=47%, list=19%, signal=58%
GOBP_POSITIVE_REGULATION_OF_TUMOR_NECROSIS_FACTOR_SUPERFAMILY_CYTOKINE_PRODUCTION	GOBP_POSITIVE_REGULATION_OF_TUMOR_NECROSIS_FACTOR_SUPERFAMILY_CYTOKINE_PRODUCTION		84	-0.496211	-1.58173	0.0909091	1	0.974	3532	tags=48%, list=18%, signal=58%
GOBP_NEGATIVE_REGULATION_OF_B_CELL_PROLIFERATION	GOBP_NEGATIVE_REGULATION_OF_B_CELL_PROLIFERATION		17	-0.667822	-1.57919	0.0177866	1	0.977	2561	tags=59%, list=13%, signal=68%
GOBP_POSITIVE_REGULATION_OF_ADAPTIVE_IMMUNE_RESPONSE	GOBP_POSITIVE_REGULATION_OF_ADAPTIVE_IMMUNE_RESPONSE		96	-0.480304	-1.56065	0.0334646	1	0.983	3882	tags=47%, list=20%, signal=58%
GOBP_VESICLE_CARGO_LOADING	GOBP_VESICLE_CARGO_LOADING		24	-0.643711	-1.54582	0.0136986	1	0.987	3486	tags=67%, list=18%, signal=81%
GOBP_RESPONSE_TO_EPIDERMAL_GROWTH_FACTOR	GOBP_RESPONSE_TO_EPIDERMAL_GROWTH_FACTOR		45	-0.407582	-1.54166	0.0509165	1	0.987	2408	tags=33%, list=12%, signal=38%
GOBP_REGULATION_OF_TUMOR_NECROSIS_FACTOR_MEDIATED_SIGNALING_PATHWAY	GOBP_REGULATION_OF_TUMOR_NECROSIS_FACTOR_MEDIATED_SIGNALING_PATHWAY		55	-0.449138	-1.54128	0.0748031	1	0.987	3141	tags=47%, list=16%, signal=56%
GOBP_POSITIVE_REGULATION_OF_INTERLEUKIN_8_PRODUCTION	GOBP_POSITIVE_REGULATION_OF_INTERLEUKIN_8_PRODUCTION		57	-0.474004	-1.53941	0.118812	1	0.988	1992	tags=40%, list=10%, signal=45%
GOBP_POSITIVE_REGULATION_OF_LEUKOCYTE_MEDIATED_IMMUNITY	GOBP_POSITIVE_REGULATION_OF_LEUKOCYTE_MEDIATED_IMMUNITY		116	-0.472707	-1.53888	0.048583	1	0.988	3882	tags=47%, list=20%, signal=59%
GOBP_POSITIVE_REGULATION_OF_T_CELL_MEDIATED_CYTOTOXICITY	GOBP_POSITIVE_REGULATION_OF_T_CELL_MEDIATED_CYTOTOXICITY		27	-0.571612	-1.53827	0.0777311	1	0.988	3721	tags=52%, list=19%, signal=64%
GOBP_POSITIVE_REGULATION_OF_NITRIC_OXIDE_METABOLIC_PROCESS	GOBP_POSITIVE_REGULATION_OF_NITRIC_OXIDE_METABOLIC_PROCESS		36	-0.533644	-1.53705	0.0325203	1	0.989	3175	tags=47%, list=16%, signal=56%
GOBP_POSITIVE_REGULATION_OF_PRODUCTION_OF_MOLECULAR_MEDIATOR_OF_IMMUNE_RESPONSE	GOBP_POSITIVE_REGULATION_OF_PRODUCTION_OF_MOLECULAR_MEDIATOR_OF_IMMUNE_RESPONSE		94	-0.408786	-1.53527	0.0521235	1	0.99	3882	tags=46%, list=20%, signal=57%
GOBP_REGULATION_OF_NIK_NF_KAPPAB_SIGNALING	GOBP_REGULATION_OF_NIK_NF_KAPPAB_SIGNALING		92	-0.434928	-1.53524	0.0640777	1	0.991	4144	tags=50%, list=21%, signal=63%
GOBP_REGULATION_OF_RESPONSE_TO_CYTOKINE_STIMULUS	GOBP_REGULATION_OF_RESPONSE_TO_CYTOKINE_STIMULUS		163	-0.431183	-1.53469	0.0534351	1	0.991	3693	tags=45%, list=19%, signal=56%
GOBP_RESPIRATORY_BURST	GOBP_RESPIRATORY_BURST		31	-0.517871	-1.53451	0.0791667	1	0.991	1314	tags=42%, list=7%, signal=45%
GOBP_CELLULAR_RESPONSE_TO_MOLECULE_OF_BACTERIAL_ORIGIN	GOBP_CELLULAR_RESPONSE_TO_MOLECULE_OF_BACTERIAL_ORIGIN		194	-0.408588	-1.52903	0.0921844	1	0.993	3887	tags=44%, list=20%, signal=54%
GOBP_TOLL_LIKE_RECEPTOR_SIGNALING_PATHWAY	GOBP_TOLL_LIKE_RECEPTOR_SIGNALING_PATHWAY		148	-0.448347	-1.5251	0.079922	1	0.994	3595	tags=49%, list=18%, signal=60%
GOBP_MEMBRANE_RAFT_ORGANIZATION	GOBP_MEMBRANE_RAFT_ORGANIZATION		23	-0.554384	-1.52391	0.0518672	1	0.995	2790	tags=52%, list=14%, signal=61%
GOBP_POSITIVE_REGULATION_OF_LEUKOCYTE_DEGRANULATION	GOBP_POSITIVE_REGULATION_OF_LEUKOCYTE_DEGRANULATION		23	-0.563268	-1.52372	0.084507	1	0.995	2939	tags=57%, list=15%, signal=66%
GOBP_TUMOR_NECROSIS_FACTOR_SUPERFAMILY_CYTOKINE_PRODUCTION	GOBP_TUMOR_NECROSIS_FACTOR_SUPERFAMILY_CYTOKINE_PRODUCTION		141	-0.436257	-1.52183	0.105485	1	0.996	3551	tags=43%, list=18%, signal=53%
GOBP_CELLULAR_RESPONSE_TO_LIPOPROTEIN_PARTICLE_STIMULUS	GOBP_CELLULAR_RESPONSE_TO_LIPOPROTEIN_PARTICLE_STIMULUS		30	-0.538955	-1.51903	0.0670732	1	0.996	2629	tags=47%, list=14%, signal=54%
GOBP_POSITIVE_REGULATION_OF_INTERLEUKIN_6_PRODUCTION	GOBP_POSITIVE_REGULATION_OF_INTERLEUKIN_6_PRODUCTION		81	-0.464786	-1.51872	0.112245	1	0.997	3510	tags=46%, list=18%, signal=55%
GOBP_POSITIVE_REGULATION_OF_NITRIC_OXIDE_SYNTHASE_BIOSYNTHETIC_PROCESS	GOBP_POSITIVE_REGULATION_OF_NITRIC_OXIDE_SYNTHASE_BIOSYNTHETIC_PROCESS		15	-0.621529	-1.51759	0.0983936	1	0.997	2345	tags=47%, list=12%, signal=53%
GOBP_MYD88_INDEPENDENT_TOLL_LIKE_RECEPTOR_SIGNALING_PATHWAY	GOBP_MYD88_INDEPENDENT_TOLL_LIKE_RECEPTOR_SIGNALING_PATHWAY		34	-0.571803	-1.51662	0.0493359	1	0.997	3410	tags=56%, list=18%, signal=68%
GOBP_PHAGOCYTOSIS	GOBP_PHAGOCYTOSIS		280	-0.421257	-1.51377	0.0965795	1	0.997	2064	tags=34%, list=11%, signal=37%
GOBP_POSITIVE_REGULATION_OF_MYELOID_LEUKOCYTE_CYTOKINE_PRODUCTION_INVOLVED_IN_IMMUNE_RESPONSE	GOBP_POSITIVE_REGULATION_OF_MYELOID_LEUKOCYTE_CYTOKINE_PRODUCTION_INVOLVED_IN_IMMUNE_RESPONSE		16	-0.579776	-1.51304	0.0618763	1	0.997	3510	tags=69%, list=18%, signal=84%
GOBP_POSITIVE_REGULATION_OF_EXTRINSIC_APOPTOTIC_SIGNALING_PATHWAY	GOBP_POSITIVE_REGULATION_OF_EXTRINSIC_APOPTOTIC_SIGNALING_PATHWAY		47	-0.443808	-1.51168	0.0657371	1	0.997	1948	tags=34%, list=10%, signal=38%
GOBP_LYSOSOME_LOCALIZATION	GOBP_LYSOSOME_LOCALIZATION		73	-0.428268	-1.51161	0.0841683	1	0.997	3263	tags=42%, list=17%, signal=51%
GOBP_I_KAPPAB_KINASE_NF_KAPPAB_SIGNALING	GOBP_I_KAPPAB_KINASE_NF_KAPPAB_SIGNALING		272	-0.403164	-1.5107	0.0304183	1	0.998	3717	tags=44%, list=19%, signal=53%
GOBP_POSITIVE_REGULATION_OF_MYELOID_LEUKOCYTE_MEDIATED_IMMUNITY	GOBP_POSITIVE_REGULATION_OF_MYELOID_LEUKOCYTE_MEDIATED_IMMUNITY		17	-0.715097	-1.50945	0.0318725	1	0.998	3510	tags=76%, list=18%, signal=93%
GOBP_POSITIVE_REGULATION_OF_IMMUNE_EFFECTOR_PROCESS	GOBP_POSITIVE_REGULATION_OF_IMMUNE_EFFECTOR_PROCESS		207	-0.408626	-1.50793	0.0866935	1	0.998	3882	tags=43%, list=20%, signal=53%
GOBP_REGULATION_OF_LEUKOCYTE_MEDIATED_IMMUNITY	GOBP_REGULATION_OF_LEUKOCYTE_MEDIATED_IMMUNITY		200	-0.441063	-1.50768	0.0951417	1	0.998	5212	tags=54%, list=27%, signal=73%
GOBP_PROTEIN_LOCALIZATION_TO_LYSOSOME	GOBP_PROTEIN_LOCALIZATION_TO_LYSOSOME		45	-0.424179	-1.50731	0.0259481	1	0.998	3230	tags=44%, list=17%, signal=53%
GOBP_NECROTIC_CELL_DEATH	GOBP_NECROTIC_CELL_DEATH		53	-0.474999	-1.5065	0.109091	1	0.998	3410	tags=51%, list=18%, signal=62%
GOBP_RELAXATION_OF_CARDIAC_MUSCLE	GOBP_RELAXATION_OF_CARDIAC_MUSCLE		17	-0.53929	-1.50644	0.062753	1	0.998	2876	tags=53%, list=15%, signal=62%
GOBP_LYSOSOMAL_TRANSPORT	GOBP_LYSOSOMAL_TRANSPORT		109	-0.444034	-1.50641	0.0303644	1	0.998	3247	tags=47%, list=17%, signal=56%
GOBP_RNA_DESTABILIZATION	GOBP_RNA_DESTABILIZATION		35	-0.546263	-1.50393	0.0522244	1	0.998	3861	tags=57%, list=20%, signal=71%
GOBP_NEGATIVE_REGULATION_OF_INTERLEUKIN_6_PRODUCTION	GOBP_NEGATIVE_REGULATION_OF_INTERLEUKIN_6_PRODUCTION		43	-0.485303	-1.50307	0.117155	1	0.998	4536	tags=53%, list=23%, signal=70%
GOBP_CYTOKINE_PRODUCTION_INVOLVED_IN_IMMUNE_RESPONSE	GOBP_CYTOKINE_PRODUCTION_INVOLVED_IN_IMMUNE_RESPONSE		92	-0.43447	-1.50137	0.0952381	1	0.998	3561	tags=46%, list=18%, signal=56%
GOBP_MYD88_DEPENDENT_TOLL_LIKE_RECEPTOR_SIGNALING_PATHWAY	GOBP_MYD88_DEPENDENT_TOLL_LIKE_RECEPTOR_SIGNALING_PATHWAY		35	-0.572448	-1.50137	0.104743	1	0.998	3595	tags=60%, list=18%, signal=73%
GOBP_MAST_CELL_ACTIVATION_INVOLVED_IN_IMMUNE_RESPONSE	GOBP_MAST_CELL_ACTIVATION_INVOLVED_IN_IMMUNE_RESPONSE		47	-0.443189	-1.50115	0.0887097	1	0.998	3164	tags=43%, list=16%, signal=51%
GOBP_CHEMOKINE_C_X_C_MOTIF_LIGAND_2_PRODUCTION	GOBP_CHEMOKINE_C_X_C_MOTIF_LIGAND_2_PRODUCTION		15	-0.599572	-1.50088	0.0685484	1	0.998	5540	tags=80%, list=28%, signal=112%
GOBP_POSITIVE_REGULATION_OF_LEUKOCYTE_CELL_CELL_ADHESION	GOBP_POSITIVE_REGULATION_OF_LEUKOCYTE_CELL_CELL_ADHESION		226	-0.403751	-1.49938	0.0748031	1	0.998	3583	tags=42%, list=18%, signal=50%
GOBP_DENDRITIC_CELL_DIFFERENTIATION	GOBP_DENDRITIC_CELL_DIFFERENTIATION		45	-0.457372	-1.49918	0.11332	1	0.998	1480	tags=31%, list=8%, signal=34%
GOBP_TOLL_LIKE_RECEPTOR_4_SIGNALING_PATHWAY	GOBP_TOLL_LIKE_RECEPTOR_4_SIGNALING_PATHWAY		38	-0.49209	-1.49835	0.0963391	1	0.998	3551	tags=58%, list=18%, signal=71%
GOBP_POSITIVE_REGULATION_OF_PHAGOCYTOSIS	GOBP_POSITIVE_REGULATION_OF_PHAGOCYTOSIS		63	-0.476735	-1.49815	0.139875	1	0.998	3011	tags=40%, list=15%, signal=47%
GOBP_ACTIN_POLYMERIZATION_OR_DEPOLYMERIZATION	GOBP_ACTIN_POLYMERIZATION_OR_DEPOLYMERIZATION		198	-0.339029	-1.49598	0.077551	1	0.998	2445	tags=32%, list=13%, signal=37%
GOBP_POSITIVE_REGULATION_OF_REACTIVE_OXYGEN_SPECIES_BIOSYNTHETIC_PROCESS	GOBP_POSITIVE_REGULATION_OF_REACTIVE_OXYGEN_SPECIES_BIOSYNTHETIC_PROCESS		46	-0.444855	-1.49564	0.0538922	1	0.998	3175	tags=43%, list=16%, signal=52%
GOBP_INTERLEUKIN_6_PRODUCTION	GOBP_INTERLEUKIN_6_PRODUCTION		132	-0.434529	-1.49466	0.139875	1	0.998	4311	tags=48%, list=22%, signal=61%
GOBP_PROGRAMMED_NECROTIC_CELL_DEATH	GOBP_PROGRAMMED_NECROTIC_CELL_DEATH		44	-0.502609	-1.49459	0.107784	1	0.998	3410	tags=52%, list=18%, signal=63%
GOBP_LEUKOCYTE_HOMEOSTASIS	GOBP_LEUKOCYTE_HOMEOSTASIS		79	-0.481073	-1.49324	0.0332031	1	0.998	5474	tags=62%, list=28%, signal=86%
GOBP_REGULATION_OF_PRODUCTION_OF_MOLECULAR_MEDIATOR_OF_IMMUNE_RESPONSE	GOBP_REGULATION_OF_PRODUCTION_OF_MOLECULAR_MEDIATOR_OF_IMMUNE_RESPONSE		140	-0.393232	-1.49196	0.0682731	1	0.998	3588	tags=41%, list=18%, signal=50%
GOBP_TYPE_I_INTERFERON_PRODUCTION	GOBP_TYPE_I_INTERFERON_PRODUCTION		120	-0.51407	-1.49023	0.0209125	1	0.998	3890	tags=52%, list=20%, signal=65%
GOBP_PROTEIN_TARGETING_TO_LYSOSOME	GOBP_PROTEIN_TARGETING_TO_LYSOSOME		23	-0.550356	-1.48951	0.0102459	1	0.998	3230	tags=57%, list=17%, signal=68%
GOBP_DETECTION_OF_OTHER_ORGANISM	GOBP_DETECTION_OF_OTHER_ORGANISM		19	-0.592294	-1.48945	0.143725	1	0.998	1785	tags=53%, list=9%, signal=58%
GOBP_FC_RECEPTOR_MEDIATED_STIMULATORY_SIGNALING_PATHWAY	GOBP_FC_RECEPTOR_MEDIATED_STIMULATORY_SIGNALING_PATHWAY		95	-0.495711	-1.48882	0.0701754	1	0.998	2876	tags=43%, list=15%, signal=50%
GOBP_POSITIVE_REGULATION_OF_HEMOPOIESIS	GOBP_POSITIVE_REGULATION_OF_HEMOPOIESIS		151	-0.372545	-1.48872	0.0577689	1	0.998	3693	tags=42%, list=19%, signal=51%
GOBP_POSITIVE_REGULATION_OF_NIK_NF_KAPPAB_SIGNALING	GOBP_POSITIVE_REGULATION_OF_NIK_NF_KAPPAB_SIGNALING		65	-0.451169	-1.48732	0.054902	1	0.998	3990	tags=49%, list=21%, signal=62%
GOBP_REGULATION_OF_LIPOPOLYSACCHARIDE_MEDIATED_SIGNALING_PATHWAY	GOBP_REGULATION_OF_LIPOPOLYSACCHARIDE_MEDIATED_SIGNALING_PATHWAY		24	-0.524907	-1.4867	0.0546875	1	0.998	3887	tags=67%, list=20%, signal=83%
GOBP_TOLERANCE_INDUCTION	GOBP_TOLERANCE_INDUCTION		25	-0.519638	-1.48627	0.0535714	1	0.998	3005	tags=44%, list=15%, signal=52%
GOBP_TOLL_LIKE_RECEPTOR_9_SIGNALING_PATHWAY	GOBP_TOLL_LIKE_RECEPTOR_9_SIGNALING_PATHWAY		26	-0.578782	-1.48593	0.0701754	1	0.998	4896	tags=69%, list=25%, signal=92%
GOBP_P_BODY_ASSEMBLY	GOBP_P_BODY_ASSEMBLY		20	-0.633396	-1.48516	0.031746	1	0.998	4768	tags=65%, list=25%, signal=86%
GOBP_POSITIVE_REGULATION_OF_MYELOID_LEUKOCYTE_DIFFERENTIATION	GOBP_POSITIVE_REGULATION_OF_MYELOID_LEUKOCYTE_DIFFERENTIATION		56	-0.400529	-1.48422	0.0769231	1	0.998	3403	tags=43%, list=17%, signal=52%
GOBP_POSITIVE_REGULATION_OF_LEUKOCYTE_APOPTOTIC_PROCESS	GOBP_POSITIVE_REGULATION_OF_LEUKOCYTE_APOPTOTIC_PROCESS		25	-0.474651	-1.48379	0.0697674	1	0.998	3012	tags=44%, list=15%, signal=52%
GOBP_NEGATIVE_REGULATION_OF_B_CELL_ACTIVATION	GOBP_NEGATIVE_REGULATION_OF_B_CELL_ACTIVATION		33	-0.500116	-1.48255	0.0856031	1	0.998	2561	tags=42%, list=13%, signal=49%
GOBP_POSITIVE_REGULATION_OF_ALPHA_BETA_T_CELL_DIFFERENTIATION	GOBP_POSITIVE_REGULATION_OF_ALPHA_BETA_T_CELL_DIFFERENTIATION		48	-0.445748	-1.48152	0.0519231	1	0.999	2637	tags=42%, list=14%, signal=48%
GOBP_PATTERN_RECOGNITION_RECEPTOR_SIGNALING_PATHWAY	GOBP_PATTERN_RECOGNITION_RECEPTOR_SIGNALING_PATHWAY		194	-0.435746	-1.48101	0.0858779	1	0.999	3595	tags=47%, list=18%, signal=58%
GOBP_COPII_COATED_VESICLE_CARGO_LOADING	GOBP_COPII_COATED_VESICLE_CARGO_LOADING		15	-0.737106	-1.47827	0.00974659	1	0.999	3486	tags=80%, list=18%, signal=97%
GOBP_PLATELET_MORPHOGENESIS	GOBP_PLATELET_MORPHOGENESIS		20	-0.528276	-1.4736	0.074	1	0.999	2385	tags=50%, list=12%, signal=57%
GOBP_POSITIVE_REGULATION_OF_I_KAPPAB_KINASE_NF_KAPPAB_SIGNALING	GOBP_POSITIVE_REGULATION_OF_I_KAPPAB_KINASE_NF_KAPPAB_SIGNALING		179	-0.424154	-1.47074	0.0421456	1	0.999	3707	tags=46%, list=19%, signal=57%
GOBP_POSITIVE_REGULATION_OF_NEUTROPHIL_MIGRATION	GOBP_POSITIVE_REGULATION_OF_NEUTROPHIL_MIGRATION		28	-0.490196	-1.46899	0.0762887	1	0.999	3561	tags=46%, list=18%, signal=57%
GOBP_REGULATION_OF_NEUTROPHIL_MIGRATION	GOBP_REGULATION_OF_NEUTROPHIL_MIGRATION		40	-0.461442	-1.46856	0.121272	1	0.999	3561	tags=48%, list=18%, signal=58%
GOBP_REGULATION_OF_MAST_CELL_ACTIVATION_INVOLVED_IN_IMMUNE_RESPONSE	GOBP_REGULATION_OF_MAST_CELL_ACTIVATION_INVOLVED_IN_IMMUNE_RESPONSE		30	-0.453708	-1.46826	0.109615	1	0.999	3164	tags=43%, list=16%, signal=52%
GOBP_REGULATION_OF_LEUKOCYTE_MEDIATED_CYTOTOXICITY	GOBP_REGULATION_OF_LEUKOCYTE_MEDIATED_CYTOTOXICITY		76	-0.48357	-1.4682	0.135699	1	0.999	5111	tags=58%, list=26%, signal=78%
GOBP_NEGATIVE_REGULATION_OF_TYPE_I_INTERFERON_MEDIATED_SIGNALING_PATHWAY	GOBP_NEGATIVE_REGULATION_OF_TYPE_I_INTERFERON_MEDIATED_SIGNALING_PATHWAY		15	-0.639221	-1.46766	0.0453686	1	0.999	4506	tags=73%, list=23%, signal=95%
GOBP_AMYLOID_PRECURSOR_PROTEIN_CATABOLIC_PROCESS	GOBP_AMYLOID_PRECURSOR_PROTEIN_CATABOLIC_PROCESS		52	-0.441353	-1.46724	0.0987654	1	0.999	4389	tags=52%, list=23%, signal=67%
GOBP_REGULATION_OF_NITRIC_OXIDE_METABOLIC_PROCESS	GOBP_REGULATION_OF_NITRIC_OXIDE_METABOLIC_PROCESS		53	-0.4572	-1.4665	0.0554371	1	0.999	3175	tags=43%, list=16%, signal=52%
GOBP_POSITIVE_REGULATION_OF_NF_KAPPAB_TRANSCRIPTION_FACTOR_ACTIVITY	GOBP_POSITIVE_REGULATION_OF_NF_KAPPAB_TRANSCRIPTION_FACTOR_ACTIVITY		157	-0.372778	-1.46605	0.0947581	1	0.999	3527	tags=39%, list=18%, signal=48%
GOBP_CELLULAR_RESPONSE_TO_AMYLOID_BETA	GOBP_CELLULAR_RESPONSE_TO_AMYLOID_BETA		35	-0.451867	-1.46523	0.10387	1	0.999	3052	tags=46%, list=16%, signal=54%
GOBP_INTERLEUKIN_7_MEDIATED_SIGNALING_PATHWAY	GOBP_INTERLEUKIN_7_MEDIATED_SIGNALING_PATHWAY		17	-0.535334	-1.46452	0.0823529	1	0.999	1938	tags=35%, list=10%, signal=39%
GOBP_POSITIVE_REGULATION_OF_CELL_KILLING	GOBP_POSITIVE_REGULATION_OF_CELL_KILLING		60	-0.495277	-1.46425	0.120763	1	0.999	4743	tags=55%, list=24%, signal=73%
GOBP_POSITIVE_REGULATION_OF_CELL_ACTIVATION	GOBP_POSITIVE_REGULATION_OF_CELL_ACTIVATION		331	-0.378693	-1.46232	0.0859375	1	0.999	3588	tags=39%, list=18%, signal=47%
GOBP_REGULATION_OF_ADAPTIVE_IMMUNE_RESPONSE	GOBP_REGULATION_OF_ADAPTIVE_IMMUNE_RESPONSE		162	-0.421663	-1.46229	0.105691	1	0.999	5282	tags=54%, list=27%, signal=73%
GOBP_INTERFERON_ALPHA_PRODUCTION	GOBP_INTERFERON_ALPHA_PRODUCTION		28	-0.567522	-1.46093	0.0597015	1	0.999	3717	tags=61%, list=19%, signal=75%
GOBP_LYTIC_VACUOLE_ORGANIZATION	GOBP_LYTIC_VACUOLE_ORGANIZATION		67	-0.432334	-1.46082	0.0708812	1	0.999	4521	tags=54%, list=23%, signal=70%
GOBP_REGULATION_OF_B_CELL_PROLIFERATION	GOBP_REGULATION_OF_B_CELL_PROLIFERATION		61	-0.445356	-1.46045	0.0767754	0.997705	0.999	4499	tags=49%, list=23%, signal=64%
GOBP_MYELOID_CELL_APOPTOTIC_PROCESS	GOBP_MYELOID_CELL_APOPTOTIC_PROCESS		27	-0.478062	-1.45869	0.104743	1	0.999	3405	tags=44%, list=17%, signal=54%
GOBP_NECROPTOTIC_PROCESS	GOBP_NECROPTOTIC_PROCESS		36	-0.515526	-1.45839	0.112	0.993812	0.999	3410	tags=56%, list=18%, signal=67%
GOBP_SPHINGOLIPID_MEDIATED_SIGNALING_PATHWAY	GOBP_SPHINGOLIPID_MEDIATED_SIGNALING_PATHWAY		16	-0.521102	-1.4579	0.0970297	0.987955	0.999	2360	tags=56%, list=12%, signal=64%
GOBP_NIK_NF_KAPPAB_SIGNALING	GOBP_NIK_NF_KAPPAB_SIGNALING		166	-0.438507	-1.45728	0.0190114	0.983594	0.999	4190	tags=51%, list=22%, signal=64%
GOBP_REGULATION_OF_LEUKOCYTE_APOPTOTIC_PROCESS	GOBP_REGULATION_OF_LEUKOCYTE_APOPTOTIC_PROCESS		78	-0.390034	-1.45678	0.0504854	0.978046	0.999	3583	tags=40%, list=18%, signal=49%
GOBP_POSITIVE_REGULATION_OF_CYTOKINE_PRODUCTION	GOBP_POSITIVE_REGULATION_OF_CYTOKINE_PRODUCTION		413	-0.351606	-1.4564	0.100823	0.971997	0.999	3562	tags=37%, list=18%, signal=44%
GOBP_POSITIVE_REGULATION_OF_RESPONSE_TO_CYTOKINE_STIMULUS	GOBP_POSITIVE_REGULATION_OF_RESPONSE_TO_CYTOKINE_STIMULUS		53	-0.47857	-1.45477	0.0982987	0.974579	0.999	4872	tags=57%, list=25%, signal=75%
GOBP_CELLULAR_RESPONSE_TO_MECHANICAL_STIMULUS	GOBP_CELLULAR_RESPONSE_TO_MECHANICAL_STIMULUS		72	-0.398991	-1.45412	0.128151	0.970549	0.999	2207	tags=39%, list=11%, signal=44%
GOBP_RESPONSE_TO_TYPE_I_INTERFERON	GOBP_RESPONSE_TO_TYPE_I_INTERFERON		98	-0.524229	-1.45327	0.13371	0.96788	1	3897	tags=55%, list=20%, signal=69%
GOBP_POSITIVE_REGULATION_OF_PROTEIN_DEACETYLATION	GOBP_POSITIVE_REGULATION_OF_PROTEIN_DEACETYLATION		22	-0.454169	-1.45242	0.0526316	0.965304	1	2435	tags=45%, list=13%, signal=52%
GOBP_RESPONSE_TO_INTERFERON_ALPHA	GOBP_RESPONSE_TO_INTERFERON_ALPHA		20	-0.690949	-1.45164	0.0890152	0.96277	1	3382	tags=70%, list=17%, signal=85%
GOBP_HISTONE_H4_K5_ACETYLATION	GOBP_HISTONE_H4_K5_ACETYLATION		16	-0.640091	-1.45078	0.102713	0.960667	1	4491	tags=69%, list=23%, signal=89%
GOBP_NEGATIVE_REGULATION_OF_MACROAUTOPHAGY	GOBP_NEGATIVE_REGULATION_OF_MACROAUTOPHAGY		34	-0.43986	-1.45043	0.0531496	0.954769	1	3318	tags=50%, list=17%, signal=60%
GOBP_INTERFERON_GAMMA_MEDIATED_SIGNALING_PATHWAY	GOBP_INTERFERON_GAMMA_MEDIATED_SIGNALING_PATHWAY		88	-0.532825	-1.45016	0.124521	0.948665	1	3976	tags=55%, list=20%, signal=68%
GOBP_POSITIVE_REGULATION_OF_TYPE_2_IMMUNE_RESPONSE	GOBP_POSITIVE_REGULATION_OF_TYPE_2_IMMUNE_RESPONSE		16	-0.584648	-1.44994	0.0808081	0.942483	1	3561	tags=56%, list=18%, signal=69%
GOBP_NEGATIVE_REGULATION_OF_INTERLEUKIN_12_PRODUCTION	GOBP_NEGATIVE_REGULATION_OF_INTERLEUKIN_12_PRODUCTION		18	-0.591943	-1.44938	0.109756	0.938444	1	4536	tags=61%, list=23%, signal=80%
GOBP_T_CELL_MEDIATED_CYTOTOXICITY	GOBP_T_CELL_MEDIATED_CYTOTOXICITY		44	-0.51782	-1.44916	0.118257	0.93219	1	3721	tags=50%, list=19%, signal=62%
GOBP_REGULATION_OF_T_CELL_MEDIATED_IMMUNITY	GOBP_REGULATION_OF_T_CELL_MEDIATED_IMMUNITY		75	-0.461632	-1.44913	0.127049	0.924913	1	5162	tags=55%, list=27%, signal=74%
GOBP_T_CELL_MEDIATED_IMMUNITY	GOBP_T_CELL_MEDIATED_IMMUNITY		98	-0.463495	-1.44891	0.126273	0.919064	1	3882	tags=46%, list=20%, signal=57%
GOBP_POSITIVE_REGULATION_OF_AMYLOID_BETA_FORMATION	GOBP_POSITIVE_REGULATION_OF_AMYLOID_BETA_FORMATION		17	-0.502424	-1.44811	0.07	0.916675	1	3146	tags=47%, list=16%, signal=56%
GOBP_PROTEIN_TARGETING_TO_VACUOLE	GOBP_PROTEIN_TARGETING_TO_VACUOLE		40	-0.47128	-1.44698	0.0242915	0.917018	1	3230	tags=50%, list=17%, signal=60%
GOBP_PRODUCTION_OF_MOLECULAR_MEDIATOR_INVOLVED_IN_INFLAMMATORY_RESPONSE	GOBP_PRODUCTION_OF_MOLECULAR_MEDIATOR_INVOLVED_IN_INFLAMMATORY_RESPONSE		67	-0.399541	-1.44693	0.143737	0.910158	1	3717	tags=48%, list=19%, signal=59%
GOBP_REGULATION_OF_NEUTROPHIL_CHEMOTAXIS	GOBP_REGULATION_OF_NEUTROPHIL_CHEMOTAXIS		30	-0.465829	-1.44687	0.084507	0.903476	1	3561	tags=50%, list=18%, signal=61%
GOBP_MULTI_ORGANISM_CELLULAR_PROCESS	GOBP_MULTI_ORGANISM_CELLULAR_PROCESS		15	-0.539664	-1.44659	0.0856031	0.898113	1	4560	tags=60%, list=23%, signal=78%
GOBP_NEGATIVE_REGULATION_OF_TYPE_I_INTERFERON_PRODUCTION	GOBP_NEGATIVE_REGULATION_OF_TYPE_I_INTERFERON_PRODUCTION		43	-0.519053	-1.44568	0.113852	0.897225	1	4360	tags=58%, list=22%, signal=75%
GOBP_INFLAMMATORY_RESPONSE_TO_WOUNDING	GOBP_INFLAMMATORY_RESPONSE_TO_WOUNDING		15	-0.574698	-1.4453	0.128514	0.892722	1	2446	tags=53%, list=13%, signal=61%
GOBP_POSITIVE_REGULATION_OF_AMYLOID_PRECURSOR_PROTEIN_CATABOLIC_PROCESS	GOBP_POSITIVE_REGULATION_OF_AMYLOID_PRECURSOR_PROTEIN_CATABOLIC_PROCESS		22	-0.445347	-1.4447	0.0823045	0.889593	1	3146	tags=41%, list=16%, signal=49%
GOBP_REGULATION_OF_ESTABLISHMENT_OR_MAINTENANCE_OF_CELL_POLARITY	GOBP_REGULATION_OF_ESTABLISHMENT_OR_MAINTENANCE_OF_CELL_POLARITY		22	-0.550426	-1.44427	0.044	0.885829	1	5159	tags=59%, list=27%, signal=80%
GOBP_REGULATION_OF_PATTERN_RECOGNITION_RECEPTOR_SIGNALING_PATHWAY	GOBP_REGULATION_OF_PATTERN_RECOGNITION_RECEPTOR_SIGNALING_PATHWAY		92	-0.422264	-1.4441	0.114786	0.880506	1	4536	tags=54%, list=23%, signal=71%
GOBP_3_UTR_MEDIATED_MRNA_DESTABILIZATION	GOBP_3_UTR_MEDIATED_MRNA_DESTABILIZATION		17	-0.526079	-1.44406	0.0973631	0.874303	1	2598	tags=47%, list=13%, signal=54%
GOBP_POSITIVE_REGULATION_OF_GRANULOCYTE_CHEMOTAXIS	GOBP_POSITIVE_REGULATION_OF_GRANULOCYTE_CHEMOTAXIS		26	-0.44675	-1.44314	0.0727651	0.873315	1	3561	tags=46%, list=18%, signal=56%
GOBP_VACUOLAR_TRANSPORT	GOBP_VACUOLAR_TRANSPORT		150	-0.428693	-1.44305	0.0396825	0.867654	1	3247	tags=45%, list=17%, signal=53%
GOBP_PIGMENT_GRANULE_ORGANIZATION	GOBP_PIGMENT_GRANULE_ORGANIZATION		28	-0.428913	-1.44085	0.0365112	0.874612	1	3247	tags=43%, list=17%, signal=51%
GOBP_ACTIN_FILAMENT_SEVERING	GOBP_ACTIN_FILAMENT_SEVERING		16	-0.562713	-1.43961	0.0909091	0.875646	1	4472	tags=69%, list=23%, signal=89%
GOBP_POSITIVE_REGULATION_OF_PATTERN_RECOGNITION_RECEPTOR_SIGNALING_PATHWAY	GOBP_POSITIVE_REGULATION_OF_PATTERN_RECOGNITION_RECEPTOR_SIGNALING_PATHWAY		40	-0.574699	-1.43897	0.0896686	0.873445	1	4401	tags=70%, list=23%, signal=90%
GOBP_REGULATION_OF_ACTIN_FILAMENT_LENGTH	GOBP_REGULATION_OF_ACTIN_FILAMENT_LENGTH		170	-0.323005	-1.43718	0.0788382	0.87803	1	2445	tags=31%, list=13%, signal=35%
GOBP_REGULATION_OF_RESPONSE_TO_BIOTIC_STIMULUS	GOBP_REGULATION_OF_RESPONSE_TO_BIOTIC_STIMULUS		394	-0.414872	-1.43655	0.0579151	0.875903	1	4747	tags=52%, list=24%, signal=67%
GOBP_REGULATION_OF_T_CELL_MEDIATED_CYTOTOXICITY	GOBP_REGULATION_OF_T_CELL_MEDIATED_CYTOTOXICITY		36	-0.51331	-1.43543	0.131417	0.876284	1	5031	tags=58%, list=26%, signal=79%
GOBP_POSITIVE_REGULATION_OF_PROTEIN_POLYMERIZATION	GOBP_POSITIVE_REGULATION_OF_PROTEIN_POLYMERIZATION		123	-0.330154	-1.43441	0.0555556	0.876524	1	2500	tags=30%, list=13%, signal=34%
GOBP_INTERLEUKIN_10_PRODUCTION	GOBP_INTERLEUKIN_10_PRODUCTION		55	-0.430552	-1.4341	0.137931	0.872472	1	3191	tags=38%, list=16%, signal=46%
GOBP_RAC_PROTEIN_SIGNAL_TRANSDUCTION	GOBP_RAC_PROTEIN_SIGNAL_TRANSDUCTION		38	-0.461518	-1.43337	0.029106	0.870798	1	3347	tags=47%, list=17%, signal=57%
GOBP_REGULATION_OF_TYPE_I_INTERFERON_MEDIATED_SIGNALING_PATHWAY	GOBP_REGULATION_OF_TYPE_I_INTERFERON_MEDIATED_SIGNALING_PATHWAY		34	-0.556229	-1.43332	0.0537037	0.865154	1	3897	tags=56%, list=20%, signal=70%
GOBP_RUFFLE_ASSEMBLY	GOBP_RUFFLE_ASSEMBLY		40	-0.38763	-1.4326	0.0829959	0.863724	1	2338	tags=35%, list=12%, signal=40%
GOBP_MYELOID_LEUKOCYTE_CYTOKINE_PRODUCTION	GOBP_MYELOID_LEUKOCYTE_CYTOKINE_PRODUCTION		26	-0.494604	-1.43224	0.111562	0.860069	1	3510	tags=58%, list=18%, signal=70%
GOBP_TOLL_LIKE_RECEPTOR_3_SIGNALING_PATHWAY	GOBP_TOLL_LIKE_RECEPTOR_3_SIGNALING_PATHWAY		19	-0.652708	-1.43164	0.0694981	0.857944	1	4743	tags=79%, list=24%, signal=104%
GOBP_MICROGLIAL_CELL_ACTIVATION	GOBP_MICROGLIAL_CELL_ACTIVATION		43	-0.488806	-1.43065	0.178862	0.858171	1	3146	tags=49%, list=16%, signal=58%
GOBP_PRODUCTION_OF_MOLECULAR_MEDIATOR_OF_IMMUNE_RESPONSE	GOBP_PRODUCTION_OF_MOLECULAR_MEDIATOR_OF_IMMUNE_RESPONSE		197	-0.361522	-1.43034	0.0584906	0.8545	1	3990	tags=40%, list=21%, signal=49%
GOBP_POSITIVE_REGULATION_OF_ALPHA_BETA_T_CELL_ACTIVATION	GOBP_POSITIVE_REGULATION_OF_ALPHA_BETA_T_CELL_ACTIVATION		64	-0.447807	-1.43027	0.0623819	0.849516	1	3693	tags=47%, list=19%, signal=58%
GOBP_INTERLEUKIN_6_MEDIATED_SIGNALING_PATHWAY	GOBP_INTERLEUKIN_6_MEDIATED_SIGNALING_PATHWAY		22	-0.539099	-1.42953	0.0792683	0.848053	1	2716	tags=45%, list=14%, signal=53%
GOBP_REGULATION_OF_LYMPHOCYTE_ACTIVATION	GOBP_REGULATION_OF_LYMPHOCYTE_ACTIVATION		426	-0.351871	-1.42914	0.0833333	0.844788	1	3588	tags=37%, list=18%, signal=44%
GOBP_IMMUNE_RESPONSE_REGULATING_SIGNALING_PATHWAY	GOBP_IMMUNE_RESPONSE_REGULATING_SIGNALING_PATHWAY		404	-0.429421	-1.42797	0.0403071	0.845995	1	5320	tags=57%, list=27%, signal=77%
GOBP_REGULATION_OF_LYMPHOCYTE_MEDIATED_IMMUNITY	GOBP_REGULATION_OF_LYMPHOCYTE_MEDIATED_IMMUNITY		148	-0.410272	-1.42765	0.117769	0.842568	1	5282	tags=53%, list=27%, signal=72%
GOBP_REGULATION_OF_INNATE_IMMUNE_RESPONSE	GOBP_REGULATION_OF_INNATE_IMMUNE_RESPONSE		297	-0.443027	-1.42497	0.0680529	0.852607	1	4743	tags=54%, list=24%, signal=70%
GOBP_NUCLEOTIDE_BINDING_DOMAIN_LEUCINE_RICH_REPEAT_CONTAINING_RECEPTOR_SIGNALING_PATHWAY	GOBP_NUCLEOTIDE_BINDING_DOMAIN_LEUCINE_RICH_REPEAT_CONTAINING_RECEPTOR_SIGNALING_PATHWAY		39	-0.519978	-1.4249	0.0805501	0.847655	1	3551	tags=51%, list=18%, signal=63%
GOBP_POSITIVE_REGULATION_OF_CYTOKINE_PRODUCTION_INVOLVED_IN_INFLAMMATORY_RESPONSE	GOBP_POSITIVE_REGULATION_OF_CYTOKINE_PRODUCTION_INVOLVED_IN_INFLAMMATORY_RESPONSE		21	-0.4948	-1.42472	0.160643	0.843429	1	3011	tags=52%, list=15%, signal=62%
GOBP_PODOSOME_ASSEMBLY	GOBP_PODOSOME_ASSEMBLY		16	-0.516653	-1.42338	0.127049	0.845609	1	1139	tags=44%, list=6%, signal=46%
GOBP_AMYLOID_PRECURSOR_PROTEIN_METABOLIC_PROCESS	GOBP_AMYLOID_PRECURSOR_PROTEIN_METABOLIC_PROCESS		69	-0.37998	-1.4215	0.125773	0.851558	1	4389	tags=48%, list=23%, signal=62%
GOBP_REGULATION_OF_CELL_SHAPE	GOBP_REGULATION_OF_CELL_SHAPE		146	-0.317371	-1.42097	0.0823293	0.849517	1	2290	tags=30%, list=12%, signal=34%
GOBP_NEGATIVE_REGULATION_OF_NIK_NF_KAPPAB_SIGNALING	GOBP_NEGATIVE_REGULATION_OF_NIK_NF_KAPPAB_SIGNALING		25	-0.479924	-1.42085	0.11811	0.845071	1	4144	tags=56%, list=21%, signal=71%
GOBP_POSITIVE_REGULATION_OF_LEUKOCYTE_ADHESION_TO_VASCULAR_ENDOTHELIAL_CELL	GOBP_POSITIVE_REGULATION_OF_LEUKOCYTE_ADHESION_TO_VASCULAR_ENDOTHELIAL_CELL		21	-0.558257	-1.42022	0.122772	0.843704	1	3011	tags=52%, list=15%, signal=62%
GOBP_POSITIVE_REGULATION_OF_INTERFERON_ALPHA_PRODUCTION	GOBP_POSITIVE_REGULATION_OF_INTERFERON_ALPHA_PRODUCTION		22	-0.613231	-1.41938	0.0513308	0.843641	1	3510	tags=64%, list=18%, signal=78%
GOBP_3_UTR_MEDIATED_MRNA_STABILIZATION	GOBP_3_UTR_MEDIATED_MRNA_STABILIZATION		19	-0.47365	-1.41911	0.0523256	0.840178	1	3254	tags=53%, list=17%, signal=63%
GOBP_CD8_POSITIVE_ALPHA_BETA_T_CELL_ACTIVATION	GOBP_CD8_POSITIVE_ALPHA_BETA_T_CELL_ACTIVATION		25	-0.504977	-1.41881	0.115456	0.836902	1	3693	tags=56%, list=19%, signal=69%
GOBP_NEGATIVE_REGULATION_OF_INNATE_IMMUNE_RESPONSE	GOBP_NEGATIVE_REGULATION_OF_INNATE_IMMUNE_RESPONSE		63	-0.495252	-1.41862	0.120792	0.833049	1	4563	tags=57%, list=23%, signal=74%
GOBP_POSITIVE_REGULATION_OF_NATURAL_KILLER_CELL_ACTIVATION	GOBP_POSITIVE_REGULATION_OF_NATURAL_KILLER_CELL_ACTIVATION		20	-0.536716	-1.41843	0.111554	0.829131	1	2101	tags=40%, list=11%, signal=45%
GOBP_CELLULAR_PIGMENTATION	GOBP_CELLULAR_PIGMENTATION		52	-0.397033	-1.41766	0.0298805	0.828412	1	3590	tags=42%, list=18%, signal=52%
GOBP_LYMPHOCYTE_ACTIVATION_INVOLVED_IN_IMMUNE_RESPONSE	GOBP_LYMPHOCYTE_ACTIVATION_INVOLVED_IN_IMMUNE_RESPONSE		181	-0.345991	-1.41763	0.0808679	0.823862	1	3882	tags=38%, list=20%, signal=46%
GOBP_MACROPHAGE_ACTIVATION	GOBP_MACROPHAGE_ACTIVATION		95	-0.396972	-1.41731	0.172764	0.820942	1	3146	tags=39%, list=16%, signal=46%
GOBP_REGULATION_OF_MYELOID_CELL_APOPTOTIC_PROCESS	GOBP_REGULATION_OF_MYELOID_CELL_APOPTOTIC_PROCESS		22	-0.490106	-1.41699	0.11245	0.817963	1	3405	tags=45%, list=17%, signal=55%
GOBP_REGULATION_OF_TOLL_LIKE_RECEPTOR_SIGNALING_PATHWAY	GOBP_REGULATION_OF_TOLL_LIKE_RECEPTOR_SIGNALING_PATHWAY		68	-0.42741	-1.41682	0.145098	0.814341	1	3588	tags=49%, list=18%, signal=59%
GOBP_NEGATIVE_REGULATION_OF_LEUKOCYTE_PROLIFERATION	GOBP_NEGATIVE_REGULATION_OF_LEUKOCYTE_PROLIFERATION		81	-0.349178	-1.41655	0.109504	0.811259	1	3300	tags=36%, list=17%, signal=43%
GOBP_BARBED_END_ACTIN_FILAMENT_CAPPING	GOBP_BARBED_END_ACTIN_FILAMENT_CAPPING		20	-0.517782	-1.41647	0.0916335	0.807139	1	3667	tags=60%, list=19%, signal=74%
GOBP_POSITIVE_REGULATION_OF_DEFENSE_RESPONSE	GOBP_POSITIVE_REGULATION_OF_DEFENSE_RESPONSE		334	-0.373034	-1.41576	0.0831722	0.806306	1	3909	tags=42%, list=20%, signal=52%
GOBP_REGULATION_OF_PROTEIN_POLYMERIZATION	GOBP_REGULATION_OF_PROTEIN_POLYMERIZATION		208	-0.291025	-1.41562	0.0581897	0.802516	1	2500	tags=28%, list=13%, signal=32%
GOBP_LEUKOCYTE_CELL_CELL_ADHESION	GOBP_LEUKOCYTE_CELL_CELL_ADHESION		341	-0.345717	-1.41338	0.105159	0.810136	1	3583	tags=37%, list=18%, signal=45%
GOBP_POSITIVE_REGULATION_OF_T_CELL_CYTOKINE_PRODUCTION	GOBP_POSITIVE_REGULATION_OF_T_CELL_CYTOKINE_PRODUCTION		20	-0.55084	-1.41319	0.0910931	0.806808	1	3561	tags=50%, list=18%, signal=61%
GOBP_LYMPHOCYTE_MEDIATED_IMMUNITY	GOBP_LYMPHOCYTE_MEDIATED_IMMUNITY		256	-0.381692	-1.41283	0.117296	0.80446	1	5217	tags=50%, list=27%, signal=67%
GOBP_MAST_CELL_ACTIVATION	GOBP_MAST_CELL_ACTIVATION		59	-0.409125	-1.41281	0.13442	0.800242	1	3347	tags=39%, list=17%, signal=47%
GOBP_MYELOID_CELL_DIFFERENTIATION	GOBP_MYELOID_CELL_DIFFERENTIATION		376	-0.330201	-1.4127	0.105051	0.796399	1	3563	tags=37%, list=18%, signal=44%
GOBP_LYMPHOCYTE_HOMEOSTASIS	GOBP_LYMPHOCYTE_HOMEOSTASIS		57	-0.493819	-1.41268	0.042471	0.792323	1	5474	tags=65%, list=28%, signal=90%
GOBP_LEUKOCYTE_PROLIFERATION	GOBP_LEUKOCYTE_PROLIFERATION		301	-0.317019	-1.41255	0.109533	0.788865	1	3588	tags=35%, list=18%, signal=42%
GOBP_POSITIVE_REGULATION_OF_HISTONE_DEACETYLATION	GOBP_POSITIVE_REGULATION_OF_HISTONE_DEACETYLATION		17	-0.461973	-1.41243	0.116183	0.785364	1	2334	tags=47%, list=12%, signal=53%
GOBP_B_CELL_HOMEOSTASIS	GOBP_B_CELL_HOMEOSTASIS		28	-0.600377	-1.41225	0.0600775	0.78222	1	5115	tags=71%, list=26%, signal=97%
GOBP_ACTIN_NUCLEATION	GOBP_ACTIN_NUCLEATION		48	-0.396945	-1.41216	0.0573248	0.778528	1	2445	tags=35%, list=13%, signal=40%
GOBP_REGULATION_OF_TRANSLATION_NCRNA_MEDIATED	GOBP_REGULATION_OF_TRANSLATION_NCRNA_MEDIATED		18	-0.55598	-1.41177	0.104208	0.776149	1	4768	tags=72%, list=25%, signal=96%
GOBP_T_CELL_CYTOKINE_PRODUCTION	GOBP_T_CELL_CYTOKINE_PRODUCTION		36	-0.485797	-1.41158	0.122699	0.773219	1	3882	tags=47%, list=20%, signal=59%
GOBP_POSITIVE_REGULATION_OF_RESPONSE_TO_BIOTIC_STIMULUS	GOBP_POSITIVE_REGULATION_OF_RESPONSE_TO_BIOTIC_STIMULUS		240	-0.422572	-1.41142	0.0645161	0.769963	1	4743	tags=53%, list=24%, signal=69%
GOBP_POSITIVE_REGULATION_OF_RESPONSE_TO_EXTERNAL_STIMULUS	GOBP_POSITIVE_REGULATION_OF_RESPONSE_TO_EXTERNAL_STIMULUS		473	-0.328371	-1.41049	0.101594	0.770863	1	3955	tags=39%, list=20%, signal=48%
GOBP_MONOCYTE_CHEMOTACTIC_PROTEIN_1_PRODUCTION	GOBP_MONOCYTE_CHEMOTACTIC_PROTEIN_1_PRODUCTION		15	-0.481024	-1.40965	0.101313	0.771443	1	1951	tags=33%, list=10%, signal=37%
GOBP_POSITIVE_REGULATION_OF_MYELOID_CELL_DIFFERENTIATION	GOBP_POSITIVE_REGULATION_OF_MYELOID_CELL_DIFFERENTIATION		97	-0.341411	-1.40905	0.10495	0.770914	1	3015	tags=36%, list=15%, signal=42%
GOBP_PHAGOLYSOSOME_ASSEMBLY	GOBP_PHAGOLYSOSOME_ASSEMBLY		15	-0.4745	-1.40876	0.084507	0.768486	1	968	tags=33%, list=5%, signal=35%
GOBP_REGULATION_OF_AMYLOID_PRECURSOR_PROTEIN_CATABOLIC_PROCESS	GOBP_REGULATION_OF_AMYLOID_PRECURSOR_PROTEIN_CATABOLIC_PROCESS		40	-0.417865	-1.40869	0.120332	0.764992	1	4389	tags=50%, list=23%, signal=64%
GOBP_ADAPTIVE_IMMUNE_RESPONSE_BASED_ON_SOMATIC_RECOMBINATION_OF_IMMUNE_RECEPTORS_BUILT_FROM_IMMUNOGLOBULIN_SUPERFAMILY_DOMAINS	GOBP_ADAPTIVE_IMMUNE_RESPONSE_BASED_ON_SOMATIC_RECOMBINATION_OF_IMMUNE_RECEPTORS_BUILT_FROM_IMMUNOGLOBULIN_SUPERFAMILY_DOMAINS		264	-0.370225	-1.40863	0.136	0.761405	1	5217	tags=48%, list=27%, signal=65%
GOBP_REGULATION_OF_HISTONE_DEACETYLATION	GOBP_REGULATION_OF_HISTONE_DEACETYLATION		26	-0.424685	-1.40804	0.105155	0.760574	1	2334	tags=38%, list=12%, signal=44%
GOBP_BONE_CELL_DEVELOPMENT	GOBP_BONE_CELL_DEVELOPMENT		31	-0.394375	-1.40757	0.0948454	0.759312	1	1613	tags=32%, list=8%, signal=35%
GOBP_POSITIVE_REGULATION_OF_TYPE_I_INTERFERON_PRODUCTION	GOBP_POSITIVE_REGULATION_OF_TYPE_I_INTERFERON_PRODUCTION		72	-0.529978	-1.40729	0.023166	0.756934	1	3551	tags=51%, list=18%, signal=63%
GOBP_REGULATION_OF_REACTIVE_OXYGEN_SPECIES_METABOLIC_PROCESS	GOBP_REGULATION_OF_REACTIVE_OXYGEN_SPECIES_METABOLIC_PROCESS		171	-0.325194	-1.40674	0.100629	0.756148	1	3547	tags=37%, list=18%, signal=45%
GOBP_LEUKOCYTE_MEDIATED_CYTOTOXICITY	GOBP_LEUKOCYTE_MEDIATED_CYTOTOXICITY		107	-0.423915	-1.40658	0.161157	0.753298	1	5111	tags=53%, list=26%, signal=72%
GOBP_POSITIVE_REGULATION_OF_CELL_CELL_ADHESION	GOBP_POSITIVE_REGULATION_OF_CELL_CELL_ADHESION		267	-0.336203	-1.40635	0.115702	0.751008	1	3583	tags=37%, list=18%, signal=45%
GOBP_ACTIVATION_OF_NF_KAPPAB_INDUCING_KINASE_ACTIVITY	GOBP_ACTIVATION_OF_NF_KAPPAB_INDUCING_KINASE_ACTIVITY		18	-0.456287	-1.40633	0.0648855	0.747475	1	2167	tags=39%, list=11%, signal=44%
GOBP_PROTEIN_LOCALIZATION_TO_CELL_CELL_JUNCTION	GOBP_PROTEIN_LOCALIZATION_TO_CELL_CELL_JUNCTION		21	-0.509247	-1.40587	0.125773	0.746191	1	3463	tags=52%, list=18%, signal=64%
GOBP_POSITIVE_REGULATION_OF_LYMPHOCYTE_DIFFERENTIATION	GOBP_POSITIVE_REGULATION_OF_LYMPHOCYTE_DIFFERENTIATION		99	-0.383813	-1.40582	0.0582329	0.742897	1	3693	tags=42%, list=19%, signal=52%
GOBP_NEGATIVE_REGULATION_OF_NATURAL_KILLER_CELL_MEDIATED_IMMUNITY	GOBP_NEGATIVE_REGULATION_OF_NATURAL_KILLER_CELL_MEDIATED_IMMUNITY		19	-0.630872	-1.40535	0.107356	0.741786	1	5010	tags=68%, list=26%, signal=92%
GOBP_TOLL_LIKE_RECEPTOR_2_SIGNALING_PATHWAY	GOBP_TOLL_LIKE_RECEPTOR_2_SIGNALING_PATHWAY		16	-0.701241	-1.40331	0.0935673	0.748234	1	3352	tags=81%, list=17%, signal=98%
GOBP_NUCLEAR_TRANSCRIBED_MRNA_POLY_A_TAIL_SHORTENING	GOBP_NUCLEAR_TRANSCRIBED_MRNA_POLY_A_TAIL_SHORTENING		29	-0.569253	-1.40246	0.0836576	0.748742	1	4796	tags=76%, list=25%, signal=101%
GOBP_NEGATIVE_REGULATION_OF_CELL_KILLING	GOBP_NEGATIVE_REGULATION_OF_CELL_KILLING		26	-0.522245	-1.40137	0.133981	0.750746	1	2930	tags=46%, list=15%, signal=54%
GOBP_RUFFLE_ORGANIZATION	GOBP_RUFFLE_ORGANIZATION		51	-0.370895	-1.39963	0.0970464	0.756168	1	2338	tags=33%, list=12%, signal=38%
GOBP_CHEMOKINE_PRODUCTION	GOBP_CHEMOKINE_PRODUCTION		88	-0.372139	-1.39919	0.160243	0.755053	1	3527	tags=41%, list=18%, signal=50%
GOBP_PEPTIDYL_LYSINE_TRIMETHYLATION	GOBP_PEPTIDYL_LYSINE_TRIMETHYLATION		39	-0.41318	-1.39795	0.0975143	0.757559	1	3088	tags=46%, list=16%, signal=55%
GOBP_INTERFERON_GAMMA_PRODUCTION	GOBP_INTERFERON_GAMMA_PRODUCTION		105	-0.392378	-1.39726	0.154008	0.757392	1	3561	tags=40%, list=18%, signal=49%
GOBP_INFLAMMATORY_CELL_APOPTOTIC_PROCESS	GOBP_INFLAMMATORY_CELL_APOPTOTIC_PROCESS		19	-0.557515	-1.39721	0.118447	0.754247	1	4146	tags=58%, list=21%, signal=73%
GOBP_REGULATION_OF_B_CELL_ACTIVATION	GOBP_REGULATION_OF_B_CELL_ACTIVATION		127	-0.414853	-1.3971	0.0750469	0.751415	1	6197	tags=65%, list=32%, signal=94%
GOBP_REGULATION_OF_T_CELL_ACTIVATION	GOBP_REGULATION_OF_T_CELL_ACTIVATION		311	-0.34812	-1.39592	0.0976096	0.753604	1	3583	tags=37%, list=18%, signal=45%
GOBP_INTERLEUKIN_8_PRODUCTION	GOBP_INTERLEUKIN_8_PRODUCTION		83	-0.396571	-1.39505	0.189922	0.754669	1	4020	tags=47%, list=21%, signal=59%
GOBP_POSITIVE_REGULATION_OF_MRNA_CATABOLIC_PROCESS	GOBP_POSITIVE_REGULATION_OF_MRNA_CATABOLIC_PROCESS		51	-0.493355	-1.39485	0.126894	0.752185	1	4366	tags=59%, list=22%, signal=76%
GOBP_ACTIVATION_OF_IMMUNE_RESPONSE	GOBP_ACTIVATION_OF_IMMUNE_RESPONSE		450	-0.386533	-1.39456	0.0670498	0.750425	1	5320	tags=54%, list=27%, signal=72%
GOBP_RNA_DECAPPING	GOBP_RNA_DECAPPING		16	-0.487312	-1.39434	0.0648148	0.748244	1	4061	tags=56%, list=21%, signal=71%
GOBP_SMOOTH_MUSCLE_CELL_APOPTOTIC_PROCESS	GOBP_SMOOTH_MUSCLE_CELL_APOPTOTIC_PROCESS		22	-0.430836	-1.394	0.0741525	0.746437	1	2981	tags=41%, list=15%, signal=48%
GOBP_T_CELL_ACTIVATION	GOBP_T_CELL_ACTIVATION		456	-0.348483	-1.39332	0.114053	0.746655	1	3583	tags=37%, list=18%, signal=45%
GOBP_REGULATION_OF_MONOCYTE_DIFFERENTIATION	GOBP_REGULATION_OF_MONOCYTE_DIFFERENTIATION		20	-0.455762	-1.393	0.119522	0.744999	1	3515	tags=50%, list=18%, signal=61%
GOBP_NATURAL_KILLER_CELL_DIFFERENTIATION	GOBP_NATURAL_KILLER_CELL_DIFFERENTIATION		18	-0.500486	-1.39122	0.13253	0.75036	1	4276	tags=50%, list=22%, signal=64%
GOBP_HISTONE_H4_K16_ACETYLATION	GOBP_HISTONE_H4_K16_ACETYLATION		21	-0.598085	-1.39097	0.0925197	0.748199	1	5143	tags=71%, list=26%, signal=97%
GOBP_REGULATION_OF_LEUKOCYTE_PROLIFERATION	GOBP_REGULATION_OF_LEUKOCYTE_PROLIFERATION		231	-0.328682	-1.39063	0.126556	0.746645	1	3588	tags=36%, list=18%, signal=44%
GOBP_ADAPTIVE_IMMUNE_RESPONSE	GOBP_ADAPTIVE_IMMUNE_RESPONSE		433	-0.367834	-1.39056	0.134269	0.743663	1	5320	tags=50%, list=27%, signal=67%
GOBP_LEUKOCYTE_APOPTOTIC_PROCESS	GOBP_LEUKOCYTE_APOPTOTIC_PROCESS		100	-0.377189	-1.39006	0.0854369	0.742928	1	4872	tags=46%, list=25%, signal=61%
GOBP_ESTABLISHMENT_OF_PROTEIN_LOCALIZATION_TO_VACUOLE	GOBP_ESTABLISHMENT_OF_PROTEIN_LOCALIZATION_TO_VACUOLE		52	-0.379663	-1.38984	0.0288066	0.740857	1	3230	tags=42%, list=17%, signal=51%
GOBP_POSITIVE_REGULATION_OF_TOLL_LIKE_RECEPTOR_SIGNALING_PATHWAY	GOBP_POSITIVE_REGULATION_OF_TOLL_LIKE_RECEPTOR_SIGNALING_PATHWAY		26	-0.546806	-1.38919	0.135397	0.740931	1	3551	tags=58%, list=18%, signal=70%
GOBP_NEGATIVE_REGULATION_OF_LEUKOCYTE_MEDIATED_CYTOTOXICITY	GOBP_NEGATIVE_REGULATION_OF_LEUKOCYTE_MEDIATED_CYTOTOXICITY		22	-0.603698	-1.38881	0.121569	0.73965	1	5031	tags=73%, list=26%, signal=98%
GOBP_PRODUCTION_OF_SMALL_RNA_INVOLVED_IN_GENE_SILENCING_BY_RNA	GOBP_PRODUCTION_OF_SMALL_RNA_INVOLVED_IN_GENE_SILENCING_BY_RNA		51	-0.405839	-1.38776	0.0664062	0.741521	1	3926	tags=51%, list=20%, signal=64%
GOBP_RESPONSE_TO_MURAMYL_DIPEPTIDE	GOBP_RESPONSE_TO_MURAMYL_DIPEPTIDE		18	-0.587936	-1.387	0.139394	0.742017	1	6206	tags=78%, list=32%, signal=114%
GOBP_RESPONSE_TO_MOLECULE_OF_BACTERIAL_ORIGIN	GOBP_RESPONSE_TO_MOLECULE_OF_BACTERIAL_ORIGIN		324	-0.317167	-1.38661	0.163708	0.740814	1	3551	tags=35%, list=18%, signal=42%
GOBP_AMYLOID_BETA_METABOLIC_PROCESS	GOBP_AMYLOID_BETA_METABOLIC_PROCESS		53	-0.367633	-1.38632	0.112705	0.739035	1	3462	tags=42%, list=18%, signal=50%
GOBP_POSITIVE_REGULATION_OF_CHEMOKINE_PRODUCTION	GOBP_POSITIVE_REGULATION_OF_CHEMOKINE_PRODUCTION		58	-0.41833	-1.38339	0.176955	0.750278	1	3510	tags=45%, list=18%, signal=55%
GOBP_REGULATION_OF_REACTIVE_OXYGEN_SPECIES_BIOSYNTHETIC_PROCESS	GOBP_REGULATION_OF_REACTIVE_OXYGEN_SPECIES_BIOSYNTHETIC_PROCESS		83	-0.337866	-1.38324	0.102564	0.747992	1	3175	tags=36%, list=16%, signal=43%
GOBP_INTERFERON_BETA_PRODUCTION	GOBP_INTERFERON_BETA_PRODUCTION		49	-0.487692	-1.3829	0.0896947	0.74675	1	3887	tags=53%, list=20%, signal=66%
GOBP_ANTIGEN_PROCESSING_AND_PRESENTATION_OF_PEPTIDE_ANTIGEN_VIA_MHC_CLASS_I	GOBP_ANTIGEN_PROCESSING_AND_PRESENTATION_OF_PEPTIDE_ANTIGEN_VIA_MHC_CLASS_I		97	-0.56243	-1.38288	0.0898662	0.743747	1	4190	tags=61%, list=22%, signal=77%
GOBP_REGULATION_OF_LEUKOCYTE_DIFFERENTIATION	GOBP_REGULATION_OF_LEUKOCYTE_DIFFERENTIATION		270	-0.305656	-1.38255	0.117296	0.742295	1	3588	tags=33%, list=18%, signal=40%
GOBP_REGULATION_OF_CELL_KILLING	GOBP_REGULATION_OF_CELL_KILLING		95	-0.423384	-1.38235	0.180435	0.740223	1	5111	tags=53%, list=26%, signal=71%
GOBP_NEGATIVE_REGULATION_OF_LEUKOCYTE_MEDIATED_IMMUNITY	GOBP_NEGATIVE_REGULATION_OF_LEUKOCYTE_MEDIATED_IMMUNITY		53	-0.453471	-1.38222	0.172414	0.737883	1	5397	tags=60%, list=28%, signal=83%
GOBP_REGULATION_OF_ALPHA_BETA_T_CELL_ACTIVATION	GOBP_REGULATION_OF_ALPHA_BETA_T_CELL_ACTIVATION		96	-0.391347	-1.38122	0.108527	0.739418	1	3693	tags=41%, list=19%, signal=50%
GOBP_ACTIVATION_OF_MAPKK_ACTIVITY	GOBP_ACTIVATION_OF_MAPKK_ACTIVITY		49	-0.416877	-1.38018	0.156187	0.741299	1	4266	tags=49%, list=22%, signal=63%
GOBP_FC_RECEPTOR_SIGNALING_PATHWAY	GOBP_FC_RECEPTOR_SIGNALING_PATHWAY		187	-0.459805	-1.37995	0.0647619	0.739317	1	4321	tags=51%, list=22%, signal=65%
GOBP_REGULATION_OF_MYELOID_CELL_DIFFERENTIATION	GOBP_REGULATION_OF_MYELOID_CELL_DIFFERENTIATION		220	-0.322156	-1.37795	0.107356	0.745558	1	3015	tags=32%, list=15%, signal=37%
GOBP_HISTONE_H3_K4_TRIMETHYLATION	GOBP_HISTONE_H3_K4_TRIMETHYLATION		17	-0.503985	-1.37679	0.136364	0.748069	1	3088	tags=53%, list=16%, signal=63%
GOBP_DENDRITIC_CELL_CHEMOTAXIS	GOBP_DENDRITIC_CELL_CHEMOTAXIS		24	-0.430133	-1.37602	0.137652	0.749027	1	3860	tags=46%, list=20%, signal=57%
GOBP_PINOCYTOSIS	GOBP_PINOCYTOSIS		21	-0.464811	-1.37558	0.126733	0.747872	1	1512	tags=29%, list=8%, signal=31%
GOBP_STRESS_ACTIVATED_PROTEIN_KINASE_SIGNALING_CASCADE	GOBP_STRESS_ACTIVATED_PROTEIN_KINASE_SIGNALING_CASCADE		263	-0.291496	-1.37543	0.127883	0.745719	1	3583	tags=33%, list=18%, signal=40%
GOBP_VIRAL_RELEASE_FROM_HOST_CELL	GOBP_VIRAL_RELEASE_FROM_HOST_CELL		33	-0.461746	-1.3746	0.0991903	0.746609	1	4504	tags=58%, list=23%, signal=75%
GOBP_PHAGOSOME_MATURATION	GOBP_PHAGOSOME_MATURATION		45	-0.391353	-1.37458	0.139113	0.74378	1	2119	tags=33%, list=11%, signal=37%
GOBP_POSITIVE_REGULATION_OF_INTERLEUKIN_2_PRODUCTION	GOBP_POSITIVE_REGULATION_OF_INTERLEUKIN_2_PRODUCTION		29	-0.567972	-1.37405	0.102767	0.74353	1	5204	tags=66%, list=27%, signal=89%
GOBP_REGULATION_OF_ANTIGEN_RECEPTOR_MEDIATED_SIGNALING_PATHWAY	GOBP_REGULATION_OF_ANTIGEN_RECEPTOR_MEDIATED_SIGNALING_PATHWAY		61	-0.524856	-1.37305	0.0929791	0.7451	1	5306	tags=66%, list=27%, signal=90%
GOBP_NEGATIVE_REGULATION_OF_INTERLEUKIN_2_PRODUCTION	GOBP_NEGATIVE_REGULATION_OF_INTERLEUKIN_2_PRODUCTION		27	-0.478561	-1.37275	0.154786	0.74355	1	4144	tags=56%, list=21%, signal=70%
GOBP_NATURAL_KILLER_CELL_MEDIATED_IMMUNITY	GOBP_NATURAL_KILLER_CELL_MEDIATED_IMMUNITY		64	-0.438105	-1.37259	0.148297	0.741372	1	5111	tags=56%, list=26%, signal=76%
GOBP_DETECTION_OF_BIOTIC_STIMULUS	GOBP_DETECTION_OF_BIOTIC_STIMULUS		35	-0.483323	-1.37242	0.208333	0.739259	1	1957	tags=43%, list=10%, signal=48%
GOBP_REGULATION_OF_T_CELL_RECEPTOR_SIGNALING_PATHWAY	GOBP_REGULATION_OF_T_CELL_RECEPTOR_SIGNALING_PATHWAY		39	-0.562976	-1.37225	0.109023	0.737308	1	5306	tags=72%, list=27%, signal=99%
GOBP_REGULATION_OF_HEMOPOIESIS	GOBP_REGULATION_OF_HEMOPOIESIS		373	-0.307273	-1.37156	0.108652	0.737546	1	3588	tags=34%, list=18%, signal=41%
GOBP_MEMBRANE_PROTEIN_INTRACELLULAR_DOMAIN_PROTEOLYSIS	GOBP_MEMBRANE_PROTEIN_INTRACELLULAR_DOMAIN_PROTEOLYSIS		20	-0.504317	-1.37057	0.111111	0.739476	1	2650	tags=45%, list=14%, signal=52%
GOBP_REGULATION_OF_IMMUNOGLOBULIN_PRODUCTION	GOBP_REGULATION_OF_IMMUNOGLOBULIN_PRODUCTION		61	-0.39314	-1.36869	0.101961	0.745236	1	4379	tags=44%, list=23%, signal=57%
GOBP_POSITIVE_REGULATION_OF_ACTIN_FILAMENT_POLYMERIZATION	GOBP_POSITIVE_REGULATION_OF_ACTIN_FILAMENT_POLYMERIZATION		89	-0.332486	-1.36782	0.12685	0.746429	1	2445	tags=30%, list=13%, signal=35%
GOBP_PROTEIN_LOCALIZATION_TO_VACUOLE	GOBP_PROTEIN_LOCALIZATION_TO_VACUOLE		70	-0.373402	-1.3674	0.0632411	0.745497	1	4257	tags=47%, list=22%, signal=60%
GOBP_MONOCYTE_DIFFERENTIATION	GOBP_MONOCYTE_DIFFERENTIATION		35	-0.378551	-1.36721	0.131524	0.743497	1	3515	tags=46%, list=18%, signal=56%
GOBP_NEGATIVE_REGULATION_OF_LYMPHOCYTE_MEDIATED_IMMUNITY	GOBP_NEGATIVE_REGULATION_OF_LYMPHOCYTE_MEDIATED_IMMUNITY		45	-0.446038	-1.36391	0.155242	0.756164	1	5397	tags=60%, list=28%, signal=83%
GOBP_RESPONSE_TO_INTERFERON_GAMMA	GOBP_RESPONSE_TO_INTERFERON_GAMMA		186	-0.403431	-1.36349	0.182353	0.755389	1	3976	tags=46%, list=20%, signal=57%
GOBP_INTERLEUKIN_1_BETA_PRODUCTION	GOBP_INTERLEUKIN_1_BETA_PRODUCTION		90	-0.408614	-1.36295	0.223819	0.755185	1	3515	tags=43%, list=18%, signal=53%
GOBP_REGULATION_OF_PHAGOCYTOSIS	GOBP_REGULATION_OF_PHAGOCYTOSIS		87	-0.41579	-1.36255	0.185336	0.754407	1	3011	tags=37%, list=15%, signal=43%
GOBP_POSITIVE_REGULATION_OF_INTERLEUKIN_10_PRODUCTION	GOBP_POSITIVE_REGULATION_OF_INTERLEUKIN_10_PRODUCTION		36	-0.42211	-1.36237	0.164969	0.752495	1	3561	tags=39%, list=18%, signal=48%
GOBP_MICROTUBULE_ANCHORING	GOBP_MICROTUBULE_ANCHORING		25	-0.398841	-1.36206	0.0980392	0.75108	1	1131	tags=24%, list=6%, signal=25%
GOBP_REGULATION_OF_CARBOHYDRATE_CATABOLIC_PROCESS	GOBP_REGULATION_OF_CARBOHYDRATE_CATABOLIC_PROCESS		87	-0.376844	-1.36192	0.0529412	0.748931	1	3308	tags=40%, list=17%, signal=48%
GOBP_REGULATION_OF_MITOTIC_SPINDLE_ASSEMBLY	GOBP_REGULATION_OF_MITOTIC_SPINDLE_ASSEMBLY		18	-0.571925	-1.36185	0.101626	0.74652	1	2317	tags=50%, list=12%, signal=57%
GOBP_RESPONSE_TO_TUMOR_CELL	GOBP_RESPONSE_TO_TUMOR_CELL		26	-0.445649	-1.36103	0.101727	0.747504	1	3469	tags=46%, list=18%, signal=56%
GOBP_ENDOSOME_TO_LYSOSOME_TRANSPORT	GOBP_ENDOSOME_TO_LYSOSOME_TRANSPORT		52	-0.46159	-1.36095	0.0974659	0.745182	1	3247	tags=48%, list=17%, signal=58%
GOBP_NEGATIVE_REGULATION_OF_VIRAL_TRANSCRIPTION	GOBP_NEGATIVE_REGULATION_OF_VIRAL_TRANSCRIPTION		15	-0.530241	-1.36038	0.111111	0.745055	1	5242	tags=73%, list=27%, signal=100%
GOBP_TUMOR_NECROSIS_FACTOR_MEDIATED_SIGNALING_PATHWAY	GOBP_TUMOR_NECROSIS_FACTOR_MEDIATED_SIGNALING_PATHWAY		162	-0.373513	-1.36036	0.0988593	0.742454	1	4190	tags=45%, list=22%, signal=57%
GOBP_REGULATION_OF_CYTOSKELETON_ORGANIZATION	GOBP_REGULATION_OF_CYTOSKELETON_ORGANIZATION		479	-0.251453	-1.35914	0.0711297	0.745619	1	2912	tags=28%, list=15%, signal=32%
GOBP_LYMPHOCYTE_COSTIMULATION	GOBP_LYMPHOCYTE_COSTIMULATION		58	-0.430243	-1.35881	0.133065	0.744383	1	3518	tags=41%, list=18%, signal=50%
GOBP_REGULATION_OF_RAS_PROTEIN_SIGNAL_TRANSDUCTION	GOBP_REGULATION_OF_RAS_PROTEIN_SIGNAL_TRANSDUCTION		183	-0.296229	-1.35875	0.136929	0.741998	1	2516	tags=30%, list=13%, signal=34%
GOBP_REGULATION_OF_CD8_POSITIVE_ALPHA_BETA_T_CELL_ACTIVATION	GOBP_REGULATION_OF_CD8_POSITIVE_ALPHA_BETA_T_CELL_ACTIVATION		17	-0.537149	-1.35869	0.161351	0.739595	1	3693	tags=59%, list=19%, signal=73%
GOBP_NEGATIVE_REGULATION_OF_LEUKOCYTE_APOPTOTIC_PROCESS	GOBP_NEGATIVE_REGULATION_OF_LEUKOCYTE_APOPTOTIC_PROCESS		45	-0.38366	-1.35863	0.0860421	0.73734	1	3583	tags=40%, list=18%, signal=49%
GOBP_CELLULAR_DEFENSE_RESPONSE	GOBP_CELLULAR_DEFENSE_RESPONSE		53	-0.466869	-1.35861	0.203704	0.734844	1	4737	tags=53%, list=24%, signal=70%
GOBP_PROTEIN_POLYMERIZATION	GOBP_PROTEIN_POLYMERIZATION		274	-0.27843	-1.35805	0.0961538	0.734827	1	2500	tags=27%, list=13%, signal=30%
GOBP_REGULATION_OF_NATURAL_KILLER_CELL_MEDIATED_IMMUNITY	GOBP_REGULATION_OF_NATURAL_KILLER_CELL_MEDIATED_IMMUNITY		46	-0.464168	-1.35762	0.177189	0.734365	1	5111	tags=59%, list=26%, signal=79%
GOBP_REGULATION_OF_ALPHA_BETA_T_CELL_DIFFERENTIATION	GOBP_REGULATION_OF_ALPHA_BETA_T_CELL_DIFFERENTIATION		66	-0.383059	-1.35717	0.106212	0.733806	1	2637	tags=35%, list=14%, signal=40%
GOBP_REGULATION_OF_LEUKOCYTE_ADHESION_TO_VASCULAR_ENDOTHELIAL_CELL	GOBP_REGULATION_OF_LEUKOCYTE_ADHESION_TO_VASCULAR_ENDOTHELIAL_CELL		28	-0.447093	-1.35715	0.178499	0.731381	1	3011	tags=43%, list=15%, signal=51%
GOBP_DETECTION_OF_EXTERNAL_BIOTIC_STIMULUS	GOBP_DETECTION_OF_EXTERNAL_BIOTIC_STIMULUS		23	-0.491559	-1.35694	0.219067	0.729842	1	1785	tags=43%, list=9%, signal=48%
GOBP_POSITIVE_REGULATION_OF_INFLAMMATORY_RESPONSE	GOBP_POSITIVE_REGULATION_OF_INFLAMMATORY_RESPONSE		121	-0.342888	-1.35667	0.178054	0.728568	1	3805	tags=39%, list=20%, signal=48%
GOBP_REGULATION_OF_ERYTHROCYTE_DIFFERENTIATION	GOBP_REGULATION_OF_ERYTHROCYTE_DIFFERENTIATION		44	-0.431806	-1.35667	0.111776	0.726081	1	3015	tags=41%, list=15%, signal=48%
GOBP_POSITIVE_REGULATION_OF_PROTEIN_LOCALIZATION_TO_CELL_SURFACE	GOBP_POSITIVE_REGULATION_OF_PROTEIN_LOCALIZATION_TO_CELL_SURFACE		16	-0.500279	-1.3566	0.154	0.723979	1	3011	tags=50%, list=15%, signal=59%
GOBP_VACUOLE_ORGANIZATION	GOBP_VACUOLE_ORGANIZATION		163	-0.360371	-1.35398	0.125506	0.733484	1	5061	tags=52%, list=26%, signal=69%
GOBP_REGULATION_OF_TOLERANCE_INDUCTION	GOBP_REGULATION_OF_TOLERANCE_INDUCTION		17	-0.513854	-1.35385	0.120316	0.731664	1	5078	tags=59%, list=26%, signal=80%
GOBP_NEGATIVE_REGULATION_OF_CELLULAR_AMIDE_METABOLIC_PROCESS	GOBP_NEGATIVE_REGULATION_OF_CELLULAR_AMIDE_METABOLIC_PROCESS		149	-0.388182	-1.35307	0.0584795	0.732812	1	5314	tags=54%, list=27%, signal=73%
GOBP_REGULATION_OF_RAC_PROTEIN_SIGNAL_TRANSDUCTION	GOBP_REGULATION_OF_RAC_PROTEIN_SIGNAL_TRANSDUCTION		18	-0.47747	-1.35306	0.131048	0.730367	1	3088	tags=50%, list=16%, signal=59%
GOBP_POSITIVE_REGULATION_OF_ANTIGEN_RECEPTOR_MEDIATED_SIGNALING_PATHWAY	GOBP_POSITIVE_REGULATION_OF_ANTIGEN_RECEPTOR_MEDIATED_SIGNALING_PATHWAY		20	-0.625568	-1.35293	0.141473	0.728559	1	5933	tags=75%, list=30%, signal=108%
GOBP_RECEPTOR_METABOLIC_PROCESS	GOBP_RECEPTOR_METABOLIC_PROCESS		162	-0.286607	-1.3529	0.113636	0.726222	1	3393	tags=34%, list=17%, signal=41%
GOBP_REGULATION_OF_ACTIN_FILAMENT_ORGANIZATION	GOBP_REGULATION_OF_ACTIN_FILAMENT_ORGANIZATION		252	-0.27649	-1.35196	0.1	0.727743	1	3447	tags=33%, list=18%, signal=40%
GOBP_POSITIVE_REGULATION_OF_T_HELPER_CELL_DIFFERENTIATION	GOBP_POSITIVE_REGULATION_OF_T_HELPER_CELL_DIFFERENTIATION		22	-0.472295	-1.35147	0.150097	0.727643	1	3352	tags=45%, list=17%, signal=55%
GOBP_MRNA_TRANSCRIPTION	GOBP_MRNA_TRANSCRIPTION		15	-0.442515	-1.35134	0.0934959	0.725901	1	2012	tags=40%, list=10%, signal=45%
GOBP_REGULATION_OF_PROTEIN_CONTAINING_COMPLEX_DISASSEMBLY	GOBP_REGULATION_OF_PROTEIN_CONTAINING_COMPLEX_DISASSEMBLY		111	-0.304169	-1.35018	0.0801688	0.728798	1	3132	tags=34%, list=16%, signal=41%
GOBP_ER_NUCLEUS_SIGNALING_PATHWAY	GOBP_ER_NUCLEUS_SIGNALING_PATHWAY		51	-0.408456	-1.35007	0.07393	0.726914	1	5430	tags=59%, list=28%, signal=81%
GOBP_AMYLOID_BETA_CLEARANCE	GOBP_AMYLOID_BETA_CLEARANCE		36	-0.418939	-1.34892	0.153374	0.729781	1	4180	tags=50%, list=21%, signal=64%
GOBP_REGULATION_OF_NATURAL_KILLER_CELL_ACTIVATION	GOBP_REGULATION_OF_NATURAL_KILLER_CELL_ACTIVATION		33	-0.421157	-1.34859	0.160321	0.72889	1	3552	tags=42%, list=18%, signal=52%
GOBP_NEGATIVE_REGULATION_OF_EXTRINSIC_APOPTOTIC_SIGNALING_PATHWAY_VIA_DEATH_DOMAIN_RECEPTORS	GOBP_NEGATIVE_REGULATION_OF_EXTRINSIC_APOPTOTIC_SIGNALING_PATHWAY_VIA_DEATH_DOMAIN_RECEPTORS		38	-0.416433	-1.34646	0.186858	0.736393	1	2379	tags=42%, list=12%, signal=48%
GOBP_MYELOID_LEUKOCYTE_DIFFERENTIATION	GOBP_MYELOID_LEUKOCYTE_DIFFERENTIATION		196	-0.320479	-1.34527	0.170732	0.739176	1	3563	tags=35%, list=18%, signal=43%
GOBP_B_CELL_RECEPTOR_SIGNALING_PATHWAY	GOBP_B_CELL_RECEPTOR_SIGNALING_PATHWAY		69	-0.484982	-1.34526	0.132184	0.736833	1	5974	tags=67%, list=31%, signal=96%
GOBP_MUSCLE_CELL_APOPTOTIC_PROCESS	GOBP_MUSCLE_CELL_APOPTOTIC_PROCESS		62	-0.316917	-1.3448	0.13278	0.736432	1	2400	tags=31%, list=12%, signal=35%
GOBP_POSITIVE_REGULATION_OF_INTERLEUKIN_1_PRODUCTION	GOBP_POSITIVE_REGULATION_OF_INTERLEUKIN_1_PRODUCTION		59	-0.422031	-1.34427	0.198783	0.736503	1	3352	tags=42%, list=17%, signal=51%
GOBP_EXTRACELLULAR_VESICLE_BIOGENESIS	GOBP_EXTRACELLULAR_VESICLE_BIOGENESIS		21	-0.469728	-1.34396	0.137045	0.735506	1	2828	tags=43%, list=15%, signal=50%
GOBP_VESICLE_TARGETING	GOBP_VESICLE_TARGETING		89	-0.4331	-1.34325	0.0978474	0.736368	1	5653	tags=62%, list=29%, signal=87%
GOBP_ANTIGEN_RECEPTOR_MEDIATED_SIGNALING_PATHWAY	GOBP_ANTIGEN_RECEPTOR_MEDIATED_SIGNALING_PATHWAY		245	-0.454962	-1.34301	0.085389	0.735044	1	5352	tags=61%, list=28%, signal=83%
GOBP_EXOCYTIC_PROCESS	GOBP_EXOCYTIC_PROCESS		76	-0.331298	-1.34292	0.134	0.733115	1	3131	tags=38%, list=16%, signal=45%
GOBP_MYELOID_CELL_DEVELOPMENT	GOBP_MYELOID_CELL_DEVELOPMENT		64	-0.344601	-1.34113	0.136179	0.738847	1	3515	tags=41%, list=18%, signal=49%
GOBP_MAINTENANCE_OF_CELL_POLARITY	GOBP_MAINTENANCE_OF_CELL_POLARITY		17	-0.463821	-1.34049	0.149805	0.739362	1	2410	tags=41%, list=12%, signal=47%
GOBP_RESPONSE_TO_TUMOR_NECROSIS_FACTOR	GOBP_RESPONSE_TO_TUMOR_NECROSIS_FACTOR		293	-0.295347	-1.34015	0.111776	0.738461	1	4727	tags=42%, list=24%, signal=55%
GOBP_VESICLE_DOCKING	GOBP_VESICLE_DOCKING		65	-0.349785	-1.33963	0.102161	0.738526	1	2739	tags=37%, list=14%, signal=43%
GOBP_DENDRITIC_CELL_MIGRATION	GOBP_DENDRITIC_CELL_MIGRATION		29	-0.444993	-1.33893	0.154321	0.739241	1	1172	tags=31%, list=6%, signal=33%
GOBP_REGULATION_OF_IMMUNE_EFFECTOR_PROCESS	GOBP_REGULATION_OF_IMMUNE_EFFECTOR_PROCESS		394	-0.325642	-1.33813	0.193684	0.740436	1	3588	tags=34%, list=18%, signal=41%
GOBP_VESICLE_TRANSPORT_ALONG_MICROTUBULE	GOBP_VESICLE_TRANSPORT_ALONG_MICROTUBULE		44	-0.361483	-1.338	0.0758483	0.738707	1	4410	tags=45%, list=23%, signal=59%
GOBP_EPHRIN_RECEPTOR_SIGNALING_PATHWAY	GOBP_EPHRIN_RECEPTOR_SIGNALING_PATHWAY		86	-0.311914	-1.33711	0.131313	0.74029	1	2354	tags=31%, list=12%, signal=36%
GOBP_PHOSPHATIDYLINOSITOL_DEPHOSPHORYLATION	GOBP_PHOSPHATIDYLINOSITOL_DEPHOSPHORYLATION		29	-0.428321	-1.33632	0.117764	0.741612	1	4139	tags=55%, list=21%, signal=70%
GOBP_T_CELL_PROLIFERATION	GOBP_T_CELL_PROLIFERATION		186	-0.321895	-1.33514	0.158436	0.744799	1	3561	tags=37%, list=18%, signal=44%
GOBP_REGULATION_OF_SUPRAMOLECULAR_FIBER_ORGANIZATION	GOBP_REGULATION_OF_SUPRAMOLECULAR_FIBER_ORGANIZATION		341	-0.251174	-1.33496	0.0968421	0.74336	1	3175	tags=29%, list=16%, signal=34%
GOBP_POST_GOLGI_VESICLE_MEDIATED_TRANSPORT	GOBP_POST_GOLGI_VESICLE_MEDIATED_TRANSPORT		99	-0.43122	-1.33439	0.0742188	0.743712	1	5691	tags=62%, list=29%, signal=87%
GOBP_MACROPHAGE_ACTIVATION_INVOLVED_IN_IMMUNE_RESPONSE	GOBP_MACROPHAGE_ACTIVATION_INVOLVED_IN_IMMUNE_RESPONSE		18	-0.514462	-1.33409	0.172345	0.742646	1	2989	tags=44%, list=15%, signal=52%
GOBP_POSITIVE_REGULATION_OF_TRANSCRIPTION_OF_NOTCH_RECEPTOR_TARGET	GOBP_POSITIVE_REGULATION_OF_TRANSCRIPTION_OF_NOTCH_RECEPTOR_TARGET		18	-0.408239	-1.3339	0.145228	0.741287	1	3094	tags=50%, list=16%, signal=59%
GOBP_POSITIVE_REGULATION_OF_PROTEIN_CONTAINING_COMPLEX_ASSEMBLY	GOBP_POSITIVE_REGULATION_OF_PROTEIN_CONTAINING_COMPLEX_ASSEMBLY		237	-0.303529	-1.33276	0.0503018	0.744149	1	3463	tags=35%, list=18%, signal=42%
GOBP_POSITIVE_REGULATION_OF_JNK_CASCADE	GOBP_POSITIVE_REGULATION_OF_JNK_CASCADE		83	-0.334299	-1.33264	0.157895	0.742425	1	3583	tags=36%, list=18%, signal=44%
GOBP_NEGATIVE_REGULATION_OF_CYTOKINE_PRODUCTION	GOBP_NEGATIVE_REGULATION_OF_CYTOKINE_PRODUCTION		268	-0.314767	-1.33217	0.182195	0.742261	1	4566	tags=40%, list=23%, signal=51%
GOBP_MYELOID_DENDRITIC_CELL_DIFFERENTIATION	GOBP_MYELOID_DENDRITIC_CELL_DIFFERENTIATION		19	-0.46447	-1.33209	0.173824	0.740344	1	1480	tags=32%, list=8%, signal=34%
GOBP_POSITIVE_REGULATION_OF_CD4_POSITIVE_ALPHA_BETA_T_CELL_DIFFERENTIATION	GOBP_POSITIVE_REGULATION_OF_CD4_POSITIVE_ALPHA_BETA_T_CELL_DIFFERENTIATION		32	-0.434719	-1.33074	0.149312	0.744101	1	2637	tags=38%, list=14%, signal=43%
GOBP_ALPHA_BETA_T_CELL_ACTIVATION	GOBP_ALPHA_BETA_T_CELL_ACTIVATION		143	-0.362735	-1.33074	0.157676	0.741893	1	3882	tags=39%, list=20%, signal=49%
GOBP_REGULATION_OF_B_CELL_RECEPTOR_SIGNALING_PATHWAY	GOBP_REGULATION_OF_B_CELL_RECEPTOR_SIGNALING_PATHWAY		24	-0.537959	-1.33057	0.124514	0.740359	1	3693	tags=54%, list=19%, signal=67%
GOBP_T_HELPER_2_CELL_DIFFERENTIATION	GOBP_T_HELPER_2_CELL_DIFFERENTIATION		15	-0.55207	-1.33056	0.205703	0.738199	1	3563	tags=53%, list=18%, signal=65%
GOBP_NEGATIVE_REGULATION_OF_RECEPTOR_MEDIATED_ENDOCYTOSIS	GOBP_NEGATIVE_REGULATION_OF_RECEPTOR_MEDIATED_ENDOCYTOSIS		28	-0.389148	-1.33034	0.155279	0.736986	1	1966	tags=36%, list=10%, signal=40%
GOBP_RIG_I_SIGNALING_PATHWAY	GOBP_RIG_I_SIGNALING_PATHWAY		22	-0.479546	-1.32947	0.0779468	0.738719	1	4360	tags=59%, list=22%, signal=76%
GOBP_POSITIVE_REGULATION_OF_MICROTUBULE_POLYMERIZATION_OR_DEPOLYMERIZATION	GOBP_POSITIVE_REGULATION_OF_MICROTUBULE_POLYMERIZATION_OR_DEPOLYMERIZATION		32	-0.384028	-1.32927	0.153518	0.737377	1	2500	tags=34%, list=13%, signal=39%
GOBP_POSITIVE_REGULATION_OF_REGULATORY_T_CELL_DIFFERENTIATION	GOBP_POSITIVE_REGULATION_OF_REGULATORY_T_CELL_DIFFERENTIATION		15	-0.505716	-1.32894	0.182711	0.736639	1	3306	tags=47%, list=17%, signal=56%
GOBP_B_CELL_ACTIVATION	GOBP_B_CELL_ACTIVATION		257	-0.347114	-1.32755	0.0844278	0.740545	1	5474	tags=49%, list=28%, signal=68%
GOBP_T_CELL_MIGRATION	GOBP_T_CELL_MIGRATION		61	-0.377235	-1.32697	0.170683	0.741082	1	3860	tags=41%, list=20%, signal=51%
GOBP_POSITIVE_REGULATION_OF_PROTEIN_IMPORT	GOBP_POSITIVE_REGULATION_OF_PROTEIN_IMPORT		40	-0.393482	-1.32644	0.0889328	0.741294	1	3695	tags=40%, list=19%, signal=49%
GOBP_PHOSPHOLIPID_DEPHOSPHORYLATION	GOBP_PHOSPHOLIPID_DEPHOSPHORYLATION		43	-0.354712	-1.32628	0.117647	0.739898	1	4139	tags=47%, list=21%, signal=59%
GOBP_ACTIVATED_T_CELL_PROLIFERATION	GOBP_ACTIVATED_T_CELL_PROLIFERATION		44	-0.352583	-1.32569	0.158228	0.740289	1	3300	tags=36%, list=17%, signal=44%
GOBP_REGULATION_OF_RIG_I_SIGNALING_PATHWAY	GOBP_REGULATION_OF_RIG_I_SIGNALING_PATHWAY		16	-0.478043	-1.3256	0.100379	0.738529	1	4360	tags=56%, list=22%, signal=72%
GOBP_REACTIVE_NITROGEN_SPECIES_METABOLIC_PROCESS	GOBP_REACTIVE_NITROGEN_SPECIES_METABOLIC_PROCESS		68	-0.352779	-1.32549	0.143763	0.736908	1	3505	tags=38%, list=18%, signal=46%
GOBP_GRANULOCYTE_DIFFERENTIATION	GOBP_GRANULOCYTE_DIFFERENTIATION		32	-0.372257	-1.32482	0.161417	0.737832	1	2031	tags=31%, list=10%, signal=35%
GOBP_POSITIVE_REGULATION_OF_RECEPTOR_MEDIATED_ENDOCYTOSIS	GOBP_POSITIVE_REGULATION_OF_RECEPTOR_MEDIATED_ENDOCYTOSIS		50	-0.321084	-1.32354	0.107527	0.741378	1	3393	tags=36%, list=17%, signal=43%
GOBP_CELLULAR_RESPONSE_TO_INSULIN_STIMULUS	GOBP_CELLULAR_RESPONSE_TO_INSULIN_STIMULUS		218	-0.276679	-1.32342	0.127615	0.739778	1	3729	tags=33%, list=19%, signal=40%
GOBP_POSITIVE_REGULATION_OF_CD4_POSITIVE_ALPHA_BETA_T_CELL_ACTIVATION	GOBP_POSITIVE_REGULATION_OF_CD4_POSITIVE_ALPHA_BETA_T_CELL_ACTIVATION		38	-0.435121	-1.32302	0.132039	0.739409	1	3561	tags=42%, list=18%, signal=51%
GOBP_IMMUNOLOGICAL_MEMORY_PROCESS	GOBP_IMMUNOLOGICAL_MEMORY_PROCESS		17	-0.458296	-1.3219	0.129921	0.742094	1	3118	tags=47%, list=16%, signal=56%
GOBP_VESICLE_LOCALIZATION	GOBP_VESICLE_LOCALIZATION		213	-0.323574	-1.32079	0.115538	0.744705	1	3727	tags=37%, list=19%, signal=45%
GOBP_REGULATION_OF_B_CELL_DIFFERENTIATION	GOBP_REGULATION_OF_B_CELL_DIFFERENTIATION		30	-0.387894	-1.3205	0.133595	0.743812	1	5325	tags=60%, list=27%, signal=82%
GOBP_PROTEIN_EXIT_FROM_ENDOPLASMIC_RETICULUM	GOBP_PROTEIN_EXIT_FROM_ENDOPLASMIC_RETICULUM		44	-0.427526	-1.32013	0.124764	0.743259	1	3486	tags=45%, list=18%, signal=55%
GOBP_POSITIVE_REGULATION_OF_CYSTEINE_TYPE_ENDOPEPTIDASE_ACTIVITY	GOBP_POSITIVE_REGULATION_OF_CYSTEINE_TYPE_ENDOPEPTIDASE_ACTIVITY		145	-0.314155	-1.31907	0.165984	0.745885	1	3527	tags=36%, list=18%, signal=43%
GOBP_REGULATION_OF_EXTRINSIC_APOPTOTIC_SIGNALING_PATHWAY	GOBP_REGULATION_OF_EXTRINSIC_APOPTOTIC_SIGNALING_PATHWAY		149	-0.29414	-1.31904	0.151822	0.743896	1	2456	tags=28%, list=13%, signal=32%
GOBP_DOSAGE_COMPENSATION	GOBP_DOSAGE_COMPENSATION		16	-0.610227	-1.31899	0.113821	0.742072	1	3604	tags=69%, list=19%, signal=84%
GOBP_REGULATION_OF_LYMPHOCYTE_DIFFERENTIATION	GOBP_REGULATION_OF_LYMPHOCYTE_DIFFERENTIATION		171	-0.312027	-1.31896	0.1167	0.740138	1	3693	tags=35%, list=19%, signal=43%
GOBP_GOLGI_TO_ENDOSOME_TRANSPORT	GOBP_GOLGI_TO_ENDOSOME_TRANSPORT		15	-0.516155	-1.31835	0.0796117	0.740554	1	2152	tags=33%, list=11%, signal=37%
GOBP_ENDOSOMAL_TRANSPORT	GOBP_ENDOSOMAL_TRANSPORT		220	-0.342737	-1.31832	0.118126	0.738617	1	4551	tags=47%, list=23%, signal=60%
GOBP_PROTEIN_LOCALIZATION_TO_MICROTUBULE_ORGANIZING_CENTER	GOBP_PROTEIN_LOCALIZATION_TO_MICROTUBULE_ORGANIZING_CENTER		35	-0.451159	-1.31818	0.0998043	0.73714	1	2860	tags=40%, list=15%, signal=47%
GOBP_REGULATION_OF_NUCLEAR_TRANSCRIBED_MRNA_CATABOLIC_PROCESS_DEADENYLATION_DEPENDENT_DECAY	GOBP_REGULATION_OF_NUCLEAR_TRANSCRIBED_MRNA_CATABOLIC_PROCESS_DEADENYLATION_DEPENDENT_DECAY		15	-0.480984	-1.31807	0.186747	0.735618	1	2511	tags=53%, list=13%, signal=61%
GOBP_VESICLE_TARGETING_TO_FROM_OR_WITHIN_GOLGI	GOBP_VESICLE_TARGETING_TO_FROM_OR_WITHIN_GOLGI		71	-0.430612	-1.31802	0.111984	0.733823	1	5625	tags=62%, list=29%, signal=87%
GOBP_RESPONSE_TO_NERVE_GROWTH_FACTOR	GOBP_RESPONSE_TO_NERVE_GROWTH_FACTOR		50	-0.36405	-1.31779	0.138365	0.732833	1	4038	tags=46%, list=21%, signal=58%
GOBP_RAB_PROTEIN_SIGNAL_TRANSDUCTION	GOBP_RAB_PROTEIN_SIGNAL_TRANSDUCTION		20	-0.487685	-1.31755	0.143701	0.731819	1	4869	tags=60%, list=25%, signal=80%
GOBP_REGULATION_OF_NUCLEOBASE_CONTAINING_COMPOUND_TRANSPORT	GOBP_REGULATION_OF_NUCLEOBASE_CONTAINING_COMPOUND_TRANSPORT		15	-0.611698	-1.31719	0.153543	0.731302	1	4084	tags=67%, list=21%, signal=84%
GOBP_ANTIGEN_PROCESSING_AND_PRESENTATION_OF_EXOGENOUS_PEPTIDE_ANTIGEN_VIA_MHC_CLASS_I	GOBP_ANTIGEN_PROCESSING_AND_PRESENTATION_OF_EXOGENOUS_PEPTIDE_ANTIGEN_VIA_MHC_CLASS_I		78	-0.555309	-1.31688	0.188571	0.73073	1	4190	tags=60%, list=22%, signal=76%
GOBP_T_CELL_ACTIVATION_INVOLVED_IN_IMMUNE_RESPONSE	GOBP_T_CELL_ACTIVATION_INVOLVED_IN_IMMUNE_RESPONSE		109	-0.340641	-1.31675	0.201299	0.729297	1	3882	tags=38%, list=20%, signal=47%
GOBP_POSITIVE_REGULATION_OF_CELL_ADHESION	GOBP_POSITIVE_REGULATION_OF_CELL_ADHESION		412	-0.274758	-1.31665	0.155361	0.727787	1	3583	tags=33%, list=18%, signal=39%
GOBP_CYTOPLASMIC_PATTERN_RECOGNITION_RECEPTOR_SIGNALING_PATHWAY	GOBP_CYTOPLASMIC_PATTERN_RECOGNITION_RECEPTOR_SIGNALING_PATHWAY		66	-0.429578	-1.31624	0.133981	0.727553	1	4360	tags=52%, list=22%, signal=66%
GOBP_T_CELL_HOMEOSTASIS	GOBP_T_CELL_HOMEOSTASIS		36	-0.417423	-1.31615	0.144841	0.72592	1	5474	tags=58%, list=28%, signal=81%
GOBP_NEGATIVE_REGULATION_OF_RESPONSE_TO_BIOTIC_STIMULUS	GOBP_NEGATIVE_REGULATION_OF_RESPONSE_TO_BIOTIC_STIMULUS		95	-0.368094	-1.31584	0.17357	0.725291	1	4564	tags=48%, list=23%, signal=63%
GOBP_NEGATIVE_REGULATION_OF_NF_KAPPAB_TRANSCRIPTION_FACTOR_ACTIVITY	GOBP_NEGATIVE_REGULATION_OF_NF_KAPPAB_TRANSCRIPTION_FACTOR_ACTIVITY		82	-0.335016	-1.31507	0.136986	0.726583	1	4020	tags=41%, list=21%, signal=52%
GOBP_REGULATION_OF_STRESS_ACTIVATED_PROTEIN_KINASE_SIGNALING_CASCADE	GOBP_REGULATION_OF_STRESS_ACTIVATED_PROTEIN_KINASE_SIGNALING_CASCADE		174	-0.280109	-1.31492	0.154812	0.725304	1	3583	tags=33%, list=18%, signal=40%
GOBP_T_CELL_RECEPTOR_SIGNALING_PATHWAY	GOBP_T_CELL_RECEPTOR_SIGNALING_PATHWAY		191	-0.45442	-1.31462	0.124283	0.724655	1	5352	tags=63%, list=28%, signal=86%
GOBP_POSITIVE_REGULATION_OF_STRESS_ACTIVATED_PROTEIN_KINASE_SIGNALING_CASCADE	GOBP_POSITIVE_REGULATION_OF_STRESS_ACTIVATED_PROTEIN_KINASE_SIGNALING_CASCADE		113	-0.313792	-1.3142	0.175365	0.724537	1	3583	tags=35%, list=18%, signal=42%
GOBP_POSITIVE_REGULATION_OF_ALPHA_BETA_T_CELL_PROLIFERATION	GOBP_POSITIVE_REGULATION_OF_ALPHA_BETA_T_CELL_PROLIFERATION		21	-0.5135	-1.31414	0.162791	0.722848	1	3561	tags=52%, list=18%, signal=64%
GOBP_INTERLEUKIN_2_PRODUCTION	GOBP_INTERLEUKIN_2_PRODUCTION		59	-0.423786	-1.31378	0.13745	0.722484	1	5587	tags=61%, list=29%, signal=85%
GOBP_REGULATION_OF_SPINDLE_ASSEMBLY	GOBP_REGULATION_OF_SPINDLE_ASSEMBLY		25	-0.502661	-1.31185	0.112474	0.728594	1	3024	tags=48%, list=16%, signal=57%
GOBP_RESPONSE_TO_VIRUS	GOBP_RESPONSE_TO_VIRUS		332	-0.340754	-1.31154	0.171642	0.727978	1	4809	tags=45%, list=25%, signal=59%
GOBP_NEUTROPHIL_MIGRATION	GOBP_NEUTROPHIL_MIGRATION		116	-0.332062	-1.31152	0.200828	0.726156	1	3561	tags=37%, list=18%, signal=45%
GOBP_POSITIVE_REGULATION_OF_INTERFERON_GAMMA_PRODUCTION	GOBP_POSITIVE_REGULATION_OF_INTERFERON_GAMMA_PRODUCTION		64	-0.392628	-1.31046	0.195473	0.728648	1	3551	tags=41%, list=18%, signal=50%
GOBP_REGULATION_OF_CELL_CELL_ADHESION	GOBP_REGULATION_OF_CELL_CELL_ADHESION		411	-0.276723	-1.31006	0.155925	0.728483	1	3583	tags=33%, list=18%, signal=39%
GOBP_CELLULAR_RESPONSE_TO_PEPTIDE	GOBP_CELLULAR_RESPONSE_TO_PEPTIDE		373	-0.263601	-1.30983	0.135484	0.727602	1	3729	tags=32%, list=19%, signal=39%
GOBP_ACTIVATION_OF_INNATE_IMMUNE_RESPONSE	GOBP_ACTIVATION_OF_INNATE_IMMUNE_RESPONSE		138	-0.450009	-1.30956	0.108949	0.726887	1	4654	tags=55%, list=24%, signal=72%
GOBP_PLATELET_AGGREGATION	GOBP_PLATELET_AGGREGATION		62	-0.379805	-1.30813	0.194981	0.73112	1	2293	tags=34%, list=12%, signal=38%
GOBP_GOLGI_TO_VACUOLE_TRANSPORT	GOBP_GOLGI_TO_VACUOLE_TRANSPORT		19	-0.486308	-1.3076	0.153257	0.731513	1	4301	tags=58%, list=22%, signal=74%
GOBP_DEFENSE_RESPONSE_TO_VIRUS	GOBP_DEFENSE_RESPONSE_TO_VIRUS		241	-0.361813	-1.30719	0.198165	0.731476	1	4809	tags=46%, list=25%, signal=60%
GOBP_VESICLE_CYTOSKELETAL_TRAFFICKING	GOBP_VESICLE_CYTOSKELETAL_TRAFFICKING		68	-0.314428	-1.30694	0.140244	0.730787	1	3727	tags=37%, list=19%, signal=45%
GOBP_IMMUNE_RESPONSE_TO_TUMOR_CELL	GOBP_IMMUNE_RESPONSE_TO_TUMOR_CELL		20	-0.47074	-1.30655	0.135496	0.730544	1	3148	tags=45%, list=16%, signal=54%
GOBP_VESICLE_MEDIATED_TRANSPORT_TO_THE_PLASMA_MEMBRANE	GOBP_VESICLE_MEDIATED_TRANSPORT_TO_THE_PLASMA_MEMBRANE		83	-0.370581	-1.30616	0.0818713	0.730325	1	5691	tags=59%, list=29%, signal=83%
GOBP_POSITIVE_REGULATION_OF_APOPTOTIC_SIGNALING_PATHWAY	GOBP_POSITIVE_REGULATION_OF_APOPTOTIC_SIGNALING_PATHWAY		115	-0.30289	-1.30591	0.127789	0.729506	1	3675	tags=34%, list=19%, signal=42%
GOBP_ANTIGEN_PROCESSING_AND_PRESENTATION	GOBP_ANTIGEN_PROCESSING_AND_PRESENTATION		226	-0.40923	-1.30574	0.135135	0.728303	1	4391	tags=49%, list=23%, signal=63%
GOBP_VESICLE_ORGANIZATION	GOBP_VESICLE_ORGANIZATION		321	-0.317053	-1.30566	0.155378	0.726759	1	3247	tags=35%, list=17%, signal=42%
GOBP_REGULATION_OF_ENDOTHELIAL_CELL_DEVELOPMENT	GOBP_REGULATION_OF_ENDOTHELIAL_CELL_DEVELOPMENT		17	-0.49026	-1.30473	0.160396	0.728757	1	3023	tags=47%, list=16%, signal=56%
GOBP_REGULATION_OF_PROTEIN_CONTAINING_COMPLEX_ASSEMBLY	GOBP_REGULATION_OF_PROTEIN_CONTAINING_COMPLEX_ASSEMBLY		414	-0.2622	-1.3037	0.0677618	0.731272	1	3463	tags=32%, list=18%, signal=38%
GOBP_COPII_COATED_VESICLE_BUDDING	GOBP_COPII_COATED_VESICLE_BUDDING		70	-0.426811	-1.30356	0.135189	0.730122	1	5625	tags=61%, list=29%, signal=86%
GOBP_CYTOKINETIC_PROCESS	GOBP_CYTOKINETIC_PROCESS		38	-0.435151	-1.30263	0.107505	0.732174	1	2808	tags=39%, list=14%, signal=46%
GOBP_T_CELL_DIFFERENTIATION	GOBP_T_CELL_DIFFERENTIATION		241	-0.317388	-1.30251	0.195565	0.730829	1	5204	tags=47%, list=27%, signal=64%
GOBP_MODULATION_BY_SYMBIONT_OF_ENTRY_INTO_HOST	GOBP_MODULATION_BY_SYMBIONT_OF_ENTRY_INTO_HOST		47	-0.399088	-1.30167	0.205479	0.732355	1	4006	tags=49%, list=21%, signal=61%
GOBP_INNATE_IMMUNE_RESPONSE_ACTIVATING_SIGNAL_TRANSDUCTION	GOBP_INNATE_IMMUNE_RESPONSE_ACTIVATING_SIGNAL_TRANSDUCTION		113	-0.422805	-1.30103	0.148438	0.73315	1	4190	tags=49%, list=22%, signal=62%
GOBP_MONONUCLEAR_CELL_DIFFERENTIATION	GOBP_MONONUCLEAR_CELL_DIFFERENTIATION		401	-0.28435	-1.30083	0.149495	0.732201	1	5204	tags=43%, list=27%, signal=58%
GOBP_MYELOID_DENDRITIC_CELL_ACTIVATION	GOBP_MYELOID_DENDRITIC_CELL_ACTIVATION		28	-0.449579	-1.30058	0.221294	0.731374	1	2339	tags=36%, list=12%, signal=41%
GOBP_ARP2_3_COMPLEX_MEDIATED_ACTIN_NUCLEATION	GOBP_ARP2_3_COMPLEX_MEDIATED_ACTIN_NUCLEATION		36	-0.424569	-1.29996	0.141104	0.732003	1	2912	tags=42%, list=15%, signal=49%
GOBP_NEGATIVE_REGULATION_OF_T_CELL_RECEPTOR_SIGNALING_PATHWAY	GOBP_NEGATIVE_REGULATION_OF_T_CELL_RECEPTOR_SIGNALING_PATHWAY		22	-0.54074	-1.2995	0.174632	0.732156	1	4887	tags=73%, list=25%, signal=97%
GOBP_ACTIN_FILAMENT_DEPOLYMERIZATION	GOBP_ACTIN_FILAMENT_DEPOLYMERIZATION		53	-0.336592	-1.29905	0.135802	0.732243	1	3773	tags=43%, list=19%, signal=54%
GOBP_REGULATION_OF_PROTEIN_DEACETYLATION	GOBP_REGULATION_OF_PROTEIN_DEACETYLATION		41	-0.339	-1.29851	0.106157	0.732718	1	2720	tags=34%, list=14%, signal=40%
GOBP_NEGATIVE_REGULATION_OF_AMYLOID_PRECURSOR_PROTEIN_CATABOLIC_PROCESS	GOBP_NEGATIVE_REGULATION_OF_AMYLOID_PRECURSOR_PROTEIN_CATABOLIC_PROCESS		20	-0.421458	-1.29789	0.191446	0.733503	1	5288	tags=65%, list=27%, signal=89%
GOBP_POSITIVE_REGULATION_OF_PEPTIDASE_ACTIVITY	GOBP_POSITIVE_REGULATION_OF_PEPTIDASE_ACTIVITY		189	-0.299854	-1.29783	0.193814	0.731967	1	3527	tags=35%, list=18%, signal=42%
GOBP_POSITIVE_REGULATION_OF_VIRAL_LIFE_CYCLE	GOBP_POSITIVE_REGULATION_OF_VIRAL_LIFE_CYCLE		32	-0.388806	-1.29751	0.145161	0.731426	1	2223	tags=38%, list=11%, signal=42%
GOBP_MEMBRANE_INVAGINATION	GOBP_MEMBRANE_INVAGINATION		81	-0.354666	-1.29681	0.188	0.732653	1	1910	tags=28%, list=10%, signal=31%
GOBP_INTERLEUKIN_1_PRODUCTION	GOBP_INTERLEUKIN_1_PRODUCTION		105	-0.377419	-1.29588	0.236025	0.734794	1	3515	tags=40%, list=18%, signal=49%
GOBP_POSITIVE_REGULATION_OF_DEFENSE_RESPONSE_TO_VIRUS_BY_HOST	GOBP_POSITIVE_REGULATION_OF_DEFENSE_RESPONSE_TO_VIRUS_BY_HOST		27	-0.430937	-1.29438	0.162963	0.739391	1	3551	tags=37%, list=18%, signal=45%
GOBP_NEGATIVE_REGULATION_OF_I_KAPPAB_KINASE_NF_KAPPAB_SIGNALING	GOBP_NEGATIVE_REGULATION_OF_I_KAPPAB_KINASE_NF_KAPPAB_SIGNALING		44	-0.337006	-1.29353	0.152174	0.74125	1	3887	tags=41%, list=20%, signal=51%
GOBP_RESPONSE_TO_PROTOZOAN	GOBP_RESPONSE_TO_PROTOZOAN		23	-0.468149	-1.29276	0.208835	0.742742	1	3563	tags=52%, list=18%, signal=64%
GOBP_RESPONSE_TO_INTERLEUKIN_12	GOBP_RESPONSE_TO_INTERLEUKIN_12		48	-0.521246	-1.29235	0.149712	0.742561	1	5089	tags=65%, list=26%, signal=87%
GOBP_ALPHA_BETA_T_CELL_DIFFERENTIATION	GOBP_ALPHA_BETA_T_CELL_DIFFERENTIATION		105	-0.337218	-1.29166	0.183099	0.743621	1	3882	tags=37%, list=20%, signal=46%
GOBP_ACTIVATION_OF_CYSTEINE_TYPE_ENDOPEPTIDASE_ACTIVITY_INVOLVED_IN_APOPTOTIC_PROCESS	GOBP_ACTIVATION_OF_CYSTEINE_TYPE_ENDOPEPTIDASE_ACTIVITY_INVOLVED_IN_APOPTOTIC_PROCESS		84	-0.333671	-1.29128	0.163107	0.743337	1	3694	tags=39%, list=19%, signal=48%
GOBP_POSITIVE_REGULATION_OF_B_CELL_ACTIVATION	GOBP_POSITIVE_REGULATION_OF_B_CELL_ACTIVATION		84	-0.38468	-1.2912	0.128544	0.741857	1	6160	tags=65%, list=32%, signal=95%
GOBP_HOMEOSTASIS_OF_NUMBER_OF_CELLS	GOBP_HOMEOSTASIS_OF_NUMBER_OF_CELLS		241	-0.302364	-1.29005	0.0992218	0.744776	1	5260	tags=47%, list=27%, signal=63%
GOBP_REGULATION_OF_B_CELL_MEDIATED_IMMUNITY	GOBP_REGULATION_OF_B_CELL_MEDIATED_IMMUNITY		48	-0.369859	-1.28993	0.143969	0.743517	1	5939	tags=58%, list=31%, signal=84%
GOBP_ORGANELLE_MEMBRANE_FUSION	GOBP_ORGANELLE_MEMBRANE_FUSION		102	-0.324517	-1.28969	0.154297	0.742788	1	4108	tags=42%, list=21%, signal=53%
GOBP_IMMUNOGLOBULIN_PRODUCTION	GOBP_IMMUNOGLOBULIN_PRODUCTION		110	-0.370319	-1.28926	0.0973282	0.742697	1	4379	tags=41%, list=23%, signal=52%
GOBP_LYMPHOCYTE_APOPTOTIC_PROCESS	GOBP_LYMPHOCYTE_APOPTOTIC_PROCESS		70	-0.361993	-1.28919	0.11336	0.741281	1	4743	tags=46%, list=24%, signal=60%
GOBP_INSULIN_RECEPTOR_SIGNALING_PATHWAY	GOBP_INSULIN_RECEPTOR_SIGNALING_PATHWAY		139	-0.280812	-1.2887	0.163482	0.741399	1	3242	tags=31%, list=17%, signal=37%
GOBP_RNA_PHOSPHODIESTER_BOND_HYDROLYSIS_EXONUCLEOLYTIC	GOBP_RNA_PHOSPHODIESTER_BOND_HYDROLYSIS_EXONUCLEOLYTIC		42	-0.527181	-1.28859	0.163743	0.740138	1	4738	tags=57%, list=24%, signal=75%
GOBP_NEGATIVE_REGULATION_OF_CYTOKINE_PRODUCTION_INVOLVED_IN_INFLAMMATORY_RESPONSE	GOBP_NEGATIVE_REGULATION_OF_CYTOKINE_PRODUCTION_INVOLVED_IN_INFLAMMATORY_RESPONSE		18	-0.460844	-1.28806	0.24026	0.74059	1	4303	tags=56%, list=22%, signal=71%
GOBP_POSITIVE_REGULATION_OF_T_HELPER_1_TYPE_IMMUNE_RESPONSE	GOBP_POSITIVE_REGULATION_OF_T_HELPER_1_TYPE_IMMUNE_RESPONSE		15	-0.530502	-1.2877	0.215933	0.740251	1	3785	tags=53%, list=19%, signal=66%
GOBP_REGULATION_OF_MAST_CELL_ACTIVATION	GOBP_REGULATION_OF_MAST_CELL_ACTIVATION		40	-0.373883	-1.28767	0.206628	0.738629	1	3164	tags=35%, list=16%, signal=42%
GOBP_REGULATION_OF_SMALL_GTPASE_MEDIATED_SIGNAL_TRANSDUCTION	GOBP_REGULATION_OF_SMALL_GTPASE_MEDIATED_SIGNAL_TRANSDUCTION		309	-0.269335	-1.28688	0.173824	0.74026	1	2516	tags=27%, list=13%, signal=30%
GOBP_NATURAL_KILLER_CELL_ACTIVATION	GOBP_NATURAL_KILLER_CELL_ACTIVATION		81	-0.350697	-1.28663	0.22293	0.739544	1	3552	tags=36%, list=18%, signal=44%
GOBP_REGULATION_OF_VACUOLE_ORGANIZATION	GOBP_REGULATION_OF_VACUOLE_ORGANIZATION		44	-0.423532	-1.28632	0.134269	0.739042	1	5061	tags=61%, list=26%, signal=83%
GOBP_B_CELL_MEDIATED_IMMUNITY	GOBP_B_CELL_MEDIATED_IMMUNITY		129	-0.341882	-1.28549	0.161597	0.740706	1	5282	tags=47%, list=27%, signal=64%
GOBP_MOVEMENT_IN_HOST_ENVIRONMENT	GOBP_MOVEMENT_IN_HOST_ENVIRONMENT		171	-0.299191	-1.2851	0.183594	0.740415	1	4560	tags=43%, list=23%, signal=55%
GOBP_PH_REDUCTION	GOBP_PH_REDUCTION		58	-0.352273	-1.28434	0.185031	0.741788	1	3573	tags=41%, list=18%, signal=51%
GOBP_REGULATION_OF_CD4_POSITIVE_ALPHA_BETA_T_CELL_DIFFERENTIATION	GOBP_REGULATION_OF_CD4_POSITIVE_ALPHA_BETA_T_CELL_DIFFERENTIATION		50	-0.370037	-1.28398	0.17154	0.741594	1	5181	tags=50%, list=27%, signal=68%
GOBP_REGULATION_OF_NECROTIC_CELL_DEATH	GOBP_REGULATION_OF_NECROTIC_CELL_DEATH		30	-0.398122	-1.28368	0.232409	0.741177	1	3312	tags=47%, list=17%, signal=56%
GOBP_NEGATIVE_REGULATION_OF_AUTOPHAGY	GOBP_NEGATIVE_REGULATION_OF_AUTOPHAGY		79	-0.290447	-1.28279	0.124748	0.743338	1	3318	tags=35%, list=17%, signal=43%
GOBP_REGULATION_OF_EXOSOMAL_SECRETION	GOBP_REGULATION_OF_EXOSOMAL_SECRETION		15	-0.445342	-1.28243	0.185804	0.743065	1	2410	tags=40%, list=12%, signal=46%
GOBP_ORGANELLE_TRANSPORT_ALONG_MICROTUBULE	GOBP_ORGANELLE_TRANSPORT_ALONG_MICROTUBULE		78	-0.327742	-1.28151	0.0735587	0.745161	1	3767	tags=38%, list=19%, signal=48%
GOBP_NUCLEAR_TRANSCRIBED_MRNA_CATABOLIC_PROCESS_DEADENYLATION_DEPENDENT_DECAY	GOBP_NUCLEAR_TRANSCRIBED_MRNA_CATABOLIC_PROCESS_DEADENYLATION_DEPENDENT_DECAY		71	-0.458491	-1.28139	0.158397	0.743961	1	5384	tags=61%, list=28%, signal=83%
GOBP_NEGATIVE_REGULATION_OF_TOLL_LIKE_RECEPTOR_SIGNALING_PATHWAY	GOBP_NEGATIVE_REGULATION_OF_TOLL_LIKE_RECEPTOR_SIGNALING_PATHWAY		37	-0.38167	-1.28137	0.230608	0.742387	1	1785	tags=35%, list=9%, signal=39%
GOBP_ENDOMEMBRANE_SYSTEM_ORGANIZATION	GOBP_ENDOMEMBRANE_SYSTEM_ORGANIZATION		442	-0.292238	-1.28064	0.0921844	0.743477	1	4642	tags=41%, list=24%, signal=53%
GOBP_PROTEIN_LOCALIZATION_TO_ENDOSOME	GOBP_PROTEIN_LOCALIZATION_TO_ENDOSOME		23	-0.50774	-1.28053	0.219561	0.742233	1	4869	tags=61%, list=25%, signal=81%
GOBP_RAS_PROTEIN_SIGNAL_TRANSDUCTION	GOBP_RAS_PROTEIN_SIGNAL_TRANSDUCTION		325	-0.25984	-1.28023	0.150905	0.741772	1	3094	tags=29%, list=16%, signal=34%
GOBP_REGULATION_OF_CYTOPLASMIC_TRANSPORT	GOBP_REGULATION_OF_CYTOPLASMIC_TRANSPORT		24	-0.436327	-1.27988	0.164969	0.741515	1	2278	tags=42%, list=12%, signal=47%
GOBP_JNK_CASCADE	GOBP_JNK_CASCADE		184	-0.272587	-1.27976	0.16383	0.740321	1	3583	tags=32%, list=18%, signal=39%
GOBP_MORPHOGENESIS_OF_AN_ENDOTHELIUM	GOBP_MORPHOGENESIS_OF_AN_ENDOTHELIUM		19	-0.422891	-1.27879	0.195833	0.74255	1	4351	tags=58%, list=22%, signal=74%
GOBP_REGULATION_OF_TRANSLATION_IN_RESPONSE_TO_STRESS	GOBP_REGULATION_OF_TRANSLATION_IN_RESPONSE_TO_STRESS		21	-0.554866	-1.2785	0.149701	0.741996	1	4801	tags=62%, list=25%, signal=82%
GOBP_INTEGRATED_STRESS_RESPONSE_SIGNALING	GOBP_INTEGRATED_STRESS_RESPONSE_SIGNALING		27	-0.427486	-1.27734	0.131783	0.74509	1	3446	tags=44%, list=18%, signal=54%
GOBP_RETROGRADE_TRANSPORT_ENDOSOME_TO_PLASMA_MEMBRANE	GOBP_RETROGRADE_TRANSPORT_ENDOSOME_TO_PLASMA_MEMBRANE		24	-0.445658	-1.2765	0.136905	0.746686	1	4450	tags=58%, list=23%, signal=76%
GOBP_GOLGI_TO_PLASMA_MEMBRANE_TRANSPORT	GOBP_GOLGI_TO_PLASMA_MEMBRANE_TRANSPORT		55	-0.397453	-1.27613	0.135189	0.746525	1	5980	tags=65%, list=31%, signal=94%
GOBP_NEGATIVE_REGULATION_OF_KINASE_ACTIVITY	GOBP_NEGATIVE_REGULATION_OF_KINASE_ACTIVITY		242	-0.277168	-1.27491	0.13347	0.749722	1	3347	tags=31%, list=17%, signal=37%
GOBP_PROTEIN_DEMETHYLATION	GOBP_PROTEIN_DEMETHYLATION		31	-0.406582	-1.27478	0.217039	0.748672	1	2719	tags=39%, list=14%, signal=45%
GOBP_MODULATION_BY_SYMBIONT_OF_HOST_CELLULAR_PROCESS	GOBP_MODULATION_BY_SYMBIONT_OF_HOST_CELLULAR_PROCESS		24	-0.420431	-1.27371	0.114228	0.751428	1	3990	tags=54%, list=21%, signal=68%
GOBP_OSTEOCLAST_DEVELOPMENT	GOBP_OSTEOCLAST_DEVELOPMENT		16	-0.429874	-1.27309	0.205339	0.752328	1	1216	tags=31%, list=6%, signal=33%
GOBP_NEGATIVE_REGULATION_OF_ACTIN_FILAMENT_POLYMERIZATION	GOBP_NEGATIVE_REGULATION_OF_ACTIN_FILAMENT_POLYMERIZATION		56	-0.313383	-1.27277	0.161765	0.751986	1	2424	tags=32%, list=12%, signal=37%
GOBP_FC_EPSILON_RECEPTOR_SIGNALING_PATHWAY	GOBP_FC_EPSILON_RECEPTOR_SIGNALING_PATHWAY		119	-0.460829	-1.27241	0.176923	0.751839	1	4264	tags=51%, list=22%, signal=65%
GOBP_POSITIVE_REGULATION_OF_BLOOD_VESSEL_ENDOTHELIAL_CELL_MIGRATION	GOBP_POSITIVE_REGULATION_OF_BLOOD_VESSEL_ENDOTHELIAL_CELL_MIGRATION		49	-0.363987	-1.27241	0.190578	0.750223	1	5181	tags=49%, list=27%, signal=67%
GOBP_GLIAL_CELL_MIGRATION	GOBP_GLIAL_CELL_MIGRATION		46	-0.326768	-1.2721	0.179074	0.749801	1	2406	tags=30%, list=12%, signal=35%
GOBP_RESPONSE_TO_INSULIN	GOBP_RESPONSE_TO_INSULIN		268	-0.256408	-1.27176	0.14405	0.749502	1	3729	tags=31%, list=19%, signal=38%
GOBP_MRNA_CIS_SPLICING_VIA_SPLICEOSOME	GOBP_MRNA_CIS_SPLICING_VIA_SPLICEOSOME		20	-0.583081	-1.27162	0.213873	0.748478	1	4627	tags=70%, list=24%, signal=92%
GOBP_LIVER_MORPHOGENESIS	GOBP_LIVER_MORPHOGENESIS		22	-0.382513	-1.27114	0.183794	0.748889	1	1739	tags=36%, list=9%, signal=40%
GOBP_CYTOSOLIC_TRANSPORT	GOBP_CYTOSOLIC_TRANSPORT		152	-0.351625	-1.27058	0.135354	0.749453	1	3230	tags=38%, list=17%, signal=45%
GOBP_MULTIVESICULAR_BODY_SORTING_PATHWAY	GOBP_MULTIVESICULAR_BODY_SORTING_PATHWAY		35	-0.464217	-1.27017	0.191321	0.749455	1	5105	tags=60%, list=26%, signal=81%
GOBP_NEGATIVE_REGULATION_OF_MONONUCLEAR_CELL_MIGRATION	GOBP_NEGATIVE_REGULATION_OF_MONONUCLEAR_CELL_MIGRATION		19	-0.387977	-1.26997	0.157371	0.748668	1	1267	tags=21%, list=7%, signal=22%
GOBP_MODULATION_BY_VIRUS_OF_HOST_CELLULAR_PROCESS	GOBP_MODULATION_BY_VIRUS_OF_HOST_CELLULAR_PROCESS		18	-0.459741	-1.26987	0.131213	0.74758	1	3990	tags=56%, list=21%, signal=70%
GOBP_NEGATIVE_REGULATION_OF_PHOSPHORYLATION	GOBP_NEGATIVE_REGULATION_OF_PHOSPHORYLATION		368	-0.253163	-1.2698	0.127349	0.746329	1	2458	tags=25%, list=13%, signal=28%
GOBP_NEGATIVE_REGULATION_OF_REGULATED_SECRETORY_PATHWAY	GOBP_NEGATIVE_REGULATION_OF_REGULATED_SECRETORY_PATHWAY		21	-0.474909	-1.26862	0.240326	0.749479	1	4839	tags=62%, list=25%, signal=82%
GOBP_ALPHA_BETA_T_CELL_PROLIFERATION	GOBP_ALPHA_BETA_T_CELL_PROLIFERATION		34	-0.425067	-1.2673	0.176015	0.753163	1	3561	tags=44%, list=18%, signal=54%
GOBP_REGULATION_OF_RESPONSE_TO_INTERFERON_GAMMA	GOBP_REGULATION_OF_RESPONSE_TO_INTERFERON_GAMMA		25	-0.496655	-1.26708	0.199226	0.752404	1	3467	tags=44%, list=18%, signal=53%
GOBP_REGULATION_OF_GLIAL_CELL_PROLIFERATION	GOBP_REGULATION_OF_GLIAL_CELL_PROLIFERATION		29	-0.33508	-1.26631	0.154321	0.754043	1	3094	tags=38%, list=16%, signal=45%
GOBP_NEGATIVE_REGULATION_OF_MUSCLE_HYPERTROPHY	GOBP_NEGATIVE_REGULATION_OF_MUSCLE_HYPERTROPHY		29	-0.369557	-1.26628	0.196281	0.752516	1	3175	tags=41%, list=16%, signal=49%
GOBP_MYELIN_MAINTENANCE	GOBP_MYELIN_MAINTENANCE		16	-0.393434	-1.26616	0.163743	0.751433	1	1057	tags=31%, list=5%, signal=33%
GOBP_POSITIVE_REGULATION_OF_PROTEIN_DEPHOSPHORYLATION	GOBP_POSITIVE_REGULATION_OF_PROTEIN_DEPHOSPHORYLATION		43	-0.375396	-1.266	0.185771	0.750551	1	4928	tags=53%, list=25%, signal=71%
GOBP_VESICLE_DOCKING_INVOLVED_IN_EXOCYTOSIS	GOBP_VESICLE_DOCKING_INVOLVED_IN_EXOCYTOSIS		44	-0.329587	-1.26569	0.176015	0.750189	1	3131	tags=39%, list=16%, signal=46%
GOBP_REGULATION_OF_CELLULAR_RESPIRATION	GOBP_REGULATION_OF_CELLULAR_RESPIRATION		21	-0.433051	-1.26536	0.156436	0.749967	1	3489	tags=43%, list=18%, signal=52%
GOBP_NADPH_REGENERATION	GOBP_NADPH_REGENERATION		18	-0.46835	-1.26507	0.218437	0.749482	1	3589	tags=50%, list=18%, signal=61%
GOBP_REGULATION_OF_CELLULAR_COMPONENT_SIZE	GOBP_REGULATION_OF_CELLULAR_COMPONENT_SIZE		351	-0.242008	-1.26506	0.113786	0.747958	1	2445	tags=25%, list=13%, signal=28%
GOBP_POSITIVE_REGULATION_OF_CYTOSKELETON_ORGANIZATION	GOBP_POSITIVE_REGULATION_OF_CYTOSKELETON_ORGANIZATION		209	-0.250099	-1.26472	0.143478	0.747767	1	3773	tags=32%, list=19%, signal=39%
GOBP_INTRACELLULAR_LIPID_TRANSPORT	GOBP_INTRACELLULAR_LIPID_TRANSPORT		42	-0.332477	-1.26467	0.129524	0.746434	1	3937	tags=40%, list=20%, signal=51%
GOBP_REGULATION_OF_MYELOID_LEUKOCYTE_DIFFERENTIATION	GOBP_REGULATION_OF_MYELOID_LEUKOCYTE_DIFFERENTIATION		112	-0.29374	-1.2642	0.200401	0.746831	1	3515	tags=31%, list=18%, signal=38%
GOBP_RESPONSE_TO_ANTIBIOTIC	GOBP_RESPONSE_TO_ANTIBIOTIC		43	-0.372665	-1.26396	0.139113	0.74623	1	2547	tags=33%, list=13%, signal=37%
GOBP_INTERLEUKIN_4_PRODUCTION	GOBP_INTERLEUKIN_4_PRODUCTION		32	-0.40223	-1.26395	0.245833	0.744756	1	5204	tags=53%, list=27%, signal=72%
GOBP_EXTRINSIC_APOPTOTIC_SIGNALING_PATHWAY	GOBP_EXTRINSIC_APOPTOTIC_SIGNALING_PATHWAY		211	-0.276351	-1.26356	0.182573	0.744669	1	3695	tags=33%, list=19%, signal=40%
GOBP_REGULATION_OF_LYMPHOCYTE_APOPTOTIC_PROCESS	GOBP_REGULATION_OF_LYMPHOCYTE_APOPTOTIC_PROCESS		53	-0.344286	-1.26317	0.132673	0.744726	1	3583	tags=38%, list=18%, signal=46%
GOBP_NEGATIVE_REGULATION_OF_RNA_CATABOLIC_PROCESS	GOBP_NEGATIVE_REGULATION_OF_RNA_CATABOLIC_PROCESS		60	-0.364487	-1.26282	0.183071	0.74458	1	3254	tags=37%, list=17%, signal=44%
GOBP_REGULATION_OF_DEFENSE_RESPONSE_TO_VIRUS	GOBP_REGULATION_OF_DEFENSE_RESPONSE_TO_VIRUS		61	-0.349188	-1.2627	0.176471	0.743474	1	3551	tags=36%, list=18%, signal=44%
GOBP_HISTONE_H3_K4_METHYLATION	GOBP_HISTONE_H3_K4_METHYLATION		52	-0.393511	-1.2613	0.178988	0.747417	1	4716	tags=52%, list=24%, signal=68%
GOBP_REGULATION_OF_DNA_BINDING_TRANSCRIPTION_FACTOR_ACTIVITY	GOBP_REGULATION_OF_DNA_BINDING_TRANSCRIPTION_FACTOR_ACTIVITY		417	-0.24929	-1.26114	0.173278	0.746557	1	3717	tags=31%, list=19%, signal=37%
GOBP_REGULATION_OF_CYSTEINE_TYPE_ENDOPEPTIDASE_ACTIVITY	GOBP_REGULATION_OF_CYSTEINE_TYPE_ENDOPEPTIDASE_ACTIVITY		220	-0.296496	-1.26105	0.179592	0.745393	1	3583	tags=35%, list=18%, signal=42%
GOBP_REGULATION_OF_CD4_POSITIVE_ALPHA_BETA_T_CELL_ACTIVATION	GOBP_REGULATION_OF_CD4_POSITIVE_ALPHA_BETA_T_CELL_ACTIVATION		62	-0.347957	-1.26066	0.167653	0.745444	1	5181	tags=48%, list=27%, signal=66%
GOBP_NEUTROPHIL_CHEMOTAXIS	GOBP_NEUTROPHIL_CHEMOTAXIS		96	-0.32164	-1.2605	0.218107	0.744548	1	3561	tags=36%, list=18%, signal=44%
GOBP_REGULATION_OF_RUFFLE_ASSEMBLY	GOBP_REGULATION_OF_RUFFLE_ASSEMBLY		27	-0.35825	-1.2601	0.147992	0.744586	1	2338	tags=30%, list=12%, signal=34%
GOBP_REGULATION_OF_METALLOPEPTIDASE_ACTIVITY	GOBP_REGULATION_OF_METALLOPEPTIDASE_ACTIVITY		15	-0.48214	-1.26008	0.243644	0.743148	1	522	tags=33%, list=3%, signal=34%
GOBP_UBIQUITIN_DEPENDENT_ERAD_PATHWAY	GOBP_UBIQUITIN_DEPENDENT_ERAD_PATHWAY		75	-0.351083	-1.26007	0.142578	0.7417	1	3187	tags=40%, list=16%, signal=48%
GOBP_REGULATION_OF_MACROAUTOPHAGY	GOBP_REGULATION_OF_MACROAUTOPHAGY		157	-0.33485	-1.25994	0.171937	0.740752	1	2981	tags=36%, list=15%, signal=43%
GOBP_REGULATION_OF_ACTIN_FILAMENT_BASED_PROCESS	GOBP_REGULATION_OF_ACTIN_FILAMENT_BASED_PROCESS		364	-0.246729	-1.25861	0.141328	0.744659	1	2912	tags=28%, list=15%, signal=32%
GOBP_POSITIVE_REGULATION_OF_LEUKOCYTE_PROLIFERATION	GOBP_POSITIVE_REGULATION_OF_LEUKOCYTE_PROLIFERATION		145	-0.309189	-1.25821	0.19917	0.744651	1	3588	tags=34%, list=18%, signal=41%
GOBP_REGULATION_OF_SPINDLE_ORGANIZATION	GOBP_REGULATION_OF_SPINDLE_ORGANIZATION		39	-0.411813	-1.25811	0.154004	0.743572	1	2317	tags=36%, list=12%, signal=41%
GOBP_REGULATION_OF_ENDOPLASMIC_RETICULUM_UNFOLDED_PROTEIN_RESPONSE	GOBP_REGULATION_OF_ENDOPLASMIC_RETICULUM_UNFOLDED_PROTEIN_RESPONSE		27	-0.414668	-1.25731	0.167969	0.74518	1	5578	tags=63%, list=29%, signal=88%
GOBP_NEGATIVE_REGULATION_OF_LYMPHOCYTE_ACTIVATION	GOBP_NEGATIVE_REGULATION_OF_LYMPHOCYTE_ACTIVATION		142	-0.296449	-1.25723	0.192157	0.74402	1	3928	tags=35%, list=20%, signal=44%
GOBP_POSITIVE_REGULATION_OF_NUCLEOCYTOPLASMIC_TRANSPORT	GOBP_POSITIVE_REGULATION_OF_NUCLEOCYTOPLASMIC_TRANSPORT		61	-0.354104	-1.25719	0.127953	0.742747	1	4084	tags=43%, list=21%, signal=54%
GOBP_REACTIVE_OXYGEN_SPECIES_METABOLIC_PROCESS	GOBP_REACTIVE_OXYGEN_SPECIES_METABOLIC_PROCESS		248	-0.258408	-1.25716	0.166667	0.741392	1	3291	tags=30%, list=17%, signal=36%
GOBP_REGULATION_OF_JUN_KINASE_ACTIVITY	GOBP_REGULATION_OF_JUN_KINASE_ACTIVITY		80	-0.296036	-1.25703	0.169231	0.740415	1	3930	tags=36%, list=20%, signal=45%
GOBP_PHOSPHORYLATED_CARBOHYDRATE_DEPHOSPHORYLATION	GOBP_PHOSPHORYLATED_CARBOHYDRATE_DEPHOSPHORYLATION		16	-0.390638	-1.25658	0.171657	0.740591	1	1635	tags=31%, list=8%, signal=34%
GOBP_REGULATION_OF_T_HELPER_CELL_DIFFERENTIATION	GOBP_REGULATION_OF_T_HELPER_CELL_DIFFERENTIATION		39	-0.369024	-1.25656	0.208589	0.739217	1	2637	tags=33%, list=14%, signal=38%
GOBP_REGULATION_OF_MONOCYTE_CHEMOTAXIS	GOBP_REGULATION_OF_MONOCYTE_CHEMOTAXIS		25	-0.365022	-1.25655	0.23251	0.737814	1	1309	tags=32%, list=7%, signal=34%
GOBP_REGULATION_OF_EXTRINSIC_APOPTOTIC_SIGNALING_PATHWAY_VIA_DEATH_DOMAIN_RECEPTORS	GOBP_REGULATION_OF_EXTRINSIC_APOPTOTIC_SIGNALING_PATHWAY_VIA_DEATH_DOMAIN_RECEPTORS		56	-0.358482	-1.25653	0.21875	0.736456	1	2379	tags=36%, list=12%, signal=41%
GOBP_CYTOKINE_PRODUCTION_INVOLVED_IN_INFLAMMATORY_RESPONSE	GOBP_CYTOKINE_PRODUCTION_INVOLVED_IN_INFLAMMATORY_RESPONSE		48	-0.390515	-1.25611	0.257019	0.736638	1	3015	tags=42%, list=15%, signal=49%
GOBP_POSITIVE_REGULATION_OF_MRNA_METABOLIC_PROCESS	GOBP_POSITIVE_REGULATION_OF_MRNA_METABOLIC_PROCESS		82	-0.408519	-1.2561	0.201942	0.735246	1	5998	tags=67%, list=31%, signal=97%
GOBP_CARBOHYDRATE_CATABOLIC_PROCESS	GOBP_CARBOHYDRATE_CATABOLIC_PROCESS		191	-0.296052	-1.25597	0.13963	0.734315	1	3394	tags=35%, list=17%, signal=41%
GOBP_T_CELL_DIFFERENTIATION_INVOLVED_IN_IMMUNE_RESPONSE	GOBP_T_CELL_DIFFERENTIATION_INVOLVED_IN_IMMUNE_RESPONSE		72	-0.350495	-1.25513	0.24295	0.736178	1	3882	tags=39%, list=20%, signal=48%
GOBP_NEGATIVE_REGULATION_OF_ANTIGEN_RECEPTOR_MEDIATED_SIGNALING_PATHWAY	GOBP_NEGATIVE_REGULATION_OF_ANTIGEN_RECEPTOR_MEDIATED_SIGNALING_PATHWAY		29	-0.483808	-1.25509	0.215094	0.734919	1	4887	tags=69%, list=25%, signal=92%
GOBP_NEGATIVE_REGULATION_OF_ANION_TRANSMEMBRANE_TRANSPORT	GOBP_NEGATIVE_REGULATION_OF_ANION_TRANSMEMBRANE_TRANSPORT		30	-0.353736	-1.25491	0.198257	0.734188	1	3168	tags=37%, list=16%, signal=44%
GOBP_PLATELET_ACTIVATION	GOBP_PLATELET_ACTIVATION		156	-0.310866	-1.2548	0.214286	0.733237	1	3523	tags=35%, list=18%, signal=42%
GOBP_REGULATION_OF_GTPASE_ACTIVITY	GOBP_REGULATION_OF_GTPASE_ACTIVITY		452	-0.24547	-1.25442	0.178571	0.733208	1	3587	tags=30%, list=18%, signal=36%
GOBP_PROTEIN_LOCALIZATION_TO_CHROMATIN	GOBP_PROTEIN_LOCALIZATION_TO_CHROMATIN		24	-0.528683	-1.25431	0.186047	0.732193	1	2472	tags=46%, list=13%, signal=52%
GOBP_REGULATION_OF_MEMBRANE_INVAGINATION	GOBP_REGULATION_OF_MEMBRANE_INVAGINATION		16	-0.471297	-1.25402	0.222222	0.731965	1	1910	tags=31%, list=10%, signal=35%
GOBP_CELLULAR_EXTRAVASATION	GOBP_CELLULAR_EXTRAVASATION		66	-0.34729	-1.25372	0.239175	0.731686	1	3011	tags=35%, list=15%, signal=41%
GOBP_NUCLEAR_ENVELOPE_ORGANIZATION	GOBP_NUCLEAR_ENVELOPE_ORGANIZATION		52	-0.43966	-1.25361	0.154599	0.730688	1	4445	tags=48%, list=23%, signal=62%
GOBP_POSITIVE_REGULATION_OF_PROTEIN_ACETYLATION	GOBP_POSITIVE_REGULATION_OF_PROTEIN_ACETYLATION		43	-0.317381	-1.25328	0.177419	0.730473	1	3642	tags=42%, list=19%, signal=51%
GOBP_BONE_RESORPTION	GOBP_BONE_RESORPTION		62	-0.342077	-1.25327	0.217391	0.729124	1	2228	tags=29%, list=11%, signal=33%
GOBP_PEPTIDYL_THREONINE_DEPHOSPHORYLATION	GOBP_PEPTIDYL_THREONINE_DEPHOSPHORYLATION		22	-0.439259	-1.25324	0.151697	0.727883	1	4672	tags=59%, list=24%, signal=78%
GOBP_REGULATION_OF_T_CELL_DIFFERENTIATION	GOBP_REGULATION_OF_T_CELL_DIFFERENTIATION		142	-0.30497	-1.2524	0.159596	0.729711	1	5282	tags=46%, list=27%, signal=62%
GOBP_NEGATIVE_REGULATION_OF_TELOMERE_MAINTENANCE_VIA_TELOMERE_LENGTHENING	GOBP_NEGATIVE_REGULATION_OF_TELOMERE_MAINTENANCE_VIA_TELOMERE_LENGTHENING		22	-0.565359	-1.25236	0.247126	0.728497	1	5645	tags=77%, list=29%, signal=109%
GOBP_LYMPHOID_PROGENITOR_CELL_DIFFERENTIATION	GOBP_LYMPHOID_PROGENITOR_CELL_DIFFERENTIATION		21	-0.381049	-1.25223	0.143158	0.727577	1	3563	tags=43%, list=18%, signal=52%
GOBP_SMALL_GTPASE_MEDIATED_SIGNAL_TRANSDUCTION	GOBP_SMALL_GTPASE_MEDIATED_SIGNAL_TRANSDUCTION		484	-0.24453	-1.25219	0.164211	0.726333	1	2694	tags=25%, list=14%, signal=29%
GOBP_BIOLOGICAL_PROCESS_INVOLVED_IN_INTERACTION_WITH_HOST	GOBP_BIOLOGICAL_PROCESS_INVOLVED_IN_INTERACTION_WITH_HOST		214	-0.284484	-1.25191	0.169524	0.725917	1	4560	tags=41%, list=23%, signal=53%
GOBP_NEGATIVE_REGULATION_OF_CATABOLIC_PROCESS	GOBP_NEGATIVE_REGULATION_OF_CATABOLIC_PROCESS		288	-0.244771	-1.25069	0.119192	0.729111	1	3318	tags=30%, list=17%, signal=35%
GOBP_POSITIVE_REGULATION_OF_JUN_KINASE_ACTIVITY	GOBP_POSITIVE_REGULATION_OF_JUN_KINASE_ACTIVITY		65	-0.326944	-1.24995	0.204641	0.730702	1	3930	tags=37%, list=20%, signal=46%
GOBP_REGULATION_OF_TYPE_2_IMMUNE_RESPONSE	GOBP_REGULATION_OF_TYPE_2_IMMUNE_RESPONSE		30	-0.410378	-1.24901	0.235656	0.732762	1	3882	tags=47%, list=20%, signal=58%
GOBP_NEGATIVE_REGULATION_OF_IMMUNE_RESPONSE	GOBP_NEGATIVE_REGULATION_OF_IMMUNE_RESPONSE		143	-0.328765	-1.24898	0.244856	0.731499	1	4731	tags=44%, list=24%, signal=58%
GOBP_POSITIVE_REGULATION_OF_GTPASE_ACTIVITY	GOBP_POSITIVE_REGULATION_OF_GTPASE_ACTIVITY		379	-0.248605	-1.24894	0.190871	0.730289	1	3587	tags=30%, list=18%, signal=36%
GOBP_MRNA_3_END_PROCESSING	GOBP_MRNA_3_END_PROCESSING		95	-0.484667	-1.24728	0.259048	0.735329	1	5763	tags=67%, list=30%, signal=95%
GOBP_POSITIVE_REGULATION_OF_CHROMATIN_ORGANIZATION	GOBP_POSITIVE_REGULATION_OF_CHROMATIN_ORGANIZATION		96	-0.37124	-1.24662	0.170297	0.736416	1	3899	tags=44%, list=20%, signal=54%
GOBP_REGULATION_OF_B_CELL_APOPTOTIC_PROCESS	GOBP_REGULATION_OF_B_CELL_APOPTOTIC_PROCESS		19	-0.503776	-1.24575	0.199241	0.738208	1	3515	tags=47%, list=18%, signal=58%
GOBP_REGULATION_OF_RESPONSE_TO_ENDOPLASMIC_RETICULUM_STRESS	GOBP_REGULATION_OF_RESPONSE_TO_ENDOPLASMIC_RETICULUM_STRESS		77	-0.35607	-1.24543	0.167308	0.738088	1	5578	tags=57%, list=29%, signal=80%
GOBP_PORE_COMPLEX_ASSEMBLY	GOBP_PORE_COMPLEX_ASSEMBLY		19	-0.557076	-1.24533	0.206413	0.737067	1	5856	tags=74%, list=30%, signal=105%
GOBP_GOLGI_TO_PLASMA_MEMBRANE_PROTEIN_TRANSPORT	GOBP_GOLGI_TO_PLASMA_MEMBRANE_PROTEIN_TRANSPORT		37	-0.407354	-1.24519	0.175889	0.736243	1	5980	tags=70%, list=31%, signal=101%
GOBP_ESTABLISHMENT_OF_PROTEIN_LOCALIZATION_TO_PLASMA_MEMBRANE	GOBP_ESTABLISHMENT_OF_PROTEIN_LOCALIZATION_TO_PLASMA_MEMBRANE		53	-0.376479	-1.24466	0.167969	0.736873	1	5665	tags=60%, list=29%, signal=85%
GOBP_REGULATION_OF_APOPTOTIC_SIGNALING_PATHWAY	GOBP_REGULATION_OF_APOPTOTIC_SIGNALING_PATHWAY		325	-0.25606	-1.2432	0.103093	0.74097	1	3531	tags=31%, list=18%, signal=37%
GOBP_POLYOL_CATABOLIC_PROCESS	GOBP_POLYOL_CATABOLIC_PROCESS		25	-0.370771	-1.24186	0.163462	0.744723	1	3394	tags=40%, list=17%, signal=48%
GOBP_REGULATION_OF_DEFENSE_RESPONSE_TO_VIRUS_BY_HOST	GOBP_REGULATION_OF_DEFENSE_RESPONSE_TO_VIRUS_BY_HOST		36	-0.394829	-1.24157	0.21576	0.744493	1	4747	tags=42%, list=24%, signal=55%
GOBP_ENDOPLASMIC_RETICULUM_ORGANIZATION	GOBP_ENDOPLASMIC_RETICULUM_ORGANIZATION		78	-0.336746	-1.24083	0.120301	0.745948	1	4160	tags=42%, list=21%, signal=54%
GOBP_NEGATIVE_REGULATION_OF_RESPONSE_TO_ENDOPLASMIC_RETICULUM_STRESS	GOBP_NEGATIVE_REGULATION_OF_RESPONSE_TO_ENDOPLASMIC_RETICULUM_STRESS		41	-0.391365	-1.24012	0.182711	0.747268	1	5288	tags=59%, list=27%, signal=80%
GOBP_CELLULAR_RESPONSE_TO_PEPTIDE_HORMONE_STIMULUS	GOBP_CELLULAR_RESPONSE_TO_PEPTIDE_HORMONE_STIMULUS		314	-0.249153	-1.23979	0.163755	0.747077	1	3729	tags=31%, list=19%, signal=38%
GOBP_REGULATION_OF_JNK_CASCADE	GOBP_REGULATION_OF_JNK_CASCADE		126	-0.273074	-1.23958	0.192469	0.746556	1	3583	tags=33%, list=18%, signal=40%
GOBP_REGULATION_OF_NUCLEOTIDE_METABOLIC_PROCESS	GOBP_REGULATION_OF_NUCLEOTIDE_METABOLIC_PROCESS		113	-0.280962	-1.23928	0.164659	0.746284	1	3308	tags=33%, list=17%, signal=39%
GOBP_CD40_SIGNALING_PATHWAY	GOBP_CD40_SIGNALING_PATHWAY		15	-0.446657	-1.23875	0.194	0.746915	1	4513	tags=47%, list=23%, signal=61%
GOBP_MYELOID_CELL_HOMEOSTASIS	GOBP_MYELOID_CELL_HOMEOSTASIS		139	-0.309595	-1.2382	0.187251	0.747629	1	3289	tags=35%, list=17%, signal=41%
GOBP_NEGATIVE_REGULATION_OF_PEPTIDYL_TYROSINE_PHOSPHORYLATION	GOBP_NEGATIVE_REGULATION_OF_PEPTIDYL_TYROSINE_PHOSPHORYLATION		50	-0.339885	-1.23787	0.191406	0.747534	1	2220	tags=30%, list=11%, signal=34%
GOBP_NEGATIVE_REGULATION_OF_MRNA_CATABOLIC_PROCESS	GOBP_NEGATIVE_REGULATION_OF_MRNA_CATABOLIC_PROCESS		50	-0.342718	-1.23732	0.215726	0.748256	1	3254	tags=36%, list=17%, signal=43%
GOBP_B_CELL_PROLIFERATION	GOBP_B_CELL_PROLIFERATION		95	-0.31406	-1.2373	0.192385	0.746984	1	4499	tags=37%, list=23%, signal=48%
GOBP_NEGATIVE_REGULATION_OF_TUMOR_NECROSIS_FACTOR_SUPERFAMILY_CYTOKINE_PRODUCTION	GOBP_NEGATIVE_REGULATION_OF_TUMOR_NECROSIS_FACTOR_SUPERFAMILY_CYTOKINE_PRODUCTION		54	-0.36025	-1.23614	0.252632	0.750019	1	4566	tags=44%, list=23%, signal=58%
GOBP_FIBROBLAST_APOPTOTIC_PROCESS	GOBP_FIBROBLAST_APOPTOTIC_PROCESS		20	-0.403805	-1.23601	0.189922	0.749215	1	5509	tags=60%, list=28%, signal=84%
GOBP_PYROPTOSIS	GOBP_PYROPTOSIS		17	-0.517179	-1.2359	0.253259	0.748282	1	6394	tags=82%, list=33%, signal=123%
GOBP_MEMBRANE_FUSION	GOBP_MEMBRANE_FUSION		158	-0.281108	-1.23538	0.183071	0.748842	1	4108	tags=37%, list=21%, signal=46%
GOBP_NEGATIVE_REGULATION_OF_RESPONSE_TO_CYTOKINE_STIMULUS	GOBP_NEGATIVE_REGULATION_OF_RESPONSE_TO_CYTOKINE_STIMULUS		61	-0.302284	-1.23428	0.203219	0.751646	1	3031	tags=33%, list=16%, signal=39%
GOBP_ANTIGEN_PROCESSING_AND_PRESENTATION_OF_PEPTIDE_ANTIGEN	GOBP_ANTIGEN_PROCESSING_AND_PRESENTATION_OF_PEPTIDE_ANTIGEN		186	-0.397252	-1.23407	0.219417	0.751131	1	4218	tags=47%, list=22%, signal=60%
GOBP_REGULATION_OF_AUTOPHAGY	GOBP_REGULATION_OF_AUTOPHAGY		319	-0.277797	-1.23292	0.167677	0.754177	1	5176	tags=46%, list=27%, signal=61%
GOBP_HISTONE_PHOSPHORYLATION	GOBP_HISTONE_PHOSPHORYLATION		36	-0.347456	-1.23292	0.176125	0.752847	1	2720	tags=33%, list=14%, signal=39%
GOBP_REGULATION_OF_HOMOTYPIC_CELL_CELL_ADHESION	GOBP_REGULATION_OF_HOMOTYPIC_CELL_CELL_ADHESION		27	-0.388921	-1.23284	0.211462	0.751803	1	2090	tags=30%, list=11%, signal=33%
GOBP_SPINDLE_LOCALIZATION	GOBP_SPINDLE_LOCALIZATION		52	-0.308966	-1.23281	0.2	0.750594	1	2173	tags=25%, list=11%, signal=28%
GOBP_CELLULAR_CARBOHYDRATE_CATABOLIC_PROCESS	GOBP_CELLULAR_CARBOHYDRATE_CATABOLIC_PROCESS		46	-0.377067	-1.23114	0.219316	0.755347	1	3394	tags=46%, list=17%, signal=55%
GOBP_PHOSPHATIDYLINOSITOL_METABOLIC_PROCESS	GOBP_PHOSPHATIDYLINOSITOL_METABOLIC_PROCESS		178	-0.262565	-1.23097	0.141988	0.754718	1	4673	tags=39%, list=24%, signal=51%
GOBP_POSITIVE_REGULATION_OF_PHOSPHOPROTEIN_PHOSPHATASE_ACTIVITY	GOBP_POSITIVE_REGULATION_OF_PHOSPHOPROTEIN_PHOSPHATASE_ACTIVITY		19	-0.419388	-1.23023	0.205645	0.755913	1	3594	tags=42%, list=18%, signal=52%
GOBP_POSITIVE_REGULATION_OF_AUTOPHAGY	GOBP_POSITIVE_REGULATION_OF_AUTOPHAGY		117	-0.309473	-1.2297	0.170732	0.756588	1	4979	tags=49%, list=26%, signal=65%
GOBP_ACTIN_FILAMENT_ORGANIZATION	GOBP_ACTIN_FILAMENT_ORGANIZATION		409	-0.245333	-1.229	0.165966	0.757902	1	2445	tags=25%, list=13%, signal=28%
GOBP_MRNA_EXPORT_FROM_NUCLEUS	GOBP_MRNA_EXPORT_FROM_NUCLEUS		109	-0.497426	-1.22822	0.300195	0.759549	1	5780	tags=70%, list=30%, signal=99%
GOBP_POSITIVE_REGULATION_OF_DEPHOSPHORYLATION	GOBP_POSITIVE_REGULATION_OF_DEPHOSPHORYLATION		56	-0.334662	-1.22821	0.198039	0.758276	1	4673	tags=48%, list=24%, signal=63%
GOBP_POSITIVE_REGULATION_OF_CATABOLIC_PROCESS	GOBP_POSITIVE_REGULATION_OF_CATABOLIC_PROCESS		436	-0.264098	-1.22805	0.16499	0.757562	1	3879	tags=35%, list=20%, signal=42%
GOBP_PROTEIN_DESTABILIZATION	GOBP_PROTEIN_DESTABILIZATION		43	-0.336359	-1.22765	0.166667	0.757736	1	2981	tags=42%, list=15%, signal=49%
GOBP_NEGATIVE_REGULATION_OF_MAPK_CASCADE	GOBP_NEGATIVE_REGULATION_OF_MAPK_CASCADE		165	-0.253331	-1.22758	0.181818	0.756671	1	2457	tags=25%, list=13%, signal=28%
GOBP_ENDOSOME_ORGANIZATION	GOBP_ENDOSOME_ORGANIZATION		74	-0.370555	-1.22736	0.2334	0.756078	1	3131	tags=41%, list=16%, signal=48%
GOBP_PHOSPHOLIPID_BIOSYNTHETIC_PROCESS	GOBP_PHOSPHOLIPID_BIOSYNTHETIC_PROCESS		262	-0.249218	-1.2273	0.101626	0.754988	1	4497	tags=37%, list=23%, signal=48%
GOBP_REGULATION_OF_LYMPHOCYTE_MIGRATION	GOBP_REGULATION_OF_LYMPHOCYTE_MIGRATION		58	-0.326597	-1.22715	0.219959	0.754251	1	5251	tags=48%, list=27%, signal=66%
GOBP_POSITIVE_REGULATION_OF_B_CELL_PROLIFERATION	GOBP_POSITIVE_REGULATION_OF_B_CELL_PROLIFERATION		40	-0.351784	-1.22654	0.195122	0.755185	1	5147	tags=48%, list=26%, signal=64%
GOBP_REGULATION_OF_AUTOPHAGOSOME_ASSEMBLY	GOBP_REGULATION_OF_AUTOPHAGOSOME_ASSEMBLY		36	-0.401856	-1.22549	0.228106	0.75773	1	4179	tags=53%, list=21%, signal=67%
GOBP_MIDBODY_ABSCISSION	GOBP_MIDBODY_ABSCISSION		17	-0.544069	-1.22524	0.238	0.757385	1	5435	tags=71%, list=28%, signal=98%
GOBP_RESPONSE_TO_AMYLOID_BETA	GOBP_RESPONSE_TO_AMYLOID_BETA		43	-0.3499	-1.22468	0.262397	0.758125	1	3052	tags=37%, list=16%, signal=44%
GOBP_OSTEOCLAST_DIFFERENTIATION	GOBP_OSTEOCLAST_DIFFERENTIATION		90	-0.290337	-1.22393	0.215164	0.759595	1	2306	tags=27%, list=12%, signal=30%
GOBP_CHAPERONE_COFACTOR_DEPENDENT_PROTEIN_REFOLDING	GOBP_CHAPERONE_COFACTOR_DEPENDENT_PROTEIN_REFOLDING		31	-0.44589	-1.22381	0.211321	0.758747	1	4309	tags=52%, list=22%, signal=66%
GOBP_B_CELL_APOPTOTIC_PROCESS	GOBP_B_CELL_APOPTOTIC_PROCESS		25	-0.462673	-1.22299	0.214149	0.760531	1	4416	tags=48%, list=23%, signal=62%
GOBP_POSITIVE_REGULATION_OF_HISTONE_METHYLATION	GOBP_POSITIVE_REGULATION_OF_HISTONE_METHYLATION		34	-0.476182	-1.22268	0.270059	0.760402	1	5090	tags=59%, list=26%, signal=80%
GOBP_REGULATION_OF_VIRAL_LIFE_CYCLE	GOBP_REGULATION_OF_VIRAL_LIFE_CYCLE		140	-0.334304	-1.22254	0.231911	0.759703	1	4031	tags=42%, list=21%, signal=53%
GOBP_CELLULAR_RESPONSE_TO_GROWTH_HORMONE_STIMULUS	GOBP_CELLULAR_RESPONSE_TO_GROWTH_HORMONE_STIMULUS		24	-0.391676	-1.22221	0.22293	0.759635	1	2345	tags=38%, list=12%, signal=43%
GOBP_MRNA_SPLICE_SITE_SELECTION	GOBP_MRNA_SPLICE_SITE_SELECTION		30	-0.477288	-1.22212	0.267823	0.758679	1	4413	tags=60%, list=23%, signal=77%
GOBP_PEPTIDYL_SERINE_DEPHOSPHORYLATION	GOBP_PEPTIDYL_SERINE_DEPHOSPHORYLATION		19	-0.489695	-1.22207	0.233533	0.757608	1	4658	tags=68%, list=24%, signal=90%
GOBP_REGULATION_OF_INFLAMMATORY_RESPONSE	GOBP_REGULATION_OF_INFLAMMATORY_RESPONSE		311	-0.281637	-1.22188	0.255656	0.757023	1	3312	tags=32%, list=17%, signal=37%
GOBP_POLYSACCHARIDE_CATABOLIC_PROCESS	GOBP_POLYSACCHARIDE_CATABOLIC_PROCESS		27	-0.404901	-1.22153	0.256513	0.757009	1	2750	tags=44%, list=14%, signal=52%
GOBP_LEUKOCYTE_ADHESION_TO_VASCULAR_ENDOTHELIAL_CELL	GOBP_LEUKOCYTE_ADHESION_TO_VASCULAR_ENDOTHELIAL_CELL		44	-0.348773	-1.22149	0.255489	0.75588	1	3011	tags=36%, list=15%, signal=43%
GOBP_RELAXATION_OF_MUSCLE	GOBP_RELAXATION_OF_MUSCLE		29	-0.314502	-1.2211	0.214567	0.755982	1	2072	tags=31%, list=11%, signal=35%
GOBP_ENDOCYTIC_RECYCLING	GOBP_ENDOCYTIC_RECYCLING		47	-0.319536	-1.22105	0.187879	0.754899	1	4430	tags=47%, list=23%, signal=60%
GOBP_NEGATIVE_REGULATION_OF_TRANSFERASE_ACTIVITY	GOBP_NEGATIVE_REGULATION_OF_TRANSFERASE_ACTIVITY		270	-0.267336	-1.22094	0.151394	0.75405	1	3347	tags=30%, list=17%, signal=36%
GOBP_TYPE_2_IMMUNE_RESPONSE	GOBP_TYPE_2_IMMUNE_RESPONSE		36	-0.372195	-1.22091	0.261224	0.752929	1	3882	tags=44%, list=20%, signal=55%
GOBP_LONG_CHAIN_FATTY_ACID_IMPORT_INTO_CELL	GOBP_LONG_CHAIN_FATTY_ACID_IMPORT_INTO_CELL		16	-0.367514	-1.22062	0.176856	0.752743	1	2346	tags=38%, list=12%, signal=43%
GOBP_MACROPHAGE_CYTOKINE_PRODUCTION	GOBP_MACROPHAGE_CYTOKINE_PRODUCTION		15	-0.439474	-1.22061	0.246914	0.751528	1	4536	tags=60%, list=23%, signal=78%
GOBP_POSITIVE_REGULATION_OF_INTERLEUKIN_4_PRODUCTION	GOBP_POSITIVE_REGULATION_OF_INTERLEUKIN_4_PRODUCTION		24	-0.437491	-1.22001	0.304622	0.752465	1	5204	tags=63%, list=27%, signal=85%
GOBP_POSITIVE_REGULATION_OF_SUBSTRATE_ADHESION_DEPENDENT_CELL_SPREADING	GOBP_POSITIVE_REGULATION_OF_SUBSTRATE_ADHESION_DEPENDENT_CELL_SPREADING		40	-0.343476	-1.21888	0.250531	0.755252	1	3303	tags=40%, list=17%, signal=48%
GOBP_REACTIVE_OXYGEN_SPECIES_BIOSYNTHETIC_PROCESS	GOBP_REACTIVE_OXYGEN_SPECIES_BIOSYNTHETIC_PROCESS		104	-0.266284	-1.21845	0.21286	0.755583	1	3547	tags=33%, list=18%, signal=40%
GOBP_NEGATIVE_REGULATION_OF_G_PROTEIN_COUPLED_RECEPTOR_SIGNALING_PATHWAY	GOBP_NEGATIVE_REGULATION_OF_G_PROTEIN_COUPLED_RECEPTOR_SIGNALING_PATHWAY		47	-0.331545	-1.21808	0.242489	0.755628	1	3036	tags=34%, list=16%, signal=40%
GOBP_PROTEIN_DEGLYCOSYLATION	GOBP_PROTEIN_DEGLYCOSYLATION		26	-0.439051	-1.21797	0.227969	0.754723	1	5910	tags=69%, list=30%, signal=99%
GOBP_HISTONE_METHYLATION	GOBP_HISTONE_METHYLATION		124	-0.353873	-1.21754	0.230174	0.755141	1	4784	tags=46%, list=25%, signal=61%
GOBP_DEPHOSPHORYLATION	GOBP_DEPHOSPHORYLATION		467	-0.239097	-1.21643	0.10757	0.758075	1	4673	tags=38%, list=24%, signal=49%
GOBP_RESPONSE_TO_PEPTIDE	GOBP_RESPONSE_TO_PEPTIDE		494	-0.232481	-1.21613	0.169165	0.757929	1	3729	tags=30%, list=19%, signal=36%
GOBP_CELLULAR_RESPONSE_TO_ARSENIC_CONTAINING_SUBSTANCE	GOBP_CELLULAR_RESPONSE_TO_ARSENIC_CONTAINING_SUBSTANCE		18	-0.432581	-1.21578	0.194656	0.757942	1	4898	tags=50%, list=25%, signal=67%
GOBP_REGULATION_OF_CARBOHYDRATE_METABOLIC_PROCESS	GOBP_REGULATION_OF_CARBOHYDRATE_METABOLIC_PROCESS		194	-0.251091	-1.21565	0.146091	0.757193	1	5116	tags=42%, list=26%, signal=56%
GOBP_POSITIVE_REGULATION_OF_CANONICAL_WNT_SIGNALING_PATHWAY	GOBP_POSITIVE_REGULATION_OF_CANONICAL_WNT_SIGNALING_PATHWAY		143	-0.294286	-1.21536	0.114	0.757029	1	4190	tags=38%, list=22%, signal=48%
GOBP_REGULATION_OF_BIOLOGICAL_PROCESS_INVOLVED_IN_SYMBIOTIC_INTERACTION	GOBP_REGULATION_OF_BIOLOGICAL_PROCESS_INVOLVED_IN_SYMBIOTIC_INTERACTION		188	-0.328315	-1.21476	0.223062	0.757901	1	4031	tags=40%, list=21%, signal=50%
GOBP_P38MAPK_CASCADE	GOBP_P38MAPK_CASCADE		44	-0.330054	-1.21366	0.238289	0.760651	1	3867	tags=39%, list=20%, signal=48%
GOBP_REGULATION_OF_PROGRAMMED_NECROTIC_CELL_DEATH	GOBP_REGULATION_OF_PROGRAMMED_NECROTIC_CELL_DEATH		21	-0.408241	-1.21364	0.284274	0.759484	1	3312	tags=48%, list=17%, signal=57%
GOBP_REGULATION_OF_ERBB_SIGNALING_PATHWAY	GOBP_REGULATION_OF_ERBB_SIGNALING_PATHWAY		91	-0.28926	-1.21291	0.22332	0.760993	1	2164	tags=25%, list=11%, signal=28%
GOBP_POSITIVE_REGULATION_OF_LAMELLIPODIUM_ASSEMBLY	GOBP_POSITIVE_REGULATION_OF_LAMELLIPODIUM_ASSEMBLY		28	-0.359166	-1.21272	0.193206	0.760459	1	3936	tags=39%, list=20%, signal=49%
GOBP_REGULATION_OF_CELL_MORPHOGENESIS	GOBP_REGULATION_OF_CELL_MORPHOGENESIS		295	-0.237961	-1.21269	0.180085	0.759333	1	2934	tags=26%, list=15%, signal=30%
GOBP_REGULATION_OF_MRNA_CATABOLIC_PROCESS	GOBP_REGULATION_OF_MRNA_CATABOLIC_PROCESS		198	-0.405194	-1.21253	0.256262	0.758703	1	5699	tags=58%, list=29%, signal=81%
GOBP_POSITIVE_REGULATION_OF_DNA_TEMPLATED_TRANSCRIPTION_ELONGATION	GOBP_POSITIVE_REGULATION_OF_DNA_TEMPLATED_TRANSCRIPTION_ELONGATION		26	-0.434729	-1.21241	0.230769	0.757968	1	4816	tags=58%, list=25%, signal=77%
GOBP_REGULATION_OF_GRANULOCYTE_CHEMOTAXIS	GOBP_REGULATION_OF_GRANULOCYTE_CHEMOTAXIS		47	-0.330941	-1.2117	0.249471	0.75924	1	3561	tags=38%, list=18%, signal=47%
GOBP_MYELOID_LEUKOCYTE_MIGRATION	GOBP_MYELOID_LEUKOCYTE_MIGRATION		204	-0.273796	-1.21131	0.236559	0.759413	1	3955	tags=34%, list=20%, signal=43%
GOBP_REGULATION_OF_ENDOPLASMIC_RETICULUM_STRESS_INDUCED_INTRINSIC_APOPTOTIC_SIGNALING_PATHWAY	GOBP_REGULATION_OF_ENDOPLASMIC_RETICULUM_STRESS_INDUCED_INTRINSIC_APOPTOTIC_SIGNALING_PATHWAY		28	-0.38632	-1.2113	0.168699	0.758222	1	5172	tags=61%, list=27%, signal=83%
GOBP_MULTIVESICULAR_BODY_ORGANIZATION	GOBP_MULTIVESICULAR_BODY_ORGANIZATION		31	-0.478846	-1.2104	0.256048	0.76032	1	2743	tags=45%, list=14%, signal=52%
GOBP_NEGATIVE_REGULATION_OF_CELLULAR_CATABOLIC_PROCESS	GOBP_NEGATIVE_REGULATION_OF_CELLULAR_CATABOLIC_PROCESS		232	-0.24769	-1.20941	0.142562	0.762712	1	3318	tags=30%, list=17%, signal=35%
GOBP_POSITIVE_REGULATION_OF_ERYTHROCYTE_DIFFERENTIATION	GOBP_POSITIVE_REGULATION_OF_ERYTHROCYTE_DIFFERENTIATION		29	-0.400899	-1.20913	0.211155	0.762505	1	3015	tags=41%, list=15%, signal=49%
GOBP_REGULATION_OF_T_CELL_MIGRATION	GOBP_REGULATION_OF_T_CELL_MIGRATION		39	-0.328274	-1.20868	0.2249	0.762836	1	3837	tags=41%, list=20%, signal=51%
GOBP_PHOSPHATIDYLINOSITOL_BIOSYNTHETIC_PROCESS	GOBP_PHOSPHATIDYLINOSITOL_BIOSYNTHETIC_PROCESS		114	-0.308773	-1.20864	0.127016	0.761743	1	4673	tags=43%, list=24%, signal=56%
GOBP_GLYCEROLIPID_BIOSYNTHETIC_PROCESS	GOBP_GLYCEROLIPID_BIOSYNTHETIC_PROCESS		256	-0.243367	-1.20862	0.172043	0.760607	1	4278	tags=35%, list=22%, signal=44%
GOBP_NEGATIVE_REGULATION_OF_PROTEIN_BINDING	GOBP_NEGATIVE_REGULATION_OF_PROTEIN_BINDING		90	-0.274395	-1.20822	0.222892	0.76077	1	3403	tags=32%, list=17%, signal=39%
GOBP_VESICLE_BUDDING_FROM_MEMBRANE	GOBP_VESICLE_BUDDING_FROM_MEMBRANE		104	-0.36145	-1.2081	0.243137	0.759982	1	5625	tags=59%, list=29%, signal=82%
GOBP_REGULATION_OF_CHROMATIN_ASSEMBLY_OR_DISASSEMBLY	GOBP_REGULATION_OF_CHROMATIN_ASSEMBLY_OR_DISASSEMBLY		23	-0.449029	-1.20715	0.258	0.762242	1	5698	tags=65%, list=29%, signal=92%
GOBP_NUCLEOTIDE_PHOSPHORYLATION	GOBP_NUCLEOTIDE_PHOSPHORYLATION		128	-0.298208	-1.20695	0.176	0.761747	1	3308	tags=34%, list=17%, signal=40%
GOBP_VIRAL_LIFE_CYCLE	GOBP_VIRAL_LIFE_CYCLE		331	-0.308514	-1.20605	0.195402	0.763755	1	5297	tags=48%, list=27%, signal=64%
GOBP_MATURE_B_CELL_DIFFERENTIATION_INVOLVED_IN_IMMUNE_RESPONSE	GOBP_MATURE_B_CELL_DIFFERENTIATION_INVOLVED_IN_IMMUNE_RESPONSE		26	-0.35377	-1.20551	0.236626	0.76442	1	5282	tags=54%, list=27%, signal=74%
GOBP_TERMINATION_OF_RNA_POLYMERASE_II_TRANSCRIPTION	GOBP_TERMINATION_OF_RNA_POLYMERASE_II_TRANSCRIPTION		35	-0.513612	-1.2055	0.291667	0.763262	1	5209	tags=63%, list=27%, signal=86%
GOBP_VASCULAR_ENDOTHELIAL_GROWTH_FACTOR_RECEPTOR_SIGNALING_PATHWAY	GOBP_VASCULAR_ENDOTHELIAL_GROWTH_FACTOR_RECEPTOR_SIGNALING_PATHWAY		88	-0.286172	-1.20475	0.224949	0.76473	1	3446	tags=33%, list=18%, signal=40%
GOBP_HISTONE_H4_ACETYLATION	GOBP_HISTONE_H4_ACETYLATION		68	-0.420949	-1.20435	0.251462	0.764936	1	5143	tags=50%, list=26%, signal=68%
GOBP_STRIATED_MUSCLE_CELL_APOPTOTIC_PROCESS	GOBP_STRIATED_MUSCLE_CELL_APOPTOTIC_PROCESS		35	-0.315632	-1.20412	0.215645	0.764576	1	2345	tags=31%, list=12%, signal=36%
GOBP_EXTRINSIC_APOPTOTIC_SIGNALING_PATHWAY_VIA_DEATH_DOMAIN_RECEPTORS	GOBP_EXTRINSIC_APOPTOTIC_SIGNALING_PATHWAY_VIA_DEATH_DOMAIN_RECEPTORS		80	-0.331745	-1.2041	0.254697	0.763458	1	3695	tags=39%, list=19%, signal=48%
GOBP_PROTEIN_CATABOLIC_PROCESS_IN_THE_VACUOLE	GOBP_PROTEIN_CATABOLIC_PROCESS_IN_THE_VACUOLE		18	-0.39265	-1.20373	0.2393	0.763588	1	1901	tags=33%, list=10%, signal=37%
GOBP_T_HELPER_1_TYPE_IMMUNE_RESPONSE	GOBP_T_HELPER_1_TYPE_IMMUNE_RESPONSE		40	-0.369281	-1.20363	0.266529	0.762732	1	3785	tags=38%, list=19%, signal=46%
GOBP_MODULATION_OF_PROCESS_OF_OTHER_ORGANISM	GOBP_MODULATION_OF_PROCESS_OF_OTHER_ORGANISM		118	-0.267851	-1.20355	0.170588	0.761868	1	4257	tags=36%, list=22%, signal=45%
GOBP_ACTIVATION_OF_PROTEIN_KINASE_ACTIVITY	GOBP_ACTIVATION_OF_PROTEIN_KINASE_ACTIVITY		322	-0.24593	-1.20354	0.2079	0.760724	1	3531	tags=29%, list=18%, signal=35%
GOBP_REGULATION_OF_VIRAL_TRANSCRIPTION	GOBP_REGULATION_OF_VIRAL_TRANSCRIPTION		42	-0.414686	-1.20346	0.23166	0.759816	1	5311	tags=52%, list=27%, signal=72%
GOBP_ERYTHROCYTE_HOMEOSTASIS	GOBP_ERYTHROCYTE_HOMEOSTASIS		115	-0.308889	-1.20345	0.191321	0.758705	1	3289	tags=36%, list=17%, signal=43%
GOBP_REGULATION_OF_OSTEOCLAST_DIFFERENTIATION	GOBP_REGULATION_OF_OSTEOCLAST_DIFFERENTIATION		62	-0.30993	-1.20277	0.201681	0.759872	1	2306	tags=27%, list=12%, signal=31%
GOBP_POSITIVE_REGULATION_OF_CELL_MATRIX_ADHESION	GOBP_POSITIVE_REGULATION_OF_CELL_MATRIX_ADHESION		53	-0.288982	-1.20255	0.217484	0.759503	1	3305	tags=32%, list=17%, signal=39%
GOBP_REGULATION_OF_FIBROBLAST_MIGRATION	GOBP_REGULATION_OF_FIBROBLAST_MIGRATION		32	-0.331488	-1.20232	0.214286	0.759161	1	787	tags=19%, list=4%, signal=20%
GOBP_NEGATIVE_REGULATION_OF_IMMUNE_SYSTEM_PROCESS	GOBP_NEGATIVE_REGULATION_OF_IMMUNE_SYSTEM_PROCESS		368	-0.256366	-1.20216	0.220859	0.758607	1	4564	tags=36%, list=23%, signal=46%
GOBP_MITOTIC_CYTOKINETIC_PROCESS	GOBP_MITOTIC_CYTOKINETIC_PROCESS		23	-0.489721	-1.20173	0.257253	0.758895	1	2808	tags=43%, list=14%, signal=51%
GOBP_POSITIVE_REGULATION_OF_DNA_BINDING_TRANSCRIPTION_FACTOR_ACTIVITY	GOBP_POSITIVE_REGULATION_OF_DNA_BINDING_TRANSCRIPTION_FACTOR_ACTIVITY		261	-0.248569	-1.20153	0.23176	0.758484	1	3548	tags=29%, list=18%, signal=35%
GOBP_NEGATIVE_REGULATION_OF_ORGAN_GROWTH	GOBP_NEGATIVE_REGULATION_OF_ORGAN_GROWTH		31	-0.320524	-1.2015	0.217778	0.75741	1	759	tags=19%, list=4%, signal=20%
GOBP_REGULATION_OF_GLIAL_CELL_MIGRATION	GOBP_REGULATION_OF_GLIAL_CELL_MIGRATION		16	-0.39795	-1.2013	0.25	0.757013	1	1801	tags=31%, list=9%, signal=34%
GOBP_GLUCOSE_6_PHOSPHATE_METABOLIC_PROCESS	GOBP_GLUCOSE_6_PHOSPHATE_METABOLIC_PROCESS		25	-0.347723	-1.20116	0.2249	0.756345	1	2988	tags=40%, list=15%, signal=47%
GOBP_REGULATION_OF_RECEPTOR_MEDIATED_ENDOCYTOSIS	GOBP_REGULATION_OF_RECEPTOR_MEDIATED_ENDOCYTOSIS		100	-0.271854	-1.20079	0.201313	0.756513	1	3393	tags=33%, list=17%, signal=40%
GOBP_NEGATIVE_REGULATION_OF_MYELOID_CELL_DIFFERENTIATION	GOBP_NEGATIVE_REGULATION_OF_MYELOID_CELL_DIFFERENTIATION		76	-0.285446	-1.20024	0.219178	0.757183	1	2784	tags=26%, list=14%, signal=31%
GOBP_GENE_SILENCING	GOBP_GENE_SILENCING		204	-0.36147	-1.20017	0.236686	0.756321	1	4989	tags=46%, list=26%, signal=61%
GOBP_POSITIVE_REGULATION_OF_PROTEIN_CONTAINING_COMPLEX_DISASSEMBLY	GOBP_POSITIVE_REGULATION_OF_PROTEIN_CONTAINING_COMPLEX_DISASSEMBLY		31	-0.323167	-1.20015	0.192946	0.755229	1	3132	tags=35%, list=16%, signal=42%
GOBP_NEGATIVE_REGULATION_OF_VIRAL_LIFE_CYCLE	GOBP_NEGATIVE_REGULATION_OF_VIRAL_LIFE_CYCLE		23	-0.386022	-1.20014	0.28655	0.754139	1	4212	tags=52%, list=22%, signal=67%
GOBP_POSITIVE_REGULATION_OF_PHOSPHATASE_ACTIVITY	GOBP_POSITIVE_REGULATION_OF_PHOSPHATASE_ACTIVITY		31	-0.337482	-1.19985	0.214	0.753919	1	3594	tags=39%, list=18%, signal=47%
GOBP_RETROGRADE_TRANSPORT_ENDOSOME_TO_GOLGI	GOBP_RETROGRADE_TRANSPORT_ENDOSOME_TO_GOLGI		80	-0.349451	-1.19974	0.208835	0.753171	1	3230	tags=39%, list=17%, signal=46%
GOBP_POSITIVE_REGULATION_OF_PEPTIDYL_LYSINE_ACETYLATION	GOBP_POSITIVE_REGULATION_OF_PEPTIDYL_LYSINE_ACETYLATION		34	-0.326154	-1.19959	0.21501	0.752533	1	3289	tags=38%, list=17%, signal=46%
GOBP_NEGATIVE_REGULATION_OF_DEFENSE_RESPONSE	GOBP_NEGATIVE_REGULATION_OF_DEFENSE_RESPONSE		192	-0.281421	-1.19958	0.246187	0.751438	1	4625	tags=41%, list=24%, signal=53%
GOBP_POSITIVE_REGULATION_OF_TRANSCRIPTION_FROM_RNA_POLYMERASE_II_PROMOTER_IN_RESPONSE_TO_STRESS	GOBP_POSITIVE_REGULATION_OF_TRANSCRIPTION_FROM_RNA_POLYMERASE_II_PROMOTER_IN_RESPONSE_TO_STRESS		24	-0.376454	-1.19941	0.223577	0.750891	1	3094	tags=38%, list=16%, signal=45%
GOBP_POLY_A_PLUS_MRNA_EXPORT_FROM_NUCLEUS	GOBP_POLY_A_PLUS_MRNA_EXPORT_FROM_NUCLEUS		20	-0.459526	-1.19932	0.279468	0.750103	1	4099	tags=55%, list=21%, signal=70%
GOBP_LAMELLIPODIUM_ORGANIZATION	GOBP_LAMELLIPODIUM_ORGANIZATION		84	-0.283212	-1.19907	0.188285	0.749844	1	5092	tags=42%, list=26%, signal=56%
GOBP_POSITIVE_REGULATION_OF_NATURAL_KILLER_CELL_MEDIATED_CYTOTOXICITY	GOBP_POSITIVE_REGULATION_OF_NATURAL_KILLER_CELL_MEDIATED_CYTOTOXICITY		24	-0.447538	-1.19898	0.294235	0.749058	1	5111	tags=58%, list=26%, signal=79%
GOBP_GLYCEROPHOSPHOLIPID_METABOLIC_PROCESS	GOBP_GLYCEROPHOSPHOLIPID_METABOLIC_PROCESS		330	-0.232533	-1.19856	0.164927	0.749459	1	4497	tags=35%, list=23%, signal=45%
GOBP_PROTEIN_LOCALIZATION_TO_CELL_SURFACE	GOBP_PROTEIN_LOCALIZATION_TO_CELL_SURFACE		62	-0.299595	-1.1984	0.238866	0.748921	1	3011	tags=31%, list=15%, signal=36%
GOBP_HOMOTYPIC_CELL_CELL_ADHESION	GOBP_HOMOTYPIC_CELL_CELL_ADHESION		85	-0.319533	-1.19797	0.252941	0.749364	1	2293	tags=28%, list=12%, signal=32%
GOBP_POSITIVE_REGULATION_OF_T_CELL_MIGRATION	GOBP_POSITIVE_REGULATION_OF_T_CELL_MIGRATION		27	-0.359887	-1.19655	0.26694	0.753319	1	3561	tags=44%, list=18%, signal=54%
GOBP_LATE_ENDOSOME_TO_VACUOLE_TRANSPORT	GOBP_LATE_ENDOSOME_TO_VACUOLE_TRANSPORT		23	-0.527191	-1.1965	0.288538	0.752337	1	5435	tags=74%, list=28%, signal=102%
GOBP_NEGATIVE_REGULATION_OF_EXOCYTOSIS	GOBP_NEGATIVE_REGULATION_OF_EXOCYTOSIS		28	-0.415972	-1.19642	0.289738	0.75151	1	3401	tags=46%, list=17%, signal=56%
GOBP_RECEPTOR_INTERNALIZATION	GOBP_RECEPTOR_INTERNALIZATION		108	-0.275445	-1.19596	0.208154	0.751963	1	2449	tags=28%, list=13%, signal=32%
GOBP_MODULATION_OF_PROCESS_OF_OTHER_ORGANISM_INVOLVED_IN_SYMBIOTIC_INTERACTION	GOBP_MODULATION_OF_PROCESS_OF_OTHER_ORGANISM_INVOLVED_IN_SYMBIOTIC_INTERACTION		94	-0.29495	-1.19535	0.163776	0.753076	1	4257	tags=38%, list=22%, signal=49%
GOBP_GRANULOCYTE_MIGRATION	GOBP_GRANULOCYTE_MIGRATION		141	-0.295043	-1.1951	0.256356	0.75277	1	3561	tags=34%, list=18%, signal=41%
GOBP_REGULATION_OF_MRNA_METABOLIC_PROCESS	GOBP_REGULATION_OF_MRNA_METABOLIC_PROCESS		320	-0.384773	-1.19493	0.299807	0.752259	1	5699	tags=57%, list=29%, signal=79%
GOBP_RNA_SPLICING_VIA_ENDONUCLEOLYTIC_CLEAVAGE_AND_LIGATION	GOBP_RNA_SPLICING_VIA_ENDONUCLEOLYTIC_CLEAVAGE_AND_LIGATION		15	-0.543785	-1.19475	0.254941	0.751805	1	5866	tags=60%, list=30%, signal=86%
GOBP_CELLULAR_RESPONSE_TO_VIRUS	GOBP_CELLULAR_RESPONSE_TO_VIRUS		58	-0.345988	-1.19436	0.239923	0.751966	1	4360	tags=45%, list=22%, signal=58%
GOBP_NEGATIVE_REGULATION_OF_GTPASE_ACTIVITY	GOBP_NEGATIVE_REGULATION_OF_GTPASE_ACTIVITY		43	-0.291925	-1.19436	0.201597	0.750867	1	2445	tags=33%, list=13%, signal=37%
GOBP_POSITIVE_REGULATION_OF_B_CELL_MEDIATED_IMMUNITY	GOBP_POSITIVE_REGULATION_OF_B_CELL_MEDIATED_IMMUNITY		32	-0.368779	-1.19428	0.223909	0.749992	1	5204	tags=50%, list=27%, signal=68%
GOBP_POSITIVE_REGULATION_OF_ACUTE_INFLAMMATORY_RESPONSE	GOBP_POSITIVE_REGULATION_OF_ACUTE_INFLAMMATORY_RESPONSE		26	-0.387143	-1.19419	0.265136	0.749148	1	3305	tags=35%, list=17%, signal=42%
GOBP_REGULATION_OF_RESPIRATORY_BURST	GOBP_REGULATION_OF_RESPIRATORY_BURST		15	-0.384595	-1.19412	0.244161	0.748274	1	846	tags=27%, list=4%, signal=28%
GOBP_MODULATION_BY_HOST_OF_VIRAL_PROCESS	GOBP_MODULATION_BY_HOST_OF_VIRAL_PROCESS		28	-0.363631	-1.19412	0.198795	0.747182	1	2817	tags=32%, list=14%, signal=38%
GOBP_SNRNA_METABOLIC_PROCESS	GOBP_SNRNA_METABOLIC_PROCESS		35	-0.459734	-1.19403	0.30695	0.746376	1	5640	tags=54%, list=29%, signal=76%
GOBP_REGULATION_OF_RECEPTOR_INTERNALIZATION	GOBP_REGULATION_OF_RECEPTOR_INTERNALIZATION		52	-0.293715	-1.19393	0.21087	0.745609	1	2400	tags=29%, list=12%, signal=33%
GOBP_REGULATION_OF_PROTEIN_SERINE_THREONINE_KINASE_ACTIVITY	GOBP_REGULATION_OF_PROTEIN_SERINE_THREONINE_KINASE_ACTIVITY		467	-0.220813	-1.19383	0.201271	0.744873	1	3642	tags=28%, list=19%, signal=34%
GOBP_AMYLOID_FIBRIL_FORMATION	GOBP_AMYLOID_FIBRIL_FORMATION		22	-0.408635	-1.19362	0.283582	0.744548	1	3146	tags=41%, list=16%, signal=49%
GOBP_LAMELLIPODIUM_ASSEMBLY	GOBP_LAMELLIPODIUM_ASSEMBLY		68	-0.277753	-1.19361	0.199179	0.743493	1	4981	tags=44%, list=26%, signal=59%
GOBP_POSITIVE_REGULATION_OF_POSTTRANSCRIPTIONAL_GENE_SILENCING	GOBP_POSITIVE_REGULATION_OF_POSTTRANSCRIPTIONAL_GENE_SILENCING		30	-0.35147	-1.19332	0.240343	0.743419	1	2223	tags=33%, list=11%, signal=38%
GOBP_NEGATIVE_REGULATION_OF_PHAGOCYTOSIS	GOBP_NEGATIVE_REGULATION_OF_PHAGOCYTOSIS		19	-0.504938	-1.19142	0.271347	0.748766	1	5143	tags=74%, list=26%, signal=100%
GOBP_POSITIVE_REGULATION_OF_VIRAL_PROCESS	GOBP_POSITIVE_REGULATION_OF_VIRAL_PROCESS		90	-0.346589	-1.19002	0.188492	0.752223	1	4504	tags=43%, list=23%, signal=56%
GOBP_PHAGOSOME_ACIDIFICATION	GOBP_PHAGOSOME_ACIDIFICATION		28	-0.385273	-1.18989	0.270661	0.751577	1	2119	tags=32%, list=11%, signal=36%
GOBP_T_CELL_APOPTOTIC_PROCESS	GOBP_T_CELL_APOPTOTIC_PROCESS		48	-0.346876	-1.18962	0.228395	0.751398	1	4743	tags=46%, list=24%, signal=60%
GOBP_POSITIVE_REGULATION_OF_T_CELL_PROLIFERATION	GOBP_POSITIVE_REGULATION_OF_T_CELL_PROLIFERATION		97	-0.305377	-1.18954	0.262397	0.750641	1	2101	tags=27%, list=11%, signal=30%
GOBP_REGULATION_OF_ATP_METABOLIC_PROCESS	GOBP_REGULATION_OF_ATP_METABOLIC_PROCESS		108	-0.300598	-1.18927	0.2	0.750533	1	3308	tags=33%, list=17%, signal=40%
GOBP_REGULATION_OF_CHROMATIN_ASSEMBLY	GOBP_REGULATION_OF_CHROMATIN_ASSEMBLY		18	-0.455778	-1.18894	0.289017	0.750494	1	5090	tags=56%, list=26%, signal=75%
GOBP_NEGATIVE_REGULATION_OF_CARDIAC_MUSCLE_TISSUE_GROWTH	GOBP_NEGATIVE_REGULATION_OF_CARDIAC_MUSCLE_TISSUE_GROWTH		24	-0.333875	-1.1888	0.241758	0.74993	1	759	tags=21%, list=4%, signal=22%
GOBP_POSITIVE_REGULATION_OF_RESPONSE_TO_ENDOPLASMIC_RETICULUM_STRESS	GOBP_POSITIVE_REGULATION_OF_RESPONSE_TO_ENDOPLASMIC_RETICULUM_STRESS		35	-0.348077	-1.18866	0.210526	0.74938	1	5474	tags=57%, list=28%, signal=79%
GOBP_POSITIVE_REGULATION_OF_SMALL_GTPASE_MEDIATED_SIGNAL_TRANSDUCTION	GOBP_POSITIVE_REGULATION_OF_SMALL_GTPASE_MEDIATED_SIGNAL_TRANSDUCTION		74	-0.312673	-1.18804	0.275154	0.750445	1	2658	tags=32%, list=14%, signal=37%
GOBP_REGULATION_OF_VESICLE_MEDIATED_TRANSPORT	GOBP_REGULATION_OF_VESICLE_MEDIATED_TRANSPORT		486	-0.245457	-1.18784	0.221277	0.750098	1	3402	tags=30%, list=17%, signal=35%
GOBP_MRNA_TRANSPORT	GOBP_MRNA_TRANSPORT		145	-0.429421	-1.18765	0.346821	0.749786	1	5780	tags=64%, list=30%, signal=91%
GOBP_DETERMINATION_OF_ADULT_LIFESPAN	GOBP_DETERMINATION_OF_ADULT_LIFESPAN		17	-0.40403	-1.18754	0.238956	0.749083	1	1845	tags=35%, list=9%, signal=39%
GOBP_REGULATION_OF_MONONUCLEAR_CELL_MIGRATION	GOBP_REGULATION_OF_MONONUCLEAR_CELL_MIGRATION		104	-0.279968	-1.18753	0.238612	0.74804	1	3955	tags=35%, list=20%, signal=43%
GOBP_GAMMA_DELTA_T_CELL_ACTIVATION	GOBP_GAMMA_DELTA_T_CELL_ACTIVATION		18	-0.40224	-1.18735	0.287726	0.747577	1	5115	tags=56%, list=26%, signal=75%
GOBP_RNA_POLYADENYLATION	GOBP_RNA_POLYADENYLATION		42	-0.456913	-1.18716	0.317829	0.747238	1	5478	tags=62%, list=28%, signal=86%
GOBP_CD4_POSITIVE_ALPHA_BETA_T_CELL_ACTIVATION	GOBP_CD4_POSITIVE_ALPHA_BETA_T_CELL_ACTIVATION		94	-0.299878	-1.18612	0.24948	0.749672	1	5181	tags=44%, list=27%, signal=59%
GOBP_POSITIVE_REGULATION_OF_PROTEOLYSIS	GOBP_POSITIVE_REGULATION_OF_PROTEOLYSIS		350	-0.254028	-1.18603	0.23029	0.748907	1	3544	tags=31%, list=18%, signal=37%
GOBP_NUCLEAR_ENVELOPE_REASSEMBLY	GOBP_NUCLEAR_ENVELOPE_REASSEMBLY		18	-0.457548	-1.18564	0.240481	0.749244	1	1827	tags=33%, list=9%, signal=37%
GOBP_PROTEIN_DEPHOSPHORYLATION	GOBP_PROTEIN_DEPHOSPHORYLATION		312	-0.256306	-1.18517	0.163306	0.74984	1	4672	tags=40%, list=24%, signal=52%
GOBP_NEGATIVE_REGULATION_OF_VIRAL_PROCESS	GOBP_NEGATIVE_REGULATION_OF_VIRAL_PROCESS		83	-0.370272	-1.18515	0.297753	0.74883	1	5247	tags=54%, list=27%, signal=74%
GOBP_RNA_SPLICING	GOBP_RNA_SPLICING		429	-0.433918	-1.18493	0.361868	0.748544	1	5777	tags=61%, list=30%, signal=85%
GOBP_NEGATIVE_REGULATION_OF_VIRAL_ENTRY_INTO_HOST_CELL	GOBP_NEGATIVE_REGULATION_OF_VIRAL_ENTRY_INTO_HOST_CELL		20	-0.401952	-1.1844	0.294347	0.749262	1	4006	tags=50%, list=21%, signal=63%
GOBP_NEGATIVE_REGULATION_OF_PRODUCTION_OF_MOLECULAR_MEDIATOR_OF_IMMUNE_RESPONSE	GOBP_NEGATIVE_REGULATION_OF_PRODUCTION_OF_MOLECULAR_MEDIATOR_OF_IMMUNE_RESPONSE		39	-0.354617	-1.18421	0.26898	0.74885	1	5696	tags=56%, list=29%, signal=80%
GOBP_RNA_SPLICING_VIA_TRANSESTERIFICATION_REACTIONS	GOBP_RNA_SPLICING_VIA_TRANSESTERIFICATION_REACTIONS		341	-0.453188	-1.18392	0.361328	0.748756	1	5777	tags=62%, list=30%, signal=87%
GOBP_NEGATIVE_REGULATION_OF_ERBB_SIGNALING_PATHWAY	GOBP_NEGATIVE_REGULATION_OF_ERBB_SIGNALING_PATHWAY		50	-0.300992	-1.18347	0.224609	0.749193	1	2152	tags=26%, list=11%, signal=29%
GOBP_POSITIVE_REGULATION_OF_ENDOCYTOSIS	GOBP_POSITIVE_REGULATION_OF_ENDOCYTOSIS		97	-0.264543	-1.18312	0.220374	0.749271	1	3481	tags=33%, list=18%, signal=40%
GOBP_REGULATION_OF_DOUBLE_STRAND_BREAK_REPAIR_VIA_NONHOMOLOGOUS_END_JOINING	GOBP_REGULATION_OF_DOUBLE_STRAND_BREAK_REPAIR_VIA_NONHOMOLOGOUS_END_JOINING		22	-0.404228	-1.18016	0.266537	0.758267	1	4008	tags=50%, list=21%, signal=63%
GOBP_SPLICEOSOMAL_COMPLEX_ASSEMBLY	GOBP_SPLICEOSOMAL_COMPLEX_ASSEMBLY		55	-0.482055	-1.1801	0.32549	0.757407	1	4627	tags=55%, list=24%, signal=71%
GOBP_REGULATION_OF_MICROTUBULE_CYTOSKELETON_ORGANIZATION	GOBP_REGULATION_OF_MICROTUBULE_CYTOSKELETON_ORGANIZATION		132	-0.250666	-1.17983	0.222453	0.757356	1	2720	tags=27%, list=14%, signal=31%
GOBP_CD4_POSITIVE_ALPHA_BETA_T_CELL_DIFFERENTIATION	GOBP_CD4_POSITIVE_ALPHA_BETA_T_CELL_DIFFERENTIATION		79	-0.314239	-1.17981	0.267666	0.756382	1	5181	tags=44%, list=27%, signal=60%
GOBP_RESPONSE_TO_ENDOPLASMIC_RETICULUM_STRESS	GOBP_RESPONSE_TO_ENDOPLASMIC_RETICULUM_STRESS		279	-0.28288	-1.17976	0.175889	0.755482	1	4660	tags=40%, list=24%, signal=52%
GOBP_REGULATION_OF_PROTEIN_LOCALIZATION_TO_PLASMA_MEMBRANE	GOBP_REGULATION_OF_PROTEIN_LOCALIZATION_TO_PLASMA_MEMBRANE		96	-0.269724	-1.17972	0.235052	0.754588	1	4180	tags=38%, list=21%, signal=48%
GOBP_REGULATION_OF_PH	GOBP_REGULATION_OF_PH		100	-0.276677	-1.17909	0.222698	0.755631	1	3573	tags=34%, list=18%, signal=41%
GOBP_POSITIVE_REGULATION_OF_WNT_SIGNALING_PATHWAY	GOBP_POSITIVE_REGULATION_OF_WNT_SIGNALING_PATHWAY		173	-0.258537	-1.17885	0.158	0.755422	1	4190	tags=36%, list=22%, signal=45%
GOBP_RESPONSE_TO_MUSCLE_STRETCH	GOBP_RESPONSE_TO_MUSCLE_STRETCH		22	-0.392328	-1.17818	0.291925	0.756645	1	3015	tags=36%, list=15%, signal=43%
GOBP_MRNA_PROCESSING	GOBP_MRNA_PROCESSING		487	-0.425859	-1.17804	0.351085	0.756104	1	5777	tags=61%, list=30%, signal=84%
GOBP_ENTRY_OF_BACTERIUM_INTO_HOST_CELL	GOBP_ENTRY_OF_BACTERIUM_INTO_HOST_CELL		15	-0.412387	-1.17768	0.247012	0.756268	1	5095	tags=60%, list=26%, signal=81%
GOBP_GLUCOSAMINE_CONTAINING_COMPOUND_METABOLIC_PROCESS	GOBP_GLUCOSAMINE_CONTAINING_COMPOUND_METABOLIC_PROCESS		24	-0.306461	-1.17763	0.223969	0.755392	1	1514	tags=21%, list=8%, signal=23%
GOBP_LEUKOCYTE_MIGRATION	GOBP_LEUKOCYTE_MIGRATION		439	-0.256844	-1.17746	0.272727	0.75494	1	3347	tags=29%, list=17%, signal=34%
GOBP_CELLULAR_RESPONSE_TO_LOW_DENSITY_LIPOPROTEIN_PARTICLE_STIMULUS	GOBP_CELLULAR_RESPONSE_TO_LOW_DENSITY_LIPOPROTEIN_PARTICLE_STIMULUS		19	-0.405062	-1.17733	0.254864	0.754339	1	5615	tags=58%, list=29%, signal=81%
GOBP_ESTABLISHMENT_OF_ORGANELLE_LOCALIZATION	GOBP_ESTABLISHMENT_OF_ORGANELLE_LOCALIZATION		413	-0.28026	-1.17686	0.134269	0.754964	1	3272	tags=30%, list=17%, signal=36%
GOBP_NEGATIVE_REGULATION_OF_BINDING	GOBP_NEGATIVE_REGULATION_OF_BINDING		149	-0.252744	-1.17651	0.194059	0.755035	1	3642	tags=32%, list=19%, signal=39%
GOBP_ENDOPLASMIC_RETICULUM_TO_GOLGI_VESICLE_MEDIATED_TRANSPORT	GOBP_ENDOPLASMIC_RETICULUM_TO_GOLGI_VESICLE_MEDIATED_TRANSPORT		199	-0.31904	-1.17615	0.229885	0.755241	1	5254	tags=47%, list=27%, signal=64%
GOBP_REGULATION_OF_MEGAKARYOCYTE_DIFFERENTIATION	GOBP_REGULATION_OF_MEGAKARYOCYTE_DIFFERENTIATION		53	-0.320719	-1.17496	0.272358	0.75825	1	4813	tags=47%, list=25%, signal=62%
GOBP_REGULATORY_T_CELL_DIFFERENTIATION	GOBP_REGULATORY_T_CELL_DIFFERENTIATION		33	-0.352386	-1.17407	0.244618	0.760151	1	3693	tags=33%, list=19%, signal=41%
GOBP_RESPONSE_TO_GROWTH_HORMONE	GOBP_RESPONSE_TO_GROWTH_HORMONE		37	-0.311127	-1.17396	0.247845	0.759494	1	2345	tags=30%, list=12%, signal=34%
GOBP_CELLULAR_RESPONSE_TO_ABIOTIC_STIMULUS	GOBP_CELLULAR_RESPONSE_TO_ABIOTIC_STIMULUS		316	-0.221835	-1.17391	0.192872	0.758648	1	3724	tags=29%, list=19%, signal=35%
GOBP_POSITIVE_REGULATION_OF_EPITHELIAL_CELL_MIGRATION	GOBP_POSITIVE_REGULATION_OF_EPITHELIAL_CELL_MIGRATION		144	-0.257252	-1.17314	0.229645	0.760085	1	3608	tags=30%, list=19%, signal=36%
GOBP_POSITIVE_REGULATION_OF_ENDOTHELIAL_CELL_MIGRATION	GOBP_POSITIVE_REGULATION_OF_ENDOTHELIAL_CELL_MIGRATION		102	-0.268412	-1.17111	0.228216	0.765793	1	3867	tags=32%, list=20%, signal=40%
GOBP_REGULATION_OF_PROTEIN_LOCALIZATION_TO_CELL_SURFACE	GOBP_REGULATION_OF_PROTEIN_LOCALIZATION_TO_CELL_SURFACE		37	-0.315494	-1.17105	0.240816	0.764931	1	4930	tags=46%, list=25%, signal=61%
GOBP_NEGATIVE_REGULATION_OF_LEUKOCYTE_CELL_CELL_ADHESION	GOBP_NEGATIVE_REGULATION_OF_LEUKOCYTE_CELL_CELL_ADHESION		119	-0.264465	-1.17058	0.251534	0.765538	1	3928	tags=34%, list=20%, signal=42%
GOBP_NEGATIVE_REGULATION_OF_PROTEIN_SERINE_THREONINE_KINASE_ACTIVITY	GOBP_NEGATIVE_REGULATION_OF_PROTEIN_SERINE_THREONINE_KINASE_ACTIVITY		132	-0.247089	-1.16986	0.235052	0.766855	1	1647	tags=21%, list=8%, signal=23%
GOBP_FIBROBLAST_MIGRATION	GOBP_FIBROBLAST_MIGRATION		40	-0.306988	-1.1698	0.227273	0.766006	1	787	tags=18%, list=4%, signal=18%
GOBP_MACROAUTOPHAGY	GOBP_MACROAUTOPHAGY		295	-0.309109	-1.16897	0.24498	0.767744	1	5168	tags=48%, list=27%, signal=65%
GOBP_RESPONSE_TO_INTERLEUKIN_1	GOBP_RESPONSE_TO_INTERLEUKIN_1		193	-0.288303	-1.16887	0.249509	0.767059	1	4575	tags=40%, list=24%, signal=52%
GOBP_REGULATION_OF_DNA_TEMPLATED_TRANSCRIPTION_IN_RESPONSE_TO_STRESS	GOBP_REGULATION_OF_DNA_TEMPLATED_TRANSCRIPTION_IN_RESPONSE_TO_STRESS		111	-0.389193	-1.16856	0.298828	0.766981	1	4190	tags=45%, list=22%, signal=57%
GOBP_REGULATION_OF_PRODUCTION_OF_SMALL_RNA_INVOLVED_IN_GENE_SILENCING_BY_RNA	GOBP_REGULATION_OF_PRODUCTION_OF_SMALL_RNA_INVOLVED_IN_GENE_SILENCING_BY_RNA		25	-0.334442	-1.16843	0.244726	0.766386	1	1915	tags=32%, list=10%, signal=35%
GOBP_ENTRY_INTO_HOST	GOBP_ENTRY_INTO_HOST		149	-0.276001	-1.16805	0.274949	0.766621	1	4560	tags=40%, list=23%, signal=52%
GOBP_POSITIVE_REGULATION_OF_PROTEIN_SERINE_THREONINE_KINASE_ACTIVITY	GOBP_POSITIVE_REGULATION_OF_PROTEIN_SERINE_THREONINE_KINASE_ACTIVITY		300	-0.225851	-1.16777	0.227181	0.76648	1	3642	tags=28%, list=19%, signal=34%
GOBP_REGULATION_OF_CYTOPLASMIC_TRANSLATION	GOBP_REGULATION_OF_CYTOPLASMIC_TRANSLATION		21	-0.390959	-1.16762	0.222892	0.765955	1	4366	tags=48%, list=22%, signal=61%
GOBP_MODULATION_BY_HOST_OF_SYMBIONT_PROCESS	GOBP_MODULATION_BY_HOST_OF_SYMBIONT_PROCESS		59	-0.314777	-1.16727	0.219417	0.766109	1	4257	tags=39%, list=22%, signal=50%
GOBP_NEGATIVE_REGULATION_OF_CELL_ACTIVATION	GOBP_NEGATIVE_REGULATION_OF_CELL_ACTIVATION		185	-0.259594	-1.16655	0.256148	0.767476	1	3300	tags=29%, list=17%, signal=34%
GOBP_ACTIVATION_OF_JUN_KINASE_ACTIVITY	GOBP_ACTIVATION_OF_JUN_KINASE_ACTIVITY		37	-0.336744	-1.16634	0.266247	0.767155	1	3930	tags=41%, list=20%, signal=51%
GOBP_PIGMENTATION	GOBP_PIGMENTATION		92	-0.243327	-1.16633	0.201613	0.766187	1	4091	tags=34%, list=21%, signal=42%
GOBP_REGULATION_OF_NUCLEOCYTOPLASMIC_TRANSPORT	GOBP_REGULATION_OF_NUCLEOCYTOPLASMIC_TRANSPORT		103	-0.315016	-1.166	0.228916	0.766259	1	4084	tags=39%, list=21%, signal=49%
GOBP_REGULATION_OF_PROTEIN_EXIT_FROM_ENDOPLASMIC_RETICULUM	GOBP_REGULATION_OF_PROTEIN_EXIT_FROM_ENDOPLASMIC_RETICULUM		26	-0.378159	-1.16592	0.239923	0.765479	1	1840	tags=31%, list=9%, signal=34%
GOBP_NEGATIVE_REGULATION_OF_DNA_BINDING_TRANSCRIPTION_FACTOR_ACTIVITY	GOBP_NEGATIVE_REGULATION_OF_DNA_BINDING_TRANSCRIPTION_FACTOR_ACTIVITY		156	-0.246618	-1.16508	0.228866	0.767371	1	4020	tags=34%, list=21%, signal=42%
GOBP_RNA_3_END_PROCESSING	GOBP_RNA_3_END_PROCESSING		134	-0.437318	-1.16505	0.389961	0.766485	1	6208	tags=64%, list=32%, signal=94%
GOBP_CELLULAR_MONOVALENT_INORGANIC_CATION_HOMEOSTASIS	GOBP_CELLULAR_MONOVALENT_INORGANIC_CATION_HOMEOSTASIS		112	-0.259877	-1.1645	0.241304	0.76732	1	2119	tags=25%, list=11%, signal=28%
GOBP_MACROPHAGE_DIFFERENTIATION	GOBP_MACROPHAGE_DIFFERENTIATION		45	-0.349211	-1.16393	0.275304	0.768182	1	6088	tags=60%, list=31%, signal=87%
GOBP_REGULATION_OF_GENE_SILENCING_BY_RNA	GOBP_REGULATION_OF_GENE_SILENCING_BY_RNA		92	-0.370277	-1.16381	0.293173	0.767542	1	5899	tags=57%, list=30%, signal=81%
GOBP_POSITIVE_REGULATION_OF_P38MAPK_CASCADE	GOBP_POSITIVE_REGULATION_OF_P38MAPK_CASCADE		26	-0.349566	-1.1638	0.298969	0.766566	1	2773	tags=35%, list=14%, signal=40%
GOBP_VESICLE_MEDIATED_TRANSPORT_BETWEEN_ENDOSOMAL_COMPARTMENTS	GOBP_VESICLE_MEDIATED_TRANSPORT_BETWEEN_ENDOSOMAL_COMPARTMENTS		42	-0.357896	-1.16365	0.230924	0.766056	1	3131	tags=38%, list=16%, signal=45%
GOBP_B_CELL_ACTIVATION_INVOLVED_IN_IMMUNE_RESPONSE	GOBP_B_CELL_ACTIVATION_INVOLVED_IN_IMMUNE_RESPONSE		74	-0.327282	-1.16331	0.206107	0.766253	1	4379	tags=41%, list=23%, signal=52%
GOBP_INTRINSIC_APOPTOTIC_SIGNALING_PATHWAY_IN_RESPONSE_TO_ENDOPLASMIC_RETICULUM_STRESS	GOBP_INTRINSIC_APOPTOTIC_SIGNALING_PATHWAY_IN_RESPONSE_TO_ENDOPLASMIC_RETICULUM_STRESS		58	-0.291245	-1.16238	0.220907	0.768329	1	5172	tags=48%, list=27%, signal=66%
GOBP_INOSITOL_PHOSPHATE_CATABOLIC_PROCESS	GOBP_INOSITOL_PHOSPHATE_CATABOLIC_PROCESS		17	-0.388825	-1.16177	0.265537	0.769256	1	1635	tags=29%, list=8%, signal=32%
GOBP_ENDOSOME_TRANSPORT_VIA_MULTIVESICULAR_BODY_SORTING_PATHWAY	GOBP_ENDOSOME_TRANSPORT_VIA_MULTIVESICULAR_BODY_SORTING_PATHWAY		29	-0.464547	-1.16032	0.309091	0.772936	1	5435	tags=66%, list=28%, signal=91%
GOBP_NEGATIVE_REGULATION_OF_MAP_KINASE_ACTIVITY	GOBP_NEGATIVE_REGULATION_OF_MAP_KINASE_ACTIVITY		74	-0.265062	-1.16006	0.261702	0.772783	1	1951	tags=24%, list=10%, signal=27%
GOBP_POSITIVE_REGULATION_OF_B_CELL_DIFFERENTIATION	GOBP_POSITIVE_REGULATION_OF_B_CELL_DIFFERENTIATION		15	-0.417698	-1.15989	0.226843	0.772311	1	5325	tags=67%, list=27%, signal=92%
GOBP_NUCLEUS_ORGANIZATION	GOBP_NUCLEUS_ORGANIZATION		117	-0.355525	-1.15981	0.269084	0.771582	1	5813	tags=56%, list=30%, signal=80%
GOBP_POSITIVE_REGULATION_OF_PROTEIN_CATABOLIC_PROCESS	GOBP_POSITIVE_REGULATION_OF_PROTEIN_CATABOLIC_PROCESS		217	-0.247526	-1.15969	0.23374	0.770991	1	3146	tags=29%, list=16%, signal=34%
GOBP_RNA_INTERFERENCE	GOBP_RNA_INTERFERENCE		16	-0.488187	-1.15953	0.310212	0.770498	1	3926	tags=56%, list=20%, signal=70%
GOBP_POSITIVE_REGULATION_OF_INTERFERON_BETA_PRODUCTION	GOBP_POSITIVE_REGULATION_OF_INTERFERON_BETA_PRODUCTION		32	-0.432159	-1.1591	0.312734	0.77093	1	3510	tags=47%, list=18%, signal=57%
GOBP_REGULATION_OF_TOLL_LIKE_RECEPTOR_4_SIGNALING_PATHWAY	GOBP_REGULATION_OF_TOLL_LIKE_RECEPTOR_4_SIGNALING_PATHWAY		21	-0.388205	-1.15883	0.282609	0.770761	1	3551	tags=48%, list=18%, signal=58%
GOBP_REGULATION_OF_LEUKOCYTE_MIGRATION	GOBP_REGULATION_OF_LEUKOCYTE_MIGRATION		192	-0.261597	-1.15791	0.276169	0.77276	1	3347	tags=29%, list=17%, signal=35%
GOBP_POSITIVE_REGULATION_OF_IMMUNOGLOBULIN_PRODUCTION	GOBP_POSITIVE_REGULATION_OF_IMMUNOGLOBULIN_PRODUCTION		39	-0.315395	-1.1579	0.238835	0.771796	1	3882	tags=36%, list=20%, signal=45%
GOBP_NEGATIVE_REGULATION_OF_MUSCLE_CONTRACTION	GOBP_NEGATIVE_REGULATION_OF_MUSCLE_CONTRACTION		18	-0.351087	-1.15773	0.266515	0.771359	1	2074	tags=33%, list=11%, signal=37%
GOBP_RESPONSE_TO_INTERFERON_BETA	GOBP_RESPONSE_TO_INTERFERON_BETA		27	-0.453852	-1.15747	0.31286	0.771202	1	3893	tags=48%, list=20%, signal=60%
GOBP_CELLULAR_RESPONSE_TO_EXTERNAL_STIMULUS	GOBP_CELLULAR_RESPONSE_TO_EXTERNAL_STIMULUS		288	-0.226257	-1.15696	0.234043	0.77185	1	2904	tags=26%, list=15%, signal=30%
GOBP_NADP_METABOLIC_PROCESS	GOBP_NADP_METABOLIC_PROCESS		35	-0.33648	-1.15642	0.267552	0.772612	1	3589	tags=34%, list=18%, signal=42%
GOBP_MATURE_B_CELL_DIFFERENTIATION	GOBP_MATURE_B_CELL_DIFFERENTIATION		31	-0.316546	-1.15634	0.256673	0.771889	1	5282	tags=52%, list=27%, signal=71%
GOBP_NEGATIVE_REGULATION_OF_TELOMERE_MAINTENANCE_VIA_TELOMERASE	GOBP_NEGATIVE_REGULATION_OF_TELOMERE_MAINTENANCE_VIA_TELOMERASE		17	-0.528136	-1.15598	0.327586	0.772058	1	5594	tags=71%, list=29%, signal=99%
GOBP_INTERLEUKIN_1_MEDIATED_SIGNALING_PATHWAY	GOBP_INTERLEUKIN_1_MEDIATED_SIGNALING_PATHWAY		100	-0.409155	-1.15503	0.335922	0.774164	1	4575	tags=50%, list=24%, signal=65%
GOBP_NEGATIVE_REGULATION_OF_CELL_CELL_ADHESION	GOBP_NEGATIVE_REGULATION_OF_CELL_CELL_ADHESION		169	-0.245244	-1.15484	0.255717	0.773801	1	3928	tags=33%, list=20%, signal=40%
GOBP_POSITIVE_REGULATION_OF_CELL_MORPHOGENESIS_INVOLVED_IN_DIFFERENTIATION	GOBP_POSITIVE_REGULATION_OF_CELL_MORPHOGENESIS_INVOLVED_IN_DIFFERENTIATION		77	-0.262091	-1.15467	0.242798	0.773329	1	3303	tags=31%, list=17%, signal=37%
GOBP_NEGATIVE_REGULATION_OF_PROTEIN_POLYMERIZATION	GOBP_NEGATIVE_REGULATION_OF_PROTEIN_POLYMERIZATION		70	-0.253367	-1.15467	0.211921	0.772351	1	2424	tags=27%, list=12%, signal=31%
GOBP_COVALENT_CHROMATIN_MODIFICATION	GOBP_COVALENT_CHROMATIN_MODIFICATION		439	-0.291047	-1.15465	0.224852	0.771458	1	4799	tags=40%, list=25%, signal=52%
GOBP_GOLGI_VESICLE_TRANSPORT	GOBP_GOLGI_VESICLE_TRANSPORT		356	-0.308316	-1.1546	0.251968	0.770613	1	5151	tags=46%, list=26%, signal=61%
GOBP_NEGATIVE_REGULATION_OF_PHOSPHORUS_METABOLIC_PROCESS	GOBP_NEGATIVE_REGULATION_OF_PHOSPHORUS_METABOLIC_PROCESS		477	-0.212879	-1.15456	0.232906	0.769778	1	4672	tags=35%, list=24%, signal=45%
GOBP_NEGATIVE_REGULATION_OF_PROTEIN_LOCALIZATION_TO_CELL_PERIPHERY	GOBP_NEGATIVE_REGULATION_OF_PROTEIN_LOCALIZATION_TO_CELL_PERIPHERY		23	-0.37749	-1.15419	0.28937	0.770101	1	1376	tags=35%, list=7%, signal=37%
GOBP_TELENCEPHALON_GLIAL_CELL_MIGRATION	GOBP_TELENCEPHALON_GLIAL_CELL_MIGRATION		20	-0.364011	-1.15413	0.294004	0.769321	1	3159	tags=40%, list=16%, signal=48%
GOBP_VIRAL_BUDDING_VIA_HOST_ESCRT_COMPLEX	GOBP_VIRAL_BUDDING_VIA_HOST_ESCRT_COMPLEX		21	-0.438443	-1.15362	0.293522	0.770016	1	2743	tags=43%, list=14%, signal=50%
GOBP_NUCLEOSIDE_DIPHOSPHATE_METABOLIC_PROCESS	GOBP_NUCLEOSIDE_DIPHOSPHATE_METABOLIC_PROCESS		151	-0.268977	-1.15246	0.214	0.772802	1	3158	tags=30%, list=16%, signal=36%
GOBP_POSITIVE_REGULATION_OF_SMAD_PROTEIN_SIGNAL_TRANSDUCTION	GOBP_POSITIVE_REGULATION_OF_SMAD_PROTEIN_SIGNAL_TRANSDUCTION		15	-0.384319	-1.15181	0.269231	0.773944	1	3724	tags=47%, list=19%, signal=58%
GOBP_THYMUS_DEVELOPMENT	GOBP_THYMUS_DEVELOPMENT		45	-0.287946	-1.15175	0.268889	0.773152	1	3928	tags=42%, list=20%, signal=53%
GOBP_NEGATIVE_REGULATION_OF_INTRACELLULAR_SIGNAL_TRANSDUCTION	GOBP_NEGATIVE_REGULATION_OF_INTRACELLULAR_SIGNAL_TRANSDUCTION		459	-0.227587	-1.1515	0.234043	0.772993	1	3613	tags=29%, list=19%, signal=34%
GOBP_ACTIVATION_OF_CYSTEINE_TYPE_ENDOPEPTIDASE_ACTIVITY	GOBP_ACTIVATION_OF_CYSTEINE_TYPE_ENDOPEPTIDASE_ACTIVITY		15	-0.459223	-1.15139	0.313765	0.772407	1	5416	tags=67%, list=28%, signal=92%
GOBP_MEGAKARYOCYTE_DEVELOPMENT	GOBP_MEGAKARYOCYTE_DEVELOPMENT		15	-0.379281	-1.15116	0.289528	0.772184	1	1613	tags=33%, list=8%, signal=36%
GOBP_NEGATIVE_REGULATION_OF_EXTRINSIC_APOPTOTIC_SIGNALING_PATHWAY	GOBP_NEGATIVE_REGULATION_OF_EXTRINSIC_APOPTOTIC_SIGNALING_PATHWAY		99	-0.269974	-1.1511	0.275934	0.771404	1	3011	tags=30%, list=15%, signal=36%
GOBP_REGULATION_OF_T_HELPER_1_TYPE_IMMUNE_RESPONSE	GOBP_REGULATION_OF_T_HELPER_1_TYPE_IMMUNE_RESPONSE		27	-0.396613	-1.15065	0.31875	0.771952	1	3785	tags=41%, list=19%, signal=51%
GOBP_PROTEIN_LOCALIZATION_TO_GOLGI_APPARATUS	GOBP_PROTEIN_LOCALIZATION_TO_GOLGI_APPARATUS		28	-0.36181	-1.15049	0.257812	0.771482	1	3462	tags=43%, list=18%, signal=52%
GOBP_PYRUVATE_METABOLIC_PROCESS	GOBP_PYRUVATE_METABOLIC_PROCESS		147	-0.268285	-1.15013	0.25098	0.77171	1	3166	tags=31%, list=16%, signal=37%
GOBP_LYMPH_NODE_DEVELOPMENT	GOBP_LYMPH_NODE_DEVELOPMENT		17	-0.406217	-1.1501	0.296875	0.770835	1	5373	tags=65%, list=28%, signal=89%
GOBP_COAGULATION	GOBP_COAGULATION		325	-0.250834	-1.1501	0.261224	0.76988	1	2400	tags=24%, list=12%, signal=27%
GOBP_NEGATIVE_REGULATION_OF_CYTOSKELETON_ORGANIZATION	GOBP_NEGATIVE_REGULATION_OF_CYTOSKELETON_ORGANIZATION		142	-0.224033	-1.14969	0.229911	0.770201	1	2424	tags=23%, list=12%, signal=26%
GOBP_REGULATION_OF_RECEPTOR_RECYCLING	GOBP_REGULATION_OF_RECEPTOR_RECYCLING		23	-0.354889	-1.1494	0.275335	0.770242	1	4479	tags=52%, list=23%, signal=68%
GOBP_PEPTIDYL_LYSINE_ACETYLATION	GOBP_PEPTIDYL_LYSINE_ACETYLATION		162	-0.31962	-1.14906	0.266409	0.770359	1	4799	tags=41%, list=25%, signal=54%
GOBP_POSITIVE_REGULATION_OF_NATURAL_KILLER_CELL_MEDIATED_IMMUNITY	GOBP_POSITIVE_REGULATION_OF_NATURAL_KILLER_CELL_MEDIATED_IMMUNITY		29	-0.401925	-1.14899	0.337423	0.769613	1	4661	tags=48%, list=24%, signal=63%
GOBP_POSITIVE_REGULATION_OF_OSTEOCLAST_DIFFERENTIATION	GOBP_POSITIVE_REGULATION_OF_OSTEOCLAST_DIFFERENTIATION		27	-0.342573	-1.14881	0.305221	0.769267	1	2306	tags=33%, list=12%, signal=38%
GOBP_RESPONSE_TO_GAMMA_RADIATION	GOBP_RESPONSE_TO_GAMMA_RADIATION		51	-0.347146	-1.14863	0.262857	0.768883	1	3480	tags=35%, list=18%, signal=43%
GOBP_RESPONSE_TO_DSRNA	GOBP_RESPONSE_TO_DSRNA		51	-0.287898	-1.14854	0.250996	0.768237	1	3510	tags=33%, list=18%, signal=41%
GOBP_SMOOTH_MUSCLE_CELL_PROLIFERATION	GOBP_SMOOTH_MUSCLE_CELL_PROLIFERATION		125	-0.252182	-1.14837	0.218947	0.767868	1	3515	tags=31%, list=18%, signal=38%
GOBP_REGULATION_OF_HISTONE_MODIFICATION	GOBP_REGULATION_OF_HISTONE_MODIFICATION		135	-0.318135	-1.14799	0.253465	0.768054	1	3108	tags=33%, list=16%, signal=39%
GOBP_RESPONSE_TO_ARSENIC_CONTAINING_SUBSTANCE	GOBP_RESPONSE_TO_ARSENIC_CONTAINING_SUBSTANCE		30	-0.33057	-1.14728	0.234375	0.769336	1	4898	tags=43%, list=25%, signal=58%
GOBP_HISTONE_MRNA_METABOLIC_PROCESS	GOBP_HISTONE_MRNA_METABOLIC_PROCESS		22	-0.519976	-1.14723	0.38806	0.768556	1	4627	tags=55%, list=24%, signal=71%
GOBP_REGULATION_OF_CHROMATIN_ORGANIZATION	GOBP_REGULATION_OF_CHROMATIN_ORGANIZATION		168	-0.321542	-1.14671	0.271287	0.769317	1	4065	tags=39%, list=21%, signal=48%
GOBP_NEGATIVE_REGULATION_OF_POSTTRANSCRIPTIONAL_GENE_SILENCING	GOBP_NEGATIVE_REGULATION_OF_POSTTRANSCRIPTIONAL_GENE_SILENCING		20	-0.376062	-1.14641	0.296146	0.769278	1	1915	tags=30%, list=10%, signal=33%
GOBP_RESPONSE_TO_INTERLEUKIN_4	GOBP_RESPONSE_TO_INTERLEUKIN_4		34	-0.341333	-1.14538	0.282651	0.77161	1	5033	tags=44%, list=26%, signal=59%
GOBP_REGULATION_OF_PROTEIN_DEPOLYMERIZATION	GOBP_REGULATION_OF_PROTEIN_DEPOLYMERIZATION		77	-0.255791	-1.14528	0.237288	0.770966	1	3773	tags=34%, list=19%, signal=42%
GOBP_NEGATIVE_REGULATION_OF_IMMUNE_EFFECTOR_PROCESS	GOBP_NEGATIVE_REGULATION_OF_IMMUNE_EFFECTOR_PROCESS		122	-0.276667	-1.14474	0.296774	0.771713	1	5282	tags=43%, list=27%, signal=59%
GOBP_NEGATIVE_REGULATION_OF_CD4_POSITIVE_ALPHA_BETA_T_CELL_DIFFERENTIATION	GOBP_NEGATIVE_REGULATION_OF_CD4_POSITIVE_ALPHA_BETA_T_CELL_DIFFERENTIATION		21	-0.368691	-1.14394	0.301961	0.773261	1	5181	tags=52%, list=27%, signal=71%
GOBP_RNA_EXPORT_FROM_NUCLEUS	GOBP_RNA_EXPORT_FROM_NUCLEUS		137	-0.453206	-1.14316	0.419417	0.774751	1	5976	tags=66%, list=31%, signal=94%
GOBP_SNRNA_TRANSCRIPTION	GOBP_SNRNA_TRANSCRIPTION		71	-0.416021	-1.14216	0.327345	0.776899	1	5747	tags=55%, list=30%, signal=78%
GOBP_REGULATION_OF_HISTONE_METHYLATION	GOBP_REGULATION_OF_HISTONE_METHYLATION		57	-0.398026	-1.1421	0.335938	0.776154	1	4784	tags=49%, list=25%, signal=65%
GOBP_RESPONSE_TO_HYDROGEN_PEROXIDE	GOBP_RESPONSE_TO_HYDROGEN_PEROXIDE		123	-0.250966	-1.14149	0.245714	0.777095	1	5181	tags=44%, list=27%, signal=59%
GOBP_REGULATION_OF_LAMELLIPODIUM_ASSEMBLY	GOBP_REGULATION_OF_LAMELLIPODIUM_ASSEMBLY		38	-0.300587	-1.14149	0.273684	0.77617	1	3936	tags=37%, list=20%, signal=46%
GOBP_RESPONSE_TO_INTERLEUKIN_7	GOBP_RESPONSE_TO_INTERLEUKIN_7		26	-0.386267	-1.14058	0.287619	0.777978	1	2561	tags=31%, list=13%, signal=35%
GOBP_REGULATION_OF_CHROMATIN_BINDING	GOBP_REGULATION_OF_CHROMATIN_BINDING		22	-0.350987	-1.1404	0.26975	0.777631	1	2412	tags=41%, list=12%, signal=47%
GOBP_REGULATION_OF_DEFENSE_RESPONSE_TO_VIRUS_BY_VIRUS	GOBP_REGULATION_OF_DEFENSE_RESPONSE_TO_VIRUS_BY_VIRUS		29	-0.382115	-1.14037	0.308316	0.776786	1	5204	tags=62%, list=27%, signal=85%
GOBP_NEGATIVE_REGULATION_OF_CYTOKINE_PRODUCTION_INVOLVED_IN_IMMUNE_RESPONSE	GOBP_NEGATIVE_REGULATION_OF_CYTOKINE_PRODUCTION_INVOLVED_IN_IMMUNE_RESPONSE		26	-0.3681	-1.1402	0.305907	0.77638	1	4655	tags=50%, list=24%, signal=66%
GOBP_ENDOPLASMIC_RETICULUM_TO_CYTOSOL_TRANSPORT	GOBP_ENDOPLASMIC_RETICULUM_TO_CYTOSOL_TRANSPORT		26	-0.413047	-1.13983	0.321154	0.776628	1	2710	tags=38%, list=14%, signal=45%
GOBP_REGULATION_OF_RNA_SPLICING	GOBP_REGULATION_OF_RNA_SPLICING		142	-0.364205	-1.13946	0.366864	0.776845	1	5668	tags=58%, list=29%, signal=81%
GOBP_NEGATIVE_REGULATION_OF_VIRAL_GENOME_REPLICATION	GOBP_NEGATIVE_REGULATION_OF_VIRAL_GENOME_REPLICATION		49	-0.403692	-1.13724	0.347505	0.78291	1	3893	tags=45%, list=20%, signal=56%
GOBP_MACROMOLECULE_DEACYLATION	GOBP_MACROMOLECULE_DEACYLATION		106	-0.271181	-1.13597	0.259336	0.786012	1	2981	tags=29%, list=15%, signal=34%
GOBP_NEGATIVE_REGULATION_OF_PROTEIN_TYROSINE_KINASE_ACTIVITY	GOBP_NEGATIVE_REGULATION_OF_PROTEIN_TYROSINE_KINASE_ACTIVITY		27	-0.328491	-1.13574	0.288	0.785826	1	2668	tags=33%, list=14%, signal=39%
GOBP_RESPONSE_TO_ANGIOTENSIN	GOBP_RESPONSE_TO_ANGIOTENSIN		23	-0.333952	-1.13498	0.318548	0.787308	1	3266	tags=39%, list=17%, signal=47%
GOBP_HISTONE_DEACETYLATION	GOBP_HISTONE_DEACETYLATION		74	-0.285965	-1.13478	0.272727	0.786988	1	2427	tags=27%, list=12%, signal=31%
GOBP_POSITIVE_REGULATION_OF_FATTY_ACID_BIOSYNTHETIC_PROCESS	GOBP_POSITIVE_REGULATION_OF_FATTY_ACID_BIOSYNTHETIC_PROCESS		21	-0.347619	-1.13436	0.276859	0.787369	1	1610	tags=29%, list=8%, signal=31%
GOBP_TOXIN_TRANSPORT	GOBP_TOXIN_TRANSPORT		37	-0.36519	-1.13394	0.297087	0.787816	1	4836	tags=46%, list=25%, signal=61%
GOBP_COPPER_ION_HOMEOSTASIS	GOBP_COPPER_ION_HOMEOSTASIS		17	-0.455782	-1.13373	0.324578	0.787615	1	3835	tags=47%, list=20%, signal=59%
GOBP_PROTEIN_LOCALIZATION_TO_CYTOSKELETON	GOBP_PROTEIN_LOCALIZATION_TO_CYTOSKELETON		58	-0.314708	-1.13345	0.24902	0.787551	1	2860	tags=29%, list=15%, signal=34%
GOBP_CELL_KILLING	GOBP_CELL_KILLING		167	-0.283494	-1.13298	0.300847	0.788171	1	3879	tags=32%, list=20%, signal=40%
GOBP_LOW_DENSITY_LIPOPROTEIN_PARTICLE_CLEARANCE	GOBP_LOW_DENSITY_LIPOPROTEIN_PARTICLE_CLEARANCE		34	-0.303761	-1.13293	0.287785	0.787403	1	4180	tags=47%, list=21%, signal=60%
GOBP_ESTABLISHMENT_OF_RNA_LOCALIZATION	GOBP_ESTABLISHMENT_OF_RNA_LOCALIZATION		193	-0.403356	-1.13268	0.398058	0.787183	1	5913	tags=61%, list=30%, signal=87%
GOBP_PROTEIN_DEPOLYMERIZATION	GOBP_PROTEIN_DEPOLYMERIZATION		103	-0.24114	-1.13249	0.259657	0.786825	1	3132	tags=29%, list=16%, signal=35%
GOBP_REGULATION_OF_REGULATED_SECRETORY_PATHWAY	GOBP_REGULATION_OF_REGULATED_SECRETORY_PATHWAY		131	-0.273804	-1.13086	0.291405	0.79119	1	3164	tags=31%, list=16%, signal=37%
GOBP_GOLGI_ORGANIZATION	GOBP_GOLGI_ORGANIZATION		131	-0.310589	-1.13066	0.279528	0.790905	1	5043	tags=45%, list=26%, signal=60%
GOBP_PROTEIN_LOCALIZATION_TO_PLASMA_MEMBRANE	GOBP_PROTEIN_LOCALIZATION_TO_PLASMA_MEMBRANE		264	-0.222978	-1.13059	0.257447	0.790205	1	4100	tags=34%, list=21%, signal=42%
GOBP_NEGATIVE_REGULATION_OF_ACTIN_FILAMENT_DEPOLYMERIZATION	GOBP_NEGATIVE_REGULATION_OF_ACTIN_FILAMENT_DEPOLYMERIZATION		39	-0.300776	-1.13022	0.26898	0.790456	1	3773	tags=41%, list=19%, signal=51%
GOBP_PEPTIDYL_ASPARAGINE_MODIFICATION	GOBP_PEPTIDYL_ASPARAGINE_MODIFICATION		31	-0.405373	-1.13002	0.361742	0.790165	1	5543	tags=61%, list=28%, signal=86%
GOBP_ENDOPLASMIC_RETICULUM_CALCIUM_ION_HOMEOSTASIS	GOBP_ENDOPLASMIC_RETICULUM_CALCIUM_ION_HOMEOSTASIS		24	-0.374186	-1.12952	0.312377	0.790801	1	4950	tags=54%, list=25%, signal=73%
GOBP_RESPONSE_TO_STEROL_DEPLETION	GOBP_RESPONSE_TO_STEROL_DEPLETION		16	-0.376153	-1.12926	0.294004	0.790697	1	4584	tags=56%, list=24%, signal=74%
GOBP_NEGATIVE_REGULATION_OF_APOPTOTIC_SIGNALING_PATHWAY	GOBP_NEGATIVE_REGULATION_OF_APOPTOTIC_SIGNALING_PATHWAY		211	-0.238302	-1.12878	0.228745	0.791325	1	3531	tags=29%, list=18%, signal=36%
GOBP_REGULATION_OF_PROTEIN_ACETYLATION	GOBP_REGULATION_OF_PROTEIN_ACETYLATION		73	-0.290266	-1.1281	0.271154	0.792523	1	3642	tags=36%, list=19%, signal=44%
GOBP_RESPONSE_TO_HYPEROXIA	GOBP_RESPONSE_TO_HYPEROXIA		20	-0.296646	-1.12763	0.285425	0.793049	1	1707	tags=25%, list=9%, signal=27%
GOBP_NEGATIVE_REGULATION_OF_ADAPTIVE_IMMUNE_RESPONSE	GOBP_NEGATIVE_REGULATION_OF_ADAPTIVE_IMMUNE_RESPONSE		52	-0.335788	-1.12742	0.344227	0.792776	1	5397	tags=50%, list=28%, signal=69%
GOBP_MAINTENANCE_OF_PROTEIN_LOCATION_IN_CELL	GOBP_MAINTENANCE_OF_PROTEIN_LOCATION_IN_CELL		64	-0.334525	-1.1273	0.28	0.792245	1	5324	tags=52%, list=27%, signal=71%
GOBP_POSITIVE_REGULATION_OF_GLIAL_CELL_PROLIFERATION	GOBP_POSITIVE_REGULATION_OF_GLIAL_CELL_PROLIFERATION		15	-0.383418	-1.12721	0.285714	0.791617	1	3011	tags=40%, list=15%, signal=47%
GOBP_EPIDERMAL_GROWTH_FACTOR_RECEPTOR_SIGNALING_PATHWAY	GOBP_EPIDERMAL_GROWTH_FACTOR_RECEPTOR_SIGNALING_PATHWAY		118	-0.253632	-1.12712	0.301619	0.790944	1	2164	tags=22%, list=11%, signal=25%
GOBP_INTERMEMBRANE_LIPID_TRANSFER	GOBP_INTERMEMBRANE_LIPID_TRANSFER		45	-0.28529	-1.12709	0.279749	0.790105	1	3606	tags=33%, list=19%, signal=41%
GOBP_NEGATIVE_REGULATION_OF_CHEMOKINE_PRODUCTION	GOBP_NEGATIVE_REGULATION_OF_CHEMOKINE_PRODUCTION		20	-0.328214	-1.1268	0.305609	0.790068	1	3031	tags=35%, list=16%, signal=41%
GOBP_VASCULAR_ENDOTHELIAL_GROWTH_FACTOR_PRODUCTION	GOBP_VASCULAR_ENDOTHELIAL_GROWTH_FACTOR_PRODUCTION		34	-0.330727	-1.12666	0.343348	0.789617	1	3505	tags=35%, list=18%, signal=43%
GOBP_POSITIVE_REGULATION_OF_NEURON_DEATH	GOBP_POSITIVE_REGULATION_OF_NEURON_DEATH		89	-0.253669	-1.12644	0.282655	0.789414	1	3178	tags=29%, list=16%, signal=35%
GOBP_ORGANELLE_FUSION	GOBP_ORGANELLE_FUSION		133	-0.270835	-1.12638	0.256917	0.788686	1	4108	tags=37%, list=21%, signal=46%
GOBP_T_CELL_SELECTION	GOBP_T_CELL_SELECTION		47	-0.368631	-1.12628	0.33617	0.788075	1	5204	tags=57%, list=27%, signal=78%
GOBP_REGULATION_OF_MRNA_PROCESSING	GOBP_REGULATION_OF_MRNA_PROCESSING		137	-0.366402	-1.12607	0.387795	0.787794	1	5668	tags=56%, list=29%, signal=79%
GOBP_HEPARAN_SULFATE_PROTEOGLYCAN_BIOSYNTHETIC_PROCESS	GOBP_HEPARAN_SULFATE_PROTEOGLYCAN_BIOSYNTHETIC_PROCESS		25	-0.343099	-1.12501	0.320717	0.790238	1	4628	tags=52%, list=24%, signal=68%
GOBP_LIPID_STORAGE	GOBP_LIPID_STORAGE		79	-0.273888	-1.12498	0.317125	0.789393	1	2221	tags=23%, list=11%, signal=26%
GOBP_NEGATIVE_REGULATION_OF_PROTEIN_KINASE_B_SIGNALING	GOBP_NEGATIVE_REGULATION_OF_PROTEIN_KINASE_B_SIGNALING		44	-0.286634	-1.12465	0.317568	0.789561	1	2990	tags=30%, list=15%, signal=35%
GOBP_REGULATION_OF_TRANSLATIONAL_INITIATION_IN_RESPONSE_TO_STRESS	GOBP_REGULATION_OF_TRANSLATIONAL_INITIATION_IN_RESPONSE_TO_STRESS		15	-0.496497	-1.12457	0.360784	0.788863	1	4801	tags=60%, list=25%, signal=80%
GOBP_REGULATION_OF_ENDOTHELIAL_CELL_DIFFERENTIATION	GOBP_REGULATION_OF_ENDOTHELIAL_CELL_DIFFERENTIATION		35	-0.310734	-1.12407	0.302187	0.789605	1	3094	tags=34%, list=16%, signal=41%
GOBP_POSITIVE_REGULATION_OF_PROTEIN_AUTOPHOSPHORYLATION	GOBP_POSITIVE_REGULATION_OF_PROTEIN_AUTOPHOSPHORYLATION		25	-0.305195	-1.12404	0.271222	0.788805	1	3955	tags=44%, list=20%, signal=55%
GOBP_IMPORT_INTO_NUCLEUS	GOBP_IMPORT_INTO_NUCLEUS		157	-0.333926	-1.12397	0.348337	0.788101	1	4918	tags=41%, list=25%, signal=54%
GOBP_REGULATION_OF_PROTEIN_BINDING	GOBP_REGULATION_OF_PROTEIN_BINDING		188	-0.224695	-1.12377	0.279592	0.787838	1	3642	tags=30%, list=19%, signal=37%
GOBP_NEGATIVE_REGULATION_OF_MRNA_METABOLIC_PROCESS	GOBP_NEGATIVE_REGULATION_OF_MRNA_METABOLIC_PROCESS		79	-0.334772	-1.12362	0.345776	0.78744	1	4608	tags=43%, list=24%, signal=56%
GOBP_PROTEIN_SUMOYLATION	GOBP_PROTEIN_SUMOYLATION		77	-0.388966	-1.12348	0.36965	0.786995	1	5882	tags=52%, list=30%, signal=74%
GOBP_NEGATIVE_REGULATION_OF_RNA_SPLICING	GOBP_NEGATIVE_REGULATION_OF_RNA_SPLICING		24	-0.483498	-1.12338	0.39243	0.786392	1	4532	tags=58%, list=23%, signal=76%
GOBP_POSITIVE_REGULATION_OF_MONOCYTE_CHEMOTAXIS	GOBP_POSITIVE_REGULATION_OF_MONOCYTE_CHEMOTAXIS		20	-0.350255	-1.12227	0.349076	0.788969	1	3012	tags=40%, list=15%, signal=47%
GOBP_ESTABLISHMENT_OF_CELL_POLARITY	GOBP_ESTABLISHMENT_OF_CELL_POLARITY		133	-0.230235	-1.12164	0.284836	0.790054	1	3520	tags=28%, list=18%, signal=34%
GOBP_UDP_N_ACETYLGLUCOSAMINE_METABOLIC_PROCESS	GOBP_UDP_N_ACETYLGLUCOSAMINE_METABOLIC_PROCESS		16	-0.434421	-1.1216	0.325536	0.789287	1	6196	tags=56%, list=32%, signal=82%
GOBP_ERAD_PATHWAY	GOBP_ERAD_PATHWAY		96	-0.301513	-1.12156	0.306483	0.788508	1	3702	tags=38%, list=19%, signal=46%
GOBP_MEGAKARYOCYTE_DIFFERENTIATION	GOBP_MEGAKARYOCYTE_DIFFERENTIATION		69	-0.289634	-1.1211	0.299587	0.789006	1	4813	tags=43%, list=25%, signal=58%
GOBP_RESPONSE_TO_PEPTIDE_HORMONE	GOBP_RESPONSE_TO_PEPTIDE_HORMONE		419	-0.211608	-1.12044	0.236203	0.790279	1	3729	tags=28%, list=19%, signal=34%
GOBP_POSITIVE_REGULATION_OF_SMOOTH_MUSCLE_CELL_PROLIFERATION	GOBP_POSITIVE_REGULATION_OF_SMOOTH_MUSCLE_CELL_PROLIFERATION		81	-0.266241	-1.12015	0.294492	0.790298	1	3012	tags=28%, list=15%, signal=33%
GOBP_STRESS_GRANULE_ASSEMBLY	GOBP_STRESS_GRANULE_ASSEMBLY		23	-0.412594	-1.11972	0.370079	0.790673	1	3956	tags=52%, list=20%, signal=65%
GOBP_INTRACELLULAR_RECEPTOR_SIGNALING_PATHWAY	GOBP_INTRACELLULAR_RECEPTOR_SIGNALING_PATHWAY		260	-0.213941	-1.11886	0.264033	0.792328	1	3693	tags=29%, list=19%, signal=36%
GOBP_NEGATIVE_REGULATION_OF_PRODUCTION_OF_MIRNAS_INVOLVED_IN_GENE_SILENCING_BY_MIRNA	GOBP_NEGATIVE_REGULATION_OF_PRODUCTION_OF_MIRNAS_INVOLVED_IN_GENE_SILENCING_BY_MIRNA		15	-0.388631	-1.11885	0.334694	0.791474	1	3011	tags=40%, list=15%, signal=47%
GOBP_INTRINSIC_APOPTOTIC_SIGNALING_PATHWAY	GOBP_INTRINSIC_APOPTOTIC_SIGNALING_PATHWAY		266	-0.270615	-1.11861	0.245174	0.79126	1	4506	tags=38%, list=23%, signal=49%
GOBP_CELLULAR_RESPONSE_TO_HYDROGEN_PEROXIDE	GOBP_CELLULAR_RESPONSE_TO_HYDROGEN_PEROXIDE		82	-0.255515	-1.11781	0.272374	0.792892	1	5181	tags=44%, list=27%, signal=60%
GOBP_MAINTENANCE_OF_PROTEIN_LOCATION	GOBP_MAINTENANCE_OF_PROTEIN_LOCATION		91	-0.286259	-1.1175	0.267327	0.792938	1	3682	tags=34%, list=19%, signal=42%
GOBP_PROTEIN_METHYLATION	GOBP_PROTEIN_METHYLATION		154	-0.316778	-1.11745	0.339181	0.792218	1	4784	tags=42%, list=25%, signal=56%
GOBP_ENDOPLASMIC_RETICULUM_TUBULAR_NETWORK_ORGANIZATION	GOBP_ENDOPLASMIC_RETICULUM_TUBULAR_NETWORK_ORGANIZATION		17	-0.459187	-1.11744	0.339844	0.791346	1	4446	tags=59%, list=23%, signal=76%
GOBP_CYTOPLASMIC_PATTERN_RECOGNITION_RECEPTOR_SIGNALING_PATHWAY_IN_RESPONSE_TO_VIRUS	GOBP_CYTOPLASMIC_PATTERN_RECOGNITION_RECEPTOR_SIGNALING_PATHWAY_IN_RESPONSE_TO_VIRUS		28	-0.35828	-1.11518	0.34236	0.79751	1	4360	tags=54%, list=22%, signal=69%
GOBP_RECEPTOR_MEDIATED_ENDOCYTOSIS	GOBP_RECEPTOR_MEDIATED_ENDOCYTOSIS		270	-0.24372	-1.11487	0.306695	0.797636	1	4219	tags=35%, list=22%, signal=44%
GOBP_NEGATIVE_REGULATION_OF_PROTEIN_CONTAINING_COMPLEX_DISASSEMBLY	GOBP_NEGATIVE_REGULATION_OF_PROTEIN_CONTAINING_COMPLEX_DISASSEMBLY		73	-0.257073	-1.11461	0.260965	0.797583	1	3773	tags=34%, list=19%, signal=42%
GOBP_MITOTIC_SISTER_CHROMATID_COHESION	GOBP_MITOTIC_SISTER_CHROMATID_COHESION		24	-0.481534	-1.11349	0.409449	0.800059	1	3050	tags=46%, list=16%, signal=54%
GOBP_B_CELL_DIFFERENTIATION	GOBP_B_CELL_DIFFERENTIATION		135	-0.252624	-1.11256	0.284823	0.802024	1	4506	tags=36%, list=23%, signal=46%
GOBP_PIGMENT_GRANULE_LOCALIZATION	GOBP_PIGMENT_GRANULE_LOCALIZATION		26	-0.320353	-1.11247	0.307385	0.801385	1	3590	tags=35%, list=18%, signal=42%
GOBP_GLYCOLIPID_CATABOLIC_PROCESS	GOBP_GLYCOLIPID_CATABOLIC_PROCESS		16	-0.414189	-1.11231	0.348548	0.800975	1	4720	tags=56%, list=24%, signal=74%
GOBP_REGULATION_OF_ISOTYPE_SWITCHING	GOBP_REGULATION_OF_ISOTYPE_SWITCHING		30	-0.35433	-1.11215	0.316602	0.800582	1	6151	tags=63%, list=32%, signal=92%
GOBP_NEGATIVE_REGULATION_OF_T_CELL_MEDIATED_IMMUNITY	GOBP_NEGATIVE_REGULATION_OF_T_CELL_MEDIATED_IMMUNITY		22	-0.38774	-1.11147	0.357576	0.801816	1	5031	tags=55%, list=26%, signal=73%
GOBP_CORPUS_CALLOSUM_DEVELOPMENT	GOBP_CORPUS_CALLOSUM_DEVELOPMENT		15	-0.338668	-1.11071	0.29697	0.803203	1	2658	tags=33%, list=14%, signal=39%
GOBP_POSITIVE_REGULATION_OF_ORGANELLE_ASSEMBLY	GOBP_POSITIVE_REGULATION_OF_ORGANELLE_ASSEMBLY		62	-0.29234	-1.11023	0.301848	0.803831	1	4415	tags=42%, list=23%, signal=54%
GOBP_RECEPTOR_RECYCLING	GOBP_RECEPTOR_RECYCLING		30	-0.304928	-1.11022	0.314229	0.802952	1	5406	tags=57%, list=28%, signal=78%
GOBP_REGULATION_OF_TELOMERE_MAINTENANCE_VIA_TELOMERE_LENGTHENING	GOBP_REGULATION_OF_TELOMERE_MAINTENANCE_VIA_TELOMERE_LENGTHENING		55	-0.441378	-1.11001	0.408124	0.802786	1	5785	tags=67%, list=30%, signal=95%
GOBP_VIRAL_GENOME_REPLICATION	GOBP_VIRAL_GENOME_REPLICATION		120	-0.333434	-1.10972	0.353933	0.802748	1	4257	tags=42%, list=22%, signal=53%
GOBP_MICROTUBULE_NUCLEATION	GOBP_MICROTUBULE_NUCLEATION		30	-0.377596	-1.10966	0.339216	0.802058	1	5244	tags=53%, list=27%, signal=73%
GOBP_NEGATIVE_REGULATION_OF_INTERLEUKIN_10_PRODUCTION	GOBP_NEGATIVE_REGULATION_OF_INTERLEUKIN_10_PRODUCTION		18	-0.369152	-1.10956	0.327044	0.801481	1	2918	tags=33%, list=15%, signal=39%
GOBP_TROPHECTODERMAL_CELL_DIFFERENTIATION	GOBP_TROPHECTODERMAL_CELL_DIFFERENTIATION		16	-0.351407	-1.10935	0.295918	0.801205	1	1739	tags=31%, list=9%, signal=34%
GOBP_CELLULAR_RESPONSE_TO_INTERFERON_BETA	GOBP_CELLULAR_RESPONSE_TO_INTERFERON_BETA		19	-0.393692	-1.10933	0.323364	0.800396	1	2788	tags=37%, list=14%, signal=43%
GOBP_PEPTIDYL_LYSINE_METHYLATION	GOBP_PEPTIDYL_LYSINE_METHYLATION		109	-0.306712	-1.1093	0.335271	0.799608	1	4784	tags=43%, list=25%, signal=57%
GOBP_POSITIVE_REGULATION_OF_GLYCOPROTEIN_METABOLIC_PROCESS	GOBP_POSITIVE_REGULATION_OF_GLYCOPROTEIN_METABOLIC_PROCESS		24	-0.304423	-1.10912	0.320595	0.799279	1	4365	tags=46%, list=22%, signal=59%
GOBP_MODULATION_BY_HOST_OF_VIRAL_GENOME_REPLICATION	GOBP_MODULATION_BY_HOST_OF_VIRAL_GENOME_REPLICATION		16	-0.414252	-1.10848	0.342412	0.800345	1	2817	tags=38%, list=14%, signal=44%
GOBP_POSITIVE_REGULATION_OF_CHROMOSOME_ORGANIZATION	GOBP_POSITIVE_REGULATION_OF_CHROMOSOME_ORGANIZATION		156	-0.351364	-1.10753	0.394531	0.80235	1	5005	tags=49%, list=26%, signal=66%
GOBP_REGULATION_OF_PROTEIN_DEPHOSPHORYLATION	GOBP_REGULATION_OF_PROTEIN_DEPHOSPHORYLATION		137	-0.240448	-1.10695	0.305051	0.803289	1	4928	tags=43%, list=25%, signal=57%
GOBP_NEGATIVE_REGULATION_OF_ORGANELLE_ASSEMBLY	GOBP_NEGATIVE_REGULATION_OF_ORGANELLE_ASSEMBLY		39	-0.328372	-1.10688	0.308163	0.802669	1	4836	tags=44%, list=25%, signal=58%
GOBP_REGULATION_OF_MAP_KINASE_ACTIVITY	GOBP_REGULATION_OF_MAP_KINASE_ACTIVITY		300	-0.225156	-1.10552	0.309322	0.806076	1	3428	tags=27%, list=18%, signal=33%
GOBP_REGULATION_OF_GENE_SILENCING	GOBP_REGULATION_OF_GENE_SILENCING		101	-0.344623	-1.10527	0.359281	0.806007	1	4967	tags=46%, list=26%, signal=61%
GOBP_REGULATION_OF_CELLULAR_AMIDE_METABOLIC_PROCESS	GOBP_REGULATION_OF_CELLULAR_AMIDE_METABOLIC_PROCESS		398	-0.310258	-1.10516	0.386275	0.805471	1	5442	tags=46%, list=28%, signal=63%
GOBP_POSITIVE_REGULATION_OF_DNA_TEMPLATED_TRANSCRIPTION_INITIATION	GOBP_POSITIVE_REGULATION_OF_DNA_TEMPLATED_TRANSCRIPTION_INITIATION		35	-0.362416	-1.105	0.389764	0.80506	1	4582	tags=49%, list=24%, signal=63%
GOBP_REGULATION_OF_PEPTIDYL_LYSINE_ACETYLATION	GOBP_REGULATION_OF_PEPTIDYL_LYSINE_ACETYLATION		62	-0.293015	-1.10494	0.317829	0.804386	1	3289	tags=32%, list=17%, signal=39%
GOBP_REGULATION_OF_RESPONSE_TO_TUMOR_CELL	GOBP_REGULATION_OF_RESPONSE_TO_TUMOR_CELL		16	-0.400747	-1.10493	0.343689	0.803537	1	3148	tags=38%, list=16%, signal=45%
GOBP_AUTOPHAGOSOME_ORGANIZATION	GOBP_AUTOPHAGOSOME_ORGANIZATION		91	-0.302589	-1.10443	0.345833	0.804221	1	5207	tags=48%, list=27%, signal=66%
GOBP_CELLULAR_RESPONSE_TO_PROSTAGLANDIN_E_STIMULUS	GOBP_CELLULAR_RESPONSE_TO_PROSTAGLANDIN_E_STIMULUS		15	-0.365024	-1.10389	0.325142	0.804963	1	3193	tags=40%, list=16%, signal=48%
GOBP_NEURON_DEATH	GOBP_NEURON_DEATH		327	-0.208543	-1.10383	0.253763	0.804292	1	3012	tags=24%, list=15%, signal=28%
GOBP_REGULATION_OF_PROTEIN_IMPORT	GOBP_REGULATION_OF_PROTEIN_IMPORT		59	-0.287479	-1.10358	0.289157	0.804181	1	4767	tags=41%, list=24%, signal=54%
GOBP_POSITIVE_REGULATION_OF_PROTEIN_MODIFICATION_BY_SMALL_PROTEIN_CONJUGATION_OR_REMOVAL	GOBP_POSITIVE_REGULATION_OF_PROTEIN_MODIFICATION_BY_SMALL_PROTEIN_CONJUGATION_OR_REMOVAL		127	-0.308926	-1.10349	0.316327	0.803565	1	4083	tags=36%, list=21%, signal=46%
GOBP_NEGATIVE_REGULATION_OF_LEUKOCYTE_MIGRATION	GOBP_NEGATIVE_REGULATION_OF_LEUKOCYTE_MIGRATION		39	-0.259386	-1.10347	0.341667	0.802767	1	2737	tags=23%, list=14%, signal=27%
GOBP_NUCLEAR_MIGRATION	GOBP_NUCLEAR_MIGRATION		19	-0.345814	-1.10287	0.338115	0.80378	1	4842	tags=53%, list=25%, signal=70%
GOBP_REGULATION_OF_VIRAL_GENOME_REPLICATION	GOBP_REGULATION_OF_VIRAL_GENOME_REPLICATION		78	-0.342784	-1.10264	0.375	0.803655	1	4212	tags=44%, list=22%, signal=55%
GOBP_POSITIVE_REGULATION_OF_ERBB_SIGNALING_PATHWAY	GOBP_POSITIVE_REGULATION_OF_ERBB_SIGNALING_PATHWAY		39	-0.311072	-1.10247	0.320564	0.803314	1	2164	tags=28%, list=11%, signal=32%
GOBP_REGULATION_OF_CELLULAR_RESPONSE_TO_HEAT	GOBP_REGULATION_OF_CELLULAR_RESPONSE_TO_HEAT		77	-0.389197	-1.10231	0.400394	0.802915	1	5244	tags=53%, list=27%, signal=73%
GOBP_PHOSPHOLIPID_METABOLIC_PROCESS	GOBP_PHOSPHOLIPID_METABOLIC_PROCESS		402	-0.199797	-1.10155	0.281596	0.804357	1	4282	tags=31%, list=22%, signal=39%
GOBP_NEGATIVE_REGULATION_OF_TELOMERE_MAINTENANCE	GOBP_NEGATIVE_REGULATION_OF_TELOMERE_MAINTENANCE		30	-0.426578	-1.10136	0.380038	0.804073	1	5645	tags=67%, list=29%, signal=94%
GOBP_LATE_ENDOSOME_TO_VACUOLE_TRANSPORT_VIA_MULTIVESICULAR_BODY_SORTING_PATHWAY	GOBP_LATE_ENDOSOME_TO_VACUOLE_TRANSPORT_VIA_MULTIVESICULAR_BODY_SORTING_PATHWAY		16	-0.48376	-1.10134	0.418561	0.803262	1	5435	tags=69%, list=28%, signal=95%
GOBP_DE_NOVO_PROTEIN_FOLDING	GOBP_DE_NOVO_PROTEIN_FOLDING		39	-0.378116	-1.10012	0.362235	0.806123	1	4309	tags=44%, list=22%, signal=56%
GOBP_BLASTOCYST_GROWTH	GOBP_BLASTOCYST_GROWTH		19	-0.423876	-1.10004	0.371648	0.805546	1	3728	tags=37%, list=19%, signal=46%
GOBP_PROTEIN_DEMANNOSYLATION	GOBP_PROTEIN_DEMANNOSYLATION		19	-0.405227	-1.09969	0.345703	0.805708	1	5910	tags=68%, list=30%, signal=98%
GOBP_GRANULOCYTE_CHEMOTAXIS	GOBP_GRANULOCYTE_CHEMOTAXIS		117	-0.275033	-1.09956	0.350318	0.805267	1	3561	tags=32%, list=18%, signal=40%
GOBP_ERYTHROCYTE_DEVELOPMENT	GOBP_ERYTHROCYTE_DEVELOPMENT		31	-0.316948	-1.09929	0.323829	0.80524	1	3447	tags=42%, list=18%, signal=51%
GOBP_RESPONSE_TO_HYDROPEROXIDE	GOBP_RESPONSE_TO_HYDROPEROXIDE		16	-0.415055	-1.09928	0.355967	0.804409	1	2345	tags=38%, list=12%, signal=43%
GOBP_PROTEIN_HYDROXYLATION	GOBP_PROTEIN_HYDROXYLATION		27	-0.329369	-1.09892	0.319361	0.804633	1	4554	tags=52%, list=23%, signal=68%
GOBP_REGULATION_OF_CELLULAR_RESPONSE_TO_INSULIN_STIMULUS	GOBP_REGULATION_OF_CELLULAR_RESPONSE_TO_INSULIN_STIMULUS		62	-0.256223	-1.09877	0.321429	0.804219	1	3206	tags=29%, list=16%, signal=35%
GOBP_NEGATIVE_REGULATION_OF_ORGANELLE_ORGANIZATION	GOBP_NEGATIVE_REGULATION_OF_ORGANELLE_ORGANIZATION		320	-0.220023	-1.09824	0.285141	0.80494	1	3146	tags=27%, list=16%, signal=31%
GOBP_NEGATIVE_REGULATION_OF_GENE_EXPRESSION_EPIGENETIC	GOBP_NEGATIVE_REGULATION_OF_GENE_EXPRESSION_EPIGENETIC		58	-0.368024	-1.09804	0.394175	0.804697	1	4896	tags=47%, list=25%, signal=62%
GOBP_ESTABLISHMENT_OF_MITOTIC_SPINDLE_ORIENTATION	GOBP_ESTABLISHMENT_OF_MITOTIC_SPINDLE_ORIENTATION		28	-0.326413	-1.09795	0.351562	0.804109	1	2173	tags=25%, list=11%, signal=28%
GOBP_ERBB_SIGNALING_PATHWAY	GOBP_ERBB_SIGNALING_PATHWAY		139	-0.239784	-1.09734	0.32996	0.805114	1	2164	tags=21%, list=11%, signal=23%
GOBP_ACETYL_COA_BIOSYNTHETIC_PROCESS	GOBP_ACETYL_COA_BIOSYNTHETIC_PROCESS		22	-0.415086	-1.09717	0.383333	0.804755	1	5340	tags=59%, list=27%, signal=81%
GOBP_REGULATION_OF_MICROGLIAL_CELL_ACTIVATION	GOBP_REGULATION_OF_MICROGLIAL_CELL_ACTIVATION		17	-0.370848	-1.09711	0.352713	0.804073	1	1845	tags=29%, list=9%, signal=32%
GOBP_COENZYME_A_METABOLIC_PROCESS	GOBP_COENZYME_A_METABOLIC_PROCESS		15	-0.463632	-1.09686	0.372881	0.803956	1	5417	tags=67%, list=28%, signal=92%
GOBP_REGULATION_OF_MACROPHAGE_ACTIVATION	GOBP_REGULATION_OF_MACROPHAGE_ACTIVATION		53	-0.291583	-1.09674	0.338947	0.803482	1	2637	tags=26%, list=14%, signal=30%
GOBP_FOAM_CELL_DIFFERENTIATION	GOBP_FOAM_CELL_DIFFERENTIATION		36	-0.324524	-1.0959	0.344978	0.805068	1	3116	tags=33%, list=16%, signal=40%
GOBP_N_GLYCAN_PROCESSING	GOBP_N_GLYCAN_PROCESSING		19	-0.357805	-1.09564	0.339545	0.804971	1	4649	tags=53%, list=24%, signal=69%
GOBP_POSITIVE_REGULATION_OF_RNA_SPLICING	GOBP_POSITIVE_REGULATION_OF_RNA_SPLICING		36	-0.355977	-1.09534	0.386588	0.805006	1	6004	tags=61%, list=31%, signal=88%
GOBP_SYNAPTIC_VESICLE_TRANSPORT	GOBP_SYNAPTIC_VESICLE_TRANSPORT		42	-0.305051	-1.09526	0.344398	0.804405	1	4410	tags=43%, list=23%, signal=55%
GOBP_MULTI_ORGANISM_LOCALIZATION	GOBP_MULTI_ORGANISM_LOCALIZATION		65	-0.381579	-1.09508	0.418	0.80412	1	5116	tags=52%, list=26%, signal=71%
GOBP_POSITIVE_REGULATION_OF_DOUBLE_STRAND_BREAK_REPAIR	GOBP_POSITIVE_REGULATION_OF_DOUBLE_STRAND_BREAK_REPAIR		37	-0.318154	-1.09461	0.346535	0.804664	1	3838	tags=41%, list=20%, signal=50%
GOBP_POSITIVE_REGULATION_OF_CELLULAR_RESPONSE_TO_INSULIN_STIMULUS	GOBP_POSITIVE_REGULATION_OF_CELLULAR_RESPONSE_TO_INSULIN_STIMULUS		23	-0.290833	-1.09433	0.339785	0.804667	1	687	tags=22%, list=4%, signal=23%
GOBP_CELLULAR_RESPONSE_TO_KETONE	GOBP_CELLULAR_RESPONSE_TO_KETONE		90	-0.23336	-1.09417	0.255238	0.804302	1	3199	tags=29%, list=16%, signal=34%
GOBP_ENDOPLASMIC_RETICULUM_MANNOSE_TRIMMING	GOBP_ENDOPLASMIC_RETICULUM_MANNOSE_TRIMMING		15	-0.419065	-1.09411	0.359667	0.803681	1	5910	tags=73%, list=30%, signal=105%
GOBP_NEGATIVE_REGULATION_OF_PROTEIN_LOCALIZATION_TO_MEMBRANE	GOBP_NEGATIVE_REGULATION_OF_PROTEIN_LOCALIZATION_TO_MEMBRANE		28	-0.310661	-1.09397	0.331361	0.803241	1	1376	tags=29%, list=7%, signal=31%
GOBP_GLYCEROLIPID_METABOLIC_PROCESS	GOBP_GLYCEROLIPID_METABOLIC_PROCESS		412	-0.199612	-1.09354	0.296875	0.803665	1	4282	tags=31%, list=22%, signal=39%
GOBP_RNA_LOCALIZATION	GOBP_RNA_LOCALIZATION		226	-0.4015	-1.0931	0.463035	0.804079	1	5976	tags=60%, list=31%, signal=86%
GOBP_MEMBRANE_LIPID_CATABOLIC_PROCESS	GOBP_MEMBRANE_LIPID_CATABOLIC_PROCESS		37	-0.331521	-1.09247	0.358696	0.805157	1	4720	tags=46%, list=24%, signal=61%
GOBP_RNA_SURVEILLANCE	GOBP_RNA_SURVEILLANCE		15	-0.513486	-1.09227	0.454887	0.804906	1	5325	tags=60%, list=27%, signal=83%
GOBP_PROTEIN_AUTOPHOSPHORYLATION	GOBP_PROTEIN_AUTOPHOSPHORYLATION		221	-0.215462	-1.09224	0.297826	0.804184	1	4273	tags=33%, list=22%, signal=42%
GOBP_MONONUCLEAR_CELL_MIGRATION	GOBP_MONONUCLEAR_CELL_MIGRATION		177	-0.258197	-1.09203	0.357798	0.803949	1	3955	tags=33%, list=20%, signal=41%
GOBP_INFLAMMATORY_RESPONSE_TO_ANTIGENIC_STIMULUS	GOBP_INFLAMMATORY_RESPONSE_TO_ANTIGENIC_STIMULUS		56	-0.291582	-1.09178	0.356223	0.803831	1	5204	tags=46%, list=27%, signal=63%
GOBP_PEPTIDYL_LYSINE_MODIFICATION	GOBP_PEPTIDYL_LYSINE_MODIFICATION		367	-0.284706	-1.09177	0.359073	0.803029	1	4799	tags=38%, list=25%, signal=50%
GOBP_CENTROSOME_SEPARATION	GOBP_CENTROSOME_SEPARATION		15	-0.409309	-1.09169	0.357977	0.802473	1	1647	tags=33%, list=8%, signal=36%
GOBP_NEGATIVE_REGULATION_OF_T_CELL_PROLIFERATION	GOBP_NEGATIVE_REGULATION_OF_T_CELL_PROLIFERATION		59	-0.261687	-1.09155	0.325	0.802082	1	4379	tags=37%, list=23%, signal=48%
GOBP_NEGATIVE_REGULATION_OF_FIBROBLAST_PROLIFERATION	GOBP_NEGATIVE_REGULATION_OF_FIBROBLAST_PROLIFERATION		30	-0.319448	-1.09139	0.347475	0.80171	1	5474	tags=53%, list=28%, signal=74%
GOBP_DNA_TEMPLATED_TRANSCRIPTION_TERMINATION	GOBP_DNA_TEMPLATED_TRANSCRIPTION_TERMINATION		70	-0.43822	-1.0907	0.451243	0.802948	1	5209	tags=50%, list=27%, signal=68%
GOBP_LEUKOCYTE_CHEMOTAXIS	GOBP_LEUKOCYTE_CHEMOTAXIS		210	-0.245256	-1.09024	0.336283	0.803474	1	3561	tags=30%, list=18%, signal=36%
GOBP_POSITIVE_REGULATION_OF_VASCULAR_ASSOCIATED_SMOOTH_MUSCLE_CELL_MIGRATION	GOBP_POSITIVE_REGULATION_OF_VASCULAR_ASSOCIATED_SMOOTH_MUSCLE_CELL_MIGRATION		15	-0.385571	-1.09011	0.36345	0.803063	1	492	tags=27%, list=3%, signal=27%
GOBP_POSITIVE_REGULATION_OF_CELLULAR_PROTEIN_LOCALIZATION	GOBP_POSITIVE_REGULATION_OF_CELLULAR_PROTEIN_LOCALIZATION		286	-0.231558	-1.09	0.310078	0.80256	1	4072	tags=33%, list=21%, signal=41%
GOBP_PROTEIN_AUTOUBIQUITINATION	GOBP_PROTEIN_AUTOUBIQUITINATION		68	-0.299966	-1.08992	0.326415	0.801961	1	4402	tags=43%, list=23%, signal=55%
GOBP_NUCLEOBASE_CONTAINING_COMPOUND_TRANSPORT	GOBP_NUCLEOBASE_CONTAINING_COMPOUND_TRANSPORT		244	-0.332002	-1.08897	0.435203	0.803952	1	5780	tags=54%, list=30%, signal=76%
GOBP_POSITIVE_REGULATION_OF_PROTEIN_EXPORT_FROM_NUCLEUS	GOBP_POSITIVE_REGULATION_OF_PROTEIN_EXPORT_FROM_NUCLEUS		20	-0.332051	-1.08897	0.333333	0.803149	1	4042	tags=45%, list=21%, signal=57%
GOBP_AGING	GOBP_AGING		282	-0.195086	-1.08889	0.303823	0.802585	1	3343	tags=25%, list=17%, signal=30%
GOBP_REGULATION_OF_ORGANELLE_ASSEMBLY	GOBP_REGULATION_OF_ORGANELLE_ASSEMBLY		176	-0.254724	-1.08837	0.303347	0.803291	1	4624	tags=39%, list=24%, signal=51%
GOBP_BETA_CATENIN_DESTRUCTION_COMPLEX_DISASSEMBLY	GOBP_BETA_CATENIN_DESTRUCTION_COMPLEX_DISASSEMBLY		21	-0.310941	-1.08784	0.336303	0.804037	1	4083	tags=38%, list=21%, signal=48%
GOBP_REGULATION_OF_NUCLEASE_ACTIVITY	GOBP_REGULATION_OF_NUCLEASE_ACTIVITY		22	-0.439786	-1.08748	0.398887	0.804251	1	4116	tags=45%, list=21%, signal=58%
GOBP_NUCLEAR_TRANSPORT	GOBP_NUCLEAR_TRANSPORT		333	-0.335397	-1.08746	0.432432	0.8035	1	4816	tags=43%, list=25%, signal=56%
GOBP_REGULATION_OF_MRNA_SPLICING_VIA_SPLICEOSOME	GOBP_REGULATION_OF_MRNA_SPLICING_VIA_SPLICEOSOME		99	-0.35741	-1.08708	0.443114	0.803901	1	5763	tags=58%, list=30%, signal=81%
GOBP_POSITIVE_REGULATION_OF_INTRACELLULAR_PROTEIN_TRANSPORT	GOBP_POSITIVE_REGULATION_OF_INTRACELLULAR_PROTEIN_TRANSPORT		175	-0.261871	-1.08705	0.313008	0.803155	1	4052	tags=34%, list=21%, signal=43%
GOBP_REGULATION_OF_EXOCYTOSIS	GOBP_REGULATION_OF_EXOCYTOSIS		186	-0.245468	-1.08692	0.331942	0.802691	1	2410	tags=25%, list=12%, signal=29%
GOBP_REGULATION_OF_PROTEIN_LOCALIZATION_TO_CELL_PERIPHERY	GOBP_REGULATION_OF_PROTEIN_LOCALIZATION_TO_CELL_PERIPHERY		117	-0.219972	-1.08666	0.311715	0.802671	1	4180	tags=33%, list=21%, signal=42%
GOBP_INTRACELLULAR_STEROL_TRANSPORT	GOBP_INTRACELLULAR_STEROL_TRANSPORT		24	-0.299164	-1.08648	0.325203	0.802379	1	2629	tags=33%, list=14%, signal=38%
GOBP_CHAPERONE_MEDIATED_PROTEIN_FOLDING	GOBP_CHAPERONE_MEDIATED_PROTEIN_FOLDING		60	-0.327751	-1.08642	0.343985	0.80178	1	4309	tags=42%, list=22%, signal=53%
GOBP_IMMUNOGLOBULIN_PRODUCTION_INVOLVED_IN_IMMUNOGLOBULIN_MEDIATED_IMMUNE_RESPONSE	GOBP_IMMUNOGLOBULIN_PRODUCTION_INVOLVED_IN_IMMUNOGLOBULIN_MEDIATED_IMMUNE_RESPONSE		49	-0.345036	-1.08641	0.353729	0.801017	1	4379	tags=41%, list=23%, signal=53%
GOBP_REGULATION_OF_PROTEIN_AUTOPHOSPHORYLATION	GOBP_REGULATION_OF_PROTEIN_AUTOPHOSPHORYLATION		45	-0.259254	-1.08581	0.335512	0.802016	1	3955	tags=40%, list=20%, signal=50%
GOBP_REGULATION_OF_PROTEIN_TYROSINE_KINASE_ACTIVITY	GOBP_REGULATION_OF_PROTEIN_TYROSINE_KINASE_ACTIVITY		89	-0.240668	-1.08521	0.325103	0.802887	1	3200	tags=28%, list=16%, signal=33%
GOBP_TRICARBOXYLIC_ACID_CYCLE	GOBP_TRICARBOXYLIC_ACID_CYCLE		34	-0.443178	-1.0849	0.450382	0.802964	1	5096	tags=62%, list=26%, signal=84%
GOBP_STORE_OPERATED_CALCIUM_ENTRY	GOBP_STORE_OPERATED_CALCIUM_ENTRY		17	-0.348284	-1.08451	0.347222	0.803308	1	5457	tags=59%, list=28%, signal=82%
GOBP_NEGATIVE_REGULATION_OF_VASCULAR_ASSOCIATED_SMOOTH_MUSCLE_CELL_PROLIFERATION	GOBP_NEGATIVE_REGULATION_OF_VASCULAR_ASSOCIATED_SMOOTH_MUSCLE_CELL_PROLIFERATION		18	-0.315594	-1.08426	0.338298	0.80322	1	2385	tags=33%, list=12%, signal=38%
GOBP_REGULATION_OF_GENERATION_OF_PRECURSOR_METABOLITES_AND_ENERGY	GOBP_REGULATION_OF_GENERATION_OF_PRECURSOR_METABOLITES_AND_ENERGY		148	-0.255165	-1.08417	0.322449	0.802685	1	3158	tags=30%, list=16%, signal=35%
GOBP_CELLULAR_RESPONSE_TO_ETHANOL	GOBP_CELLULAR_RESPONSE_TO_ETHANOL		15	-0.384018	-1.08395	0.375502	0.802504	1	4224	tags=47%, list=22%, signal=60%
GOBP_RNA_CATABOLIC_PROCESS	GOBP_RNA_CATABOLIC_PROCESS		393	-0.379406	-1.08379	0.462121	0.802225	1	5937	tags=55%, list=31%, signal=78%
GOBP_MITOTIC_G2_DNA_DAMAGE_CHECKPOINT	GOBP_MITOTIC_G2_DNA_DAMAGE_CHECKPOINT		21	-0.355984	-1.08375	0.347741	0.801535	1	4115	tags=43%, list=21%, signal=54%
GOBP_HISTONE_H2A_ACETYLATION	GOBP_HISTONE_H2A_ACETYLATION		17	-0.504441	-1.08338	0.476471	0.801837	1	6572	tags=76%, list=34%, signal=115%
GOBP_TRANSFERRIN_TRANSPORT	GOBP_TRANSFERRIN_TRANSPORT		36	-0.300951	-1.08218	0.367391	0.804634	1	692	tags=22%, list=4%, signal=23%
GOBP_NEGATIVE_REGULATION_OF_JNK_CASCADE	GOBP_NEGATIVE_REGULATION_OF_JNK_CASCADE		35	-0.278913	-1.08197	0.325275	0.8044	1	2249	tags=29%, list=12%, signal=32%
GOBP_VIRION_ASSEMBLY	GOBP_VIRION_ASSEMBLY		38	-0.342571	-1.08189	0.353535	0.803807	1	2743	tags=32%, list=14%, signal=37%
GOBP_LEUKOCYTE_MIGRATION_INVOLVED_IN_INFLAMMATORY_RESPONSE	GOBP_LEUKOCYTE_MIGRATION_INVOLVED_IN_INFLAMMATORY_RESPONSE		18	-0.391844	-1.08178	0.354565	0.803311	1	1695	tags=33%, list=9%, signal=36%
GOBP_REGULATION_OF_CAMP_DEPENDENT_PROTEIN_KINASE_ACTIVITY	GOBP_REGULATION_OF_CAMP_DEPENDENT_PROTEIN_KINASE_ACTIVITY		20	-0.334727	-1.08057	0.361396	0.805852	1	2981	tags=30%, list=15%, signal=35%
GOBP_RNA_PHOSPHODIESTER_BOND_HYDROLYSIS	GOBP_RNA_PHOSPHODIESTER_BOND_HYDROLYSIS		149	-0.338312	-1.08057	0.421359	0.805064	1	5112	tags=45%, list=26%, signal=61%
GOBP_NEGATIVE_REGULATION_OF_ATP_METABOLIC_PROCESS	GOBP_NEGATIVE_REGULATION_OF_ATP_METABOLIC_PROCESS		26	-0.284582	-1.08049	0.336756	0.804489	1	2355	tags=31%, list=12%, signal=35%
GOBP_PROTEIN_ACETYLATION	GOBP_PROTEIN_ACETYLATION		190	-0.287427	-1.0802	0.366279	0.804496	1	4799	tags=40%, list=25%, signal=53%
GOBP_MEMBRANE_LIPID_METABOLIC_PROCESS	GOBP_MEMBRANE_LIPID_METABOLIC_PROCESS		207	-0.220299	-1.08013	0.326489	0.803888	1	4511	tags=35%, list=23%, signal=45%
GOBP_CD4_POSITIVE_ALPHA_BETA_T_CELL_CYTOKINE_PRODUCTION	GOBP_CD4_POSITIVE_ALPHA_BETA_T_CELL_CYTOKINE_PRODUCTION		18	-0.385441	-1.08005	0.390099	0.8033	1	3882	tags=39%, list=20%, signal=49%
GOBP_REGULATION_OF_MRNA_3_END_PROCESSING	GOBP_REGULATION_OF_MRNA_3_END_PROCESSING		27	-0.413419	-1.07959	0.434866	0.803844	1	5209	tags=59%, list=27%, signal=81%
GOBP_POSITIVE_REGULATION_OF_MACROAUTOPHAGY	GOBP_POSITIVE_REGULATION_OF_MACROAUTOPHAGY		58	-0.28881	-1.0785	0.361277	0.80627	1	3826	tags=40%, list=20%, signal=49%
GOBP_CYTOPLASMIC_SEQUESTERING_OF_PROTEIN	GOBP_CYTOPLASMIC_SEQUESTERING_OF_PROTEIN		22	-0.340448	-1.07838	0.357422	0.805856	1	2072	tags=27%, list=11%, signal=30%
GOBP_SPHINGOLIPID_METABOLIC_PROCESS	GOBP_SPHINGOLIPID_METABOLIC_PROCESS		161	-0.225783	-1.07726	0.339785	0.808428	1	4511	tags=35%, list=23%, signal=46%
GOBP_TRANSCYTOSIS	GOBP_TRANSCYTOSIS		20	-0.333238	-1.07655	0.360489	0.809637	1	4180	tags=45%, list=21%, signal=57%
GOBP_REGULATION_OF_TELOMERE_MAINTENANCE	GOBP_REGULATION_OF_TELOMERE_MAINTENANCE		73	-0.399285	-1.07565	0.433781	0.811449	1	5645	tags=60%, list=29%, signal=85%
GOBP_CELLULAR_RESPONSE_TO_FATTY_ACID	GOBP_CELLULAR_RESPONSE_TO_FATTY_ACID		36	-0.284071	-1.07477	0.334812	0.813303	1	1805	tags=22%, list=9%, signal=24%
GOBP_ACTIN_CYTOSKELETON_REORGANIZATION	GOBP_ACTIN_CYTOSKELETON_REORGANIZATION		103	-0.246377	-1.074	0.370062	0.81468	1	2445	tags=26%, list=13%, signal=30%
GOBP_CORTICAL_CYTOSKELETON_ORGANIZATION	GOBP_CORTICAL_CYTOSKELETON_ORGANIZATION		58	-0.278923	-1.07398	0.35743	0.813924	1	3523	tags=33%, list=18%, signal=40%
GOBP_REGULATION_OF_INTRACELLULAR_TRANSPORT	GOBP_REGULATION_OF_INTRACELLULAR_TRANSPORT		333	-0.229757	-1.0735	0.317073	0.814461	1	4151	tags=33%, list=21%, signal=41%
GOBP_NEGATIVE_REGULATION_OF_LYMPHOCYTE_APOPTOTIC_PROCESS	GOBP_NEGATIVE_REGULATION_OF_LYMPHOCYTE_APOPTOTIC_PROCESS		31	-0.350509	-1.07347	0.370518	0.813794	1	3583	tags=39%, list=18%, signal=47%
GOBP_REGULATION_OF_MACROPHAGE_DIFFERENTIATION	GOBP_REGULATION_OF_MACROPHAGE_DIFFERENTIATION		20	-0.344797	-1.07305	0.346457	0.814162	1	1500	tags=25%, list=8%, signal=27%
GOBP_MEMBRANE_BIOGENESIS	GOBP_MEMBRANE_BIOGENESIS		39	-0.270441	-1.07279	0.340611	0.814108	1	1320	tags=21%, list=7%, signal=22%
GOBP_CELLULAR_RESPONSE_TO_OXYGEN_LEVELS	GOBP_CELLULAR_RESPONSE_TO_OXYGEN_LEVELS		217	-0.252997	-1.07272	0.347023	0.813482	1	4190	tags=35%, list=22%, signal=45%
GOBP_ACTIVATION_OF_PROTEIN_KINASE_B_ACTIVITY	GOBP_ACTIVATION_OF_PROTEIN_KINASE_B_ACTIVITY		34	-0.272832	-1.07226	0.325328	0.813957	1	687	tags=18%, list=4%, signal=18%
GOBP_NCRNA_CATABOLIC_PROCESS	GOBP_NCRNA_CATABOLIC_PROCESS		32	-0.389999	-1.07201	0.418112	0.813865	1	5478	tags=53%, list=28%, signal=74%
GOBP_NUCLEAR_EXPORT	GOBP_NUCLEAR_EXPORT		196	-0.366586	-1.07099	0.442495	0.815969	1	5913	tags=59%, list=30%, signal=84%
GOBP_NEGATIVE_REGULATION_OF_CARBOHYDRATE_METABOLIC_PROCESS	GOBP_NEGATIVE_REGULATION_OF_CARBOHYDRATE_METABOLIC_PROCESS		45	-0.257916	-1.07032	0.343882	0.817028	1	2360	tags=27%, list=12%, signal=30%
GOBP_ANTIGEN_PROCESSING_AND_PRESENTATION_OF_PEPTIDE_OR_POLYSACCHARIDE_ANTIGEN_VIA_MHC_CLASS_II	GOBP_ANTIGEN_PROCESSING_AND_PRESENTATION_OF_PEPTIDE_OR_POLYSACCHARIDE_ANTIGEN_VIA_MHC_CLASS_II		98	-0.300822	-1.0702	0.392789	0.816583	1	3212	tags=34%, list=17%, signal=40%
GOBP_REGULATION_OF_SMALL_MOLECULE_METABOLIC_PROCESS	GOBP_REGULATION_OF_SMALL_MOLECULE_METABOLIC_PROCESS		406	-0.204957	-1.07011	0.322	0.816072	1	3925	tags=28%, list=20%, signal=35%
GOBP_NUCLEUS_LOCALIZATION	GOBP_NUCLEUS_LOCALIZATION		24	-0.324381	-1.06991	0.365702	0.815862	1	4842	tags=50%, list=25%, signal=66%
GOBP_NEGATIVE_REGULATION_OF_CELLULAR_RESPONSE_TO_INSULIN_STIMULUS	GOBP_NEGATIVE_REGULATION_OF_CELLULAR_RESPONSE_TO_INSULIN_STIMULUS		37	-0.294974	-1.06967	0.357616	0.815773	1	3206	tags=30%, list=16%, signal=36%
GOBP_TRNA_TRANSPORT	GOBP_TRNA_TRANSPORT		36	-0.468684	-1.06918	0.488189	0.81636	1	5780	tags=64%, list=30%, signal=91%
GOBP_RESPONSE_TO_OXYGEN_LEVELS	GOBP_RESPONSE_TO_OXYGEN_LEVELS		362	-0.205496	-1.06913	0.336842	0.815695	1	3099	tags=25%, list=16%, signal=29%
GOBP_REGULATION_OF_FATTY_ACID_BIOSYNTHETIC_PROCESS	GOBP_REGULATION_OF_FATTY_ACID_BIOSYNTHETIC_PROCESS		46	-0.265611	-1.06891	0.32874	0.815535	1	3547	tags=30%, list=18%, signal=37%
GOBP_REGULATION_OF_DNA_TEMPLATED_TRANSCRIPTION_INITIATION	GOBP_REGULATION_OF_DNA_TEMPLATED_TRANSCRIPTION_INITIATION		42	-0.340488	-1.06864	0.425447	0.815536	1	4973	tags=50%, list=26%, signal=67%
GOBP_REGULATION_OF_BINDING	GOBP_REGULATION_OF_BINDING		340	-0.215035	-1.06822	0.329317	0.815914	1	3642	tags=29%, list=19%, signal=35%
GOBP_REGULATION_OF_DEPHOSPHORYLATION	GOBP_REGULATION_OF_DEPHOSPHORYLATION		202	-0.214852	-1.06815	0.342	0.815367	1	4673	tags=39%, list=24%, signal=51%
GOBP_NEGATIVE_REGULATION_OF_SUPRAMOLECULAR_FIBER_ORGANIZATION	GOBP_NEGATIVE_REGULATION_OF_SUPRAMOLECULAR_FIBER_ORGANIZATION		144	-0.208033	-1.06764	0.34023	0.816072	1	2424	tags=22%, list=12%, signal=25%
GOBP_POSITIVE_REGULATION_OF_TRANSFORMING_GROWTH_FACTOR_BETA_PRODUCTION	GOBP_POSITIVE_REGULATION_OF_TRANSFORMING_GROWTH_FACTOR_BETA_PRODUCTION		20	-0.292263	-1.06685	0.357834	0.817438	1	929	tags=20%, list=5%, signal=21%
GOBP_REGULATION_OF_PLATELET_AGGREGATION	GOBP_REGULATION_OF_PLATELET_AGGREGATION		19	-0.349274	-1.06682	0.384	0.816726	1	634	tags=21%, list=3%, signal=22%
GOBP_NEGATIVE_REGULATION_OF_ENDOCYTOSIS	GOBP_NEGATIVE_REGULATION_OF_ENDOCYTOSIS		47	-0.296276	-1.06679	0.353982	0.816059	1	1966	tags=28%, list=10%, signal=31%
GOBP_PROTEIN_POLYUBIQUITINATION	GOBP_PROTEIN_POLYUBIQUITINATION		324	-0.293329	-1.0666	0.408124	0.815813	1	4575	tags=43%, list=24%, signal=55%
GOBP_NEGATIVE_REGULATION_OF_ERK1_AND_ERK2_CASCADE	GOBP_NEGATIVE_REGULATION_OF_ERK1_AND_ERK2_CASCADE		70	-0.231763	-1.06642	0.356688	0.81554	1	3306	tags=27%, list=17%, signal=33%
GOBP_NEGATIVE_REGULATION_OF_GENE_SILENCING	GOBP_NEGATIVE_REGULATION_OF_GENE_SILENCING		24	-0.314436	-1.06619	0.367387	0.815389	1	1915	tags=25%, list=10%, signal=28%
GOBP_CELLULAR_RESPONSE_TO_HEAT	GOBP_CELLULAR_RESPONSE_TO_HEAT		116	-0.338394	-1.06563	0.447732	0.816172	1	5780	tags=53%, list=30%, signal=74%
GOBP_POSITIVE_REGULATION_OF_PROTEIN_TARGETING_TO_MITOCHONDRION	GOBP_POSITIVE_REGULATION_OF_PROTEIN_TARGETING_TO_MITOCHONDRION		31	-0.346377	-1.06551	0.376321	0.815728	1	4052	tags=42%, list=21%, signal=53%
GOBP_CHROMATIN_ORGANIZATION_INVOLVED_IN_REGULATION_OF_TRANSCRIPTION	GOBP_CHROMATIN_ORGANIZATION_INVOLVED_IN_REGULATION_OF_TRANSCRIPTION		85	-0.311638	-1.06492	0.390892	0.816701	1	4896	tags=42%, list=25%, signal=56%
GOBP_NEGATIVE_REGULATION_OF_CYSTEINE_TYPE_ENDOPEPTIDASE_ACTIVITY	GOBP_NEGATIVE_REGULATION_OF_CYSTEINE_TYPE_ENDOPEPTIDASE_ACTIVITY		76	-0.285956	-1.06484	0.374486	0.81618	1	3583	tags=34%, list=18%, signal=42%
GOBP_NEGATIVE_REGULATION_OF_INTERLEUKIN_1_BETA_PRODUCTION	GOBP_NEGATIVE_REGULATION_OF_INTERLEUKIN_1_BETA_PRODUCTION		28	-0.379385	-1.06452	0.398721	0.816271	1	2400	tags=36%, list=12%, signal=41%
GOBP_POSITIVE_REGULATION_OF_CELLULAR_RESPONSE_TO_TRANSFORMING_GROWTH_FACTOR_BETA_STIMULUS	GOBP_POSITIVE_REGULATION_OF_CELLULAR_RESPONSE_TO_TRANSFORMING_GROWTH_FACTOR_BETA_STIMULUS		28	-0.29796	-1.06441	0.371032	0.815861	1	2278	tags=29%, list=12%, signal=32%
GOBP_MAINTENANCE_OF_LOCATION	GOBP_MAINTENANCE_OF_LOCATION		304	-0.207857	-1.06386	0.38125	0.816582	1	3808	tags=28%, list=20%, signal=34%
GOBP_CARDIAC_EPITHELIAL_TO_MESENCHYMAL_TRANSITION	GOBP_CARDIAC_EPITHELIAL_TO_MESENCHYMAL_TRANSITION		31	-0.276523	-1.06376	0.386313	0.81607	1	1637	tags=23%, list=8%, signal=25%
GOBP_REGULATION_OF_AMYLOID_BETA_CLEARANCE	GOBP_REGULATION_OF_AMYLOID_BETA_CLEARANCE		17	-0.349881	-1.06244	0.381148	0.81907	1	3766	tags=41%, list=19%, signal=51%
GOBP_NEGATIVE_REGULATION_OF_ENDOPLASMIC_RETICULUM_STRESS_INDUCED_INTRINSIC_APOPTOTIC_SIGNALING_PATHWAY	GOBP_NEGATIVE_REGULATION_OF_ENDOPLASMIC_RETICULUM_STRESS_INDUCED_INTRINSIC_APOPTOTIC_SIGNALING_PATHWAY		16	-0.348307	-1.06208	0.397541	0.819299	1	1505	tags=31%, list=8%, signal=34%
GOBP_MICROTUBULE_ORGANIZING_CENTER_LOCALIZATION	GOBP_MICROTUBULE_ORGANIZING_CENTER_LOCALIZATION		28	-0.362211	-1.06194	0.393346	0.818919	1	4043	tags=43%, list=21%, signal=54%
GOBP_POSITIVE_REGULATION_OF_LAMELLIPODIUM_ORGANIZATION	GOBP_POSITIVE_REGULATION_OF_LAMELLIPODIUM_ORGANIZATION		35	-0.305176	-1.0605	0.384783	0.822212	1	3936	tags=31%, list=20%, signal=39%
GOBP_EXECUTION_PHASE_OF_APOPTOSIS	GOBP_EXECUTION_PHASE_OF_APOPTOSIS		77	-0.251649	-1.05974	0.37577	0.823581	1	2904	tags=23%, list=15%, signal=27%
GOBP_POSITIVE_REGULATION_OF_TRANSCRIPTION_FROM_RNA_POLYMERASE_II_PROMOTER_INVOLVED_IN_CELLULAR_RESPONSE_TO_CHEMICAL_STIMULUS	GOBP_POSITIVE_REGULATION_OF_TRANSCRIPTION_FROM_RNA_POLYMERASE_II_PROMOTER_INVOLVED_IN_CELLULAR_RESPONSE_TO_CHEMICAL_STIMULUS		22	-0.384611	-1.05961	0.428	0.823168	1	5908	tags=59%, list=30%, signal=85%
GOBP_ESTABLISHMENT_OF_SPINDLE_ORIENTATION	GOBP_ESTABLISHMENT_OF_SPINDLE_ORIENTATION		34	-0.278431	-1.05921	0.373047	0.823536	1	2173	tags=21%, list=11%, signal=23%
GOBP_CELLULAR_RESPONSE_TO_TOPOLOGICALLY_INCORRECT_PROTEIN	GOBP_CELLULAR_RESPONSE_TO_TOPOLOGICALLY_INCORRECT_PROTEIN		157	-0.264064	-1.05896	0.380762	0.823465	1	5600	tags=48%, list=29%, signal=67%
GOBP_MAINTENANCE_OF_LOCATION_IN_CELL	GOBP_MAINTENANCE_OF_LOCATION_IN_CELL		201	-0.207529	-1.0589	0.393443	0.822846	1	3751	tags=28%, list=19%, signal=35%
GOBP_APOPTOTIC_CELL_CLEARANCE	GOBP_APOPTOTIC_CELL_CLEARANCE		48	-0.29457	-1.05758	0.390873	0.825695	1	994	tags=19%, list=5%, signal=20%
GOBP_POSITIVE_REGULATION_OF_CELLULAR_PROTEIN_CATABOLIC_PROCESS	GOBP_POSITIVE_REGULATION_OF_CELLULAR_PROTEIN_CATABOLIC_PROCESS		144	-0.24613	-1.05684	0.379921	0.827063	1	3146	tags=28%, list=16%, signal=34%
GOBP_RNA_POLYMERASE_II_PREINITIATION_COMPLEX_ASSEMBLY	GOBP_RNA_POLYMERASE_II_PREINITIATION_COMPLEX_ASSEMBLY		22	-0.386355	-1.05659	0.461248	0.82698	1	4986	tags=55%, list=26%, signal=73%
GOBP_PROTEASOMAL_UBIQUITIN_INDEPENDENT_PROTEIN_CATABOLIC_PROCESS	GOBP_PROTEASOMAL_UBIQUITIN_INDEPENDENT_PROTEIN_CATABOLIC_PROCESS		21	-0.498317	-1.0563	0.490602	0.826996	1	5642	tags=71%, list=29%, signal=100%
GOBP_SYNAPTIC_VESICLE_LOCALIZATION	GOBP_SYNAPTIC_VESICLE_LOCALIZATION		53	-0.25314	-1.05611	0.358811	0.826728	1	2970	tags=28%, list=15%, signal=33%
GOBP_ACTIVATION_OF_MAPK_ACTIVITY	GOBP_ACTIVATION_OF_MAPK_ACTIVITY		150	-0.232978	-1.05565	0.350622	0.82728	1	3200	tags=27%, list=16%, signal=32%
GOBP_POSITIVE_REGULATION_OF_MAP_KINASE_ACTIVITY	GOBP_POSITIVE_REGULATION_OF_MAP_KINASE_ACTIVITY		225	-0.225114	-1.05554	0.36952	0.82681	1	2773	tags=24%, list=14%, signal=27%
GOBP_MEMBRANE_LIPID_BIOSYNTHETIC_PROCESS	GOBP_MEMBRANE_LIPID_BIOSYNTHETIC_PROCESS		141	-0.220568	-1.05538	0.338843	0.826528	1	4511	tags=35%, list=23%, signal=46%
GOBP_POSITIVE_REGULATION_BY_HOST_OF_VIRAL_TRANSCRIPTION	GOBP_POSITIVE_REGULATION_BY_HOST_OF_VIRAL_TRANSCRIPTION		16	-0.423237	-1.05531	0.457407	0.825923	1	2740	tags=31%, list=14%, signal=36%
GOBP_NON_RECOMBINATIONAL_REPAIR	GOBP_NON_RECOMBINATIONAL_REPAIR		77	-0.345984	-1.05508	0.459203	0.825787	1	4008	tags=39%, list=21%, signal=49%
GOBP_POSITIVE_REGULATION_OF_INTRACELLULAR_TRANSPORT	GOBP_POSITIVE_REGULATION_OF_INTRACELLULAR_TRANSPORT		212	-0.244432	-1.05474	0.366936	0.825978	1	4084	tags=33%, list=21%, signal=41%
GOBP_NCRNA_EXPORT_FROM_NUCLEUS	GOBP_NCRNA_EXPORT_FROM_NUCLEUS		37	-0.4834	-1.05458	0.511905	0.825646	1	6545	tags=76%, list=34%, signal=114%
GOBP_CERAMIDE_CATABOLIC_PROCESS	GOBP_CERAMIDE_CATABOLIC_PROCESS		21	-0.376146	-1.05432	0.414079	0.825629	1	4492	tags=48%, list=23%, signal=62%
GOBP_CELLULAR_RESPONSE_TO_CADMIUM_ION	GOBP_CELLULAR_RESPONSE_TO_CADMIUM_ION		37	-0.277951	-1.05384	0.36166	0.82624	1	2230	tags=24%, list=11%, signal=27%
GOBP_REGULATION_OF_PHOSPHOPROTEIN_PHOSPHATASE_ACTIVITY	GOBP_REGULATION_OF_PHOSPHOPROTEIN_PHOSPHATASE_ACTIVITY		114	-0.228918	-1.05358	0.401623	0.826204	1	4928	tags=41%, list=25%, signal=55%
GOBP_POSITIVE_REGULATION_OF_UBIQUITIN_DEPENDENT_PROTEIN_CATABOLIC_PROCESS	GOBP_POSITIVE_REGULATION_OF_UBIQUITIN_DEPENDENT_PROTEIN_CATABOLIC_PROCESS		99	-0.272075	-1.05349	0.389344	0.825709	1	3146	tags=30%, list=16%, signal=36%
GOBP_NEGATIVE_REGULATION_OF_MRNA_SPLICING_VIA_SPLICEOSOME	GOBP_NEGATIVE_REGULATION_OF_MRNA_SPLICING_VIA_SPLICEOSOME		20	-0.452636	-1.05334	0.478873	0.825386	1	4413	tags=55%, list=23%, signal=71%
GOBP_ICOSANOID_BIOSYNTHETIC_PROCESS	GOBP_ICOSANOID_BIOSYNTHETIC_PROCESS		45	-0.270533	-1.05314	0.386454	0.825226	1	3293	tags=29%, list=17%, signal=35%
GOBP_REGULATION_OF_PROTEIN_MODIFICATION_BY_SMALL_PROTEIN_CONJUGATION_OR_REMOVAL	GOBP_REGULATION_OF_PROTEIN_MODIFICATION_BY_SMALL_PROTEIN_CONJUGATION_OR_REMOVAL		222	-0.288114	-1.053	0.414201	0.824864	1	5431	tags=44%, list=28%, signal=61%
GOBP_EMBRYONIC_HEMOPOIESIS	GOBP_EMBRYONIC_HEMOPOIESIS		23	-0.305038	-1.05291	0.388446	0.824329	1	3289	tags=30%, list=17%, signal=37%
GOBP_PROTEIN_ACYLATION	GOBP_PROTEIN_ACYLATION		230	-0.266211	-1.05281	0.385069	0.823836	1	4799	tags=38%, list=25%, signal=50%
GOBP_INTRACELLULAR_ESTROGEN_RECEPTOR_SIGNALING_PATHWAY	GOBP_INTRACELLULAR_ESTROGEN_RECEPTOR_SIGNALING_PATHWAY		51	-0.251884	-1.05252	0.367793	0.823844	1	5664	tags=53%, list=29%, signal=74%
GOBP_LIPOPROTEIN_CATABOLIC_PROCESS	GOBP_LIPOPROTEIN_CATABOLIC_PROCESS		15	-0.400175	-1.05218	0.426615	0.824038	1	2621	tags=40%, list=13%, signal=46%
GOBP_REGULATION_OF_PROTON_TRANSPORT	GOBP_REGULATION_OF_PROTON_TRANSPORT		20	-0.309072	-1.0514	0.376278	0.825466	1	3990	tags=40%, list=21%, signal=50%
GOBP_REGULATION_OF_ERAD_PATHWAY	GOBP_REGULATION_OF_ERAD_PATHWAY		19	-0.342936	-1.05071	0.3706	0.826616	1	3528	tags=42%, list=18%, signal=51%
GOBP_NLRP3_INFLAMMASOME_COMPLEX_ASSEMBLY	GOBP_NLRP3_INFLAMMASOME_COMPLEX_ASSEMBLY		15	-0.406286	-1.05036	0.437882	0.82682	1	3717	tags=47%, list=19%, signal=58%
GOBP_REGULATION_OF_PHOSPHATIDYLINOSITOL_3_KINASE_SIGNALING	GOBP_REGULATION_OF_PHOSPHATIDYLINOSITOL_3_KINASE_SIGNALING		121	-0.240285	-1.04988	0.380435	0.827329	1	3052	tags=27%, list=16%, signal=32%
GOBP_RRNA_CATABOLIC_PROCESS	GOBP_RRNA_CATABOLIC_PROCESS		19	-0.441764	-1.04901	0.482759	0.828921	1	5112	tags=58%, list=26%, signal=78%
GOBP_LIPOSACCHARIDE_METABOLIC_PROCESS	GOBP_LIPOSACCHARIDE_METABOLIC_PROCESS		109	-0.227834	-1.04866	0.37931	0.82912	1	4448	tags=35%, list=23%, signal=45%
GOBP_ATP_BIOSYNTHETIC_PROCESS	GOBP_ATP_BIOSYNTHETIC_PROCESS		30	-0.28733	-1.04844	0.38	0.828958	1	2300	tags=27%, list=12%, signal=30%
GOBP_RIBONUCLEOSIDE_TRIPHOSPHATE_METABOLIC_PROCESS	GOBP_RIBONUCLEOSIDE_TRIPHOSPHATE_METABOLIC_PROCESS		58	-0.277897	-1.04802	0.386847	0.829307	1	2531	tags=26%, list=13%, signal=30%
GOBP_NEUROTRANSMITTER_RECEPTOR_TRANSPORT_TO_PLASMA_MEMBRANE	GOBP_NEUROTRANSMITTER_RECEPTOR_TRANSPORT_TO_PLASMA_MEMBRANE		15	-0.341427	-1.04794	0.37931	0.828823	1	3831	tags=40%, list=20%, signal=50%
GOBP_MITOCHONDRIAL_RNA_PROCESSING	GOBP_MITOCHONDRIAL_RNA_PROCESSING		16	-0.54178	-1.04751	0.519849	0.829266	1	6338	tags=81%, list=33%, signal=120%
GOBP_ESTABLISHMENT_OF_ENDOTHELIAL_BARRIER	GOBP_ESTABLISHMENT_OF_ENDOTHELIAL_BARRIER		47	-0.283283	-1.04642	0.410931	0.831476	1	3401	tags=34%, list=17%, signal=41%
GOBP_REGULATION_OF_LIPID_METABOLIC_PROCESS	GOBP_REGULATION_OF_LIPID_METABOLIC_PROCESS		375	-0.203549	-1.04641	0.363636	0.830734	1	3766	tags=27%, list=19%, signal=33%
GOBP_POSITIVE_REGULATION_OF_REGULATED_SECRETORY_PATHWAY	GOBP_POSITIVE_REGULATION_OF_REGULATED_SECRETORY_PATHWAY		50	-0.284982	-1.04625	0.386694	0.830425	1	3164	tags=32%, list=16%, signal=38%
GOBP_T_CELL_DIFFERENTIATION_IN_THYMUS	GOBP_T_CELL_DIFFERENTIATION_IN_THYMUS		72	-0.263166	-1.04614	0.427386	0.829983	1	5204	tags=47%, list=27%, signal=64%
GOBP_VASCULAR_ASSOCIATED_SMOOTH_MUSCLE_CELL_MIGRATION	GOBP_VASCULAR_ASSOCIATED_SMOOTH_MUSCLE_CELL_MIGRATION		21	-0.337208	-1.04574	0.420502	0.830369	1	2385	tags=33%, list=12%, signal=38%
GOBP_POSITIVE_REGULATION_OF_LEUKOCYTE_MIGRATION	GOBP_POSITIVE_REGULATION_OF_LEUKOCYTE_MIGRATION		127	-0.246458	-1.04559	0.380342	0.830035	1	3955	tags=33%, list=20%, signal=41%
GOBP_PLATELET_DEGRANULATION	GOBP_PLATELET_DEGRANULATION		124	-0.260445	-1.04529	0.418511	0.830114	1	3666	tags=31%, list=19%, signal=38%
GOBP_ESTABLISHMENT_OF_MITOTIC_SPINDLE_LOCALIZATION	GOBP_ESTABLISHMENT_OF_MITOTIC_SPINDLE_LOCALIZATION		33	-0.31306	-1.04519	0.401544	0.829656	1	2173	tags=24%, list=11%, signal=27%
GOBP_POSITIVE_REGULATION_OF_EXOCYTOSIS	GOBP_POSITIVE_REGULATION_OF_EXOCYTOSIS		84	-0.25948	-1.04502	0.374737	0.829374	1	2638	tags=27%, list=14%, signal=32%
GOBP_MEMBRANE_PROTEIN_PROTEOLYSIS	GOBP_MEMBRANE_PROTEIN_PROTEOLYSIS		61	-0.258089	-1.045	0.380081	0.828702	1	5631	tags=51%, list=29%, signal=71%
GOBP_PROTEIN_LOCALIZATION_TO_CELL_PERIPHERY	GOBP_PROTEIN_LOCALIZATION_TO_CELL_PERIPHERY		317	-0.186276	-1.04375	0.379015	0.831421	1	4100	tags=30%, list=21%, signal=38%
GOBP_REGULATION_OF_ENDOCYTOSIS	GOBP_REGULATION_OF_ENDOCYTOSIS		198	-0.217425	-1.04367	0.354626	0.830879	1	3481	tags=29%, list=18%, signal=35%
GOBP_CEREBRAL_CORTEX_RADIALLY_ORIENTED_CELL_MIGRATION	GOBP_CEREBRAL_CORTEX_RADIALLY_ORIENTED_CELL_MIGRATION		27	-0.30201	-1.04301	0.39243	0.831939	1	2406	tags=30%, list=12%, signal=34%
GOBP_REGULATION_OF_PROTEIN_KINASE_A_SIGNALING	GOBP_REGULATION_OF_PROTEIN_KINASE_A_SIGNALING		22	-0.282659	-1.04269	0.406953	0.832056	1	2390	tags=27%, list=12%, signal=31%
GOBP_SECRETORY_GRANULE_ORGANIZATION	GOBP_SECRETORY_GRANULE_ORGANIZATION		33	-0.283571	-1.04194	0.408907	0.833273	1	3134	tags=30%, list=16%, signal=36%
GOBP_REGULATION_OF_INTRACELLULAR_PROTEIN_TRANSPORT	GOBP_REGULATION_OF_INTRACELLULAR_PROTEIN_TRANSPORT		239	-0.232873	-1.0419	0.396857	0.832611	1	4151	tags=33%, list=21%, signal=42%
GOBP_POSITIVE_REGULATION_OF_VASCULAR_ENDOTHELIAL_GROWTH_FACTOR_PRODUCTION	GOBP_POSITIVE_REGULATION_OF_VASCULAR_ENDOTHELIAL_GROWTH_FACTOR_PRODUCTION		27	-0.324521	-1.04125	0.396226	0.833696	1	3505	tags=33%, list=18%, signal=41%
GOBP_REGULATION_OF_GENE_EXPRESSION_EPIGENETIC	GOBP_REGULATION_OF_GENE_EXPRESSION_EPIGENETIC		135	-0.314142	-1.04069	0.467611	0.834522	1	4896	tags=43%, list=25%, signal=57%
GOBP_REGULATION_OF_LAMELLIPODIUM_ORGANIZATION	GOBP_REGULATION_OF_LAMELLIPODIUM_ORGANIZATION		49	-0.261416	-1.04009	0.395928	0.835431	1	3936	tags=31%, list=20%, signal=38%
GOBP_PROTEIN_IMPORT	GOBP_PROTEIN_IMPORT		185	-0.292963	-1.04001	0.46169	0.834902	1	4938	tags=39%, list=25%, signal=52%
GOBP_NUCLEAR_MEMBRANE_ORGANIZATION	GOBP_NUCLEAR_MEMBRANE_ORGANIZATION		17	-0.410555	-1.03971	0.431683	0.834989	1	5813	tags=59%, list=30%, signal=84%
GOBP_ESTABLISHMENT_OR_MAINTENANCE_OF_CELL_POLARITY	GOBP_ESTABLISHMENT_OR_MAINTENANCE_OF_CELL_POLARITY		205	-0.206069	-1.03883	0.402542	0.836601	1	2286	tags=20%, list=12%, signal=22%
GOBP_REGULATION_OF_SUBSTRATE_ADHESION_DEPENDENT_CELL_SPREADING	GOBP_REGULATION_OF_SUBSTRATE_ADHESION_DEPENDENT_CELL_SPREADING		54	-0.255628	-1.03865	0.4197	0.836337	1	3303	tags=31%, list=17%, signal=38%
GOBP_PEPTIDYL_SERINE_MODIFICATION	GOBP_PEPTIDYL_SERINE_MODIFICATION		322	-0.187483	-1.03788	0.390625	0.837707	1	2604	tags=20%, list=13%, signal=23%
GOBP_VIRAL_BUDDING	GOBP_VIRAL_BUDDING		26	-0.362983	-1.03748	0.417166	0.838006	1	2743	tags=35%, list=14%, signal=40%
GOBP_PEPTIDYL_TYROSINE_DEPHOSPHORYLATION	GOBP_PEPTIDYL_TYROSINE_DEPHOSPHORYLATION		99	-0.224965	-1.03703	0.408998	0.838485	1	4672	tags=36%, list=24%, signal=48%
GOBP_PIGMENT_CELL_DIFFERENTIATION	GOBP_PIGMENT_CELL_DIFFERENTIATION		33	-0.253852	-1.037	0.389234	0.837821	1	4410	tags=36%, list=23%, signal=47%
GOBP_ENDOPLASMIC_RETICULUM_UNFOLDED_PROTEIN_RESPONSE	GOBP_ENDOPLASMIC_RETICULUM_UNFOLDED_PROTEIN_RESPONSE		119	-0.254567	-1.03645	0.398	0.838554	1	5600	tags=47%, list=29%, signal=66%
GOBP_POSITIVE_REGULATION_OF_MONONUCLEAR_CELL_MIGRATION	GOBP_POSITIVE_REGULATION_OF_MONONUCLEAR_CELL_MIGRATION		60	-0.250626	-1.03618	0.390593	0.838571	1	3561	tags=33%, list=18%, signal=41%
GOBP_NEGATIVE_REGULATION_OF_STRESS_ACTIVATED_PROTEIN_KINASE_SIGNALING_CASCADE	GOBP_NEGATIVE_REGULATION_OF_STRESS_ACTIVATED_PROTEIN_KINASE_SIGNALING_CASCADE		44	-0.274957	-1.03594	0.393684	0.838456	1	2249	tags=27%, list=12%, signal=31%
GOBP_PLASMA_MEMBRANE_TUBULATION	GOBP_PLASMA_MEMBRANE_TUBULATION		19	-0.311426	-1.03571	0.407921	0.838316	1	1361	tags=26%, list=7%, signal=28%
GOBP_SPHINGOLIPID_BIOSYNTHETIC_PROCESS	GOBP_SPHINGOLIPID_BIOSYNTHETIC_PROCESS		104	-0.221283	-1.03475	0.387931	0.840189	1	4511	tags=37%, list=23%, signal=47%
GOBP_PROTEIN_REFOLDING	GOBP_PROTEIN_REFOLDING		22	-0.403235	-1.03441	0.472973	0.840413	1	4257	tags=50%, list=22%, signal=64%
GOBP_PROTEIN_K63_LINKED_UBIQUITINATION	GOBP_PROTEIN_K63_LINKED_UBIQUITINATION		55	-0.304111	-1.03421	0.423828	0.840253	1	4268	tags=44%, list=22%, signal=56%
GOBP_HEMATOPOIETIC_PROGENITOR_CELL_DIFFERENTIATION	GOBP_HEMATOPOIETIC_PROGENITOR_CELL_DIFFERENTIATION		156	-0.268218	-1.03418	0.44685	0.839584	1	4391	tags=38%, list=23%, signal=49%
GOBP_POSITIVE_REGULATION_OF_EPITHELIAL_TO_MESENCHYMAL_TRANSITION	GOBP_POSITIVE_REGULATION_OF_EPITHELIAL_TO_MESENCHYMAL_TRANSITION		49	-0.240503	-1.03334	0.426667	0.841064	1	3531	tags=31%, list=18%, signal=37%
GOBP_REGULATION_OF_PEPTIDYL_TYROSINE_PHOSPHORYLATION	GOBP_REGULATION_OF_PEPTIDYL_TYROSINE_PHOSPHORYLATION		248	-0.214787	-1.03325	0.380252	0.840594	1	3446	tags=26%, list=18%, signal=31%
GOBP_POSITIVE_REGULATION_OF_TRANSLATIONAL_INITIATION	GOBP_POSITIVE_REGULATION_OF_TRANSLATIONAL_INITIATION		27	-0.380377	-1.03311	0.471513	0.840211	1	4746	tags=56%, list=24%, signal=73%
GOBP_GLIAL_CELL_PROLIFERATION	GOBP_GLIAL_CELL_PROLIFERATION		44	-0.245152	-1.03275	0.41453	0.840479	1	3146	tags=30%, list=16%, signal=35%
GOBP_POSITIVE_REGULATION_OF_PROTEOLYSIS_INVOLVED_IN_CELLULAR_PROTEIN_CATABOLIC_PROCESS	GOBP_POSITIVE_REGULATION_OF_PROTEOLYSIS_INVOLVED_IN_CELLULAR_PROTEIN_CATABOLIC_PROCESS		121	-0.250829	-1.03272	0.429436	0.839831	1	3411	tags=31%, list=18%, signal=37%
GOBP_POSITIVE_REGULATION_OF_TRANSCRIPTION_INITIATION_FROM_RNA_POLYMERASE_II_PROMOTER	GOBP_POSITIVE_REGULATION_OF_TRANSCRIPTION_INITIATION_FROM_RNA_POLYMERASE_II_PROMOTER		28	-0.349085	-1.03251	0.464078	0.839661	1	4973	tags=54%, list=26%, signal=72%
GOBP_PEPTIDYL_PROLINE_MODIFICATION	GOBP_PEPTIDYL_PROLINE_MODIFICATION		52	-0.309616	-1.032	0.429119	0.840326	1	4645	tags=46%, list=24%, signal=60%
GOBP_REGULATION_OF_INTRINSIC_APOPTOTIC_SIGNALING_PATHWAY	GOBP_REGULATION_OF_INTRINSIC_APOPTOTIC_SIGNALING_PATHWAY		146	-0.265724	-1.0315	0.453125	0.840928	1	5511	tags=46%, list=28%, signal=64%
GOBP_MUSCLE_HYPERTROPHY	GOBP_MUSCLE_HYPERTROPHY		81	-0.230641	-1.03094	0.406114	0.841706	1	1832	tags=20%, list=9%, signal=22%
GOBP_CELLULAR_RESPONSE_TO_CHEMICAL_STRESS	GOBP_CELLULAR_RESPONSE_TO_CHEMICAL_STRESS		323	-0.215985	-1.03072	0.375479	0.84156	1	4365	tags=33%, list=22%, signal=41%
GOBP_ANDROGEN_RECEPTOR_SIGNALING_PATHWAY	GOBP_ANDROGEN_RECEPTOR_SIGNALING_PATHWAY		40	-0.296808	-1.03054	0.411885	0.841328	1	3550	tags=35%, list=18%, signal=43%
GOBP_POSITIVE_REGULATION_OF_PROTEIN_LOCALIZATION_TO_CELL_PERIPHERY	GOBP_POSITIVE_REGULATION_OF_PROTEIN_LOCALIZATION_TO_CELL_PERIPHERY		65	-0.222721	-1.03048	0.410989	0.840746	1	3011	tags=25%, list=15%, signal=29%
GOBP_DNA_METHYLATION_DEPENDENT_HETEROCHROMATIN_ASSEMBLY	GOBP_DNA_METHYLATION_DEPENDENT_HETEROCHROMATIN_ASSEMBLY		18	-0.434417	-1.03022	0.481203	0.840718	1	5733	tags=61%, list=29%, signal=87%
GOBP_TRANSFORMING_GROWTH_FACTOR_BETA_PRODUCTION	GOBP_TRANSFORMING_GROWTH_FACTOR_BETA_PRODUCTION		41	-0.249058	-1.02979	0.427723	0.841128	1	3561	tags=29%, list=18%, signal=36%
GOBP_POSITIVE_REGULATION_OF_LYMPHOCYTE_MIGRATION	GOBP_POSITIVE_REGULATION_OF_LYMPHOCYTE_MIGRATION		34	-0.286494	-1.02941	0.403194	0.841422	1	5251	tags=53%, list=27%, signal=72%
GOBP_GLYCOSPHINGOLIPID_METABOLIC_PROCESS	GOBP_GLYCOSPHINGOLIPID_METABOLIC_PROCESS		66	-0.24742	-1.02939	0.408898	0.840763	1	3097	tags=29%, list=16%, signal=34%
GOBP_POSITIVE_REGULATION_OF_VASCULAR_ENDOTHELIAL_CELL_PROLIFERATION	GOBP_POSITIVE_REGULATION_OF_VASCULAR_ENDOTHELIAL_CELL_PROLIFERATION		16	-0.318102	-1.02928	0.418103	0.84034	1	1240	tags=25%, list=6%, signal=27%
GOBP_DEOXYRIBONUCLEOSIDE_MONOPHOSPHATE_METABOLIC_PROCESS	GOBP_DEOXYRIBONUCLEOSIDE_MONOPHOSPHATE_METABOLIC_PROCESS		16	-0.368563	-1.02926	0.421348	0.839657	1	3372	tags=38%, list=17%, signal=45%
GOBP_LONG_CHAIN_FATTY_ACYL_COA_METABOLIC_PROCESS	GOBP_LONG_CHAIN_FATTY_ACYL_COA_METABOLIC_PROCESS		25	-0.315369	-1.02903	0.420502	0.839552	1	4361	tags=48%, list=22%, signal=62%
GOBP_INTRINSIC_APOPTOTIC_SIGNALING_PATHWAY_IN_RESPONSE_TO_DNA_DAMAGE	GOBP_INTRINSIC_APOPTOTIC_SIGNALING_PATHWAY_IN_RESPONSE_TO_DNA_DAMAGE		97	-0.236056	-1.02878	0.407407	0.839509	1	3596	tags=28%, list=18%, signal=34%
GOBP_TRNA_5_END_PROCESSING	GOBP_TRNA_5_END_PROCESSING		15	-0.503246	-1.02853	0.521988	0.839497	1	3743	tags=47%, list=19%, signal=58%
GOBP_CELL_CELL_ADHESION_MEDIATED_BY_INTEGRIN	GOBP_CELL_CELL_ADHESION_MEDIATED_BY_INTEGRIN		17	-0.348265	-1.028	0.415984	0.840132	1	4192	tags=47%, list=22%, signal=60%
GOBP_REGULATION_OF_EARLY_ENDOSOME_TO_LATE_ENDOSOME_TRANSPORT	GOBP_REGULATION_OF_EARLY_ENDOSOME_TO_LATE_ENDOSOME_TRANSPORT		17	-0.387536	-1.02751	0.419483	0.840786	1	3131	tags=41%, list=16%, signal=49%
GOBP_POSITIVE_REGULATION_OF_PROTEASOMAL_UBIQUITIN_DEPENDENT_PROTEIN_CATABOLIC_PROCESS	GOBP_POSITIVE_REGULATION_OF_PROTEASOMAL_UBIQUITIN_DEPENDENT_PROTEIN_CATABOLIC_PROCESS		83	-0.270466	-1.02746	0.419355	0.840206	1	2591	tags=28%, list=13%, signal=32%
GOBP_NUCLEAR_TRANSCRIBED_MRNA_CATABOLIC_PROCESS	GOBP_NUCLEAR_TRANSCRIBED_MRNA_CATABOLIC_PROCESS		199	-0.401019	-1.02746	0.527619	0.839487	1	6208	tags=58%, list=32%, signal=85%
GOBP_REGULATION_OF_TRANSCRIPTION_INITIATION_FROM_RNA_POLYMERASE_II_PROMOTER	GOBP_REGULATION_OF_TRANSCRIPTION_INITIATION_FROM_RNA_POLYMERASE_II_PROMOTER		34	-0.34316	-1.02726	0.47767	0.839323	1	4973	tags=53%, list=26%, signal=71%
GOBP_PROTEIN_TRIMERIZATION	GOBP_PROTEIN_TRIMERIZATION		17	-0.305648	-1.02663	0.439842	0.840388	1	1228	tags=24%, list=6%, signal=25%
GOBP_REGULATION_OF_PROTEIN_STABILITY	GOBP_REGULATION_OF_PROTEIN_STABILITY		281	-0.253225	-1.02634	0.454369	0.840414	1	5244	tags=42%, list=27%, signal=57%
GOBP_INTRINSIC_APOPTOTIC_SIGNALING_PATHWAY_IN_RESPONSE_TO_OXIDATIVE_STRESS	GOBP_INTRINSIC_APOPTOTIC_SIGNALING_PATHWAY_IN_RESPONSE_TO_OXIDATIVE_STRESS		41	-0.357825	-1.02632	0.479478	0.839749	1	5243	tags=56%, list=27%, signal=77%
GOBP_REGULATION_OF_INSULIN_RECEPTOR_SIGNALING_PATHWAY	GOBP_REGULATION_OF_INSULIN_RECEPTOR_SIGNALING_PATHWAY		65	-0.242215	-1.02602	0.428571	0.839797	1	3242	tags=28%, list=17%, signal=33%
GOBP_SNRNA_PROCESSING	GOBP_SNRNA_PROCESSING		25	-0.366268	-1.02597	0.438931	0.839227	1	4377	tags=36%, list=22%, signal=46%
GOBP_LEUKOTRIENE_BIOSYNTHETIC_PROCESS	GOBP_LEUKOTRIENE_BIOSYNTHETIC_PROCESS		15	-0.374941	-1.02524	0.440426	0.840487	1	3785	tags=47%, list=19%, signal=58%
GOBP_CELL_DEATH_IN_RESPONSE_TO_OXIDATIVE_STRESS	GOBP_CELL_DEATH_IN_RESPONSE_TO_OXIDATIVE_STRESS		75	-0.252997	-1.0245	0.419355	0.841748	1	5043	tags=44%, list=26%, signal=59%
GOBP_PHOSPHATIDYLCHOLINE_BIOSYNTHETIC_PROCESS	GOBP_PHOSPHATIDYLCHOLINE_BIOSYNTHETIC_PROCESS		39	-0.245991	-1.02402	0.412262	0.842343	1	3886	tags=36%, list=20%, signal=45%
GOBP_SEQUESTERING_OF_TRIGLYCERIDE	GOBP_SEQUESTERING_OF_TRIGLYCERIDE		16	-0.369904	-1.02347	0.435789	0.843116	1	1610	tags=31%, list=8%, signal=34%
GOBP_CELLULAR_RESPONSE_TO_REACTIVE_OXYGEN_SPECIES	GOBP_CELLULAR_RESPONSE_TO_REACTIVE_OXYGEN_SPECIES		144	-0.216536	-1.02308	0.420319	0.843461	1	3343	tags=27%, list=17%, signal=32%
GOBP_NUCLEOSIDE_BISPHOSPHATE_BIOSYNTHETIC_PROCESS	GOBP_NUCLEOSIDE_BISPHOSPHATE_BIOSYNTHETIC_PROCESS		66	-0.278646	-1.02304	0.428835	0.842836	1	5072	tags=45%, list=26%, signal=61%
GOBP_NEGATIVE_REGULATION_OF_TISSUE_REMODELING	GOBP_NEGATIVE_REGULATION_OF_TISSUE_REMODELING		20	-0.312872	-1.02249	0.411043	0.843557	1	1762	tags=25%, list=9%, signal=27%
GOBP_POSITIVE_REGULATION_OF_BONE_RESORPTION	GOBP_POSITIVE_REGULATION_OF_BONE_RESORPTION		19	-0.316634	-1.02171	0.443439	0.844912	1	1958	tags=26%, list=10%, signal=29%
GOBP_NEGATIVE_REGULATION_OF_T_CELL_APOPTOTIC_PROCESS	GOBP_NEGATIVE_REGULATION_OF_T_CELL_APOPTOTIC_PROCESS		20	-0.333135	-1.02126	0.454732	0.845362	1	5031	tags=50%, list=26%, signal=67%
GOBP_REGULATION_OF_LEUKOCYTE_CHEMOTAXIS	GOBP_REGULATION_OF_LEUKOCYTE_CHEMOTAXIS		110	-0.231651	-1.02085	0.409871	0.845761	1	3561	tags=29%, list=18%, signal=35%
GOBP_ARF_PROTEIN_SIGNAL_TRANSDUCTION	GOBP_ARF_PROTEIN_SIGNAL_TRANSDUCTION		19	-0.306186	-1.02083	0.418367	0.845089	1	5120	tags=47%, list=26%, signal=64%
GOBP_POSITIVE_REGULATION_OF_PROTEIN_DEPOLYMERIZATION	GOBP_POSITIVE_REGULATION_OF_PROTEIN_DEPOLYMERIZATION		15	-0.323105	-1.02065	0.431212	0.844834	1	1597	tags=27%, list=8%, signal=29%
GOBP_CYTOKINESIS	GOBP_CYTOKINESIS		148	-0.242561	-1.02061	0.425703	0.844208	1	1827	tags=21%, list=9%, signal=23%
GOBP_CLATHRIN_DEPENDENT_ENDOCYTOSIS	GOBP_CLATHRIN_DEPENDENT_ENDOCYTOSIS		46	-0.255527	-1.02016	0.455487	0.844727	1	4667	tags=46%, list=24%, signal=60%
GOBP_CHAPERONE_MEDIATED_AUTOPHAGY	GOBP_CHAPERONE_MEDIATED_AUTOPHAGY		16	-0.317982	-1.01989	0.455426	0.844758	1	5317	tags=56%, list=27%, signal=77%
GOBP_POSITIVE_REGULATION_OF_LEUKOCYTE_CHEMOTAXIS	GOBP_POSITIVE_REGULATION_OF_LEUKOCYTE_CHEMOTAXIS		87	-0.236412	-1.0194	0.436709	0.845366	1	3936	tags=32%, list=20%, signal=40%
GOBP_S_ADENOSYLMETHIONINE_METABOLIC_PROCESS	GOBP_S_ADENOSYLMETHIONINE_METABOLIC_PROCESS		15	-0.396761	-1.01936	0.464567	0.844767	1	8854	tags=93%, list=45%, signal=171%
GOBP_REGULATION_OF_CELL_MORPHOGENESIS_INVOLVED_IN_DIFFERENTIATION	GOBP_REGULATION_OF_CELL_MORPHOGENESIS_INVOLVED_IN_DIFFERENTIATION		91	-0.217323	-1.01924	0.416838	0.844357	1	3303	tags=27%, list=17%, signal=33%
GOBP_POSITIVE_REGULATION_OF_CELLULAR_AMIDE_METABOLIC_PROCESS	GOBP_POSITIVE_REGULATION_OF_CELLULAR_AMIDE_METABOLIC_PROCESS		150	-0.298411	-1.01801	0.511628	0.846969	1	4818	tags=39%, list=25%, signal=52%
GOBP_REGULATION_OF_TRANSCRIPTION_FROM_RNA_POLYMERASE_II_PROMOTER_IN_RESPONSE_TO_HYPOXIA	GOBP_REGULATION_OF_TRANSCRIPTION_FROM_RNA_POLYMERASE_II_PROMOTER_IN_RESPONSE_TO_HYPOXIA		74	-0.364443	-1.01709	0.512381	0.848699	1	4190	tags=45%, list=22%, signal=57%
GOBP_CELL_AGING	GOBP_CELL_AGING		99	-0.249115	-1.0165	0.429389	0.849516	1	3343	tags=29%, list=17%, signal=35%
GOBP_REGULATION_OF_CELLULAR_KETONE_METABOLIC_PROCESS	GOBP_REGULATION_OF_CELLULAR_KETONE_METABOLIC_PROCESS		173	-0.219174	-1.01638	0.408998	0.849098	1	4190	tags=31%, list=22%, signal=39%
GOBP_SNARE_COMPLEX_ASSEMBLY	GOBP_SNARE_COMPLEX_ASSEMBLY		16	-0.313885	-1.01611	0.406375	0.849101	1	3968	tags=44%, list=20%, signal=55%
GOBP_MONOSACCHARIDE_BIOSYNTHETIC_PROCESS	GOBP_MONOSACCHARIDE_BIOSYNTHETIC_PROCESS		91	-0.226417	-1.01572	0.409543	0.849423	1	4506	tags=36%, list=23%, signal=47%
GOBP_POSITIVE_REGULATION_OF_ENDOTHELIAL_CELL_APOPTOTIC_PROCESS	GOBP_POSITIVE_REGULATION_OF_ENDOTHELIAL_CELL_APOPTOTIC_PROCESS		17	-0.352598	-1.01562	0.440994	0.848969	1	4146	tags=35%, list=21%, signal=45%
GOBP_CELL_CHEMOTAXIS	GOBP_CELL_CHEMOTAXIS		281	-0.221881	-1.01521	0.394737	0.849265	1	3305	tags=27%, list=17%, signal=32%
GOBP_DEVELOPMENTAL_PIGMENTATION	GOBP_DEVELOPMENTAL_PIGMENTATION		43	-0.235305	-1.0151	0.409901	0.848853	1	3968	tags=33%, list=20%, signal=41%
GOBP_RESPONSE_TO_TOPOLOGICALLY_INCORRECT_PROTEIN	GOBP_RESPONSE_TO_TOPOLOGICALLY_INCORRECT_PROTEIN		194	-0.246091	-1.01423	0.456693	0.850458	1	5600	tags=45%, list=29%, signal=63%
GOBP_POSITIVE_T_CELL_SELECTION	GOBP_POSITIVE_T_CELL_SELECTION		35	-0.337133	-1.01382	0.418557	0.8509	1	5163	tags=51%, list=27%, signal=70%
GOBP_POSITIVE_REGULATION_OF_HISTONE_H3_K4_METHYLATION	GOBP_POSITIVE_REGULATION_OF_HISTONE_H3_K4_METHYLATION		18	-0.403902	-1.0136	0.51462	0.850736	1	4716	tags=50%, list=24%, signal=66%
GOBP_RIBONUCLEOSIDE_TRIPHOSPHATE_BIOSYNTHETIC_PROCESS	GOBP_RIBONUCLEOSIDE_TRIPHOSPHATE_BIOSYNTHETIC_PROCESS		45	-0.264356	-1.01268	0.457364	0.852465	1	2531	tags=24%, list=13%, signal=28%
GOBP_CELLULAR_PROTEIN_CONTAINING_COMPLEX_LOCALIZATION	GOBP_CELLULAR_PROTEIN_CONTAINING_COMPLEX_LOCALIZATION		19	-0.355641	-1.01226	0.477842	0.852885	1	6706	tags=74%, list=34%, signal=112%
GOBP_RESPONSE_TO_COLD	GOBP_RESPONSE_TO_COLD		44	-0.235311	-1.01144	0.427083	0.854275	1	3036	tags=27%, list=16%, signal=32%
GOBP_REGULATION_OF_T_CELL_APOPTOTIC_PROCESS	GOBP_REGULATION_OF_T_CELL_APOPTOTIC_PROCESS		33	-0.278301	-1.01081	0.455102	0.855252	1	3583	tags=33%, list=18%, signal=41%
GOBP_REGULATION_OF_KILLING_OF_CELLS_OF_OTHER_ORGANISM	GOBP_REGULATION_OF_KILLING_OF_CELLS_OF_OTHER_ORGANISM		16	-0.34627	-1.01046	0.463466	0.855441	1	3879	tags=44%, list=20%, signal=55%
GOBP_REGULATION_OF_PROTEIN_CATABOLIC_PROCESS	GOBP_REGULATION_OF_PROTEIN_CATABOLIC_PROCESS		367	-0.206114	-1.01007	0.44668	0.855812	1	3175	tags=26%, list=16%, signal=30%
GOBP_MACROMOLECULE_METHYLATION	GOBP_MACROMOLECULE_METHYLATION		272	-0.283499	-1.00976	0.487572	0.855885	1	4833	tags=39%, list=25%, signal=51%
GOBP_CELLULAR_RESPONSE_TO_STEROL_DEPLETION	GOBP_CELLULAR_RESPONSE_TO_STEROL_DEPLETION		15	-0.328735	-1.00955	0.456979	0.855735	1	4584	tags=53%, list=24%, signal=70%
GOBP_CELLULAR_RESPONSE_TO_FLUID_SHEAR_STRESS	GOBP_CELLULAR_RESPONSE_TO_FLUID_SHEAR_STRESS		16	-0.38644	-1.00925	0.463938	0.855841	1	5540	tags=63%, list=28%, signal=87%
GOBP_NEGATIVE_REGULATION_OF_PROTEIN_MODIFICATION_BY_SMALL_PROTEIN_CONJUGATION_OR_REMOVAL	GOBP_NEGATIVE_REGULATION_OF_PROTEIN_MODIFICATION_BY_SMALL_PROTEIN_CONJUGATION_OR_REMOVAL		85	-0.28687	-1.0089	0.520468	0.856029	1	5330	tags=45%, list=27%, signal=61%
GOBP_PROTEIN_MODIFICATION_BY_SMALL_PROTEIN_REMOVAL	GOBP_PROTEIN_MODIFICATION_BY_SMALL_PROTEIN_REMOVAL		267	-0.308286	-1.00859	0.507812	0.856124	1	5586	tags=51%, list=29%, signal=70%
GOBP_REGULATION_OF_INTRACELLULAR_ESTROGEN_RECEPTOR_SIGNALING_PATHWAY	GOBP_REGULATION_OF_INTRACELLULAR_ESTROGEN_RECEPTOR_SIGNALING_PATHWAY		35	-0.258348	-1.0071	0.439689	0.859342	1	5645	tags=51%, list=29%, signal=72%
GOBP_CELLULAR_RESPONSE_TO_REACTIVE_NITROGEN_SPECIES	GOBP_CELLULAR_RESPONSE_TO_REACTIVE_NITROGEN_SPECIES		16	-0.312776	-1.00634	0.45666	0.860647	1	2598	tags=31%, list=13%, signal=36%
GOBP_REGULATION_OF_HEMATOPOIETIC_PROGENITOR_CELL_DIFFERENTIATION	GOBP_REGULATION_OF_HEMATOPOIETIC_PROGENITOR_CELL_DIFFERENTIATION		87	-0.351064	-1.00614	0.525813	0.860416	1	5352	tags=55%, list=28%, signal=76%
GOBP_SEQUESTERING_OF_METAL_ION	GOBP_SEQUESTERING_OF_METAL_ION		15	-0.348918	-1.00528	0.439909	0.861934	1	3566	tags=47%, list=18%, signal=57%
GOBP_CERAMIDE_BIOSYNTHETIC_PROCESS	GOBP_CERAMIDE_BIOSYNTHETIC_PROCESS		65	-0.24425	-1.00455	0.443277	0.86321	1	4311	tags=38%, list=22%, signal=49%
GOBP_RECEPTOR_SIGNALING_PATHWAY_VIA_STAT	GOBP_RECEPTOR_SIGNALING_PATHWAY_VIA_STAT		159	-0.206418	-1.00384	0.427368	0.864415	1	2345	tags=19%, list=12%, signal=22%
GOBP_REGULATION_OF_ALCOHOL_BIOSYNTHETIC_PROCESS	GOBP_REGULATION_OF_ALCOHOL_BIOSYNTHETIC_PROCESS		70	-0.220948	-1.0035	0.451943	0.864614	1	2874	tags=23%, list=15%, signal=27%
GOBP_RIBONUCLEOPROTEIN_COMPLEX_SUBUNIT_ORGANIZATION	GOBP_RIBONUCLEOPROTEIN_COMPLEX_SUBUNIT_ORGANIZATION		184	-0.399031	-1.00309	0.550193	0.864947	1	6198	tags=63%, list=32%, signal=92%
GOBP_THYMIC_T_CELL_SELECTION	GOBP_THYMIC_T_CELL_SELECTION		22	-0.346595	-1.00306	0.42562	0.864303	1	5204	tags=64%, list=27%, signal=87%
GOBP_POSITIVE_REGULATION_OF_RELEASE_OF_CYTOCHROME_C_FROM_MITOCHONDRIA	GOBP_POSITIVE_REGULATION_OF_RELEASE_OF_CYTOCHROME_C_FROM_MITOCHONDRIA		27	-0.32273	-1.00288	0.463617	0.864071	1	1254	tags=19%, list=6%, signal=20%
GOBP_PROTEIN_KINASE_A_SIGNALING	GOBP_PROTEIN_KINASE_A_SIGNALING		35	-0.243225	-1.00241	0.465979	0.864553	1	2390	tags=23%, list=12%, signal=26%
GOBP_MEMBRANE_DISASSEMBLY	GOBP_MEMBRANE_DISASSEMBLY		15	-0.397163	-1.00208	0.477912	0.864713	1	3468	tags=40%, list=18%, signal=49%
GOBP_PROSTANOID_BIOSYNTHETIC_PROCESS	GOBP_PROSTANOID_BIOSYNTHETIC_PROCESS		27	-0.293683	-1.00198	0.451923	0.864258	1	4282	tags=33%, list=22%, signal=43%
GOBP_NUCLEOTIDE_SUGAR_METABOLIC_PROCESS	GOBP_NUCLEOTIDE_SUGAR_METABOLIC_PROCESS		35	-0.35683	-1.00183	0.509615	0.863938	1	6196	tags=57%, list=32%, signal=84%
GOBP_POSITIVE_REGULATION_OF_PROTEIN_BINDING	GOBP_POSITIVE_REGULATION_OF_PROTEIN_BINDING		81	-0.22096	-1.00136	0.485656	0.86444	1	3408	tags=30%, list=18%, signal=36%
GOBP_CELLULAR_KETONE_METABOLIC_PROCESS	GOBP_CELLULAR_KETONE_METABOLIC_PROCESS		238	-0.198958	-1.00112	0.4375	0.864363	1	3941	tags=28%, list=20%, signal=34%
GOBP_BETA_CATENIN_TCF_COMPLEX_ASSEMBLY	GOBP_BETA_CATENIN_TCF_COMPLEX_ASSEMBLY		31	-0.31492	-1.00087	0.448743	0.864282	1	3890	tags=35%, list=20%, signal=44%
GOBP_REGULATION_OF_PHOSPHATASE_ACTIVITY	GOBP_REGULATION_OF_PHOSPHATASE_ACTIVITY		168	-0.199567	-1.00043	0.461378	0.864666	1	4673	tags=37%, list=24%, signal=48%
GOBP_NEGATIVE_REGULATION_OF_INTERLEUKIN_1_PRODUCTION	GOBP_NEGATIVE_REGULATION_OF_INTERLEUKIN_1_PRODUCTION		34	-0.355956	-1.00027	0.457265	0.86435	1	2400	tags=32%, list=12%, signal=37%
GOBP_AUTOPHAGOSOME_MATURATION	GOBP_AUTOPHAGOSOME_MATURATION		39	-0.303389	-0.999856	0.454545	0.864756	1	2970	tags=38%, list=15%, signal=45%
GOBP_RESPIRATORY_CHAIN_COMPLEX_IV_ASSEMBLY	GOBP_RESPIRATORY_CHAIN_COMPLEX_IV_ASSEMBLY		22	-0.453426	-0.999781	0.500931	0.864242	1	5094	tags=50%, list=26%, signal=68%
GOBP_RESPONSE_TO_REACTIVE_OXYGEN_SPECIES	GOBP_RESPONSE_TO_REACTIVE_OXYGEN_SPECIES		205	-0.192837	-0.999609	0.439271	0.863967	1	3343	tags=25%, list=17%, signal=30%
GOBP_CHROMATIN_SILENCING	GOBP_CHROMATIN_SILENCING		40	-0.314594	-0.999251	0.491228	0.864179	1	4896	tags=43%, list=25%, signal=57%
GOBP_NEGATIVE_REGULATION_OF_CELLULAR_PROTEIN_LOCALIZATION	GOBP_NEGATIVE_REGULATION_OF_CELLULAR_PROTEIN_LOCALIZATION		106	-0.212308	-0.99856	0.455128	0.86524	1	2278	tags=24%, list=12%, signal=27%
GOBP_MRNA_CLEAVAGE	GOBP_MRNA_CLEAVAGE		21	-0.385321	-0.998366	0.523077	0.865072	1	5442	tags=62%, list=28%, signal=86%
GOBP_PROTEIN_LOCALIZATION_TO_NUCLEUS	GOBP_PROTEIN_LOCALIZATION_TO_NUCLEUS		267	-0.251503	-0.998148	0.52233	0.864914	1	4832	tags=39%, list=25%, signal=51%
GOBP_POSITIVE_REGULATION_OF_PHOSPHATIDYLINOSITOL_3_KINASE_SIGNALING	GOBP_POSITIVE_REGULATION_OF_PHOSPHATIDYLINOSITOL_3_KINASE_SIGNALING		89	-0.24456	-0.997935	0.449561	0.864778	1	3052	tags=27%, list=16%, signal=32%
GOBP_ADIPOSE_TISSUE_DEVELOPMENT	GOBP_ADIPOSE_TISSUE_DEVELOPMENT		35	-0.255506	-0.997892	0.461538	0.864177	1	2981	tags=29%, list=15%, signal=34%
GOBP_SIGNAL_TRANSDUCTION_IN_RESPONSE_TO_DNA_DAMAGE	GOBP_SIGNAL_TRANSDUCTION_IN_RESPONSE_TO_DNA_DAMAGE		126	-0.260684	-0.997702	0.491194	0.863995	1	3563	tags=34%, list=18%, signal=42%
GOBP_CELLULAR_RESPONSE_TO_DRUG	GOBP_CELLULAR_RESPONSE_TO_DRUG		62	-0.217968	-0.996464	0.439232	0.866562	1	2720	tags=24%, list=14%, signal=28%
GOBP_REGULATION_OF_VASCULAR_ASSOCIATED_SMOOTH_MUSCLE_CELL_PROLIFERATION	GOBP_REGULATION_OF_VASCULAR_ASSOCIATED_SMOOTH_MUSCLE_CELL_PROLIFERATION		50	-0.258099	-0.996184	0.487179	0.866586	1	2385	tags=26%, list=12%, signal=30%
GOBP_REGULATION_OF_CARBOHYDRATE_BIOSYNTHETIC_PROCESS	GOBP_REGULATION_OF_CARBOHYDRATE_BIOSYNTHETIC_PROCESS		90	-0.214191	-0.995962	0.447307	0.866415	1	4506	tags=36%, list=23%, signal=46%
GOBP_CYTOSKELETON_DEPENDENT_CYTOKINESIS	GOBP_CYTOSKELETON_DEPENDENT_CYTOKINESIS		81	-0.271513	-0.995641	0.470468	0.866585	1	2410	tags=25%, list=12%, signal=28%
GOBP_FATTY_ACID_TRANSMEMBRANE_TRANSPORT	GOBP_FATTY_ACID_TRANSMEMBRANE_TRANSPORT		49	-0.238491	-0.995608	0.467091	0.865971	1	2216	tags=22%, list=11%, signal=25%
GOBP_POSITIVE_REGULATION_OF_TELOMERE_MAINTENANCE	GOBP_POSITIVE_REGULATION_OF_TELOMERE_MAINTENANCE		48	-0.371167	-0.995605	0.534483	0.865284	1	4963	tags=52%, list=26%, signal=70%
GOBP_FRUCTOSE_METABOLIC_PROCESS	GOBP_FRUCTOSE_METABOLIC_PROCESS		15	-0.347206	-0.995236	0.466951	0.865516	1	1665	tags=27%, list=9%, signal=29%
GOBP_ACTIVATION_OF_JANUS_KINASE_ACTIVITY	GOBP_ACTIVATION_OF_JANUS_KINASE_ACTIVITY		15	-0.336371	-0.995101	0.449902	0.865134	1	3012	tags=33%, list=15%, signal=39%
GOBP_MUSCLE_CELL_PROLIFERATION	GOBP_MUSCLE_CELL_PROLIFERATION		174	-0.208142	-0.994805	0.484783	0.865212	1	3955	tags=30%, list=20%, signal=37%
GOBP_POSITIVE_REGULATION_OF_MACROPHAGE_ACTIVATION	GOBP_POSITIVE_REGULATION_OF_MACROPHAGE_ACTIVATION		24	-0.328561	-0.994241	0.469345	0.865971	1	2637	tags=29%, list=14%, signal=34%
GOBP_REGULATION_OF_ER_TO_GOLGI_VESICLE_MEDIATED_TRANSPORT	GOBP_REGULATION_OF_ER_TO_GOLGI_VESICLE_MEDIATED_TRANSPORT		15	-0.39568	-0.992211	0.498047	0.870356	1	2076	tags=33%, list=11%, signal=37%
GOBP_POST_EMBRYONIC_DEVELOPMENT	GOBP_POST_EMBRYONIC_DEVELOPMENT		74	-0.226655	-0.992198	0.486607	0.869684	1	4172	tags=36%, list=21%, signal=46%
GOBP_CELLULAR_CARBOHYDRATE_METABOLIC_PROCESS	GOBP_CELLULAR_CARBOHYDRATE_METABOLIC_PROCESS		274	-0.189962	-0.991954	0.4371	0.86959	1	4506	tags=32%, list=23%, signal=41%
GOBP_HEAD_MORPHOGENESIS	GOBP_HEAD_MORPHOGENESIS		32	-0.264188	-0.99145	0.43125	0.870192	1	1381	tags=22%, list=7%, signal=24%
GOBP_NEGATIVE_REGULATION_OF_CALCIUM_MEDIATED_SIGNALING	GOBP_NEGATIVE_REGULATION_OF_CALCIUM_MEDIATED_SIGNALING		19	-0.297465	-0.991344	0.46723	0.869791	1	2661	tags=32%, list=14%, signal=37%
GOBP_CLATHRIN_COAT_ASSEMBLY	GOBP_CLATHRIN_COAT_ASSEMBLY		17	-0.310464	-0.991261	0.481172	0.869294	1	4180	tags=53%, list=21%, signal=67%
GOBP_PEPTIDYL_PROLINE_HYDROXYLATION	GOBP_PEPTIDYL_PROLINE_HYDROXYLATION		15	-0.327769	-0.991111	0.483101	0.868973	1	5737	tags=67%, list=29%, signal=94%
GOBP_MITOCHONDRIAL_CYTOCHROME_C_OXIDASE_ASSEMBLY	GOBP_MITOCHONDRIAL_CYTOCHROME_C_OXIDASE_ASSEMBLY		19	-0.476417	-0.990562	0.533835	0.869669	1	3946	tags=42%, list=20%, signal=53%
GOBP_RESPONSE_TO_MECHANICAL_STIMULUS	GOBP_RESPONSE_TO_MECHANICAL_STIMULUS		197	-0.213564	-0.98923	0.481562	0.872434	1	2207	tags=21%, list=11%, signal=24%
GOBP_NEGATIVE_REGULATION_OF_SMALL_GTPASE_MEDIATED_SIGNAL_TRANSDUCTION	GOBP_NEGATIVE_REGULATION_OF_SMALL_GTPASE_MEDIATED_SIGNAL_TRANSDUCTION		52	-0.23143	-0.98909	0.472222	0.872073	1	2516	tags=27%, list=13%, signal=31%
GOBP_EPITHELIAL_TO_MESENCHYMAL_TRANSITION_INVOLVED_IN_ENDOCARDIAL_CUSHION_FORMATION	GOBP_EPITHELIAL_TO_MESENCHYMAL_TRANSITION_INVOLVED_IN_ENDOCARDIAL_CUSHION_FORMATION		16	-0.295615	-0.988876	0.485459	0.871938	1	3531	tags=38%, list=18%, signal=46%
GOBP_LYMPHOCYTE_MIGRATION	GOBP_LYMPHOCYTE_MIGRATION		110	-0.243447	-0.988819	0.476298	0.871386	1	4984	tags=40%, list=26%, signal=53%
GOBP_GRANULOCYTE_MACROPHAGE_COLONY_STIMULATING_FACTOR_PRODUCTION	GOBP_GRANULOCYTE_MACROPHAGE_COLONY_STIMULATING_FACTOR_PRODUCTION		16	-0.328535	-0.988476	0.503119	0.871555	1	2101	tags=31%, list=11%, signal=35%
GOBP_REGULATION_OF_TISSUE_REMODELING	GOBP_REGULATION_OF_TISSUE_REMODELING		72	-0.235964	-0.988067	0.484277	0.871907	1	2228	tags=22%, list=11%, signal=25%
GOBP_POSITIVE_REGULATION_OF_NEURON_PROJECTION_DEVELOPMENT	GOBP_POSITIVE_REGULATION_OF_NEURON_PROJECTION_DEVELOPMENT		142	-0.193114	-0.987481	0.456332	0.872747	1	4038	tags=31%, list=21%, signal=39%
GOBP_CHONDROITIN_SULFATE_BIOSYNTHETIC_PROCESS	GOBP_CHONDROITIN_SULFATE_BIOSYNTHETIC_PROCESS		25	-0.275341	-0.987225	0.475708	0.872706	1	4153	tags=40%, list=21%, signal=51%
GOBP_INTEGRIN_MEDIATED_SIGNALING_PATHWAY	GOBP_INTEGRIN_MEDIATED_SIGNALING_PATHWAY		100	-0.237406	-0.98651	0.449187	0.873801	1	3675	tags=31%, list=19%, signal=38%
GOBP_REGULATION_OF_PROTEIN_LOCALIZATION_TO_MEMBRANE	GOBP_REGULATION_OF_PROTEIN_LOCALIZATION_TO_MEMBRANE		187	-0.188736	-0.986394	0.477169	0.87338	1	4180	tags=31%, list=21%, signal=39%
GOBP_POSITIVE_REGULATION_OF_ESTABLISHMENT_OF_PROTEIN_LOCALIZATION	GOBP_POSITIVE_REGULATION_OF_ESTABLISHMENT_OF_PROTEIN_LOCALIZATION		320	-0.189306	-0.985804	0.512195	0.874151	1	3863	tags=27%, list=20%, signal=33%
GOBP_MODULATION_BY_SYMBIONT_OF_HOST_PROCESS	GOBP_MODULATION_BY_SYMBIONT_OF_HOST_PROCESS		36	-0.266354	-0.985777	0.471058	0.873534	1	3990	tags=36%, list=21%, signal=45%
GOBP_POSITIVE_REGULATION_OF_VIRAL_GENOME_REPLICATION	GOBP_POSITIVE_REGULATION_OF_VIRAL_GENOME_REPLICATION		31	-0.324668	-0.98572	0.508876	0.872969	1	5502	tags=58%, list=28%, signal=81%
GOBP_RESPONSE_TO_PROSTAGLANDIN_E	GOBP_RESPONSE_TO_PROSTAGLANDIN_E		23	-0.270232	-0.985468	0.476954	0.87294	1	3841	tags=35%, list=20%, signal=43%
GOBP_ALTERNATIVE_MRNA_SPLICING_VIA_SPLICEOSOME	GOBP_ALTERNATIVE_MRNA_SPLICING_VIA_SPLICEOSOME		71	-0.326609	-0.984937	0.530693	0.873563	1	3880	tags=38%, list=20%, signal=47%
GOBP_NEGATIVE_REGULATION_OF_SMOOTH_MUSCLE_CELL_DIFFERENTIATION	GOBP_NEGATIVE_REGULATION_OF_SMOOTH_MUSCLE_CELL_DIFFERENTIATION		17	-0.305495	-0.984697	0.457983	0.87352	1	2323	tags=29%, list=12%, signal=33%
GOBP_REGULATION_OF_DNA_METHYLATION	GOBP_REGULATION_OF_DNA_METHYLATION		22	-0.300162	-0.984681	0.518962	0.872872	1	3557	tags=36%, list=18%, signal=44%
GOBP_THIOESTER_BIOSYNTHETIC_PROCESS	GOBP_THIOESTER_BIOSYNTHETIC_PROCESS		52	-0.27883	-0.98458	0.507463	0.872453	1	5072	tags=44%, list=26%, signal=60%
GOBP_SOMATIC_DIVERSIFICATION_OF_IMMUNE_RECEPTORS	GOBP_SOMATIC_DIVERSIFICATION_OF_IMMUNE_RECEPTORS		67	-0.314561	-0.984237	0.535156	0.872637	1	6248	tags=58%, list=32%, signal=85%
GOBP_BONE_REMODELING	GOBP_BONE_REMODELING		89	-0.2478	-0.983994	0.490405	0.872577	1	2228	tags=24%, list=11%, signal=27%
GOBP_RNA_DEPENDENT_DNA_BIOSYNTHETIC_PROCESS	GOBP_RNA_DEPENDENT_DNA_BIOSYNTHETIC_PROCESS		65	-0.369504	-0.983833	0.549515	0.872295	1	5092	tags=52%, list=26%, signal=71%
GOBP_BIOLOGICAL_PROCESS_INVOLVED_IN_INTERACTION_WITH_SYMBIONT	GOBP_BIOLOGICAL_PROCESS_INVOLVED_IN_INTERACTION_WITH_SYMBIONT		86	-0.224905	-0.98252	0.469548	0.874818	1	3471	tags=28%, list=18%, signal=34%
GOBP_REGULATION_OF_CHROMOSOME_ORGANIZATION	GOBP_REGULATION_OF_CHROMOSOME_ORGANIZATION		259	-0.309292	-0.981881	0.540698	0.875716	1	3928	tags=37%, list=20%, signal=46%
GOBP_CARBOHYDRATE_PHOSPHORYLATION	GOBP_CARBOHYDRATE_PHOSPHORYLATION		23	-0.311408	-0.981812	0.461538	0.875209	1	3084	tags=35%, list=16%, signal=41%
GOBP_CYTOCHROME_COMPLEX_ASSEMBLY	GOBP_CYTOCHROME_COMPLEX_ASSEMBLY		32	-0.418145	-0.981501	0.515829	0.875305	1	5094	tags=44%, list=26%, signal=59%
GOBP_REGULATION_OF_CYSTEINE_TYPE_ENDOPEPTIDASE_ACTIVITY_INVOLVED_IN_APOPTOTIC_SIGNALING_PATHWAY	GOBP_REGULATION_OF_CYSTEINE_TYPE_ENDOPEPTIDASE_ACTIVITY_INVOLVED_IN_APOPTOTIC_SIGNALING_PATHWAY		17	-0.370038	-0.981338	0.484556	0.874988	1	4651	tags=47%, list=24%, signal=62%
GOBP_RESPONSE_TO_TEMPERATURE_STIMULUS	GOBP_RESPONSE_TO_TEMPERATURE_STIMULUS		219	-0.215657	-0.981232	0.533074	0.874578	1	4312	tags=32%, list=22%, signal=41%
GOBP_REGULATION_OF_BONE_REMODELING	GOBP_REGULATION_OF_BONE_REMODELING		51	-0.253823	-0.980938	0.505285	0.874658	1	2228	tags=24%, list=11%, signal=27%
GOBP_REGULATION_OF_PROTEIN_TARGETING_TO_MITOCHONDRION	GOBP_REGULATION_OF_PROTEIN_TARGETING_TO_MITOCHONDRION		41	-0.294874	-0.980605	0.50823	0.874803	1	4052	tags=39%, list=21%, signal=49%
GOBP_T_HELPER_17_TYPE_IMMUNE_RESPONSE	GOBP_T_HELPER_17_TYPE_IMMUNE_RESPONSE		33	-0.319717	-0.980562	0.449244	0.874222	1	4873	tags=45%, list=25%, signal=61%
GOBP_NEGATIVE_REGULATION_OF_ACTIN_FILAMENT_BUNDLE_ASSEMBLY	GOBP_NEGATIVE_REGULATION_OF_ACTIN_FILAMENT_BUNDLE_ASSEMBLY		30	-0.252052	-0.980402	0.506912	0.873958	1	2338	tags=27%, list=12%, signal=30%
GOBP_EMBRYONIC_PLACENTA_DEVELOPMENT	GOBP_EMBRYONIC_PLACENTA_DEVELOPMENT		78	-0.242738	-0.979027	0.492063	0.876706	1	2581	tags=27%, list=13%, signal=31%
GOBP_CELLULAR_RESPONSE_TO_IONIZING_RADIATION	GOBP_CELLULAR_RESPONSE_TO_IONIZING_RADIATION		63	-0.281429	-0.978644	0.546154	0.876964	1	3672	tags=32%, list=19%, signal=39%
GOBP_POSITIVE_REGULATION_OF_INTRINSIC_APOPTOTIC_SIGNALING_PATHWAY	GOBP_POSITIVE_REGULATION_OF_INTRINSIC_APOPTOTIC_SIGNALING_PATHWAY		53	-0.246454	-0.978588	0.51462	0.876437	1	5474	tags=45%, list=28%, signal=63%
GOBP_EPITHELIAL_CELL_APOPTOTIC_PROCESS	GOBP_EPITHELIAL_CELL_APOPTOTIC_PROCESS		101	-0.206489	-0.977682	0.520788	0.878007	1	3385	tags=26%, list=17%, signal=31%
GOBP_PROTEIN_QUALITY_CONTROL_FOR_MISFOLDED_OR_INCOMPLETELY_SYNTHESIZED_PROTEINS	GOBP_PROTEIN_QUALITY_CONTROL_FOR_MISFOLDED_OR_INCOMPLETELY_SYNTHESIZED_PROTEINS		27	-0.367058	-0.977507	0.546185	0.877748	1	4622	tags=56%, list=24%, signal=73%
GOBP_REGULATION_OF_CELLULAR_AMINO_ACID_METABOLIC_PROCESS	GOBP_REGULATION_OF_CELLULAR_AMINO_ACID_METABOLIC_PROCESS		61	-0.346223	-0.977199	0.542308	0.877859	1	5642	tags=54%, list=29%, signal=76%
GOBP_PEROXISOMAL_TRANSPORT	GOBP_PEROXISOMAL_TRANSPORT		71	-0.286186	-0.977194	0.512671	0.877193	1	5433	tags=45%, list=28%, signal=62%
GOBP_VIRAL_GENE_EXPRESSION	GOBP_VIRAL_GENE_EXPRESSION		195	-0.389115	-0.976942	0.555126	0.877158	1	5937	tags=55%, list=31%, signal=78%
GOBP_NEGATIVE_REGULATION_OF_UBIQUITIN_PROTEIN_TRANSFERASE_ACTIVITY	GOBP_NEGATIVE_REGULATION_OF_UBIQUITIN_PROTEIN_TRANSFERASE_ACTIVITY		16	-0.457313	-0.976371	0.559772	0.877982	1	10569	tags=100%, list=54%, signal=219%
GOBP_NEGATIVE_REGULATION_OF_CELL_ADHESION	GOBP_NEGATIVE_REGULATION_OF_CELL_ADHESION		264	-0.194623	-0.975751	0.465409	0.878835	1	3931	tags=29%, list=20%, signal=36%
GOBP_LEUKOTRIENE_METABOLIC_PROCESS	GOBP_LEUKOTRIENE_METABOLIC_PROCESS		30	-0.313564	-0.975748	0.465839	0.87816	1	2481	tags=30%, list=13%, signal=34%
GOBP_PROSTANOID_METABOLIC_PROCESS	GOBP_PROSTANOID_METABOLIC_PROCESS		44	-0.249969	-0.97566	0.488417	0.877716	1	1951	tags=20%, list=10%, signal=23%
GOBP_MIRNA_METABOLIC_PROCESS	GOBP_MIRNA_METABOLIC_PROCESS		25	-0.301269	-0.975328	0.485822	0.877837	1	2254	tags=24%, list=12%, signal=27%
GOBP_TRANSITION_METAL_ION_HOMEOSTASIS	GOBP_TRANSITION_METAL_ION_HOMEOSTASIS		131	-0.206533	-0.974873	0.466934	0.878325	1	2964	tags=27%, list=15%, signal=31%
GOBP_LABYRINTHINE_LAYER_DEVELOPMENT	GOBP_LABYRINTHINE_LAYER_DEVELOPMENT		43	-0.278443	-0.97463	0.508772	0.878232	1	2408	tags=28%, list=12%, signal=32%
GOBP_REGULATION_OF_ACTOMYOSIN_STRUCTURE_ORGANIZATION	GOBP_REGULATION_OF_ACTOMYOSIN_STRUCTURE_ORGANIZATION		92	-0.197047	-0.974572	0.503268	0.877689	1	3175	tags=26%, list=16%, signal=31%
GOBP_NEGATIVE_REGULATION_OF_NUCLEOTIDE_METABOLIC_PROCESS	GOBP_NEGATIVE_REGULATION_OF_NUCLEOTIDE_METABOLIC_PROCESS		21	-0.305044	-0.973969	0.498986	0.878545	1	1915	tags=29%, list=10%, signal=32%
GOBP_POSITIVE_REGULATION_OF_MEMBRANE_POTENTIAL	GOBP_POSITIVE_REGULATION_OF_MEMBRANE_POTENTIAL		15	-0.297149	-0.973712	0.523711	0.87852	1	3558	tags=40%, list=18%, signal=49%
GOBP_NEUROINFLAMMATORY_RESPONSE	GOBP_NEUROINFLAMMATORY_RESPONSE		36	-0.30087	-0.97356	0.472885	0.878236	1	1845	tags=22%, list=9%, signal=25%
GOBP_HEPARAN_SULFATE_PROTEOGLYCAN_METABOLIC_PROCESS	GOBP_HEPARAN_SULFATE_PROTEOGLYCAN_METABOLIC_PROCESS		31	-0.274425	-0.973492	0.490486	0.877741	1	4628	tags=45%, list=24%, signal=59%
GOBP_REGULATION_OF_VIRAL_INDUCED_CYTOPLASMIC_PATTERN_RECOGNITION_RECEPTOR_SIGNALING_PATHWAY	GOBP_REGULATION_OF_VIRAL_INDUCED_CYTOPLASMIC_PATTERN_RECOGNITION_RECEPTOR_SIGNALING_PATHWAY		19	-0.300628	-0.973384	0.494163	0.877348	1	4360	tags=47%, list=22%, signal=61%
GOBP_REGULATION_OF_LIPID_STORAGE	GOBP_REGULATION_OF_LIPID_STORAGE		51	-0.249187	-0.972321	0.491632	0.879257	1	1910	tags=20%, list=10%, signal=22%
GOBP_WNT_SIGNALING_PATHWAY_CALCIUM_MODULATING_PATHWAY	GOBP_WNT_SIGNALING_PATHWAY_CALCIUM_MODULATING_PATHWAY		38	-0.236381	-0.970488	0.508163	0.883002	1	4223	tags=37%, list=22%, signal=47%
GOBP_INTRACELLULAR_STEROID_HORMONE_RECEPTOR_SIGNALING_PATHWAY	GOBP_INTRACELLULAR_STEROID_HORMONE_RECEPTOR_SIGNALING_PATHWAY		107	-0.214705	-0.970272	0.487903	0.882863	1	5720	tags=46%, list=29%, signal=65%
GOBP_REGULATION_OF_PLATELET_ACTIVATION	GOBP_REGULATION_OF_PLATELET_ACTIVATION		34	-0.277588	-0.969507	0.475207	0.884147	1	2381	tags=26%, list=12%, signal=30%
GOBP_POSITIVE_REGULATION_OF_PROTEIN_LOCALIZATION_TO_NUCLEUS	GOBP_POSITIVE_REGULATION_OF_PROTEIN_LOCALIZATION_TO_NUCLEUS		85	-0.266889	-0.969083	0.531915	0.884557	1	3695	tags=34%, list=19%, signal=42%
GOBP_REGULATION_OF_CELL_AGING	GOBP_REGULATION_OF_CELL_AGING		47	-0.239983	-0.968799	0.546559	0.884591	1	3343	tags=28%, list=17%, signal=33%
GOBP_RNA_CAPPING	GOBP_RNA_CAPPING		33	-0.400635	-0.968552	0.563433	0.884517	1	5516	tags=58%, list=28%, signal=80%
GOBP_POSITIVE_REGULATION_OF_CELL_SUBSTRATE_JUNCTION_ORGANIZATION	GOBP_POSITIVE_REGULATION_OF_CELL_SUBSTRATE_JUNCTION_ORGANIZATION		30	-0.263697	-0.967058	0.507128	0.887579	1	3303	tags=30%, list=17%, signal=36%
GOBP_GLYCOSIDE_METABOLIC_PROCESS	GOBP_GLYCOSIDE_METABOLIC_PROCESS		20	-0.291333	-0.966894	0.499002	0.887274	1	4720	tags=45%, list=24%, signal=59%
GOBP_CYTOPLASMIC_SEQUESTERING_OF_TRANSCRIPTION_FACTOR	GOBP_CYTOPLASMIC_SEQUESTERING_OF_TRANSCRIPTION_FACTOR		15	-0.326193	-0.966394	0.523897	0.887779	1	2072	tags=27%, list=11%, signal=30%
GOBP_CANONICAL_WNT_SIGNALING_PATHWAY	GOBP_CANONICAL_WNT_SIGNALING_PATHWAY		321	-0.169682	-0.965952	0.589041	0.888221	1	4190	tags=28%, list=22%, signal=36%
GOBP_SOMATIC_DIVERSIFICATION_OF_IMMUNOGLOBULINS	GOBP_SOMATIC_DIVERSIFICATION_OF_IMMUNOGLOBULINS		57	-0.295938	-0.965799	0.560078	0.887915	1	6248	tags=56%, list=32%, signal=82%
GOBP_LIPID_PHOSPHORYLATION	GOBP_LIPID_PHOSPHORYLATION		68	-0.236072	-0.964869	0.522682	0.889541	1	6036	tags=49%, list=31%, signal=70%
GOBP_REGULATION_OF_MULTI_ORGANISM_PROCESS	GOBP_REGULATION_OF_MULTI_ORGANISM_PROCESS		47	-0.257485	-0.964756	0.505882	0.889162	1	3887	tags=38%, list=20%, signal=48%
GOBP_SPLICEOSOMAL_SNRNP_ASSEMBLY	GOBP_SPLICEOSOMAL_SNRNP_ASSEMBLY		38	-0.443055	-0.964679	0.573099	0.888662	1	6285	tags=61%, list=32%, signal=89%
GOBP_SOMATIC_RECOMBINATION_OF_IMMUNOGLOBULIN_GENE_SEGMENTS	GOBP_SOMATIC_RECOMBINATION_OF_IMMUNOGLOBULIN_GENE_SEGMENTS		49	-0.313485	-0.963699	0.56705	0.89042	1	6248	tags=57%, list=32%, signal=84%
GOBP_REGULATION_OF_MUSCLE_HYPERTROPHY	GOBP_REGULATION_OF_MUSCLE_HYPERTROPHY		55	-0.226532	-0.963612	0.526786	0.889968	1	3351	tags=27%, list=17%, signal=33%
GOBP_PURINERGIC_NUCLEOTIDE_RECEPTOR_SIGNALING_PATHWAY	GOBP_PURINERGIC_NUCLEOTIDE_RECEPTOR_SIGNALING_PATHWAY		31	-0.304399	-0.963582	0.495868	0.889378	1	4854	tags=48%, list=25%, signal=64%
GOBP_POSITIVE_REGULATION_OF_CHEMOTAXIS	GOBP_POSITIVE_REGULATION_OF_CHEMOTAXIS		135	-0.215256	-0.962441	0.515991	0.891625	1	3561	tags=29%, list=18%, signal=35%
GOBP_REGULATION_OF_INCLUSION_BODY_ASSEMBLY	GOBP_REGULATION_OF_INCLUSION_BODY_ASSEMBLY		16	-0.299245	-0.96102	0.511156	0.894536	1	3146	tags=38%, list=16%, signal=45%
GOBP_REGULATION_OF_GLUCOSE_IMPORT	GOBP_REGULATION_OF_GLUCOSE_IMPORT		52	-0.232436	-0.960725	0.506356	0.894577	1	3351	tags=29%, list=17%, signal=35%
GOBP_POSITIVE_REGULATION_OF_TELOMERE_MAINTENANCE_VIA_TELOMERE_LENGTHENING	GOBP_POSITIVE_REGULATION_OF_TELOMERE_MAINTENANCE_VIA_TELOMERE_LENGTHENING		36	-0.38485	-0.960693	0.574803	0.893998	1	5785	tags=64%, list=30%, signal=91%
GOBP_VIRAL_RNA_GENOME_REPLICATION	GOBP_VIRAL_RNA_GENOME_REPLICATION		33	-0.314192	-0.959988	0.540385	0.894973	1	6479	tags=61%, list=33%, signal=91%
GOBP_NEGATIVE_REGULATION_OF_MULTI_ORGANISM_PROCESS	GOBP_NEGATIVE_REGULATION_OF_MULTI_ORGANISM_PROCESS		19	-0.277042	-0.959789	0.531373	0.894783	1	3031	tags=37%, list=16%, signal=44%
GOBP_ACTIVATION_OF_GTPASE_ACTIVITY	GOBP_ACTIVATION_OF_GTPASE_ACTIVITY		100	-0.227326	-0.959637	0.517467	0.894478	1	4179	tags=32%, list=21%, signal=41%
GOBP_MITOCHONDRIAL_RNA_METABOLIC_PROCESS	GOBP_MITOCHONDRIAL_RNA_METABOLIC_PROCESS		43	-0.408115	-0.959439	0.571429	0.894268	1	6526	tags=67%, list=34%, signal=101%
GOBP_REGULATION_OF_RHO_PROTEIN_SIGNAL_TRANSDUCTION	GOBP_REGULATION_OF_RHO_PROTEIN_SIGNAL_TRANSDUCTION		80	-0.22605	-0.959345	0.544699	0.893824	1	2658	tags=28%, list=14%, signal=32%
GOBP_PHOSPHATIDYLINOSITOL_3_KINASE_SIGNALING	GOBP_PHOSPHATIDYLINOSITOL_3_KINASE_SIGNALING		148	-0.212935	-0.959174	0.514412	0.893573	1	3717	tags=28%, list=19%, signal=35%
GOBP_NEGATIVE_REGULATION_OF_MRNA_PROCESSING	GOBP_NEGATIVE_REGULATION_OF_MRNA_PROCESSING		29	-0.385414	-0.959114	0.550201	0.89305	1	5124	tags=52%, list=26%, signal=70%
GOBP_REGULATION_OF_PEPTIDASE_ACTIVITY	GOBP_REGULATION_OF_PEPTIDASE_ACTIVITY		423	-0.186721	-0.958739	0.520089	0.89332	1	3528	tags=26%, list=18%, signal=31%
GOBP_REGULATION_OF_RECEPTOR_LOCALIZATION_TO_SYNAPSE	GOBP_REGULATION_OF_RECEPTOR_LOCALIZATION_TO_SYNAPSE		17	-0.296267	-0.958678	0.533469	0.892779	1	4038	tags=41%, list=21%, signal=52%
GOBP_CELLULAR_RESPONSE_TO_DSRNA	GOBP_CELLULAR_RESPONSE_TO_DSRNA		20	-0.312564	-0.958313	0.544574	0.893007	1	4202	tags=45%, list=22%, signal=57%
GOBP_NEGATIVE_REGULATION_OF_LIPID_STORAGE	GOBP_NEGATIVE_REGULATION_OF_LIPID_STORAGE		21	-0.320443	-0.956946	0.472689	0.895627	1	1509	tags=24%, list=8%, signal=26%
GOBP_LIPID_MODIFICATION	GOBP_LIPID_MODIFICATION		259	-0.179135	-0.956855	0.562105	0.895169	1	5462	tags=37%, list=28%, signal=51%
GOBP_AEROBIC_RESPIRATION	GOBP_AEROBIC_RESPIRATION		77	-0.344592	-0.956137	0.559701	0.89628	1	5313	tags=48%, list=27%, signal=66%
GOBP_GLUCOSE_METABOLIC_PROCESS	GOBP_GLUCOSE_METABOLIC_PROCESS		200	-0.183562	-0.955031	0.533195	0.898406	1	3270	tags=25%, list=17%, signal=30%
GOBP_REGULATION_OF_CELLULAR_PROTEIN_CATABOLIC_PROCESS	GOBP_REGULATION_OF_CELLULAR_PROTEIN_CATABOLIC_PROCESS		238	-0.21545	-0.954069	0.528487	0.90011	1	3146	tags=26%, list=16%, signal=31%
GOBP_VASCULAR_ASSOCIATED_SMOOTH_MUSCLE_CONTRACTION	GOBP_VASCULAR_ASSOCIATED_SMOOTH_MUSCLE_CONTRACTION		24	-0.279073	-0.953737	0.503106	0.900246	1	3608	tags=33%, list=19%, signal=41%
GOBP_REGULATION_OF_DOUBLE_STRAND_BREAK_REPAIR	GOBP_REGULATION_OF_DOUBLE_STRAND_BREAK_REPAIR		76	-0.249446	-0.953693	0.550193	0.899688	1	3019	tags=29%, list=16%, signal=34%
GOBP_DENDRITIC_SPINE_DEVELOPMENT	GOBP_DENDRITIC_SPINE_DEVELOPMENT		96	-0.19496	-0.953499	0.554604	0.899515	1	2658	tags=23%, list=14%, signal=26%
GOBP_CORTICAL_ACTIN_CYTOSKELETON_ORGANIZATION	GOBP_CORTICAL_ACTIN_CYTOSKELETON_ORGANIZATION		38	-0.261822	-0.953461	0.556225	0.898932	1	5587	tags=47%, list=29%, signal=66%
GOBP_REGULATION_OF_SMAD_PROTEIN_SIGNAL_TRANSDUCTION	GOBP_REGULATION_OF_SMAD_PROTEIN_SIGNAL_TRANSDUCTION		25	-0.263296	-0.953384	0.539957	0.898466	1	3724	tags=36%, list=19%, signal=44%
GOBP_PYRIMIDINE_NUCLEOTIDE_CATABOLIC_PROCESS	GOBP_PYRIMIDINE_NUCLEOTIDE_CATABOLIC_PROCESS		19	-0.305505	-0.953313	0.515596	0.897979	1	2006	tags=21%, list=10%, signal=23%
GOBP_REGULATION_OF_FATTY_ACID_METABOLIC_PROCESS	GOBP_REGULATION_OF_FATTY_ACID_METABOLIC_PROCESS		87	-0.221466	-0.95293	0.513742	0.898288	1	3547	tags=26%, list=18%, signal=32%
GOBP_FIBROBLAST_PROLIFERATION	GOBP_FIBROBLAST_PROLIFERATION		78	-0.208512	-0.952898	0.502024	0.897698	1	4458	tags=32%, list=23%, signal=41%
GOBP_TRANSFORMING_GROWTH_FACTOR_BETA_RECEPTOR_SIGNALING_PATHWAY	GOBP_TRANSFORMING_GROWTH_FACTOR_BETA_RECEPTOR_SIGNALING_PATHWAY		190	-0.182869	-0.952755	0.538961	0.897404	1	3284	tags=24%, list=17%, signal=28%
GOBP_NEGATIVE_REGULATION_OF_PROTEIN_CONTAINING_COMPLEX_ASSEMBLY	GOBP_NEGATIVE_REGULATION_OF_PROTEIN_CONTAINING_COMPLEX_ASSEMBLY		128	-0.188589	-0.952425	0.56087	0.897569	1	4008	tags=30%, list=21%, signal=38%
GOBP_NEGATIVE_REGULATION_OF_INTRINSIC_APOPTOTIC_SIGNALING_PATHWAY	GOBP_NEGATIVE_REGULATION_OF_INTRINSIC_APOPTOTIC_SIGNALING_PATHWAY		88	-0.254471	-0.951664	0.608187	0.898744	1	3516	tags=30%, list=18%, signal=36%
GOBP_RESPONSE_TO_IONIZING_RADIATION	GOBP_RESPONSE_TO_IONIZING_RADIATION		135	-0.257798	-0.951218	0.568401	0.899155	1	3898	tags=32%, list=20%, signal=40%
GOBP_PROTEIN_PEPTIDYL_PROLYL_ISOMERIZATION	GOBP_PROTEIN_PEPTIDYL_PROLYL_ISOMERIZATION		36	-0.311328	-0.950605	0.549165	0.900007	1	4212	tags=42%, list=22%, signal=53%
GOBP_CHONDROITIN_SULFATE_PROTEOGLYCAN_BIOSYNTHETIC_PROCESS	GOBP_CHONDROITIN_SULFATE_PROTEOGLYCAN_BIOSYNTHETIC_PROCESS		30	-0.244292	-0.949753	0.531828	0.901368	1	3607	tags=33%, list=19%, signal=41%
GOBP_NEGATIVE_REGULATION_OF_PROTEIN_MATURATION	GOBP_NEGATIVE_REGULATION_OF_PROTEIN_MATURATION		25	-0.276947	-0.949133	0.532468	0.902153	1	2999	tags=28%, list=15%, signal=33%
GOBP_SYNAPTIC_VESICLE_CYTOSKELETAL_TRANSPORT	GOBP_SYNAPTIC_VESICLE_CYTOSKELETAL_TRANSPORT		19	-0.316765	-0.949035	0.546	0.901715	1	4410	tags=42%, list=23%, signal=54%
GOBP_REGULATION_OF_ALTERNATIVE_MRNA_SPLICING_VIA_SPLICEOSOME	GOBP_REGULATION_OF_ALTERNATIVE_MRNA_SPLICING_VIA_SPLICEOSOME		57	-0.297267	-0.948802	0.547284	0.901594	1	3090	tags=32%, list=16%, signal=37%
GOBP_PROTEASOMAL_PROTEIN_CATABOLIC_PROCESS	GOBP_PROTEASOMAL_PROTEIN_CATABOLIC_PROCESS		460	-0.237109	-0.948735	0.568932	0.901107	1	3909	tags=33%, list=20%, signal=40%
GOBP_PROTEIN_CONTAINING_COMPLEX_DISASSEMBLY	GOBP_PROTEIN_CONTAINING_COMPLEX_DISASSEMBLY		311	-0.259213	-0.94853	0.599214	0.900966	1	5105	tags=41%, list=26%, signal=54%
GOBP_POSITIVE_REGULATION_OF_ISOTYPE_SWITCHING	GOBP_POSITIVE_REGULATION_OF_ISOTYPE_SWITCHING		21	-0.334887	-0.94786	0.553606	0.901955	1	6151	tags=62%, list=32%, signal=90%
GOBP_RESPONSE_TO_OXIDATIVE_STRESS	GOBP_RESPONSE_TO_OXIDATIVE_STRESS		409	-0.182426	-0.94748	0.577465	0.902201	1	4365	tags=30%, list=22%, signal=38%
GOBP_NCRNA_TRANSCRIPTION	GOBP_NCRNA_TRANSCRIPTION		99	-0.327248	-0.947253	0.573099	0.902086	1	5825	tags=47%, list=30%, signal=67%
GOBP_RNA_METHYLATION	GOBP_RNA_METHYLATION		73	-0.387748	-0.946866	0.573643	0.902364	1	6338	tags=63%, list=33%, signal=93%
GOBP_CELL_JUNCTION_DISASSEMBLY	GOBP_CELL_JUNCTION_DISASSEMBLY		20	-0.319944	-0.946659	0.530938	0.902214	1	5324	tags=45%, list=27%, signal=62%
GOBP_PEPTIDE_CATABOLIC_PROCESS	GOBP_PEPTIDE_CATABOLIC_PROCESS		25	-0.272071	-0.945672	0.527721	0.903969	1	4191	tags=40%, list=22%, signal=51%
GOBP_POSITIVE_REGULATION_OF_CELL_SUBSTRATE_ADHESION	GOBP_POSITIVE_REGULATION_OF_CELL_SUBSTRATE_ADHESION		118	-0.214175	-0.944822	0.578261	0.905354	1	3305	tags=27%, list=17%, signal=32%
GOBP_HISTONE_DEUBIQUITINATION	GOBP_HISTONE_DEUBIQUITINATION		22	-0.341725	-0.944112	0.552941	0.906376	1	4699	tags=50%, list=24%, signal=66%
GOBP_REGULATION_OF_CHOLESTEROL_BIOSYNTHETIC_PROCESS	GOBP_REGULATION_OF_CHOLESTEROL_BIOSYNTHETIC_PROCESS		43	-0.270037	-0.943943	0.538899	0.906098	1	2874	tags=28%, list=15%, signal=33%
GOBP_INOSITOL_PHOSPHATE_METABOLIC_PROCESS	GOBP_INOSITOL_PHOSPHATE_METABOLIC_PROCESS		69	-0.220602	-0.943888	0.525105	0.905573	1	1992	tags=20%, list=10%, signal=23%
GOBP_DNA_CATABOLIC_PROCESS	GOBP_DNA_CATABOLIC_PROCESS		37	-0.266991	-0.943451	0.553672	0.906001	1	1939	tags=22%, list=10%, signal=24%
GOBP_GTP_METABOLIC_PROCESS	GOBP_GTP_METABOLIC_PROCESS		21	-0.322393	-0.943273	0.612205	0.905819	1	3710	tags=38%, list=19%, signal=47%
GOBP_REGULATION_OF_TRANSCRIPTION_BY_RNA_POLYMERASE_III	GOBP_REGULATION_OF_TRANSCRIPTION_BY_RNA_POLYMERASE_III		23	-0.295093	-0.943178	0.549708	0.905376	1	4715	tags=43%, list=24%, signal=57%
GOBP_BLASTOCYST_FORMATION	GOBP_BLASTOCYST_FORMATION		35	-0.238917	-0.942886	0.550098	0.905383	1	1765	tags=20%, list=9%, signal=22%
GOBP_TRANSCRIPTION_INITIATION_FROM_RNA_POLYMERASE_II_PROMOTER	GOBP_TRANSCRIPTION_INITIATION_FROM_RNA_POLYMERASE_II_PROMOTER		182	-0.204613	-0.942852	0.585657	0.904811	1	4582	tags=35%, list=24%, signal=45%
GOBP_REGULATION_OF_CLATHRIN_DEPENDENT_ENDOCYTOSIS	GOBP_REGULATION_OF_CLATHRIN_DEPENDENT_ENDOCYTOSIS		19	-0.267143	-0.942674	0.521552	0.904602	1	2278	tags=26%, list=12%, signal=30%
GOBP_POSITIVE_REGULATION_OF_MRNA_PROCESSING	GOBP_POSITIVE_REGULATION_OF_MRNA_PROCESSING		32	-0.312769	-0.942247	0.595745	0.904955	1	5998	tags=63%, list=31%, signal=90%
GOBP_TELOMERE_MAINTENANCE_VIA_TELOMERE_LENGTHENING	GOBP_TELOMERE_MAINTENANCE_VIA_TELOMERE_LENGTHENING		73	-0.337258	-0.942078	0.568665	0.904724	1	5092	tags=49%, list=26%, signal=67%
GOBP_METHIONINE_METABOLIC_PROCESS	GOBP_METHIONINE_METABOLIC_PROCESS		16	-0.35393	-0.941989	0.574803	0.904292	1	6332	tags=56%, list=33%, signal=83%
GOBP_MONOSACCHARIDE_METABOLIC_PROCESS	GOBP_MONOSACCHARIDE_METABOLIC_PROCESS		259	-0.175682	-0.941915	0.561441	0.903815	1	3088	tags=24%, list=16%, signal=28%
GOBP_REGULATION_OF_ANATOMICAL_STRUCTURE_SIZE	GOBP_REGULATION_OF_ANATOMICAL_STRUCTURE_SIZE		470	-0.188526	-0.941405	0.610619	0.9044	1	2445	tags=21%, list=13%, signal=23%
GOBP_RESPONSE_TO_HEAT	GOBP_RESPONSE_TO_HEAT		155	-0.259087	-0.941009	0.610465	0.904662	1	4141	tags=34%, list=21%, signal=43%
GOBP_SCF_DEPENDENT_PROTEASOMAL_UBIQUITIN_DEPENDENT_PROTEIN_CATABOLIC_PROCESS	GOBP_SCF_DEPENDENT_PROTEASOMAL_UBIQUITIN_DEPENDENT_PROTEIN_CATABOLIC_PROCESS		90	-0.30599	-0.939967	0.589454	0.906446	1	4190	tags=43%, list=22%, signal=55%
GOBP_VASCULAR_ENDOTHELIAL_CELL_PROLIFERATION	GOBP_VASCULAR_ENDOTHELIAL_CELL_PROLIFERATION		21	-0.273735	-0.939881	0.527594	0.905986	1	2837	tags=29%, list=15%, signal=33%
GOBP_NEURON_DEATH_IN_RESPONSE_TO_OXIDATIVE_STRESS	GOBP_NEURON_DEATH_IN_RESPONSE_TO_OXIDATIVE_STRESS		23	-0.270812	-0.939257	0.549801	0.906804	1	4651	tags=43%, list=24%, signal=57%
GOBP_FATTY_ACID_DERIVATIVE_BIOSYNTHETIC_PROCESS	GOBP_FATTY_ACID_DERIVATIVE_BIOSYNTHETIC_PROCESS		55	-0.218799	-0.938781	0.587137	0.907264	1	3354	tags=27%, list=17%, signal=33%
GOBP_TOR_SIGNALING	GOBP_TOR_SIGNALING		109	-0.226363	-0.938455	0.583665	0.907401	1	4853	tags=39%, list=25%, signal=52%
GOBP_REGULATION_OF_INFLAMMATORY_RESPONSE_TO_ANTIGENIC_STIMULUS	GOBP_REGULATION_OF_INFLAMMATORY_RESPONSE_TO_ANTIGENIC_STIMULUS		26	-0.272253	-0.938435	0.522863	0.906801	1	5204	tags=50%, list=27%, signal=68%
GOBP_RESPONSE_TO_FLUID_SHEAR_STRESS	GOBP_RESPONSE_TO_FLUID_SHEAR_STRESS		29	-0.257201	-0.938168	0.560241	0.906794	1	5092	tags=48%, list=26%, signal=65%
GOBP_REGULATION_OF_EPITHELIAL_CELL_MIGRATION	GOBP_REGULATION_OF_EPITHELIAL_CELL_MIGRATION		225	-0.188798	-0.937118	0.581345	0.908459	1	3608	tags=27%, list=19%, signal=32%
GOBP_CERAMIDE_METABOLIC_PROCESS	GOBP_CERAMIDE_METABOLIC_PROCESS		98	-0.21921	-0.937062	0.5	0.907951	1	4492	tags=36%, list=23%, signal=46%
GOBP_REGULATION_OF_ACTIN_NUCLEATION	GOBP_REGULATION_OF_ACTIN_NUCLEATION		28	-0.250998	-0.936932	0.561555	0.907593	1	2912	tags=25%, list=15%, signal=29%
GOBP_PHOSPHATIDYLINOSITOL_PHOSPHORYLATION	GOBP_PHOSPHATIDYLINOSITOL_PHOSPHORYLATION		53	-0.246537	-0.936824	0.555556	0.907216	1	6182	tags=51%, list=32%, signal=74%
GOBP_SPINDLE_ASSEMBLY	GOBP_SPINDLE_ASSEMBLY		105	-0.306889	-0.936781	0.576923	0.906665	1	5056	tags=47%, list=26%, signal=63%
GOBP_REGULATION_OF_SPHINGOLIPID_BIOSYNTHETIC_PROCESS	GOBP_REGULATION_OF_SPHINGOLIPID_BIOSYNTHETIC_PROCESS		16	-0.336771	-0.936614	0.510917	0.90638	1	4185	tags=50%, list=22%, signal=64%
GOBP_REGULATION_OF_DENDRITIC_SPINE_MORPHOGENESIS	GOBP_REGULATION_OF_DENDRITIC_SPINE_MORPHOGENESIS		45	-0.216021	-0.935917	0.5625	0.907309	1	2650	tags=24%, list=14%, signal=28%
GOBP_GENETIC_IMPRINTING	GOBP_GENETIC_IMPRINTING		24	-0.261713	-0.935571	0.537634	0.907483	1	3482	tags=38%, list=18%, signal=46%
GOBP_NEGATIVE_REGULATION_OF_NEURON_DEATH	GOBP_NEGATIVE_REGULATION_OF_NEURON_DEATH		185	-0.18867	-0.934718	0.620763	0.908783	1	2464	tags=21%, list=13%, signal=23%
GOBP_NEGATIVE_REGULATION_OF_INFLAMMATORY_RESPONSE	GOBP_NEGATIVE_REGULATION_OF_INFLAMMATORY_RESPONSE		119	-0.221044	-0.934432	0.527273	0.908767	1	3306	tags=28%, list=17%, signal=33%
GOBP_REGULATION_OF_TRANSCRIPTION_REGULATORY_REGION_DNA_BINDING	GOBP_REGULATION_OF_TRANSCRIPTION_REGULATORY_REGION_DNA_BINDING		49	-0.212441	-0.934169	0.594298	0.908744	1	1381	tags=16%, list=7%, signal=18%
GOBP_MHC_CLASS_II_BIOSYNTHETIC_PROCESS	GOBP_MHC_CLASS_II_BIOSYNTHETIC_PROCESS		17	-0.3173	-0.933473	0.5666	0.909741	1	3311	tags=35%, list=17%, signal=42%
GOBP_FATTY_ACYL_COA_METABOLIC_PROCESS	GOBP_FATTY_ACYL_COA_METABOLIC_PROCESS		41	-0.243143	-0.933322	0.561866	0.909432	1	4361	tags=39%, list=22%, signal=50%
GOBP_INOSITOL_LIPID_MEDIATED_SIGNALING	GOBP_INOSITOL_LIPID_MEDIATED_SIGNALING		188	-0.20256	-0.932594	0.55531	0.910522	1	3756	tags=29%, list=19%, signal=35%
GOBP_POSITIVE_REGULATION_OF_CELL_DEVELOPMENT	GOBP_POSITIVE_REGULATION_OF_CELL_DEVELOPMENT		283	-0.186333	-0.932383	0.628702	0.910384	1	3320	tags=24%, list=17%, signal=29%
GOBP_PROTEIN_FOLDING	GOBP_PROTEIN_FOLDING		218	-0.263241	-0.931476	0.579848	0.911858	1	4705	tags=37%, list=24%, signal=48%
GOBP_POSITIVE_REGULATION_OF_EPITHELIAL_CELL_APOPTOTIC_PROCESS	GOBP_POSITIVE_REGULATION_OF_EPITHELIAL_CELL_APOPTOTIC_PROCESS		31	-0.237489	-0.931038	0.569565	0.912237	1	3385	tags=26%, list=17%, signal=31%
GOBP_ACTIN_FILAMENT_BASED_TRANSPORT	GOBP_ACTIN_FILAMENT_BASED_TRANSPORT		21	-0.301659	-0.93097	0.536842	0.911754	1	3159	tags=33%, list=16%, signal=40%
GOBP_POSITIVE_REGULATION_OF_ESTABLISHMENT_OF_PROTEIN_LOCALIZATION_TO_MITOCHONDRION	GOBP_POSITIVE_REGULATION_OF_ESTABLISHMENT_OF_PROTEIN_LOCALIZATION_TO_MITOCHONDRION		57	-0.26159	-0.930944	0.529412	0.911162	1	4052	tags=37%, list=21%, signal=46%
GOBP_REGULATION_OF_GENE_EXPRESSION_BY_GENETIC_IMPRINTING	GOBP_REGULATION_OF_GENE_EXPRESSION_BY_GENETIC_IMPRINTING		16	-0.278944	-0.930733	0.55814	0.91101	1	3295	tags=38%, list=17%, signal=45%
GOBP_SISTER_CHROMATID_COHESION	GOBP_SISTER_CHROMATID_COHESION		52	-0.363844	-0.930209	0.6	0.911618	1	4052	tags=40%, list=21%, signal=51%
GOBP_PROTEIN_STABILIZATION	GOBP_PROTEIN_STABILIZATION		183	-0.241858	-0.92985	0.620352	0.91181	1	5244	tags=40%, list=27%, signal=55%
GOBP_RESPONSE_TO_X_RAY	GOBP_RESPONSE_TO_X_RAY		31	-0.286094	-0.92948	0.587891	0.912031	1	3289	tags=29%, list=17%, signal=35%
GOBP_PROTEIN_ADP_RIBOSYLATION	GOBP_PROTEIN_ADP_RIBOSYLATION		32	-0.27582	-0.927957	0.594912	0.914868	1	3817	tags=34%, list=20%, signal=43%
GOBP_POSITIVE_REGULATION_OF_RECEPTOR_INTERNALIZATION	GOBP_POSITIVE_REGULATION_OF_RECEPTOR_INTERNALIZATION		25	-0.241099	-0.927801	0.550848	0.914553	1	2400	tags=24%, list=12%, signal=27%
GOBP_SPLEEN_DEVELOPMENT	GOBP_SPLEEN_DEVELOPMENT		33	-0.250855	-0.927644	0.547009	0.914275	1	3136	tags=30%, list=16%, signal=36%
GOBP_REGULATION_OF_HEMATOPOIETIC_STEM_CELL_DIFFERENTIATION	GOBP_REGULATION_OF_HEMATOPOIETIC_STEM_CELL_DIFFERENTIATION		72	-0.348162	-0.92703	0.611855	0.915053	1	4801	tags=50%, list=25%, signal=66%
GOBP_REGULATION_OF_GLUCONEOGENESIS	GOBP_REGULATION_OF_GLUCONEOGENESIS		41	-0.226651	-0.926824	0.560924	0.914895	1	4739	tags=41%, list=24%, signal=55%
GOBP_NEGATIVE_REGULATION_OF_BONE_RESORPTION	GOBP_NEGATIVE_REGULATION_OF_BONE_RESORPTION		16	-0.311806	-0.92602	0.571429	0.9161	1	1762	tags=25%, list=9%, signal=27%
GOBP_CARDIOLIPIN_METABOLIC_PROCESS	GOBP_CARDIOLIPIN_METABOLIC_PROCESS		18	-0.290242	-0.92567	0.567194	0.916257	1	5485	tags=56%, list=28%, signal=77%
GOBP_CELLULAR_SENESCENCE	GOBP_CELLULAR_SENESCENCE		64	-0.224655	-0.925578	0.647969	0.915812	1	3343	tags=27%, list=17%, signal=32%
GOBP_METHYLATION	GOBP_METHYLATION		321	-0.245482	-0.925293	0.5706	0.915781	1	4833	tags=36%, list=25%, signal=46%
GOBP_POSITIVE_REGULATION_OF_VIRAL_TRANSCRIPTION	GOBP_POSITIVE_REGULATION_OF_VIRAL_TRANSCRIPTION		26	-0.349645	-0.925008	0.575139	0.915795	1	5311	tags=42%, list=27%, signal=58%
GOBP_NUCLEOTIDE_SUGAR_BIOSYNTHETIC_PROCESS	GOBP_NUCLEOTIDE_SUGAR_BIOSYNTHETIC_PROCESS		21	-0.361264	-0.924789	0.577519	0.915659	1	6023	tags=52%, list=31%, signal=76%
GOBP_CELLULAR_RESPONSE_TO_GAMMA_RADIATION	GOBP_CELLULAR_RESPONSE_TO_GAMMA_RADIATION		26	-0.290236	-0.924091	0.571949	0.916631	1	2229	tags=27%, list=11%, signal=30%
GOBP_WOUND_HEALING	GOBP_WOUND_HEALING		499	-0.194371	-0.924078	0.60334	0.916012	1	3531	tags=26%, list=18%, signal=31%
GOBP_NEGATIVE_REGULATION_OF_INTERFERON_GAMMA_PRODUCTION	GOBP_NEGATIVE_REGULATION_OF_INTERFERON_GAMMA_PRODUCTION		36	-0.262923	-0.923191	0.547974	0.917402	1	3561	tags=28%, list=18%, signal=34%
GOBP_PLATELET_DERIVED_GROWTH_FACTOR_RECEPTOR_SIGNALING_PATHWAY	GOBP_PLATELET_DERIVED_GROWTH_FACTOR_RECEPTOR_SIGNALING_PATHWAY		54	-0.232242	-0.923091	0.551308	0.917012	1	4172	tags=37%, list=21%, signal=47%
GOBP_NEGATIVE_REGULATION_OF_LIPID_CATABOLIC_PROCESS	GOBP_NEGATIVE_REGULATION_OF_LIPID_CATABOLIC_PROCESS		23	-0.310224	-0.922735	0.527594	0.917184	1	3548	tags=39%, list=18%, signal=48%
GOBP_SUBSTRATE_DEPENDENT_CELL_MIGRATION	GOBP_SUBSTRATE_DEPENDENT_CELL_MIGRATION		23	-0.264859	-0.922715	0.592511	0.916593	1	2057	tags=26%, list=11%, signal=29%
GOBP_REGULATION_OF_PROTEIN_POLYUBIQUITINATION	GOBP_REGULATION_OF_PROTEIN_POLYUBIQUITINATION		22	-0.287951	-0.922268	0.605108	0.917029	1	5168	tags=55%, list=27%, signal=74%
GOBP_REGULATION_OF_CELLULAR_EXTRAVASATION	GOBP_REGULATION_OF_CELLULAR_EXTRAVASATION		32	-0.282398	-0.92223	0.510331	0.916473	1	6043	tags=56%, list=31%, signal=81%
GOBP_REGULATION_OF_MITOCHONDRION_ORGANIZATION	GOBP_REGULATION_OF_MITOCHONDRION_ORGANIZATION		146	-0.20066	-0.921748	0.631687	0.916963	1	4712	tags=34%, list=24%, signal=44%
GOBP_CIRCADIAN_REGULATION_OF_GENE_EXPRESSION	GOBP_CIRCADIAN_REGULATION_OF_GENE_EXPRESSION		66	-0.217298	-0.92156	0.57652	0.916739	1	3557	tags=27%, list=18%, signal=33%
GOBP_CELLULAR_RESPONSE_TO_CORTICOSTEROID_STIMULUS	GOBP_CELLULAR_RESPONSE_TO_CORTICOSTEROID_STIMULUS		59	-0.209754	-0.921471	0.595238	0.916292	1	2408	tags=22%, list=12%, signal=25%
GOBP_HETEROCHROMATIN_ORGANIZATION	GOBP_HETEROCHROMATIN_ORGANIZATION		48	-0.268771	-0.921368	0.577068	0.915893	1	5090	tags=42%, list=26%, signal=56%
GOBP_REGULATION_OF_TRANSLATIONAL_INITIATION	GOBP_REGULATION_OF_TRANSLATIONAL_INITIATION		75	-0.346488	-0.921305	0.609804	0.915398	1	5019	tags=48%, list=26%, signal=64%
GOBP_REGULATION_OF_PROTEASOMAL_UBIQUITIN_DEPENDENT_PROTEIN_CATABOLIC_PROCESS	GOBP_REGULATION_OF_PROTEASOMAL_UBIQUITIN_DEPENDENT_PROTEIN_CATABOLIC_PROCESS		125	-0.242516	-0.92039	0.623762	0.916777	1	3556	tags=30%, list=18%, signal=36%
GOBP_MODULATION_BY_VIRUS_OF_HOST_PROCESS	GOBP_MODULATION_BY_VIRUS_OF_HOST_PROCESS		29	-0.266788	-0.920213	0.570577	0.916556	1	3990	tags=34%, list=21%, signal=43%
GOBP_TELOMERE_CAPPING	GOBP_TELOMERE_CAPPING		37	-0.301988	-0.919839	0.603143	0.916797	1	4963	tags=51%, list=26%, signal=69%
GOBP_REGULATION_OF_MYOBLAST_FUSION	GOBP_REGULATION_OF_MYOBLAST_FUSION		17	-0.33677	-0.919765	0.55	0.916344	1	3015	tags=35%, list=15%, signal=42%
GOBP_MRNA_METHYLATION	GOBP_MRNA_METHYLATION		15	-0.406953	-0.919735	0.600394	0.915785	1	6338	tags=67%, list=33%, signal=99%
GOBP_IN_UTERO_EMBRYONIC_DEVELOPMENT	GOBP_IN_UTERO_EMBRYONIC_DEVELOPMENT		326	-0.165728	-0.919391	0.636166	0.915949	1	3175	tags=23%, list=16%, signal=27%
GOBP_N_ACETYLGLUCOSAMINE_METABOLIC_PROCESS	GOBP_N_ACETYLGLUCOSAMINE_METABOLIC_PROCESS		17	-0.265275	-0.919351	0.592369	0.91541	1	1514	tags=18%, list=8%, signal=19%
GOBP_REGULATION_OF_OXIDATIVE_STRESS_INDUCED_NEURON_DEATH	GOBP_REGULATION_OF_OXIDATIVE_STRESS_INDUCED_NEURON_DEATH		19	-0.278209	-0.91933	0.583826	0.914818	1	4651	tags=42%, list=24%, signal=55%
GOBP_POSITIVE_REGULATION_OF_LYMPHOCYTE_APOPTOTIC_PROCESS	GOBP_POSITIVE_REGULATION_OF_LYMPHOCYTE_APOPTOTIC_PROCESS		15	-0.317536	-0.919169	0.552941	0.91457	1	3012	tags=33%, list=15%, signal=39%
GOBP_CELLULAR_RESPONSE_TO_STEROID_HORMONE_STIMULUS	GOBP_CELLULAR_RESPONSE_TO_STEROID_HORMONE_STIMULUS		193	-0.17157	-0.919117	0.626374	0.91406	1	3550	tags=25%, list=18%, signal=31%
GOBP_CELL_CELL_SIGNALING_BY_WNT	GOBP_CELL_CELL_SIGNALING_BY_WNT		496	-0.159633	-0.918726	0.659864	0.914347	1	4190	tags=28%, list=22%, signal=35%
GOBP_DEMETHYLATION	GOBP_DEMETHYLATION		69	-0.216937	-0.918516	0.573441	0.914208	1	3915	tags=29%, list=20%, signal=36%
GOBP_VERY_LONG_CHAIN_FATTY_ACID_METABOLIC_PROCESS	GOBP_VERY_LONG_CHAIN_FATTY_ACID_METABOLIC_PROCESS		33	-0.237053	-0.918307	0.638254	0.914037	1	4361	tags=33%, list=22%, signal=43%
GOBP_POSITIVE_REGULATION_OF_MYOBLAST_DIFFERENTIATION	GOBP_POSITIVE_REGULATION_OF_MYOBLAST_DIFFERENTIATION		18	-0.280668	-0.918287	0.55579	0.913453	1	3936	tags=33%, list=20%, signal=42%
GOBP_ACTIVATION_OF_PROTEIN_KINASE_A_ACTIVITY	GOBP_ACTIVATION_OF_PROTEIN_KINASE_A_ACTIVITY		18	-0.2876	-0.918024	0.574074	0.913461	1	3713	tags=33%, list=19%, signal=41%
GOBP_NEGATIVE_REGULATION_OF_STEM_CELL_DIFFERENTIATION	GOBP_NEGATIVE_REGULATION_OF_STEM_CELL_DIFFERENTIATION		20	-0.251444	-0.917859	0.609709	0.913194	1	4380	tags=40%, list=23%, signal=52%
GOBP_POSITIVE_REGULATION_OF_MONOOXYGENASE_ACTIVITY	GOBP_POSITIVE_REGULATION_OF_MONOOXYGENASE_ACTIVITY		31	-0.238944	-0.917731	0.564516	0.912868	1	3291	tags=29%, list=17%, signal=35%
GOBP_INOSITOL_PHOSPHATE_BIOSYNTHETIC_PROCESS	GOBP_INOSITOL_PHOSPHATE_BIOSYNTHETIC_PROCESS		27	-0.275383	-0.917681	0.560825	0.912348	1	444	tags=15%, list=2%, signal=15%
GOBP_REGULATION_OF_LIPID_KINASE_ACTIVITY	GOBP_REGULATION_OF_LIPID_KINASE_ACTIVITY		66	-0.214063	-0.917496	0.578512	0.912145	1	1785	tags=18%, list=9%, signal=20%
GOBP_REGULATION_OF_WNT_SIGNALING_PATHWAY	GOBP_REGULATION_OF_WNT_SIGNALING_PATHWAY		348	-0.162341	-0.916909	0.669388	0.912839	1	4190	tags=28%, list=22%, signal=35%
GOBP_NEGATIVE_REGULATION_OF_GLYCOPROTEIN_METABOLIC_PROCESS	GOBP_NEGATIVE_REGULATION_OF_GLYCOPROTEIN_METABOLIC_PROCESS		16	-0.305013	-0.916719	0.583333	0.912649	1	877	tags=19%, list=5%, signal=20%
GOBP_REGULATION_OF_HISTONE_H3_K4_METHYLATION	GOBP_REGULATION_OF_HISTONE_H3_K4_METHYLATION		27	-0.340677	-0.916712	0.580897	0.912038	1	4716	tags=44%, list=24%, signal=59%
GOBP_REGULATION_OF_MYELINATION	GOBP_REGULATION_OF_MYELINATION		42	-0.220508	-0.915955	0.602434	0.913108	1	2575	tags=24%, list=13%, signal=27%
GOBP_REGULATION_OF_CHOLESTEROL_METABOLIC_PROCESS	GOBP_REGULATION_OF_CHOLESTEROL_METABOLIC_PROCESS		56	-0.240968	-0.915794	0.601626	0.912853	1	3925	tags=30%, list=20%, signal=38%
GOBP_REGULATION_OF_CELLULAR_CARBOHYDRATE_METABOLIC_PROCESS	GOBP_REGULATION_OF_CELLULAR_CARBOHYDRATE_METABOLIC_PROCESS		134	-0.180898	-0.915178	0.614379	0.913565	1	3088	tags=23%, list=16%, signal=27%
GOBP_PROTEIN_CONTAINING_COMPLEX_LOCALIZATION	GOBP_PROTEIN_CONTAINING_COMPLEX_LOCALIZATION		271	-0.244065	-0.915078	0.620623	0.91317	1	4218	tags=34%, list=22%, signal=43%
GOBP_REGULATION_OF_CHEMOTAXIS	GOBP_REGULATION_OF_CHEMOTAXIS		207	-0.200907	-0.914528	0.593074	0.913761	1	3305	tags=27%, list=17%, signal=32%
GOBP_MITOTIC_G2_M_TRANSITION_CHECKPOINT	GOBP_MITOTIC_G2_M_TRANSITION_CHECKPOINT		34	-0.290798	-0.913939	0.587669	0.914496	1	2665	tags=29%, list=14%, signal=34%
GOBP_FATTY_ACID_DERIVATIVE_METABOLIC_PROCESS	GOBP_FATTY_ACID_DERIVATIVE_METABOLIC_PROCESS		75	-0.202358	-0.913662	0.582809	0.914518	1	3839	tags=29%, list=20%, signal=36%
GOBP_TRANSCRIPTION_PREINITIATION_COMPLEX_ASSEMBLY	GOBP_TRANSCRIPTION_PREINITIATION_COMPLEX_ASSEMBLY		34	-0.317955	-0.913473	0.617375	0.914318	1	4986	tags=44%, list=26%, signal=59%
GOBP_REGULATION_OF_PROTEIN_TARGETING	GOBP_REGULATION_OF_PROTEIN_TARGETING		77	-0.207243	-0.912753	0.585106	0.915377	1	4151	tags=34%, list=21%, signal=43%
GOBP_NEGATIVE_REGULATION_OF_SMOOTH_MUSCLE_CELL_MIGRATION	GOBP_NEGATIVE_REGULATION_OF_SMOOTH_MUSCLE_CELL_MIGRATION		22	-0.255535	-0.912667	0.603411	0.914954	1	2385	tags=27%, list=12%, signal=31%
GOBP_REGULATION_OF_MICROTUBULE_POLYMERIZATION	GOBP_REGULATION_OF_MICROTUBULE_POLYMERIZATION		48	-0.2242	-0.912482	0.591518	0.914749	1	2694	tags=23%, list=14%, signal=27%
GOBP_REGULATION_OF_SISTER_CHROMATID_COHESION	GOBP_REGULATION_OF_SISTER_CHROMATID_COHESION		21	-0.365651	-0.912346	0.638672	0.914432	1	5916	tags=57%, list=30%, signal=82%
GOBP_SELECTIVE_AUTOPHAGY	GOBP_SELECTIVE_AUTOPHAGY		56	-0.270548	-0.911727	0.595618	0.915214	1	5602	tags=52%, list=29%, signal=73%
GOBP_STRESS_FIBER_ASSEMBLY	GOBP_STRESS_FIBER_ASSEMBLY		99	-0.188263	-0.909727	0.634573	0.919063	1	3175	tags=25%, list=16%, signal=30%
GOBP_REGULATION_OF_LIPID_BIOSYNTHETIC_PROCESS	GOBP_REGULATION_OF_LIPID_BIOSYNTHETIC_PROCESS		188	-0.182438	-0.909413	0.62635	0.919139	1	3766	tags=26%, list=19%, signal=32%
GOBP_NUCLEIC_ACID_PHOSPHODIESTER_BOND_HYDROLYSIS	GOBP_NUCLEIC_ACID_PHOSPHODIESTER_BOND_HYDROLYSIS		282	-0.256138	-0.909372	0.602317	0.91861	1	5112	tags=39%, list=26%, signal=52%
GOBP_NAD_METABOLIC_PROCESS	GOBP_NAD_METABOLIC_PROCESS		50	-0.244413	-0.909127	0.649524	0.918575	1	3345	tags=30%, list=17%, signal=36%
GOBP_CELLULAR_RESPONSE_TO_EXOGENOUS_DSRNA	GOBP_CELLULAR_RESPONSE_TO_EXOGENOUS_DSRNA		16	-0.300193	-0.908468	0.618677	0.919467	1	4202	tags=44%, list=22%, signal=56%
GOBP_AMINO_SUGAR_METABOLIC_PROCESS	GOBP_AMINO_SUGAR_METABOLIC_PROCESS		39	-0.22304	-0.908424	0.597585	0.918956	1	4449	tags=33%, list=23%, signal=43%
GOBP_POSITIVE_REGULATION_OF_PROTEIN_LOCALIZATION_TO_MEMBRANE	GOBP_POSITIVE_REGULATION_OF_PROTEIN_LOCALIZATION_TO_MEMBRANE		123	-0.181496	-0.908336	0.664444	0.918517	1	3863	tags=28%, list=20%, signal=34%
GOBP_REGULATION_OF_ACTIN_FILAMENT_BUNDLE_ASSEMBLY	GOBP_REGULATION_OF_ACTIN_FILAMENT_BUNDLE_ASSEMBLY		96	-0.182527	-0.907764	0.701944	0.919111	1	3175	tags=25%, list=16%, signal=30%
GOBP_REGULATION_OF_RELEASE_OF_CYTOCHROME_C_FROM_MITOCHONDRIA	GOBP_REGULATION_OF_RELEASE_OF_CYTOCHROME_C_FROM_MITOCHONDRIA		43	-0.246191	-0.907381	0.589474	0.919344	1	1254	tags=16%, list=6%, signal=17%
GOBP_REGULATION_OF_SYSTEMIC_ARTERIAL_BLOOD_PRESSURE_BY_CIRCULATORY_RENIN_ANGIOTENSIN	GOBP_REGULATION_OF_SYSTEMIC_ARTERIAL_BLOOD_PRESSURE_BY_CIRCULATORY_RENIN_ANGIOTENSIN		17	-0.301535	-0.907161	0.576	0.919204	1	1515	tags=24%, list=8%, signal=25%
GOBP_CHROMATIN_REMODELING	GOBP_CHROMATIN_REMODELING		172	-0.256788	-0.907138	0.620424	0.91863	1	4547	tags=36%, list=23%, signal=47%
GOBP_CELLULAR_TRANSITION_METAL_ION_HOMEOSTASIS	GOBP_CELLULAR_TRANSITION_METAL_ION_HOMEOSTASIS		112	-0.198252	-0.906939	0.601578	0.918446	1	3835	tags=31%, list=20%, signal=39%
GOBP_POSITIVE_REGULATION_OF_LIPID_BIOSYNTHETIC_PROCESS	GOBP_POSITIVE_REGULATION_OF_LIPID_BIOSYNTHETIC_PROCESS		79	-0.237118	-0.906863	0.605023	0.917971	1	3724	tags=32%, list=19%, signal=39%
GOBP_MULTICELLULAR_ORGANISM_GROWTH	GOBP_MULTICELLULAR_ORGANISM_GROWTH		127	-0.187376	-0.906596	0.636929	0.918011	1	3058	tags=24%, list=16%, signal=28%
GOBP_NEGATIVE_REGULATION_OF_ALPHA_BETA_T_CELL_ACTIVATION	GOBP_NEGATIVE_REGULATION_OF_ALPHA_BETA_T_CELL_ACTIVATION		37	-0.241846	-0.906282	0.584711	0.918118	1	5181	tags=41%, list=27%, signal=55%
GOBP_REGULATION_OF_ANION_TRANSMEMBRANE_TRANSPORT	GOBP_REGULATION_OF_ANION_TRANSMEMBRANE_TRANSPORT		102	-0.201677	-0.906209	0.615034	0.91767	1	3168	tags=25%, list=16%, signal=30%
GOBP_SPHINGOMYELIN_METABOLIC_PROCESS	GOBP_SPHINGOMYELIN_METABOLIC_PROCESS		15	-0.303719	-0.905899	0.547974	0.917745	1	4185	tags=47%, list=22%, signal=59%
GOBP_PROTEIN_LOCALIZATION_TO_ENDOPLASMIC_RETICULUM	GOBP_PROTEIN_LOCALIZATION_TO_ENDOPLASMIC_RETICULUM		138	-0.37368	-0.905714	0.614943	0.917546	1	6198	tags=57%, list=32%, signal=82%
GOBP_PURINE_CONTAINING_COMPOUND_METABOLIC_PROCESS	GOBP_PURINE_CONTAINING_COMPOUND_METABOLIC_PROCESS		411	-0.179407	-0.904988	0.709804	0.918488	1	3372	tags=24%, list=17%, signal=29%
GOBP_ESTABLISHMENT_OF_PROTEIN_LOCALIZATION_TO_ENDOPLASMIC_RETICULUM	GOBP_ESTABLISHMENT_OF_PROTEIN_LOCALIZATION_TO_ENDOPLASMIC_RETICULUM		111	-0.420019	-0.904743	0.627639	0.918458	1	6198	tags=59%, list=32%, signal=87%
GOBP_REGULATION_OF_CELL_SIZE	GOBP_REGULATION_OF_CELL_SIZE		169	-0.195176	-0.904294	0.677928	0.918863	1	2106	tags=20%, list=11%, signal=22%
GOBP_HEMATOPOIETIC_STEM_CELL_DIFFERENTIATION	GOBP_HEMATOPOIETIC_STEM_CELL_DIFFERENTIATION		86	-0.29565	-0.904044	0.621928	0.918803	1	4801	tags=47%, list=25%, signal=61%
GOBP_HISTONE_H3_K27_METHYLATION	GOBP_HISTONE_H3_K27_METHYLATION		15	-0.349485	-0.903937	0.564394	0.918452	1	5090	tags=47%, list=26%, signal=63%
GOBP_POSITIVE_REGULATION_OF_MAST_CELL_ACTIVATION	GOBP_POSITIVE_REGULATION_OF_MAST_CELL_ACTIVATION		18	-0.267925	-0.903015	0.584291	0.919883	1	2939	tags=28%, list=15%, signal=33%
GOBP_CELLULAR_RESPONSE_TO_OSMOTIC_STRESS	GOBP_CELLULAR_RESPONSE_TO_OSMOTIC_STRESS		39	-0.222047	-0.902876	0.620123	0.919607	1	3416	tags=31%, list=18%, signal=37%
GOBP_AXO_DENDRITIC_TRANSPORT	GOBP_AXO_DENDRITIC_TRANSPORT		69	-0.198016	-0.902789	0.726027	0.91918	1	4572	tags=38%, list=23%, signal=49%
GOBP_REGULATION_OF_CELL_CYCLE_G1_S_PHASE_TRANSITION	GOBP_REGULATION_OF_CELL_CYCLE_G1_S_PHASE_TRANSITION		160	-0.211865	-0.90233	0.614815	0.919592	1	4052	tags=32%, list=21%, signal=40%
GOBP_POSITIVE_REGULATION_OF_VASCULATURE_DEVELOPMENT	GOBP_POSITIVE_REGULATION_OF_VASCULATURE_DEVELOPMENT		147	-0.196473	-0.902013	0.624473	0.919663	1	3577	tags=27%, list=18%, signal=33%
GOBP_PEPTIDYL_THREONINE_MODIFICATION	GOBP_PEPTIDYL_THREONINE_MODIFICATION		120	-0.187308	-0.901505	0.6	0.920177	1	4083	tags=28%, list=21%, signal=36%
GOBP_REGULATION_OF_OXIDATIVE_STRESS_INDUCED_CELL_DEATH	GOBP_REGULATION_OF_OXIDATIVE_STRESS_INDUCED_CELL_DEATH		56	-0.219701	-0.901071	0.670412	0.920496	1	4902	tags=41%, list=25%, signal=55%
GOBP_NON_CANONICAL_WNT_SIGNALING_PATHWAY	GOBP_NON_CANONICAL_WNT_SIGNALING_PATHWAY		152	-0.200015	-0.901005	0.642998	0.920041	1	4223	tags=34%, list=22%, signal=43%
GOBP_ESTABLISHMENT_OF_PIGMENT_GRANULE_LOCALIZATION	GOBP_ESTABLISHMENT_OF_PIGMENT_GRANULE_LOCALIZATION		24	-0.248907	-0.900704	0.589494	0.920111	1	3590	tags=29%, list=18%, signal=36%
GOBP_ENDOTHELIAL_CELL_DEVELOPMENT	GOBP_ENDOTHELIAL_CELL_DEVELOPMENT		64	-0.219647	-0.899774	0.602881	0.921522	1	2315	tags=23%, list=12%, signal=27%
GOBP_POSITIVE_REGULATION_OF_BONE_MINERALIZATION	GOBP_POSITIVE_REGULATION_OF_BONE_MINERALIZATION		38	-0.228311	-0.89921	0.608696	0.922059	1	3175	tags=29%, list=16%, signal=35%
GOBP_REGULATION_OF_TOR_SIGNALING	GOBP_REGULATION_OF_TOR_SIGNALING		88	-0.210253	-0.899115	0.677755	0.921658	1	3125	tags=27%, list=16%, signal=32%
GOBP_MITOTIC_CYTOKINESIS	GOBP_MITOTIC_CYTOKINESIS		68	-0.263348	-0.898672	0.642424	0.921994	1	5254	tags=41%, list=27%, signal=56%
GOBP_INTERLEUKIN_17_PRODUCTION	GOBP_INTERLEUKIN_17_PRODUCTION		34	-0.256899	-0.898118	0.604966	0.922646	1	2661	tags=26%, list=14%, signal=31%
GOBP_CELL_REDOX_HOMEOSTASIS	GOBP_CELL_REDOX_HOMEOSTASIS		41	-0.253318	-0.89774	0.613592	0.922876	1	3507	tags=34%, list=18%, signal=42%
GOBP_PEROXISOME_ORGANIZATION	GOBP_PEROXISOME_ORGANIZATION		80	-0.25206	-0.897569	0.637931	0.922622	1	5433	tags=43%, list=28%, signal=59%
GOBP_REGULATION_OF_UBIQUITIN_DEPENDENT_PROTEIN_CATABOLIC_PROCESS	GOBP_REGULATION_OF_UBIQUITIN_DEPENDENT_PROTEIN_CATABOLIC_PROCESS		154	-0.224236	-0.89723	0.694118	0.922715	1	3146	tags=25%, list=16%, signal=30%
GOBP_POSITIVE_REGULATION_OF_PLASMA_MEMBRANE_BOUNDED_CELL_PROJECTION_ASSEMBLY	GOBP_POSITIVE_REGULATION_OF_PLASMA_MEMBRANE_BOUNDED_CELL_PROJECTION_ASSEMBLY		100	-0.185681	-0.89689	0.665217	0.922813	1	4415	tags=30%, list=23%, signal=39%
GOBP_REGULATION_OF_T_HELPER_17_TYPE_IMMUNE_RESPONSE	GOBP_REGULATION_OF_T_HELPER_17_TYPE_IMMUNE_RESPONSE		22	-0.308933	-0.89498	0.558952	0.92628	1	2101	tags=27%, list=11%, signal=31%
GOBP_REGULATION_OF_CELLULAR_AMINE_METABOLIC_PROCESS	GOBP_REGULATION_OF_CELLULAR_AMINE_METABOLIC_PROCESS		75	-0.268424	-0.894268	0.606654	0.927216	1	4190	tags=36%, list=22%, signal=46%
GOBP_DNA_METHYLATION	GOBP_DNA_METHYLATION		68	-0.21919	-0.89369	0.583673	0.927828	1	3557	tags=26%, list=18%, signal=32%
GOBP_MAINTENANCE_OF_PROTEIN_LOCALIZATION_IN_ORGANELLE	GOBP_MAINTENANCE_OF_PROTEIN_LOCALIZATION_IN_ORGANELLE		42	-0.26627	-0.89368	0.643969	0.927232	1	5533	tags=50%, list=28%, signal=70%
GOBP_REGULATION_OF_DNA_METABOLIC_PROCESS	GOBP_REGULATION_OF_DNA_METABOLIC_PROCESS		316	-0.224043	-0.893045	0.665392	0.928022	1	5102	tags=39%, list=26%, signal=51%
GOBP_IRE1_MEDIATED_UNFOLDED_PROTEIN_RESPONSE	GOBP_IRE1_MEDIATED_UNFOLDED_PROTEIN_RESPONSE		62	-0.240576	-0.892953	0.59144	0.927614	1	5600	tags=47%, list=29%, signal=65%
GOBP_REGULATION_OF_CELLULAR_RESPONSE_TO_TRANSFORMING_GROWTH_FACTOR_BETA_STIMULUS	GOBP_REGULATION_OF_CELLULAR_RESPONSE_TO_TRANSFORMING_GROWTH_FACTOR_BETA_STIMULUS		122	-0.178154	-0.892578	0.672234	0.927868	1	3265	tags=24%, list=17%, signal=28%
GOBP_POSITIVE_REGULATION_OF_CELLULAR_EXTRAVASATION	GOBP_POSITIVE_REGULATION_OF_CELLULAR_EXTRAVASATION		15	-0.338795	-0.892296	0.552632	0.927856	1	1746	tags=27%, list=9%, signal=29%
GOBP_RESPONSE_TO_NITRIC_OXIDE	GOBP_RESPONSE_TO_NITRIC_OXIDE		18	-0.272158	-0.892247	0.605809	0.927359	1	3305	tags=33%, list=17%, signal=40%
GOBP_RENAL_ABSORPTION	GOBP_RENAL_ABSORPTION		18	-0.302427	-0.892234	0.592213	0.926781	1	4229	tags=33%, list=22%, signal=43%
GOBP_NEGATIVE_REGULATION_OF_INTRINSIC_APOPTOTIC_SIGNALING_PATHWAY_BY_P53_CLASS_MEDIATOR	GOBP_NEGATIVE_REGULATION_OF_INTRINSIC_APOPTOTIC_SIGNALING_PATHWAY_BY_P53_CLASS_MEDIATOR		18	-0.33738	-0.892105	0.615984	0.926433	1	2981	tags=28%, list=15%, signal=33%
GOBP_CELLULAR_GLUCAN_METABOLIC_PROCESS	GOBP_CELLULAR_GLUCAN_METABOLIC_PROCESS		72	-0.20121	-0.891973	0.633971	0.926141	1	2750	tags=25%, list=14%, signal=29%
GOBP_NEGATIVE_REGULATION_OF_RESPONSE_TO_EXTERNAL_STIMULUS	GOBP_NEGATIVE_REGULATION_OF_RESPONSE_TO_EXTERNAL_STIMULUS		342	-0.189527	-0.891884	0.597403	0.925727	1	3306	tags=25%, list=17%, signal=29%
GOBP_TELOMERASE_RNA_LOCALIZATION	GOBP_TELOMERASE_RNA_LOCALIZATION		19	-0.452483	-0.891465	0.640221	0.925987	1	6532	tags=68%, list=34%, signal=103%
GOBP_PROTEIN_K48_LINKED_DEUBIQUITINATION	GOBP_PROTEIN_K48_LINKED_DEUBIQUITINATION		29	-0.283643	-0.890926	0.626692	0.92653	1	5458	tags=52%, list=28%, signal=72%
GOBP_GENERATION_OF_PRECURSOR_METABOLITES_AND_ENERGY	GOBP_GENERATION_OF_PRECURSOR_METABOLITES_AND_ENERGY		472	-0.201611	-0.8898	0.665385	0.928275	1	5153	tags=37%, list=26%, signal=49%
GOBP_REGULATION_OF_ACUTE_INFLAMMATORY_RESPONSE	GOBP_REGULATION_OF_ACUTE_INFLAMMATORY_RESPONSE		46	-0.255179	-0.888991	0.607676	0.929403	1	3305	tags=28%, list=17%, signal=34%
GOBP_FATTY_ACID_METABOLIC_PROCESS	GOBP_FATTY_ACID_METABOLIC_PROCESS		368	-0.157439	-0.888886	0.698969	0.928998	1	3937	tags=24%, list=20%, signal=30%
GOBP_NEGATIVE_REGULATION_OF_STRIATED_MUSCLE_CELL_APOPTOTIC_PROCESS	GOBP_NEGATIVE_REGULATION_OF_STRIATED_MUSCLE_CELL_APOPTOTIC_PROCESS		22	-0.274437	-0.888205	0.626582	0.929802	1	1281	tags=23%, list=7%, signal=24%
GOBP_PROTEIN_N_LINKED_GLYCOSYLATION	GOBP_PROTEIN_N_LINKED_GLYCOSYLATION		73	-0.260918	-0.888179	0.616858	0.929239	1	5860	tags=52%, list=30%, signal=74%
GOBP_REGULATION_OF_RESPONSE_TO_OXIDATIVE_STRESS	GOBP_REGULATION_OF_RESPONSE_TO_OXIDATIVE_STRESS		75	-0.213354	-0.887868	0.693762	0.929278	1	4902	tags=39%, list=25%, signal=51%
GOBP_POLYOL_METABOLIC_PROCESS	GOBP_POLYOL_METABOLIC_PROCESS		127	-0.184681	-0.887732	0.649573	0.928947	1	4076	tags=29%, list=21%, signal=37%
GOBP_REGULATION_OF_CALCIUM_MEDIATED_SIGNALING	GOBP_REGULATION_OF_CALCIUM_MEDIATED_SIGNALING		64	-0.221312	-0.887406	0.580435	0.929043	1	5677	tags=48%, list=29%, signal=68%
GOBP_POSITIVE_REGULATION_OF_BINDING	GOBP_POSITIVE_REGULATION_OF_BINDING		163	-0.18677	-0.88716	0.706693	0.928978	1	3482	tags=26%, list=18%, signal=32%
GOBP_CELLULAR_RESPONSE_TO_GLUCOSE_STARVATION	GOBP_CELLULAR_RESPONSE_TO_GLUCOSE_STARVATION		46	-0.214716	-0.886988	0.643154	0.928761	1	5044	tags=39%, list=26%, signal=53%
GOBP_DNA_TEMPLATED_TRANSCRIPTION_INITIATION	GOBP_DNA_TEMPLATED_TRANSCRIPTION_INITIATION		225	-0.200995	-0.886263	0.691552	0.929636	1	4582	tags=33%, list=24%, signal=43%
GOBP_PLASMA_MEMBRANE_ORGANIZATION	GOBP_PLASMA_MEMBRANE_ORGANIZATION		109	-0.207376	-0.886041	0.630165	0.929491	1	4146	tags=33%, list=21%, signal=42%
GOBP_NEGATIVE_REGULATION_OF_OXIDATIVE_STRESS_INDUCED_INTRINSIC_APOPTOTIC_SIGNALING_PATHWAY	GOBP_NEGATIVE_REGULATION_OF_OXIDATIVE_STRESS_INDUCED_INTRINSIC_APOPTOTIC_SIGNALING_PATHWAY		18	-0.30852	-0.88597	0.660142	0.92903	1	4800	tags=50%, list=25%, signal=66%
GOBP_TRNA_PROCESSING	GOBP_TRNA_PROCESSING		120	-0.34414	-0.885947	0.63301	0.928475	1	6526	tags=58%, list=34%, signal=86%
GOBP_NUCLEAR_TRANSCRIBED_MRNA_CATABOLIC_PROCESS_NONSENSE_MEDIATED_DECAY	GOBP_NUCLEAR_TRANSCRIBED_MRNA_CATABOLIC_PROCESS_NONSENSE_MEDIATED_DECAY		119	-0.396452	-0.885833	0.631579	0.928102	1	6208	tags=57%, list=32%, signal=83%
GOBP_PROTEIN_PROCESSING	GOBP_PROTEIN_PROCESSING		212	-0.182596	-0.885505	0.642857	0.928184	1	3229	tags=24%, list=17%, signal=29%
GOBP_REGULATION_OF_ACTIN_CYTOSKELETON_REORGANIZATION	GOBP_REGULATION_OF_ACTIN_CYTOSKELETON_REORGANIZATION		38	-0.236982	-0.885042	0.65415	0.928583	1	2445	tags=26%, list=13%, signal=30%
GOBP_CYTOSKELETON_DEPENDENT_INTRACELLULAR_TRANSPORT	GOBP_CYTOSKELETON_DEPENDENT_INTRACELLULAR_TRANSPORT		184	-0.181629	-0.884857	0.677734	0.92836	1	3767	tags=28%, list=19%, signal=34%
GOBP_ENDOTHELIAL_CELL_MIGRATION	GOBP_ENDOTHELIAL_CELL_MIGRATION		209	-0.180956	-0.884645	0.670213	0.928204	1	3886	tags=28%, list=20%, signal=35%
GOBP_REGULATION_OF_CELL_ADHESION_MEDIATED_BY_INTEGRIN	GOBP_REGULATION_OF_CELL_ADHESION_MEDIATED_BY_INTEGRIN		47	-0.20944	-0.884302	0.652542	0.928331	1	4192	tags=34%, list=22%, signal=43%
GOBP_CELLULAR_RESPONSE_TO_INORGANIC_SUBSTANCE	GOBP_CELLULAR_RESPONSE_TO_INORGANIC_SUBSTANCE		207	-0.173298	-0.883801	0.774336	0.928737	1	2964	tags=23%, list=15%, signal=27%
GOBP_POSITIVE_REGULATION_OF_HUMORAL_IMMUNE_RESPONSE	GOBP_POSITIVE_REGULATION_OF_HUMORAL_IMMUNE_RESPONSE		19	-0.308697	-0.882852	0.580717	0.930164	1	3305	tags=32%, list=17%, signal=38%
GOBP_MYOBLAST_DIFFERENTIATION	GOBP_MYOBLAST_DIFFERENTIATION		78	-0.203749	-0.882758	0.696629	0.929778	1	3094	tags=24%, list=16%, signal=29%
GOBP_PYRIMIDINE_NUCLEOSIDE_BIOSYNTHETIC_PROCESS	GOBP_PYRIMIDINE_NUCLEOSIDE_BIOSYNTHETIC_PROCESS		15	-0.29266	-0.88228	0.632411	0.930157	1	2006	tags=27%, list=10%, signal=30%
GOBP_POSITIVE_REGULATION_OF_ANION_TRANSPORT	GOBP_POSITIVE_REGULATION_OF_ANION_TRANSPORT		466	-0.152973	-0.882256	0.731818	0.929611	1	4212	tags=27%, list=22%, signal=33%
GOBP_PROTEIN_PHOSPHOPANTETHEINYLATION	GOBP_PROTEIN_PHOSPHOPANTETHEINYLATION		298	-0.194673	-0.882106	0.760081	0.929333	1	5166	tags=39%, list=27%, signal=52%
GOBP_RHO_PROTEIN_SIGNAL_TRANSDUCTION	GOBP_RHO_PROTEIN_SIGNAL_TRANSDUCTION		127	-0.203577	-0.881629	0.724138	0.929734	1	2437	tags=24%, list=13%, signal=28%
GOBP_REGULATION_OF_POLYSACCHARIDE_BIOSYNTHETIC_PROCESS	GOBP_REGULATION_OF_POLYSACCHARIDE_BIOSYNTHETIC_PROCESS		37	-0.238502	-0.881534	0.655814	0.929324	1	2604	tags=27%, list=13%, signal=31%
GOBP_PROTEIN_MATURATION	GOBP_PROTEIN_MATURATION		275	-0.167472	-0.88151	0.705376	0.928778	1	3545	tags=25%, list=18%, signal=30%
GOBP_REGULATION_OF_HEPATOCYTE_PROLIFERATION	GOBP_REGULATION_OF_HEPATOCYTE_PROLIFERATION		15	-0.282022	-0.881322	0.599198	0.928565	1	1613	tags=27%, list=8%, signal=29%
GOBP_DNA_DAMAGE_RESPONSE_SIGNAL_TRANSDUCTION_BY_P53_CLASS_MEDIATOR	GOBP_DNA_DAMAGE_RESPONSE_SIGNAL_TRANSDUCTION_BY_P53_CLASS_MEDIATOR		103	-0.232127	-0.881257	0.637571	0.928102	1	3563	tags=32%, list=18%, signal=39%
GOBP_RIBONUCLEOPROTEIN_COMPLEX_BIOGENESIS	GOBP_RIBONUCLEOPROTEIN_COMPLEX_BIOGENESIS		410	-0.349819	-0.881088	0.625483	0.92784	1	6444	tags=59%, list=33%, signal=87%
GOBP_NEGATIVE_REGULATION_OF_T_HELPER_CELL_DIFFERENTIATION	GOBP_NEGATIVE_REGULATION_OF_T_HELPER_CELL_DIFFERENTIATION		18	-0.298341	-0.880796	0.624481	0.92787	1	5181	tags=44%, list=27%, signal=61%
GOBP_POSITIVE_REGULATION_OF_CELL_MIGRATION_INVOLVED_IN_SPROUTING_ANGIOGENESIS	GOBP_POSITIVE_REGULATION_OF_CELL_MIGRATION_INVOLVED_IN_SPROUTING_ANGIOGENESIS		19	-0.263456	-0.880676	0.626263	0.927528	1	2160	tags=21%, list=11%, signal=24%
GOBP_SULFUR_COMPOUND_BIOSYNTHETIC_PROCESS	GOBP_SULFUR_COMPOUND_BIOSYNTHETIC_PROCESS		184	-0.170802	-0.879998	0.74502	0.928311	1	4856	tags=33%, list=25%, signal=43%
GOBP_ESTABLISHMENT_OF_PROTEIN_LOCALIZATION_TO_MEMBRANE	GOBP_ESTABLISHMENT_OF_PROTEIN_LOCALIZATION_TO_MEMBRANE		327	-0.250051	-0.879146	0.59542	0.929518	1	5938	tags=48%, list=31%, signal=68%
GOBP_INTRINSIC_APOPTOTIC_SIGNALING_PATHWAY_IN_RESPONSE_TO_DNA_DAMAGE_BY_P53_CLASS_MEDIATOR	GOBP_INTRINSIC_APOPTOTIC_SIGNALING_PATHWAY_IN_RESPONSE_TO_DNA_DAMAGE_BY_P53_CLASS_MEDIATOR		42	-0.247134	-0.879037	0.653285	0.929133	1	3244	tags=26%, list=17%, signal=31%
GOBP_REGULATION_OF_POSTSYNAPSE_ORGANIZATION	GOBP_REGULATION_OF_POSTSYNAPSE_ORGANIZATION		86	-0.18348	-0.878006	0.729306	0.930659	1	2661	tags=22%, list=14%, signal=25%
GOBP_STEROID_HORMONE_MEDIATED_SIGNALING_PATHWAY	GOBP_STEROID_HORMONE_MEDIATED_SIGNALING_PATHWAY		128	-0.179661	-0.877723	0.702306	0.930643	1	4660	tags=34%, list=24%, signal=44%
GOBP_NEGATIVE_REGULATION_OF_CD4_POSITIVE_ALPHA_BETA_T_CELL_ACTIVATION	GOBP_NEGATIVE_REGULATION_OF_CD4_POSITIVE_ALPHA_BETA_T_CELL_ACTIVATION		28	-0.248335	-0.876977	0.586	0.931613	1	5181	tags=43%, list=27%, signal=58%
GOBP_MITOTIC_SPINDLE_ASSEMBLY	GOBP_MITOTIC_SPINDLE_ASSEMBLY		59	-0.29139	-0.876793	0.65251	0.931393	1	4218	tags=41%, list=22%, signal=52%
GOBP_REGULATION_OF_PROTEIN_MATURATION	GOBP_REGULATION_OF_PROTEIN_MATURATION		59	-0.203923	-0.87573	0.626087	0.932929	1	2028	tags=19%, list=10%, signal=21%
GOBP_PEPTIDYL_TYROSINE_MODIFICATION	GOBP_PEPTIDYL_TYROSINE_MODIFICATION		357	-0.17781	-0.875411	0.725055	0.933032	1	3052	tags=22%, list=16%, signal=25%
GOBP_HEAT_GENERATION	GOBP_HEAT_GENERATION		16	-0.311837	-0.875343	0.614407	0.932586	1	1610	tags=25%, list=8%, signal=27%
GOBP_ACETYL_COA_BIOSYNTHETIC_PROCESS_FROM_PYRUVATE	GOBP_ACETYL_COA_BIOSYNTHETIC_PROCESS_FROM_PYRUVATE		15	-0.328287	-0.875336	0.619772	0.932012	1	5340	tags=53%, list=27%, signal=73%
GOBP_PROTEIN_LOCALIZATION_TO_CHROMOSOME	GOBP_PROTEIN_LOCALIZATION_TO_CHROMOSOME		84	-0.353408	-0.874664	0.664717	0.932797	1	3197	tags=35%, list=16%, signal=41%
GOBP_POSITIVE_REGULATION_OF_AXON_EXTENSION	GOBP_POSITIVE_REGULATION_OF_AXON_EXTENSION		39	-0.231067	-0.874345	0.630342	0.932881	1	2406	tags=23%, list=12%, signal=26%
GOBP_MITOTIC_DNA_INTEGRITY_CHECKPOINT	GOBP_MITOTIC_DNA_INTEGRITY_CHECKPOINT		101	-0.232122	-0.87311	0.650763	0.934823	1	3402	tags=30%, list=17%, signal=36%
GOBP_REGULATION_OF_ENDOTHELIAL_CELL_MIGRATION	GOBP_REGULATION_OF_ENDOTHELIAL_CELL_MIGRATION		164	-0.181803	-0.872912	0.704741	0.934658	1	3886	tags=28%, list=20%, signal=35%
GOBP_STEROL_BIOSYNTHETIC_PROCESS	GOBP_STEROL_BIOSYNTHETIC_PROCESS		72	-0.207562	-0.872452	0.692898	0.934958	1	3839	tags=29%, list=20%, signal=36%
GOBP_POSITIVE_REGULATION_OF_BIOMINERALIZATION	GOBP_POSITIVE_REGULATION_OF_BIOMINERALIZATION		46	-0.214163	-0.872302	0.668235	0.934689	1	1172	tags=17%, list=6%, signal=18%
GOBP_CHRONIC_INFLAMMATORY_RESPONSE	GOBP_CHRONIC_INFLAMMATORY_RESPONSE		19	-0.293194	-0.871011	0.62253	0.936695	1	3527	tags=37%, list=18%, signal=45%
GOBP_TRNA_METABOLIC_PROCESS	GOBP_TRNA_METABOLIC_PROCESS		152	-0.333961	-0.870949	0.6341	0.936232	1	6641	tags=56%, list=34%, signal=84%
GOBP_REGULATION_OF_SKELETAL_MUSCLE_CELL_DIFFERENTIATION	GOBP_REGULATION_OF_SKELETAL_MUSCLE_CELL_DIFFERENTIATION		18	-0.251168	-0.870796	0.655246	0.93598	1	2797	tags=28%, list=14%, signal=32%
GOBP_OLIGODENDROCYTE_DEVELOPMENT	GOBP_OLIGODENDROCYTE_DEVELOPMENT		42	-0.22466	-0.870599	0.688391	0.935785	1	3146	tags=29%, list=16%, signal=34%
GOBP_ASTROCYTE_ACTIVATION	GOBP_ASTROCYTE_ACTIVATION		22	-0.310544	-0.870232	0.624481	0.935958	1	894	tags=23%, list=5%, signal=24%
GOBP_CEREBRAL_CORTEX_CELL_MIGRATION	GOBP_CEREBRAL_CORTEX_CELL_MIGRATION		37	-0.23195	-0.86974	0.624481	0.93635	1	2406	tags=24%, list=12%, signal=28%
GOBP_PLACENTA_BLOOD_VESSEL_DEVELOPMENT	GOBP_PLACENTA_BLOOD_VESSEL_DEVELOPMENT		28	-0.248683	-0.869056	0.638344	0.937124	1	2376	tags=25%, list=12%, signal=28%
GOBP_RIBOSE_PHOSPHATE_BIOSYNTHETIC_PROCESS	GOBP_RIBOSE_PHOSPHATE_BIOSYNTHETIC_PROCESS		162	-0.20349	-0.86891	0.688057	0.936825	1	4935	tags=35%, list=25%, signal=46%
GOBP_GUANOSINE_CONTAINING_COMPOUND_METABOLIC_PROCESS	GOBP_GUANOSINE_CONTAINING_COMPOUND_METABOLIC_PROCESS		37	-0.251966	-0.868745	0.678988	0.936559	1	2531	tags=24%, list=13%, signal=28%
GOBP_RESPONSE_TO_TESTOSTERONE	GOBP_RESPONSE_TO_TESTOSTERONE		41	-0.215428	-0.868596	0.632444	0.936293	1	3023	tags=22%, list=16%, signal=26%
GOBP_SPINDLE_ORGANIZATION	GOBP_SPINDLE_ORGANIZATION		171	-0.261621	-0.868458	0.652091	0.935998	1	5093	tags=42%, list=26%, signal=56%
GOBP_REGULATION_OF_ESTABLISHMENT_OF_PROTEIN_LOCALIZATION_TO_MITOCHONDRION	GOBP_REGULATION_OF_ESTABLISHMENT_OF_PROTEIN_LOCALIZATION_TO_MITOCHONDRION		69	-0.233709	-0.868282	0.663265	0.935753	1	4052	tags=35%, list=21%, signal=44%
GOBP_RNA_5_END_PROCESSING	GOBP_RNA_5_END_PROCESSING		22	-0.355471	-0.86816	0.634981	0.935436	1	3743	tags=36%, list=19%, signal=45%
GOBP_REGULATION_OF_PROTEIN_LOCALIZATION_TO_NUCLEUS	GOBP_REGULATION_OF_PROTEIN_LOCALIZATION_TO_NUCLEUS		129	-0.202243	-0.868106	0.686888	0.934953	1	4767	tags=37%, list=24%, signal=49%
GOBP_MITOCHONDRIAL_TRANSCRIPTION	GOBP_MITOCHONDRIAL_TRANSCRIPTION		15	-0.362821	-0.867706	0.629002	0.935144	1	6393	tags=73%, list=33%, signal=109%
GOBP_PROTEIN_LOCALIZATION_TO_CHROMOSOME_TELOMERIC_REGION	GOBP_PROTEIN_LOCALIZATION_TO_CHROMOSOME_TELOMERIC_REGION		29	-0.370856	-0.86769	0.662791	0.934595	1	5785	tags=59%, list=30%, signal=83%
GOBP_POSITIVE_REGULATION_OF_MAPK_CASCADE	GOBP_POSITIVE_REGULATION_OF_MAPK_CASCADE		498	-0.18255	-0.86759	0.71828	0.934201	1	3588	tags=25%, list=18%, signal=30%
GOBP_REGULATION_OF_TELOMERASE_ACTIVITY	GOBP_REGULATION_OF_TELOMERASE_ACTIVITY		46	-0.274277	-0.867429	0.659656	0.933948	1	5594	tags=48%, list=29%, signal=67%
GOBP_NEGATIVE_REGULATION_OF_MACROPHAGE_ACTIVATION	GOBP_NEGATIVE_REGULATION_OF_MACROPHAGE_ACTIVATION		17	-0.291566	-0.867401	0.620042	0.933414	1	943	tags=18%, list=5%, signal=19%
GOBP_POSITIVE_REGULATION_OF_GLUCOSE_IMPORT	GOBP_POSITIVE_REGULATION_OF_GLUCOSE_IMPORT		35	-0.217896	-0.867318	0.646421	0.933011	1	1938	tags=20%, list=10%, signal=22%
GOBP_REGULATION_OF_SPINDLE_CHECKPOINT	GOBP_REGULATION_OF_SPINDLE_CHECKPOINT		15	-0.34737	-0.866849	0.650295	0.933371	1	2852	tags=27%, list=15%, signal=31%
GOBP_CELLULAR_RESPONSE_TO_ALCOHOL	GOBP_CELLULAR_RESPONSE_TO_ALCOHOL		84	-0.194866	-0.866791	0.679435	0.932916	1	3930	tags=29%, list=20%, signal=36%
GOBP_REGULATION_OF_DNA_TEMPLATED_TRANSCRIPTION_ELONGATION	GOBP_REGULATION_OF_DNA_TEMPLATED_TRANSCRIPTION_ELONGATION		50	-0.279087	-0.865914	0.639556	0.934093	1	6095	tags=50%, list=31%, signal=73%
GOBP_MUSCLE_CELL_CELLULAR_HOMEOSTASIS	GOBP_MUSCLE_CELL_CELLULAR_HOMEOSTASIS		18	-0.301458	-0.865519	0.658716	0.934291	1	4458	tags=44%, list=23%, signal=58%
GOBP_ATP_METABOLIC_PROCESS	GOBP_ATP_METABOLIC_PROCESS		267	-0.231834	-0.865316	0.664093	0.934114	1	5554	tags=43%, list=29%, signal=60%
GOBP_REGULATION_OF_KERATINOCYTE_DIFFERENTIATION	GOBP_REGULATION_OF_KERATINOCYTE_DIFFERENTIATION		36	-0.220705	-0.865065	0.661826	0.934035	1	3094	tags=28%, list=16%, signal=33%
GOBP_T_HELPER_CELL_LINEAGE_COMMITMENT	GOBP_T_HELPER_CELL_LINEAGE_COMMITMENT		16	-0.323185	-0.864804	0.586279	0.933961	1	4687	tags=44%, list=24%, signal=58%
GOBP_MEMBRANE_FISSION	GOBP_MEMBRANE_FISSION		15	-0.314943	-0.864745	0.655462	0.933509	1	3383	tags=33%, list=17%, signal=40%
GOBP_POSITIVE_REGULATION_OF_DNA_RECOMBINATION	GOBP_POSITIVE_REGULATION_OF_DNA_RECOMBINATION		39	-0.252294	-0.864258	0.660784	0.933893	1	3882	tags=33%, list=20%, signal=42%
GOBP_REGULATION_OF_MULTICELLULAR_ORGANISM_GROWTH	GOBP_REGULATION_OF_MULTICELLULAR_ORGANISM_GROWTH		60	-0.190813	-0.863647	0.742004	0.934506	1	2964	tags=23%, list=15%, signal=27%
GOBP_NADH_METABOLIC_PROCESS	GOBP_NADH_METABOLIC_PROCESS		42	-0.241356	-0.86346	0.656604	0.934308	1	3345	tags=31%, list=17%, signal=37%
GOBP_PROTON_TRANSMEMBRANE_TRANSPORT	GOBP_PROTON_TRANSMEMBRANE_TRANSPORT		124	-0.17335	-0.8628	0.726496	0.935049	1	2119	tags=18%, list=11%, signal=20%
GOBP_MATURATION_OF_LSU_RRNA	GOBP_MATURATION_OF_LSU_RRNA		28	-0.433602	-0.862732	0.663551	0.934594	1	6546	tags=61%, list=34%, signal=91%
GOBP_REGULATION_OF_DEFENSE_RESPONSE_TO_BACTERIUM	GOBP_REGULATION_OF_DEFENSE_RESPONSE_TO_BACTERIUM		16	-0.267524	-0.862519	0.654008	0.934457	1	4051	tags=44%, list=21%, signal=55%
GOBP_HUMORAL_IMMUNE_RESPONSE_MEDIATED_BY_CIRCULATING_IMMUNOGLOBULIN	GOBP_HUMORAL_IMMUNE_RESPONSE_MEDIATED_BY_CIRCULATING_IMMUNOGLOBULIN		65	-0.245458	-0.86246	0.631004	0.933996	1	5282	tags=42%, list=27%, signal=57%
GOBP_RETROGRADE_VESICLE_MEDIATED_TRANSPORT_GOLGI_TO_ENDOPLASMIC_RETICULUM	GOBP_RETROGRADE_VESICLE_MEDIATED_TRANSPORT_GOLGI_TO_ENDOPLASMIC_RETICULUM		82	-0.267199	-0.86243	0.649805	0.933472	1	4912	tags=41%, list=25%, signal=55%
GOBP_POSITIVE_REGULATION_OF_ACTIVATED_T_CELL_PROLIFERATION	GOBP_POSITIVE_REGULATION_OF_ACTIVATED_T_CELL_PROLIFERATION		25	-0.239755	-0.862385	0.665939	0.932972	1	2101	tags=20%, list=11%, signal=22%
GOBP_POLARIZED_EPITHELIAL_CELL_DIFFERENTIATION	GOBP_POLARIZED_EPITHELIAL_CELL_DIFFERENTIATION		22	-0.244958	-0.861882	0.691176	0.933433	1	3729	tags=36%, list=19%, signal=45%
GOBP_REGULATION_OF_TELOMERE_CAPPING	GOBP_REGULATION_OF_TELOMERE_CAPPING		26	-0.281064	-0.861261	0.677606	0.934044	1	4963	tags=50%, list=26%, signal=67%
GOBP_PEPTIDYL_LYSINE_DIMETHYLATION	GOBP_PEPTIDYL_LYSINE_DIMETHYLATION		20	-0.292644	-0.860725	0.611429	0.93452	1	2506	tags=25%, list=13%, signal=29%
GOBP_ADRENERGIC_RECEPTOR_SIGNALING_PATHWAY	GOBP_ADRENERGIC_RECEPTOR_SIGNALING_PATHWAY		28	-0.278729	-0.86067	0.640404	0.934047	1	1501	tags=21%, list=8%, signal=23%
GOBP_NCRNA_PROCESSING	GOBP_NCRNA_PROCESSING		361	-0.32345	-0.86066	0.628846	0.933487	1	6235	tags=52%, list=32%, signal=76%
GOBP_MUSCLE_ADAPTATION	GOBP_MUSCLE_ADAPTATION		100	-0.186353	-0.860563	0.743929	0.93309	1	1832	tags=17%, list=9%, signal=19%
GOBP_HETEROTYPIC_CELL_CELL_ADHESION	GOBP_HETEROTYPIC_CELL_CELL_ADHESION		59	-0.242054	-0.860212	0.612832	0.933201	1	5260	tags=46%, list=27%, signal=63%
GOBP_FACE_DEVELOPMENT	GOBP_FACE_DEVELOPMENT		44	-0.21662	-0.859768	0.693654	0.933563	1	1381	tags=18%, list=7%, signal=20%
GOBP_CHROMATIN_DISASSEMBLY	GOBP_CHROMATIN_DISASSEMBLY		18	-0.318538	-0.859707	0.618321	0.933108	1	5664	tags=56%, list=29%, signal=78%
GOBP_LACTATION	GOBP_LACTATION		44	-0.207706	-0.859403	0.688699	0.933105	1	3835	tags=30%, list=20%, signal=37%
GOBP_ASTROCYTE_DEVELOPMENT	GOBP_ASTROCYTE_DEVELOPMENT		39	-0.243779	-0.85872	0.660377	0.933982	1	3011	tags=28%, list=15%, signal=33%
GOBP_TISSUE_MIGRATION	GOBP_TISSUE_MIGRATION		295	-0.168645	-0.858573	0.754923	0.933704	1	3608	tags=25%, list=19%, signal=30%
GOBP_RNA_PHOSPHODIESTER_BOND_HYDROLYSIS_ENDONUCLEOLYTIC	GOBP_RNA_PHOSPHODIESTER_BOND_HYDROLYSIS_ENDONUCLEOLYTIC		75	-0.257616	-0.858448	0.648594	0.933381	1	4063	tags=32%, list=21%, signal=40%
GOBP_TRANSLATIONAL_INITIATION	GOBP_TRANSLATIONAL_INITIATION		184	-0.360689	-0.858366	0.654649	0.932962	1	6198	tags=57%, list=32%, signal=82%
GOBP_NEGATIVE_REGULATION_OF_PEPTIDYL_SERINE_PHOSPHORYLATION	GOBP_NEGATIVE_REGULATION_OF_PEPTIDYL_SERINE_PHOSPHORYLATION		26	-0.267406	-0.858177	0.662722	0.932747	1	4655	tags=42%, list=24%, signal=56%
GOBP_POSITIVE_REGULATION_OF_RESPONSE_TO_DNA_DAMAGE_STIMULUS	GOBP_POSITIVE_REGULATION_OF_RESPONSE_TO_DNA_DAMAGE_STIMULUS		98	-0.206494	-0.858172	0.733198	0.93219	1	5931	tags=47%, list=30%, signal=67%
GOBP_MULTICELLULAR_ORGANISM_AGING	GOBP_MULTICELLULAR_ORGANISM_AGING		30	-0.209013	-0.857814	0.708502	0.932306	1	3027	tags=27%, list=16%, signal=32%
GOBP_REGULATION_OF_MEMBRANE_PERMEABILITY	GOBP_REGULATION_OF_MEMBRANE_PERMEABILITY		81	-0.192851	-0.857714	0.735729	0.931929	1	3879	tags=30%, list=20%, signal=37%
GOBP_PROTEIN_INSERTION_INTO_ER_MEMBRANE	GOBP_PROTEIN_INSERTION_INTO_ER_MEMBRANE		17	-0.297727	-0.857185	0.662857	0.932387	1	5399	tags=53%, list=28%, signal=73%
GOBP_UBIQUINONE_METABOLIC_PROCESS	GOBP_UBIQUINONE_METABOLIC_PROCESS		16	-0.313786	-0.857177	0.685547	0.931826	1	6698	tags=56%, list=34%, signal=86%
GOBP_GLYCOLYTIC_PROCESS_THROUGH_FRUCTOSE_6_PHOSPHATE	GOBP_GLYCOLYTIC_PROCESS_THROUGH_FRUCTOSE_6_PHOSPHATE		29	-0.251017	-0.856626	0.646602	0.932328	1	2988	tags=31%, list=15%, signal=37%
GOBP_NCRNA_3_END_PROCESSING	GOBP_NCRNA_3_END_PROCESSING		37	-0.333313	-0.855488	0.6341	0.934	1	6338	tags=51%, list=33%, signal=76%
GOBP_REGULATION_OF_DENDRITIC_SPINE_DEVELOPMENT	GOBP_REGULATION_OF_DENDRITIC_SPINE_DEVELOPMENT		58	-0.189409	-0.854913	0.701461	0.934522	1	2658	tags=22%, list=14%, signal=26%
GOBP_THIOESTER_METABOLIC_PROCESS	GOBP_THIOESTER_METABOLIC_PROCESS		102	-0.195062	-0.854847	0.798113	0.934062	1	3839	tags=28%, list=20%, signal=35%
GOBP_CYTOPLASMIC_MICROTUBULE_ORGANIZATION	GOBP_CYTOPLASMIC_MICROTUBULE_ORGANIZATION		62	-0.221303	-0.853661	0.728175	0.935836	1	3712	tags=29%, list=19%, signal=36%
GOBP_MAINTENANCE_OF_CELL_NUMBER	GOBP_MAINTENANCE_OF_CELL_NUMBER		146	-0.161682	-0.85353	0.805611	0.935538	1	4784	tags=31%, list=25%, signal=41%
GOBP_PHYSIOLOGICAL_CARDIAC_MUSCLE_HYPERTROPHY	GOBP_PHYSIOLOGICAL_CARDIAC_MUSCLE_HYPERTROPHY		25	-0.26186	-0.853063	0.668776	0.935901	1	1501	tags=20%, list=8%, signal=22%
GOBP_CELLULAR_RESPONSE_TO_THYROID_HORMONE_STIMULUS	GOBP_CELLULAR_RESPONSE_TO_THYROID_HORMONE_STIMULUS		16	-0.261748	-0.852281	0.648594	0.936822	1	3081	tags=31%, list=16%, signal=37%
GOBP_CEREBRAL_CORTEX_DEVELOPMENT	GOBP_CEREBRAL_CORTEX_DEVELOPMENT		101	-0.173246	-0.851741	0.755605	0.937239	1	2446	tags=19%, list=13%, signal=21%
GOBP_PHOSPHATIDYLGLYCEROL_METABOLIC_PROCESS	GOBP_PHOSPHATIDYLGLYCEROL_METABOLIC_PROCESS		36	-0.205683	-0.851275	0.734737	0.9376	1	4278	tags=33%, list=22%, signal=43%
GOBP_PROTEIN_TARGETING	GOBP_PROTEIN_TARGETING		416	-0.243902	-0.850988	0.652591	0.937566	1	5938	tags=45%, list=31%, signal=64%
GOBP_POSITIVE_REGULATION_OF_LIPID_STORAGE	GOBP_POSITIVE_REGULATION_OF_LIPID_STORAGE		24	-0.268997	-0.850516	0.676892	0.937898	1	1910	tags=21%, list=10%, signal=23%
GOBP_POSITIVE_REGULATION_OF_TOR_SIGNALING	GOBP_POSITIVE_REGULATION_OF_TOR_SIGNALING		39	-0.233821	-0.850327	0.691511	0.937687	1	4423	tags=38%, list=23%, signal=50%
GOBP_MEMBRANE_DOCKING	GOBP_MEMBRANE_DOCKING		179	-0.209489	-0.849824	0.781893	0.938087	1	3131	tags=26%, list=16%, signal=30%
GOBP_NCRNA_METABOLIC_PROCESS	GOBP_NCRNA_METABOLIC_PROCESS		434	-0.298383	-0.84968	0.622857	0.937786	1	6235	tags=50%, list=32%, signal=71%
GOBP_RESPONSE_TO_MISFOLDED_PROTEIN	GOBP_RESPONSE_TO_MISFOLDED_PROTEIN		23	-0.27436	-0.849656	0.686354	0.937266	1	3146	tags=35%, list=16%, signal=41%
GOBP_NUCLEOSIDE_TRIPHOSPHATE_METABOLIC_PROCESS	GOBP_NUCLEOSIDE_TRIPHOSPHATE_METABOLIC_PROCESS		79	-0.216487	-0.848476	0.709056	0.938989	1	2531	tags=22%, list=13%, signal=25%
GOBP_REGULATION_OF_EPITHELIAL_CELL_APOPTOTIC_PROCESS	GOBP_REGULATION_OF_EPITHELIAL_CELL_APOPTOTIC_PROCESS		79	-0.195244	-0.848125	0.737634	0.939119	1	3385	tags=25%, list=17%, signal=31%
GOBP_TELOMERE_ORGANIZATION	GOBP_TELOMERE_ORGANIZATION		139	-0.29638	-0.847143	0.666027	0.94051	1	5820	tags=47%, list=30%, signal=66%
GOBP_GLUCOSE_CATABOLIC_PROCESS	GOBP_GLUCOSE_CATABOLIC_PROCESS		35	-0.236303	-0.846493	0.697719	0.941187	1	2988	tags=29%, list=15%, signal=34%
GOBP_CORONARY_VASCULATURE_MORPHOGENESIS	GOBP_CORONARY_VASCULATURE_MORPHOGENESIS		15	-0.255235	-0.846428	0.707424	0.940729	1	3841	tags=40%, list=20%, signal=50%
GOBP_CELLULAR_RESPONSE_TO_UV	GOBP_CELLULAR_RESPONSE_TO_UV		85	-0.242542	-0.846128	0.729367	0.940739	1	4951	tags=38%, list=25%, signal=50%
GOBP_HISTONE_H3_ACETYLATION	GOBP_HISTONE_H3_ACETYLATION		58	-0.269623	-0.84578	0.677866	0.940839	1	5706	tags=47%, list=29%, signal=66%
GOBP_NEGATIVE_REGULATION_OF_OSTEOCLAST_DIFFERENTIATION	GOBP_NEGATIVE_REGULATION_OF_OSTEOCLAST_DIFFERENTIATION		27	-0.238222	-0.845339	0.672447	0.941193	1	2220	tags=22%, list=11%, signal=25%
GOBP_CHONDROITIN_SULFATE_PROTEOGLYCAN_METABOLIC_PROCESS	GOBP_CHONDROITIN_SULFATE_PROTEOGLYCAN_METABOLIC_PROCESS		42	-0.21211	-0.842847	0.71645	0.945386	1	4905	tags=40%, list=25%, signal=54%
GOBP_TRANSCRIPTION_ELONGATION_FROM_RNA_POLYMERASE_II_PROMOTER	GOBP_TRANSCRIPTION_ELONGATION_FROM_RNA_POLYMERASE_II_PROMOTER		81	-0.285243	-0.842623	0.707224	0.945244	1	5387	tags=43%, list=28%, signal=60%
GOBP_NEGATIVE_REGULATION_OF_ALPHA_BETA_T_CELL_DIFFERENTIATION	GOBP_NEGATIVE_REGULATION_OF_ALPHA_BETA_T_CELL_DIFFERENTIATION		25	-0.244882	-0.842488	0.667339	0.94494	1	5181	tags=44%, list=27%, signal=60%
GOBP_NEGATIVE_REGULATION_OF_TRANSPORT	GOBP_NEGATIVE_REGULATION_OF_TRANSPORT		393	-0.16743	-0.84234	0.78308	0.944649	1	2255	tags=18%, list=12%, signal=20%
GOBP_CHROMOSOME_LOCALIZATION	GOBP_CHROMOSOME_LOCALIZATION		77	-0.278323	-0.842241	0.676245	0.944276	1	2317	tags=27%, list=12%, signal=31%
GOBP_NUCLEAR_TRANSCRIBED_MRNA_CATABOLIC_PROCESS_EXONUCLEOLYTIC	GOBP_NUCLEAR_TRANSCRIBED_MRNA_CATABOLIC_PROCESS_EXONUCLEOLYTIC		35	-0.34705	-0.842059	0.66789	0.94406	1	5112	tags=43%, list=26%, signal=58%
GOBP_REGULATION_OF_STEROID_BIOSYNTHETIC_PROCESS	GOBP_REGULATION_OF_STEROID_BIOSYNTHETIC_PROCESS		85	-0.178902	-0.841808	0.777108	0.943963	1	3036	tags=22%, list=16%, signal=26%
GOBP_DNA_TEMPLATED_TRANSCRIPTION_ELONGATION	GOBP_DNA_TEMPLATED_TRANSCRIPTION_ELONGATION		107	-0.287782	-0.841494	0.6862	0.943974	1	5387	tags=42%, list=28%, signal=58%
GOBP_REGULATION_OF_DNA_BIOSYNTHETIC_PROCESS	GOBP_REGULATION_OF_DNA_BIOSYNTHETIC_PROCESS		103	-0.23779	-0.840698	0.705996	0.944981	1	5604	tags=45%, list=29%, signal=62%
GOBP_POSITIVE_REGULATION_OF_TRANSCRIPTION_REGULATORY_REGION_DNA_BINDING	GOBP_POSITIVE_REGULATION_OF_TRANSCRIPTION_REGULATORY_REGION_DNA_BINDING		23	-0.227598	-0.839732	0.693487	0.946242	1	3890	tags=30%, list=20%, signal=38%
GOBP_REGULATION_OF_MYOBLAST_DIFFERENTIATION	GOBP_REGULATION_OF_MYOBLAST_DIFFERENTIATION		48	-0.209015	-0.83964	0.731278	0.945854	1	3094	tags=23%, list=16%, signal=27%
GOBP_REGULATION_OF_BODY_FLUID_LEVELS	GOBP_REGULATION_OF_BODY_FLUID_LEVELS		480	-0.175927	-0.83937	0.757261	0.945861	1	3562	tags=24%, list=18%, signal=29%
GOBP_RESPONSE_TO_MANGANESE_ION	GOBP_RESPONSE_TO_MANGANESE_ION		18	-0.237706	-0.838689	0.714575	0.946523	1	4192	tags=39%, list=22%, signal=50%
GOBP_BASIC_AMINO_ACID_TRANSPORT	GOBP_BASIC_AMINO_ACID_TRANSPORT		16	-0.252133	-0.838117	0.732334	0.94707	1	507	tags=19%, list=3%, signal=19%
GOBP_REGULATION_OF_PROTEIN_EXPORT_FROM_NUCLEUS	GOBP_REGULATION_OF_PROTEIN_EXPORT_FROM_NUCLEUS		32	-0.25641	-0.837858	0.704854	0.947018	1	4042	tags=34%, list=21%, signal=43%
GOBP_NEGATIVE_REGULATION_OF_INTERLEUKIN_8_PRODUCTION	GOBP_NEGATIVE_REGULATION_OF_INTERLEUKIN_8_PRODUCTION		18	-0.262966	-0.837833	0.675048	0.946498	1	5540	tags=56%, list=28%, signal=78%
GOBP_MAINTENANCE_OF_PROTEIN_LOCATION_IN_NUCLEUS	GOBP_MAINTENANCE_OF_PROTEIN_LOCATION_IN_NUCLEUS		23	-0.291429	-0.837327	0.725926	0.946873	1	5533	tags=57%, list=28%, signal=79%
GOBP_POSITIVE_REGULATION_OF_FOCAL_ADHESION_ASSEMBLY	GOBP_POSITIVE_REGULATION_OF_FOCAL_ADHESION_ASSEMBLY		25	-0.240892	-0.837323	0.694268	0.946317	1	674	tags=16%, list=3%, signal=17%
GOBP_MICROTUBULE_CYTOSKELETON_ORGANIZATION_INVOLVED_IN_MITOSIS	GOBP_MICROTUBULE_CYTOSKELETON_ORGANIZATION_INVOLVED_IN_MITOSIS		135	-0.253138	-0.836672	0.704633	0.947019	1	3407	tags=30%, list=18%, signal=36%
GOBP_PEROXISOMAL_MEMBRANE_TRANSPORT	GOBP_PEROXISOMAL_MEMBRANE_TRANSPORT		20	-0.290569	-0.836338	0.686	0.947113	1	5433	tags=50%, list=28%, signal=69%
GOBP_CHOLESTEROL_STORAGE	GOBP_CHOLESTEROL_STORAGE		18	-0.305098	-0.835738	0.653386	0.947682	1	1910	tags=22%, list=10%, signal=25%
GOBP_MUSCLE_CELL_MIGRATION	GOBP_MUSCLE_CELL_MIGRATION		77	-0.196147	-0.835737	0.767742	0.947118	1	2074	tags=19%, list=11%, signal=22%
GOBP_CARBOHYDRATE_BIOSYNTHETIC_PROCESS	GOBP_CARBOHYDRATE_BIOSYNTHETIC_PROCESS		203	-0.161314	-0.835342	0.76044	0.947282	1	4506	tags=30%, list=23%, signal=39%
GOBP_NUCLEOSIDE_BISPHOSPHATE_METABOLIC_PROCESS	GOBP_NUCLEOSIDE_BISPHOSPHATE_METABOLIC_PROCESS		132	-0.174771	-0.834828	0.846743	0.947654	1	5417	tags=39%, list=28%, signal=53%
GOBP_POSITIVE_REGULATION_OF_DNA_METABOLIC_PROCESS	GOBP_POSITIVE_REGULATION_OF_DNA_METABOLIC_PROCESS		185	-0.207952	-0.833443	0.725338	0.949668	1	5204	tags=38%, list=27%, signal=52%
GOBP_REGULATION_OF_POLYSACCHARIDE_METABOLIC_PROCESS	GOBP_REGULATION_OF_POLYSACCHARIDE_METABOLIC_PROCESS		43	-0.216954	-0.833097	0.715294	0.949727	1	2604	tags=26%, list=13%, signal=29%
GOBP_MONOVALENT_INORGANIC_CATION_HOMEOSTASIS	GOBP_MONOVALENT_INORGANIC_CATION_HOMEOSTASIS		158	-0.194816	-0.832797	0.747748	0.949725	1	2119	tags=20%, list=11%, signal=23%
GOBP_RNA_MODIFICATION	GOBP_RNA_MODIFICATION		155	-0.287873	-0.832726	0.670588	0.949297	1	6526	tags=55%, list=34%, signal=82%
GOBP_NEGATIVE_REGULATION_OF_DNA_METABOLIC_PROCESS	GOBP_NEGATIVE_REGULATION_OF_DNA_METABOLIC_PROCESS		98	-0.224389	-0.832404	0.73384	0.949362	1	5696	tags=45%, list=29%, signal=63%
GOBP_REGULATION_OF_GLUCOSE_METABOLIC_PROCESS	GOBP_REGULATION_OF_GLUCOSE_METABOLIC_PROCESS		109	-0.169248	-0.831572	0.77169	0.950358	1	4506	tags=32%, list=23%, signal=42%
GOBP_POSITIVE_REGULATION_OF_TELOMERASE_ACTIVITY	GOBP_POSITIVE_REGULATION_OF_TELOMERASE_ACTIVITY		33	-0.287664	-0.831494	0.689788	0.949929	1	5594	tags=48%, list=29%, signal=68%
GOBP_SUBSTRATE_ADHESION_DEPENDENT_CELL_SPREADING	GOBP_SUBSTRATE_ADHESION_DEPENDENT_CELL_SPREADING		105	-0.190592	-0.831248	0.803879	0.949821	1	3303	tags=25%, list=17%, signal=30%
GOBP_REGULATION_OF_INTRACELLULAR_STEROID_HORMONE_RECEPTOR_SIGNALING_PATHWAY	GOBP_REGULATION_OF_INTRACELLULAR_STEROID_HORMONE_RECEPTOR_SIGNALING_PATHWAY		69	-0.198348	-0.831187	0.728016	0.949384	1	4660	tags=36%, list=24%, signal=47%
GOBP_REGULATION_OF_LONG_TERM_SYNAPTIC_POTENTIATION	GOBP_REGULATION_OF_LONG_TERM_SYNAPTIC_POTENTIATION		43	-0.21736	-0.830752	0.746067	0.949674	1	1881	tags=21%, list=10%, signal=23%
GOBP_REGULATION_OF_CELL_SUBSTRATE_JUNCTION_ORGANIZATION	GOBP_REGULATION_OF_CELL_SUBSTRATE_JUNCTION_ORGANIZATION		69	-0.189978	-0.830649	0.706004	0.949299	1	5159	tags=36%, list=27%, signal=49%
GOBP_MEMBRANE_PROTEIN_ECTODOMAIN_PROTEOLYSIS	GOBP_MEMBRANE_PROTEIN_ECTODOMAIN_PROTEOLYSIS		42	-0.224259	-0.830462	0.684318	0.94909	1	5631	tags=50%, list=29%, signal=70%
GOBP_POSITIVE_REGULATION_OF_RHO_PROTEIN_SIGNAL_TRANSDUCTION	GOBP_POSITIVE_REGULATION_OF_RHO_PROTEIN_SIGNAL_TRANSDUCTION		31	-0.242732	-0.830419	0.717021	0.948605	1	3248	tags=32%, list=17%, signal=39%
GOBP_REGULATION_OF_STEM_CELL_DIFFERENTIATION	GOBP_REGULATION_OF_STEM_CELL_DIFFERENTIATION		108	-0.226433	-0.829596	0.708494	0.949557	1	4801	tags=41%, list=25%, signal=54%
GOBP_REGULATION_OF_ORGAN_GROWTH	GOBP_REGULATION_OF_ORGAN_GROWTH		87	-0.195834	-0.829441	0.779279	0.949277	1	1244	tags=15%, list=6%, signal=16%
GOBP_RESPONSE_TO_LEUKEMIA_INHIBITORY_FACTOR	GOBP_RESPONSE_TO_LEUKEMIA_INHIBITORY_FACTOR		80	-0.207483	-0.829399	0.792381	0.948809	1	4941	tags=38%, list=25%, signal=50%
GOBP_AXON_EXTENSION	GOBP_AXON_EXTENSION		113	-0.186864	-0.828853	0.789954	0.949256	1	2106	tags=19%, list=11%, signal=22%
GOBP_POSITIVE_REGULATION_OF_PEPTIDYL_TYROSINE_PHOSPHORYLATION	GOBP_POSITIVE_REGULATION_OF_PEPTIDYL_TYROSINE_PHOSPHORYLATION		187	-0.185849	-0.828831	0.768908	0.948734	1	3391	tags=23%, list=17%, signal=28%
GOBP_RESPONSE_TO_CADMIUM_ION	GOBP_RESPONSE_TO_CADMIUM_ION		58	-0.201977	-0.827908	0.702213	0.94993	1	2629	tags=22%, list=14%, signal=26%
GOBP_ESTABLISHMENT_OF_PROTEIN_LOCALIZATION_TO_CHROMOSOME	GOBP_ESTABLISHMENT_OF_PROTEIN_LOCALIZATION_TO_CHROMOSOME		24	-0.363104	-0.827725	0.676923	0.949711	1	5785	tags=54%, list=30%, signal=77%
GOBP_INTRA_GOLGI_VESICLE_MEDIATED_TRANSPORT	GOBP_INTRA_GOLGI_VESICLE_MEDIATED_TRANSPORT		32	-0.272963	-0.827408	0.70101	0.949763	1	3836	tags=38%, list=20%, signal=47%
GOBP_RRNA_METHYLATION	GOBP_RRNA_METHYLATION		21	-0.376634	-0.827102	0.699612	0.949779	1	6077	tags=67%, list=31%, signal=97%
GOBP_REGULATION_OF_PROTEASOMAL_PROTEIN_CATABOLIC_PROCESS	GOBP_REGULATION_OF_PROTEASOMAL_PROTEIN_CATABOLIC_PROCESS		170	-0.198804	-0.826495	0.767821	0.950374	1	3556	tags=28%, list=18%, signal=34%
GOBP_COTRANSLATIONAL_PROTEIN_TARGETING_TO_MEMBRANE	GOBP_COTRANSLATIONAL_PROTEIN_TARGETING_TO_MEMBRANE		98	-0.394215	-0.826431	0.667932	0.949935	1	6198	tags=56%, list=32%, signal=82%
GOBP_REGULATION_OF_PROTEIN_SUMOYLATION	GOBP_REGULATION_OF_PROTEIN_SUMOYLATION		24	-0.247018	-0.826322	0.746124	0.949608	1	6652	tags=50%, list=34%, signal=76%
GOBP_PYRIMIDINE_NUCLEOBASE_METABOLIC_PROCESS	GOBP_PYRIMIDINE_NUCLEOBASE_METABOLIC_PROCESS		16	-0.285374	-0.826055	0.697026	0.949566	1	2006	tags=19%, list=10%, signal=21%
GOBP_POSITIVE_REGULATION_OF_TELOMERASE_RNA_LOCALIZATION_TO_CAJAL_BODY	GOBP_POSITIVE_REGULATION_OF_TELOMERASE_RNA_LOCALIZATION_TO_CAJAL_BODY		15	-0.444989	-0.825579	0.700368	0.949857	1	6532	tags=67%, list=34%, signal=100%
GOBP_LAMELLIPODIUM_MORPHOGENESIS	GOBP_LAMELLIPODIUM_MORPHOGENESIS		16	-0.278982	-0.824183	0.711297	0.95187	1	304	tags=13%, list=2%, signal=13%
GOBP_POSITIVE_REGULATION_OF_TRANSLATION	GOBP_POSITIVE_REGULATION_OF_TRANSLATION		124	-0.255767	-0.824097	0.689524	0.951479	1	4818	tags=36%, list=25%, signal=48%
GOBP_POSITIVE_REGULATION_OF_OSSIFICATION	GOBP_POSITIVE_REGULATION_OF_OSSIFICATION		47	-0.201144	-0.823966	0.758621	0.951158	1	1172	tags=17%, list=6%, signal=18%
GOBP_PYRIMIDINE_CONTAINING_COMPOUND_CATABOLIC_PROCESS	GOBP_PYRIMIDINE_CONTAINING_COMPOUND_CATABOLIC_PROCESS		39	-0.223174	-0.823878	0.730129	0.950755	1	3798	tags=23%, list=20%, signal=29%
GOBP_HISTONE_H2A_UBIQUITINATION	GOBP_HISTONE_H2A_UBIQUITINATION		26	-0.279672	-0.823481	0.763107	0.950903	1	4343	tags=42%, list=22%, signal=54%
GOBP_NEGATIVE_REGULATION_OF_PROTEASOMAL_UBIQUITIN_DEPENDENT_PROTEIN_CATABOLIC_PROCESS	GOBP_NEGATIVE_REGULATION_OF_PROTEASOMAL_UBIQUITIN_DEPENDENT_PROTEIN_CATABOLIC_PROCESS		33	-0.264387	-0.822517	0.715726	0.952056	1	3528	tags=30%, list=18%, signal=37%
GOBP_LIPOPROTEIN_METABOLIC_PROCESS	GOBP_LIPOPROTEIN_METABOLIC_PROCESS		129	-0.170088	-0.821886	0.822355	0.95265	1	4448	tags=30%, list=23%, signal=39%
GOBP_REGULATION_OF_GLYCOPROTEIN_METABOLIC_PROCESS	GOBP_REGULATION_OF_GLYCOPROTEIN_METABOLIC_PROCESS		46	-0.20131	-0.821802	0.770419	0.952264	1	4365	tags=33%, list=22%, signal=42%
GOBP_POSITIVE_REGULATION_OF_ACTIN_NUCLEATION	GOBP_POSITIVE_REGULATION_OF_ACTIN_NUCLEATION		15	-0.266366	-0.821634	0.726337	0.952041	1	2912	tags=27%, list=15%, signal=31%
GOBP_PROTEIN_HOMOTETRAMERIZATION	GOBP_PROTEIN_HOMOTETRAMERIZATION		55	-0.180568	-0.820959	0.80123	0.952709	1	3797	tags=25%, list=20%, signal=32%
GOBP_POSITIVE_REGULATION_OF_TELOMERE_CAPPING	GOBP_POSITIVE_REGULATION_OF_TELOMERE_CAPPING		17	-0.275327	-0.820894	0.719608	0.952272	1	4963	tags=53%, list=26%, signal=71%
GOBP_MAGNESIUM_ION_TRANSPORT	GOBP_MAGNESIUM_ION_TRANSPORT		17	-0.252462	-0.820031	0.761905	0.953268	1	4397	tags=41%, list=23%, signal=53%
GOBP_NEGATIVE_REGULATION_OF_TRANSCRIPTION_REGULATORY_REGION_DNA_BINDING	GOBP_NEGATIVE_REGULATION_OF_TRANSCRIPTION_REGULATORY_REGION_DNA_BINDING		20	-0.235092	-0.81946	0.734177	0.953758	1	2072	tags=20%, list=11%, signal=22%
GOBP_CELLULAR_RESPONSE_TO_DEXAMETHASONE_STIMULUS	GOBP_CELLULAR_RESPONSE_TO_DEXAMETHASONE_STIMULUS		29	-0.204007	-0.819426	0.770563	0.953275	1	1907	tags=21%, list=10%, signal=23%
GOBP_NEGATIVE_REGULATION_OF_HISTONE_MODIFICATION	GOBP_NEGATIVE_REGULATION_OF_HISTONE_MODIFICATION		41	-0.235865	-0.819221	0.706107	0.953097	1	2051	tags=20%, list=11%, signal=22%
GOBP_NEGATIVE_REGULATION_OF_PROTEIN_CATABOLIC_PROCESS	GOBP_NEGATIVE_REGULATION_OF_PROTEIN_CATABOLIC_PROCESS		114	-0.170897	-0.818479	0.797189	0.953813	1	3239	tags=24%, list=17%, signal=28%
GOBP_REGULATION_OF_MUSCLE_ADAPTATION	GOBP_REGULATION_OF_MUSCLE_ADAPTATION		79	-0.182421	-0.818193	0.811816	0.953771	1	3351	tags=24%, list=17%, signal=29%
GOBP_POSITIVE_REGULATION_OF_MRNA_SPLICING_VIA_SPLICEOSOME	GOBP_POSITIVE_REGULATION_OF_MRNA_SPLICING_VIA_SPLICEOSOME		22	-0.280634	-0.81794	0.690619	0.953661	1	5998	tags=59%, list=31%, signal=85%
GOBP_NATURAL_KILLER_CELL_ACTIVATION_INVOLVED_IN_IMMUNE_RESPONSE	GOBP_NATURAL_KILLER_CELL_ACTIVATION_INVOLVED_IN_IMMUNE_RESPONSE		29	-0.255073	-0.817545	0.732067	0.953854	1	898	tags=17%, list=5%, signal=18%
GOBP_ANDROGEN_METABOLIC_PROCESS	GOBP_ANDROGEN_METABOLIC_PROCESS		30	-0.209254	-0.816433	0.748936	0.955306	1	4172	tags=33%, list=21%, signal=42%
GOBP_REGULATION_OF_GLUCOSE_TRANSMEMBRANE_TRANSPORT	GOBP_REGULATION_OF_GLUCOSE_TRANSMEMBRANE_TRANSPORT		69	-0.190233	-0.815172	0.799117	0.957062	1	3351	tags=26%, list=17%, signal=31%
GOBP_FATTY_ACYL_COA_BIOSYNTHETIC_PROCESS	GOBP_FATTY_ACYL_COA_BIOSYNTHETIC_PROCESS		30	-0.238153	-0.815139	0.757085	0.956565	1	4789	tags=40%, list=25%, signal=53%
GOBP_REGULATION_OF_CIRCADIAN_RHYTHM	GOBP_REGULATION_OF_CIRCADIAN_RHYTHM		116	-0.177754	-0.8151	0.762397	0.956079	1	3240	tags=24%, list=17%, signal=29%
GOBP_GLYCOSYL_COMPOUND_CATABOLIC_PROCESS	GOBP_GLYCOSYL_COMPOUND_CATABOLIC_PROCESS		42	-0.236212	-0.815078	0.714019	0.955567	1	4720	tags=31%, list=24%, signal=41%
GOBP_PROTEIN_MONOUBIQUITINATION	GOBP_PROTEIN_MONOUBIQUITINATION		63	-0.265453	-0.814895	0.746183	0.955351	1	2924	tags=27%, list=15%, signal=32%
GOBP_ACTIVATION_OF_PHOSPHOLIPASE_C_ACTIVITY	GOBP_ACTIVATION_OF_PHOSPHOLIPASE_C_ACTIVITY		32	-0.252752	-0.814642	0.673469	0.955252	1	4264	tags=38%, list=22%, signal=48%
GOBP_RESPONSE_TO_DEXAMETHASONE	GOBP_RESPONSE_TO_DEXAMETHASONE		38	-0.198643	-0.814139	0.766292	0.955577	1	1907	tags=18%, list=10%, signal=20%
GOBP_DOPAMINE_RECEPTOR_SIGNALING_PATHWAY	GOBP_DOPAMINE_RECEPTOR_SIGNALING_PATHWAY		37	-0.231997	-0.813952	0.749482	0.955357	1	3557	tags=32%, list=18%, signal=40%
GOBP_PROTEIN_TRANSMEMBRANE_TRANSPORT	GOBP_PROTEIN_TRANSMEMBRANE_TRANSPORT		56	-0.253337	-0.813484	0.718045	0.955635	1	5586	tags=48%, list=29%, signal=67%
GOBP_ERK1_AND_ERK2_CASCADE	GOBP_ERK1_AND_ERK2_CASCADE		290	-0.174961	-0.812874	0.803922	0.956146	1	3561	tags=26%, list=18%, signal=31%
GOBP_RIBOSOMAL_LARGE_SUBUNIT_BIOGENESIS	GOBP_RIBOSOMAL_LARGE_SUBUNIT_BIOGENESIS		69	-0.369092	-0.812474	0.69403	0.956292	1	6596	tags=62%, list=34%, signal=94%
GOBP_REGULATION_OF_INTEGRIN_ACTIVATION	GOBP_REGULATION_OF_INTEGRIN_ACTIVATION		17	-0.239121	-0.811549	0.713348	0.957318	1	5378	tags=53%, list=28%, signal=73%
GOBP_POSITIVE_REGULATION_OF_NEUROGENESIS	GOBP_POSITIVE_REGULATION_OF_NEUROGENESIS		212	-0.159604	-0.811075	0.883669	0.957575	1	2711	tags=19%, list=14%, signal=22%
GOBP_POSITIVE_REGULATION_OF_ANION_TRANSMEMBRANE_TRANSPORT	GOBP_POSITIVE_REGULATION_OF_ANION_TRANSMEMBRANE_TRANSPORT		57	-0.185847	-0.811067	0.816193	0.957041	1	2185	tags=19%, list=11%, signal=22%
GOBP_REGULATION_OF_VASCULAR_ASSOCIATED_SMOOTH_MUSCLE_CELL_DIFFERENTIATION	GOBP_REGULATION_OF_VASCULAR_ASSOCIATED_SMOOTH_MUSCLE_CELL_DIFFERENTIATION		15	-0.270609	-0.810944	0.713974	0.956705	1	1637	tags=20%, list=8%, signal=22%
GOBP_POSITIVE_REGULATION_OF_OSTEOBLAST_DIFFERENTIATION	GOBP_POSITIVE_REGULATION_OF_OSTEOBLAST_DIFFERENTIATION		57	-0.181986	-0.810871	0.808989	0.956285	1	1452	tags=16%, list=7%, signal=17%
GOBP_ENDOTHELIUM_DEVELOPMENT	GOBP_ENDOTHELIUM_DEVELOPMENT		124	-0.17958	-0.81085	0.79704	0.955781	1	2315	tags=21%, list=12%, signal=24%
GOBP_OLIGOSACCHARIDE_METABOLIC_PROCESS	GOBP_OLIGOSACCHARIDE_METABOLIC_PROCESS		54	-0.203108	-0.810509	0.757778	0.955843	1	2728	tags=24%, list=14%, signal=28%
GOBP_NUCLEOSIDE_SALVAGE	GOBP_NUCLEOSIDE_SALVAGE		16	-0.283699	-0.81041	0.735294	0.955465	1	2898	tags=31%, list=15%, signal=37%
GOBP_LIPOPROTEIN_BIOSYNTHETIC_PROCESS	GOBP_LIPOPROTEIN_BIOSYNTHETIC_PROCESS		90	-0.188732	-0.809379	0.812	0.956689	1	4448	tags=32%, list=23%, signal=42%
GOBP_MICROTUBULE_POLYMERIZATION	GOBP_MICROTUBULE_POLYMERIZATION		74	-0.18516	-0.808869	0.730223	0.957034	1	3429	tags=23%, list=18%, signal=28%
GOBP_CELL_CYCLE_ARREST	GOBP_CELL_CYCLE_ARREST		229	-0.160274	-0.808758	0.824528	0.956688	1	3239	tags=22%, list=17%, signal=26%
GOBP_REGULATION_OF_MICROTUBULE_POLYMERIZATION_OR_DEPOLYMERIZATION	GOBP_REGULATION_OF_MICROTUBULE_POLYMERIZATION_OR_DEPOLYMERIZATION		76	-0.189234	-0.808175	0.771429	0.957144	1	2694	tags=21%, list=14%, signal=24%
GOBP_REGULATION_OF_RESPONSE_TO_DNA_DAMAGE_STIMULUS	GOBP_REGULATION_OF_RESPONSE_TO_DNA_DAMAGE_STIMULUS		204	-0.197268	-0.807426	0.794971	0.957898	1	3516	tags=26%, list=18%, signal=31%
GOBP_POSITIVE_REGULATION_OF_DNA_BIOSYNTHETIC_PROCESS	GOBP_POSITIVE_REGULATION_OF_DNA_BIOSYNTHETIC_PROCESS		65	-0.254463	-0.80704	0.718447	0.958018	1	5604	tags=46%, list=29%, signal=65%
GOBP_NEURON_APOPTOTIC_PROCESS	GOBP_NEURON_APOPTOTIC_PROCESS		221	-0.152266	-0.8067	0.912206	0.958058	1	3011	tags=20%, list=15%, signal=24%
GOBP_NEGATIVE_REGULATION_OF_MUSCLE_CELL_APOPTOTIC_PROCESS	GOBP_NEGATIVE_REGULATION_OF_MUSCLE_CELL_APOPTOTIC_PROCESS		33	-0.237476	-0.806553	0.75	0.957789	1	2400	tags=24%, list=12%, signal=28%
GOBP_POSITIVE_REGULATION_OF_MITOCHONDRION_ORGANIZATION	GOBP_POSITIVE_REGULATION_OF_MITOCHONDRION_ORGANIZATION		80	-0.186702	-0.805811	0.838174	0.958539	1	1457	tags=15%, list=7%, signal=16%
GOBP_DEOXYRIBOSE_PHOSPHATE_CATABOLIC_PROCESS	GOBP_DEOXYRIBOSE_PHOSPHATE_CATABOLIC_PROCESS		26	-0.253956	-0.804455	0.730189	0.960327	1	3019	tags=23%, list=16%, signal=27%
GOBP_POSITIVE_REGULATION_OF_MACROPHAGE_MIGRATION	GOBP_POSITIVE_REGULATION_OF_MACROPHAGE_MIGRATION		24	-0.251946	-0.803878	0.721757	0.960796	1	4158	tags=38%, list=21%, signal=48%
GOBP_POSITIVE_REGULATION_OF_MULTI_ORGANISM_PROCESS	GOBP_POSITIVE_REGULATION_OF_MULTI_ORGANISM_PROCESS		19	-0.273769	-0.802822	0.690763	0.962038	1	3867	tags=42%, list=20%, signal=52%
GOBP_G2_DNA_DAMAGE_CHECKPOINT	GOBP_G2_DNA_DAMAGE_CHECKPOINT		30	-0.230614	-0.802232	0.730769	0.962536	1	3402	tags=30%, list=17%, signal=36%
GOBP_REGULATION_OF_TRIGLYCERIDE_METABOLIC_PROCESS	GOBP_REGULATION_OF_TRIGLYCERIDE_METABOLIC_PROCESS		35	-0.24657	-0.801143	0.75705	0.963832	1	1513	tags=23%, list=8%, signal=25%
GOBP_ALCOHOL_METABOLIC_PROCESS	GOBP_ALCOHOL_METABOLIC_PROCESS		354	-0.150088	-0.800411	0.916844	0.964597	1	4076	tags=27%, list=21%, signal=33%
GOBP_INOSITOL_PHOSPHATE_MEDIATED_SIGNALING	GOBP_INOSITOL_PHOSPHATE_MEDIATED_SIGNALING		52	-0.196937	-0.800217	0.768722	0.964377	1	3090	tags=27%, list=16%, signal=32%
GOBP_MONOSACCHARIDE_CATABOLIC_PROCESS	GOBP_MONOSACCHARIDE_CATABOLIC_PROCESS		61	-0.186656	-0.800189	0.8	0.963881	1	2988	tags=25%, list=15%, signal=29%
GOBP_MORPHOGENESIS_OF_A_POLARIZED_EPITHELIUM	GOBP_MORPHOGENESIS_OF_A_POLARIZED_EPITHELIUM		142	-0.178813	-0.798025	0.777108	0.966997	1	4190	tags=32%, list=22%, signal=40%
GOBP_UNSATURATED_FATTY_ACID_BIOSYNTHETIC_PROCESS	GOBP_UNSATURATED_FATTY_ACID_BIOSYNTHETIC_PROCESS		46	-0.193018	-0.796752	0.795181	0.968653	1	3785	tags=26%, list=19%, signal=32%
GOBP_POSITIVE_REGULATION_OF_PROTEIN_KINASE_B_SIGNALING	GOBP_POSITIVE_REGULATION_OF_PROTEIN_KINASE_B_SIGNALING		163	-0.16919	-0.796658	0.876957	0.968264	1	3613	tags=25%, list=19%, signal=31%
GOBP_RESPONSE_TO_UV	GOBP_RESPONSE_TO_UV		140	-0.212938	-0.795716	0.787313	0.969313	1	4951	tags=34%, list=25%, signal=46%
GOBP_NEGATIVE_REGULATION_OF_ANOIKIS	GOBP_NEGATIVE_REGULATION_OF_ANOIKIS		17	-0.249622	-0.794925	0.758197	0.970089	1	5092	tags=41%, list=26%, signal=56%
GOBP_REGULATION_OF_CELL_MATRIX_ADHESION	GOBP_REGULATION_OF_CELL_MATRIX_ADHESION		119	-0.17253	-0.794304	0.818777	0.970597	1	3305	tags=23%, list=17%, signal=27%
GOBP_NEGATIVE_REGULATION_OF_NECROTIC_CELL_DEATH	GOBP_NEGATIVE_REGULATION_OF_NECROTIC_CELL_DEATH		17	-0.253466	-0.794124	0.757895	0.970366	1	1486	tags=24%, list=8%, signal=25%
GOBP_REGULATION_OF_KERATINOCYTE_PROLIFERATION	GOBP_REGULATION_OF_KERATINOCYTE_PROLIFERATION		35	-0.226456	-0.793974	0.787234	0.970078	1	3046	tags=26%, list=16%, signal=30%
GOBP_POSITIVE_REGULATION_OF_CREB_TRANSCRIPTION_FACTOR_ACTIVITY	GOBP_POSITIVE_REGULATION_OF_CREB_TRANSCRIPTION_FACTOR_ACTIVITY		19	-0.235783	-0.793662	0.719101	0.970036	1	234	tags=11%, list=1%, signal=11%
GOBP_ACETYL_COA_METABOLIC_PROCESS	GOBP_ACETYL_COA_METABOLIC_PROCESS		38	-0.226917	-0.792523	0.775794	0.971362	1	5417	tags=42%, list=28%, signal=58%
GOBP_DNA_BIOSYNTHETIC_PROCESS	GOBP_DNA_BIOSYNTHETIC_PROCESS		179	-0.220298	-0.792347	0.767308	0.971094	1	4984	tags=38%, list=26%, signal=51%
GOBP_DOUBLE_STRAND_BREAK_REPAIR	GOBP_DOUBLE_STRAND_BREAK_REPAIR		231	-0.226049	-0.792066	0.754682	0.971037	1	4012	tags=30%, list=21%, signal=37%
GOBP_RESPONSE_TO_FUNGUS	GOBP_RESPONSE_TO_FUNGUS		50	-0.233816	-0.792001	0.692784	0.970588	1	2561	tags=24%, list=13%, signal=28%
GOBP_RRNA_CONTAINING_RIBONUCLEOPROTEIN_COMPLEX_EXPORT_FROM_NUCLEUS	GOBP_RRNA_CONTAINING_RIBONUCLEOPROTEIN_COMPLEX_EXPORT_FROM_NUCLEUS		15	-0.401418	-0.789953	0.709056	0.973447	1	6412	tags=73%, list=33%, signal=109%
GOBP_POSITIVE_REGULATION_OF_DNA_REPAIR	GOBP_POSITIVE_REGULATION_OF_DNA_REPAIR		67	-0.195411	-0.789842	0.809901	0.973062	1	3838	tags=28%, list=20%, signal=35%
GOBP_GLIAL_CELL_DEVELOPMENT	GOBP_GLIAL_CELL_DEVELOPMENT		108	-0.185041	-0.789779	0.875803	0.972639	1	3146	tags=25%, list=16%, signal=30%
GOBP_PEROXISOME_PROLIFERATOR_ACTIVATED_RECEPTOR_SIGNALING_PATHWAY	GOBP_PEROXISOME_PROLIFERATOR_ACTIVATED_RECEPTOR_SIGNALING_PATHWAY		20	-0.234895	-0.789388	0.760722	0.972762	1	2981	tags=30%, list=15%, signal=35%
GOBP_NEGATIVE_REGULATION_OF_MITOTIC_CELL_CYCLE	GOBP_NEGATIVE_REGULATION_OF_MITOTIC_CELL_CYCLE		292	-0.211172	-0.789052	0.766667	0.972817	1	4231	tags=32%, list=22%, signal=40%
GOBP_ENGULFMENT_OF_APOPTOTIC_CELL	GOBP_ENGULFMENT_OF_APOPTOTIC_CELL		18	-0.266196	-0.788848	0.783898	0.9726	1	674	tags=17%, list=3%, signal=17%
GOBP_FATTY_ACID_BETA_OXIDATION_USING_ACYL_COA_OXIDASE	GOBP_FATTY_ACID_BETA_OXIDATION_USING_ACYL_COA_OXIDASE		15	-0.266235	-0.788185	0.743539	0.973166	1	3069	tags=27%, list=16%, signal=32%
GOBP_SMOOTH_MUSCLE_CELL_MIGRATION	GOBP_SMOOTH_MUSCLE_CELL_MIGRATION		64	-0.203847	-0.788076	0.81104	0.9728	1	2658	tags=23%, list=14%, signal=27%
GOBP_REGULATION_OF_CELL_GROWTH_INVOLVED_IN_CARDIAC_MUSCLE_CELL_DEVELOPMENT	GOBP_REGULATION_OF_CELL_GROWTH_INVOLVED_IN_CARDIAC_MUSCLE_CELL_DEVELOPMENT		18	-0.243946	-0.787595	0.7827	0.973021	1	44	tags=11%, list=0%, signal=11%
GOBP_PROTEIN_KINASE_B_SIGNALING	GOBP_PROTEIN_KINASE_B_SIGNALING		244	-0.157171	-0.787584	0.957684	0.972503	1	3092	tags=21%, list=16%, signal=25%
GOBP_REGULATION_OF_SMOOTH_MUSCLE_CELL_DIFFERENTIATION	GOBP_REGULATION_OF_SMOOTH_MUSCLE_CELL_DIFFERENTIATION		30	-0.214588	-0.787484	0.763285	0.972129	1	2981	tags=23%, list=15%, signal=28%
GOBP_SUBSTANTIA_NIGRA_DEVELOPMENT	GOBP_SUBSTANTIA_NIGRA_DEVELOPMENT		39	-0.193693	-0.78714	0.822086	0.972138	1	6363	tags=54%, list=33%, signal=80%
GOBP_NEGATIVE_REGULATION_OF_INTRACELLULAR_STEROID_HORMONE_RECEPTOR_SIGNALING_PATHWAY	GOBP_NEGATIVE_REGULATION_OF_INTRACELLULAR_STEROID_HORMONE_RECEPTOR_SIGNALING_PATHWAY		34	-0.214494	-0.786825	0.743158	0.972092	1	3990	tags=32%, list=21%, signal=41%
GOBP_RIBOSOMAL_SMALL_SUBUNIT_ASSEMBLY	GOBP_RIBOSOMAL_SMALL_SUBUNIT_ASSEMBLY		17	-0.384155	-0.786218	0.722868	0.972523	1	6198	tags=65%, list=32%, signal=95%
GOBP_FAT_CELL_DIFFERENTIATION	GOBP_FAT_CELL_DIFFERENTIATION		211	-0.16552	-0.785436	0.922912	0.973278	1	2456	tags=18%, list=13%, signal=20%
GOBP_NEGATIVE_REGULATION_OF_DNA_BIOSYNTHETIC_PROCESS	GOBP_NEGATIVE_REGULATION_OF_DNA_BIOSYNTHETIC_PROCESS		35	-0.213275	-0.785115	0.793499	0.973217	1	3604	tags=29%, list=19%, signal=35%
GOBP_TRANSPORT_ALONG_MICROTUBULE	GOBP_TRANSPORT_ALONG_MICROTUBULE		148	-0.168351	-0.784843	0.856031	0.973094	1	3767	tags=27%, list=19%, signal=33%
GOBP_CARBOHYDRATE_DERIVATIVE_CATABOLIC_PROCESS	GOBP_CARBOHYDRATE_DERIVATIVE_CATABOLIC_PROCESS		189	-0.168515	-0.783787	0.817048	0.974235	1	3270	tags=22%, list=17%, signal=26%
GOBP_STEM_CELL_DIVISION	GOBP_STEM_CELL_DIVISION		24	-0.211986	-0.783668	0.805845	0.973878	1	4391	tags=33%, list=23%, signal=43%
GOBP_TRIGLYCERIDE_BIOSYNTHETIC_PROCESS	GOBP_TRIGLYCERIDE_BIOSYNTHETIC_PROCESS		37	-0.235737	-0.782872	0.76971	0.974665	1	1791	tags=22%, list=9%, signal=24%
GOBP_MATING_BEHAVIOR	GOBP_MATING_BEHAVIOR		21	-0.256697	-0.781758	0.782077	0.975911	1	856	tags=19%, list=4%, signal=20%
GOBP_POSITIVE_REGULATION_OF_CELL_ADHESION_MEDIATED_BY_INTEGRIN	GOBP_POSITIVE_REGULATION_OF_CELL_ADHESION_MEDIATED_BY_INTEGRIN		21	-0.222937	-0.781624	0.797938	0.97558	1	5115	tags=48%, list=26%, signal=65%
GOBP_ALCOHOL_BIOSYNTHETIC_PROCESS	GOBP_ALCOHOL_BIOSYNTHETIC_PROCESS		149	-0.15468	-0.781463	0.848126	0.975284	1	4011	tags=25%, list=21%, signal=31%
GOBP_GLYCOSYL_COMPOUND_METABOLIC_PROCESS	GOBP_GLYCOSYL_COMPOUND_METABOLIC_PROCESS		122	-0.199053	-0.781055	0.808194	0.975399	1	4897	tags=33%, list=25%, signal=44%
GOBP_APOPTOTIC_DNA_FRAGMENTATION	GOBP_APOPTOTIC_DNA_FRAGMENTATION		22	-0.24274	-0.780927	0.749515	0.975065	1	1939	tags=18%, list=10%, signal=20%
GOBP_NEGATIVE_REGULATION_OF_HEMOPOIESIS	GOBP_NEGATIVE_REGULATION_OF_HEMOPOIESIS		98	-0.173529	-0.78089	0.820926	0.974588	1	2334	tags=17%, list=12%, signal=20%
GOBP_GPI_ANCHOR_METABOLIC_PROCESS	GOBP_GPI_ANCHOR_METABOLIC_PROCESS		31	-0.247987	-0.780592	0.81409	0.974566	1	4877	tags=39%, list=25%, signal=52%
GOBP_POSITIVE_REGULATION_OF_LIPID_LOCALIZATION	GOBP_POSITIVE_REGULATION_OF_LIPID_LOCALIZATION		106	-0.185055	-0.780587	0.82516	0.974034	1	1910	tags=17%, list=10%, signal=19%
GOBP_DEFENSE_RESPONSE_TO_GRAM_POSITIVE_BACTERIUM	GOBP_DEFENSE_RESPONSE_TO_GRAM_POSITIVE_BACTERIUM		83	-0.202447	-0.780466	0.760504	0.973674	1	3352	tags=27%, list=17%, signal=32%
GOBP_RESPONSE_TO_HEPATOCYTE_GROWTH_FACTOR	GOBP_RESPONSE_TO_HEPATOCYTE_GROWTH_FACTOR		18	-0.235866	-0.77972	0.77	0.974279	1	1613	tags=17%, list=8%, signal=18%
GOBP_REGULATION_OF_DNA_RECOMBINATION	GOBP_REGULATION_OF_DNA_RECOMBINATION		84	-0.220379	-0.779288	0.804971	0.97441	1	5939	tags=46%, list=31%, signal=67%
GOBP_REGULATION_OF_LIPID_CATABOLIC_PROCESS	GOBP_REGULATION_OF_LIPID_CATABOLIC_PROCESS		58	-0.203454	-0.778832	0.789588	0.974602	1	3871	tags=29%, list=20%, signal=36%
GOBP_MITOTIC_METAPHASE_PLATE_CONGRESSION	GOBP_MITOTIC_METAPHASE_PLATE_CONGRESSION		50	-0.30228	-0.778026	0.732955	0.975363	1	5554	tags=52%, list=29%, signal=73%
GOBP_GLUCOSE_IMPORT	GOBP_GLUCOSE_IMPORT		64	-0.186162	-0.776913	0.803532	0.976546	1	2255	tags=20%, list=12%, signal=23%
GOBP_LEUKOCYTE_TETHERING_OR_ROLLING	GOBP_LEUKOCYTE_TETHERING_OR_ROLLING		29	-0.215048	-0.776601	0.774648	0.97649	1	5449	tags=45%, list=28%, signal=62%
GOBP_GLIOGENESIS	GOBP_GLIOGENESIS		273	-0.162115	-0.776462	0.937634	0.976174	1	1999	tags=17%, list=10%, signal=19%
GOBP_SIGNAL_TRANSDUCTION_BY_P53_CLASS_MEDIATOR	GOBP_SIGNAL_TRANSDUCTION_BY_P53_CLASS_MEDIATOR		253	-0.210664	-0.776323	0.812854	0.975838	1	4150	tags=31%, list=21%, signal=39%
GOBP_RESPONSE_TO_RADIATION	GOBP_RESPONSE_TO_RADIATION		423	-0.141981	-0.776188	0.887574	0.975518	1	3918	tags=24%, list=20%, signal=30%
GOBP_CELLULAR_RESPONSE_TO_PROSTAGLANDIN_STIMULUS	GOBP_CELLULAR_RESPONSE_TO_PROSTAGLANDIN_STIMULUS		20	-0.227001	-0.776025	0.786948	0.975255	1	3193	tags=30%, list=16%, signal=36%
GOBP_CALCIUM_MEDIATED_SIGNALING	GOBP_CALCIUM_MEDIATED_SIGNALING		190	-0.180909	-0.775574	0.8322	0.975422	1	3751	tags=27%, list=19%, signal=34%
GOBP_NEGATIVE_REGULATION_OF_MYELOID_LEUKOCYTE_DIFFERENTIATION	GOBP_NEGATIVE_REGULATION_OF_MYELOID_LEUKOCYTE_DIFFERENTIATION		46	-0.199204	-0.775528	0.795276	0.974951	1	2220	tags=17%, list=11%, signal=20%
GOBP_REGULATION_OF_MACROPHAGE_DERIVED_FOAM_CELL_DIFFERENTIATION	GOBP_REGULATION_OF_MACROPHAGE_DERIVED_FOAM_CELL_DIFFERENTIATION		31	-0.225572	-0.773691	0.757322	0.977272	1	3116	tags=26%, list=16%, signal=31%
GOBP_NEGATIVE_REGULATION_OF_CHROMATIN_ORGANIZATION	GOBP_NEGATIVE_REGULATION_OF_CHROMATIN_ORGANIZATION		50	-0.21781	-0.773368	0.788168	0.977247	1	5143	tags=36%, list=26%, signal=49%
GOBP_REGULATION_OF_MICROTUBULE_DEPOLYMERIZATION	GOBP_REGULATION_OF_MICROTUBULE_DEPOLYMERIZATION		27	-0.22151	-0.773034	0.809524	0.977212	1	1597	tags=19%, list=8%, signal=20%
GOBP_POSITIVE_REGULATION_OF_SMOOTH_MUSCLE_CELL_MIGRATION	GOBP_POSITIVE_REGULATION_OF_SMOOTH_MUSCLE_CELL_MIGRATION		36	-0.232442	-0.772349	0.769892	0.977734	1	1309	tags=19%, list=7%, signal=21%
GOBP_MITOCHONDRIAL_ELECTRON_TRANSPORT_CYTOCHROME_C_TO_OXYGEN	GOBP_MITOCHONDRIAL_ELECTRON_TRANSPORT_CYTOCHROME_C_TO_OXYGEN		16	-0.315718	-0.77222	0.724528	0.977384	1	2070	tags=25%, list=11%, signal=28%
GOBP_INTEGRIN_ACTIVATION	GOBP_INTEGRIN_ACTIVATION		25	-0.209625	-0.77098	0.80819	0.97882	1	5541	tags=48%, list=28%, signal=67%
GOBP_ACUTE_INFLAMMATORY_RESPONSE_TO_ANTIGENIC_STIMULUS	GOBP_ACUTE_INFLAMMATORY_RESPONSE_TO_ANTIGENIC_STIMULUS		22	-0.250805	-0.77013	0.706783	0.979628	1	5162	tags=41%, list=27%, signal=56%
GOBP_NEGATIVE_REGULATION_OF_CELL_CYCLE_G2_M_PHASE_TRANSITION	GOBP_NEGATIVE_REGULATION_OF_CELL_CYCLE_G2_M_PHASE_TRANSITION		102	-0.250915	-0.769614	0.760536	0.979872	1	4190	tags=37%, list=22%, signal=47%
GOBP_CELL_ADHESION_MEDIATED_BY_INTEGRIN	GOBP_CELL_ADHESION_MEDIATED_BY_INTEGRIN		69	-0.177634	-0.769133	0.864693	0.980065	1	5260	tags=39%, list=27%, signal=53%
GOBP_REGULATION_OF_SIGNAL_TRANSDUCTION_BY_P53_CLASS_MEDIATOR	GOBP_REGULATION_OF_SIGNAL_TRANSDUCTION_BY_P53_CLASS_MEDIATOR		169	-0.23124	-0.768141	0.782609	0.981039	1	5342	tags=41%, list=27%, signal=56%
GOBP_RRNA_METABOLIC_PROCESS	GOBP_RRNA_METABOLIC_PROCESS		221	-0.298466	-0.767576	0.697543	0.981358	1	6077	tags=51%, list=31%, signal=74%
GOBP_CELLULAR_RESPONSE_TO_ACID_CHEMICAL	GOBP_CELLULAR_RESPONSE_TO_ACID_CHEMICAL		63	-0.178894	-0.766845	0.831579	0.981986	1	5033	tags=37%, list=26%, signal=49%
GOBP_REGULATION_OF_BONE_MINERALIZATION	GOBP_REGULATION_OF_BONE_MINERALIZATION		71	-0.175072	-0.766816	0.889151	0.981496	1	3950	tags=30%, list=20%, signal=37%
GOBP_HYALURONAN_CATABOLIC_PROCESS	GOBP_HYALURONAN_CATABOLIC_PROCESS		17	-0.251168	-0.766726	0.815846	0.981096	1	2396	tags=29%, list=12%, signal=34%
GOBP_ALCOHOL_CATABOLIC_PROCESS	GOBP_ALCOHOL_CATABOLIC_PROCESS		50	-0.191006	-0.76652	0.842	0.980892	1	3441	tags=26%, list=18%, signal=32%
GOBP_NEGATIVE_REGULATION_OF_DNA_BINDING	GOBP_NEGATIVE_REGULATION_OF_DNA_BINDING		51	-0.184382	-0.766513	0.873786	0.980367	1	4116	tags=29%, list=21%, signal=37%
GOBP_REGULATION_OF_CYTOKINESIS	GOBP_REGULATION_OF_CYTOKINESIS		84	-0.173942	-0.766134	0.816981	0.980448	1	1753	tags=17%, list=9%, signal=18%
GOBP_REGULATION_OF_OXIDATIVE_STRESS_INDUCED_INTRINSIC_APOPTOTIC_SIGNALING_PATHWAY	GOBP_REGULATION_OF_OXIDATIVE_STRESS_INDUCED_INTRINSIC_APOPTOTIC_SIGNALING_PATHWAY		26	-0.264039	-0.765841	0.777577	0.980371	1	4800	tags=46%, list=25%, signal=61%
GOBP_SULFUR_AMINO_ACID_BIOSYNTHETIC_PROCESS	GOBP_SULFUR_AMINO_ACID_BIOSYNTHETIC_PROCESS		16	-0.285099	-0.765185	0.810204	0.980807	1	6332	tags=50%, list=33%, signal=74%
GOBP_NUCLEOBASE_CONTAINING_SMALL_MOLECULE_BIOSYNTHETIC_PROCESS	GOBP_NUCLEOBASE_CONTAINING_SMALL_MOLECULE_BIOSYNTHETIC_PROCESS		108	-0.172176	-0.764355	0.834532	0.98152	1	3372	tags=23%, list=17%, signal=28%
GOBP_PURINE_NUCLEOSIDE_BIOSYNTHETIC_PROCESS	GOBP_PURINE_NUCLEOSIDE_BIOSYNTHETIC_PROCESS		19	-0.296844	-0.764096	0.720588	0.981354	1	2898	tags=26%, list=15%, signal=31%
GOBP_NEGATIVE_REGULATION_OF_SIGNAL_TRANSDUCTION_BY_P53_CLASS_MEDIATOR	GOBP_NEGATIVE_REGULATION_OF_SIGNAL_TRANSDUCTION_BY_P53_CLASS_MEDIATOR		25	-0.255322	-0.763029	0.797642	0.982425	1	2981	tags=24%, list=15%, signal=28%
GOBP_REGULATION_OF_CELL_SUBSTRATE_ADHESION	GOBP_REGULATION_OF_CELL_SUBSTRATE_ADHESION		206	-0.163091	-0.762966	0.925439	0.981999	1	3305	tags=23%, list=17%, signal=27%
GOBP_POSITIVE_REGULATION_OF_FATTY_ACID_METABOLIC_PROCESS	GOBP_POSITIVE_REGULATION_OF_FATTY_ACID_METABOLIC_PROCESS		36	-0.217726	-0.762436	0.792181	0.982282	1	1938	tags=19%, list=10%, signal=22%
GOBP_TYROSINE_PHOSPHORYLATION_OF_STAT_PROTEIN	GOBP_TYROSINE_PHOSPHORYLATION_OF_STAT_PROTEIN		79	-0.173484	-0.76238	0.865424	0.981837	1	2345	tags=18%, list=12%, signal=20%
GOBP_V_D_J_RECOMBINATION	GOBP_V_D_J_RECOMBINATION		15	-0.349681	-0.762025	0.740883	0.981834	1	6248	tags=67%, list=32%, signal=98%
GOBP_MITOCHONDRION_ORGANIZATION	GOBP_MITOCHONDRION_ORGANIZATION		479	-0.198033	-0.761965	0.812977	0.981383	1	5645	tags=41%, list=29%, signal=56%
GOBP_POLYAMINE_METABOLIC_PROCESS	GOBP_POLYAMINE_METABOLIC_PROCESS		17	-0.213121	-0.761961	0.807692	0.980855	1	2827	tags=24%, list=15%, signal=28%
GOBP_REGULATION_OF_CELL_DEVELOPMENT	GOBP_REGULATION_OF_CELL_DEVELOPMENT		465	-0.152924	-0.761178	0.960094	0.981566	1	2149	tags=17%, list=11%, signal=18%
GOBP_REGULATION_OF_MICROTUBULE_BASED_PROCESS	GOBP_REGULATION_OF_MICROTUBULE_BASED_PROCESS		216	-0.145946	-0.761096	0.871102	0.98116	1	3024	tags=19%, list=16%, signal=23%
GOBP_DNA_METHYLATION_OR_DEMETHYLATION	GOBP_DNA_METHYLATION_OR_DEMETHYLATION		92	-0.182331	-0.76089	0.771543	0.980922	1	3557	tags=23%, list=18%, signal=28%
GOBP_MITOTIC_SPINDLE_ORGANIZATION	GOBP_MITOTIC_SPINDLE_ORGANIZATION		110	-0.237142	-0.760719	0.792233	0.980644	1	3570	tags=30%, list=18%, signal=37%
GOBP_HEART_GROWTH	GOBP_HEART_GROWTH		81	-0.185771	-0.760326	0.874715	0.98067	1	1501	tags=16%, list=8%, signal=17%
GOBP_NEGATIVE_REGULATION_OF_CELL_CYCLE_G1_S_PHASE_TRANSITION	GOBP_NEGATIVE_REGULATION_OF_CELL_CYCLE_G1_S_PHASE_TRANSITION		102	-0.188514	-0.759935	0.794776	0.980708	1	3239	tags=25%, list=17%, signal=30%
GOBP_PROTEIN_TARGETING_TO_MEMBRANE	GOBP_PROTEIN_TARGETING_TO_MEMBRANE		195	-0.239232	-0.75903	0.68	0.981481	1	5938	tags=46%, list=31%, signal=65%
GOBP_REGULATION_OF_DNA_BINDING	GOBP_REGULATION_OF_DNA_BINDING		113	-0.161333	-0.758982	0.868472	0.981029	1	4116	tags=27%, list=21%, signal=33%
GOBP_POSITIVE_REGULATION_OF_VASCULAR_ASSOCIATED_SMOOTH_MUSCLE_CELL_PROLIFERATION	GOBP_POSITIVE_REGULATION_OF_VASCULAR_ASSOCIATED_SMOOTH_MUSCLE_CELL_PROLIFERATION		33	-0.22037	-0.758861	0.807359	0.980673	1	3380	tags=27%, list=17%, signal=33%
GOBP_ICOSANOID_METABOLIC_PROCESS	GOBP_ICOSANOID_METABOLIC_PROCESS		108	-0.177448	-0.758662	0.858672	0.980439	1	1969	tags=17%, list=10%, signal=18%
GOBP_CYTOPLASMIC_TRANSLATIONAL_INITIATION	GOBP_CYTOPLASMIC_TRANSLATIONAL_INITIATION		32	-0.361889	-0.758537	0.727447	0.980116	1	6319	tags=69%, list=32%, signal=102%
GOBP_DIACYLGLYCEROL_METABOLIC_PROCESS	GOBP_DIACYLGLYCEROL_METABOLIC_PROCESS		25	-0.242461	-0.758136	0.770213	0.980163	1	3761	tags=32%, list=19%, signal=40%
GOBP_PULMONARY_VALVE_DEVELOPMENT	GOBP_PULMONARY_VALVE_DEVELOPMENT		21	-0.264891	-0.75809	0.779582	0.979705	1	684	tags=19%, list=4%, signal=20%
GOBP_MITOTIC_G1_S_TRANSITION_CHECKPOINT	GOBP_MITOTIC_G1_S_TRANSITION_CHECKPOINT		61	-0.216563	-0.758037	0.763462	0.97925	1	3239	tags=30%, list=17%, signal=35%
GOBP_REGULATION_OF_ARP2_3_COMPLEX_MEDIATED_ACTIN_NUCLEATION	GOBP_REGULATION_OF_ARP2_3_COMPLEX_MEDIATED_ACTIN_NUCLEATION		20	-0.210564	-0.75775	0.838641	0.979165	1	2180	tags=20%, list=11%, signal=23%
GOBP_MICROTUBULE_POLYMERIZATION_OR_DEPOLYMERIZATION	GOBP_MICROTUBULE_POLYMERIZATION_OR_DEPOLYMERIZATION		109	-0.166791	-0.757567	0.84188	0.978919	1	1597	tags=15%, list=8%, signal=16%
GOBP_CHROMATIN_ASSEMBLY_OR_DISASSEMBLY	GOBP_CHROMATIN_ASSEMBLY_OR_DISASSEMBLY		136	-0.227439	-0.757393	0.749049	0.978668	1	5733	tags=43%, list=29%, signal=60%
GOBP_PROTEIN_K11_LINKED_UBIQUITINATION	GOBP_PROTEIN_K11_LINKED_UBIQUITINATION		27	-0.270116	-0.756749	0.800384	0.979055	1	3430	tags=33%, list=18%, signal=40%
GOBP_PROTEIN_TETRAMERIZATION	GOBP_PROTEIN_TETRAMERIZATION		82	-0.152141	-0.756148	0.928118	0.979424	1	4125	tags=27%, list=21%, signal=34%
GOBP_CELL_GROWTH	GOBP_CELL_GROWTH		445	-0.141465	-0.756015	0.969027	0.979097	1	2981	tags=19%, list=15%, signal=22%
GOBP_REGULATION_OF_MRNA_POLYADENYLATION	GOBP_REGULATION_OF_MRNA_POLYADENYLATION		16	-0.258445	-0.755925	0.748047	0.978701	1	5209	tags=44%, list=27%, signal=60%
GOBP_REGULATION_OF_CELL_PROJECTION_ASSEMBLY	GOBP_REGULATION_OF_CELL_PROJECTION_ASSEMBLY		174	-0.142194	-0.755242	0.887417	0.979151	1	2424	tags=16%, list=12%, signal=18%
GOBP_CELLULAR_RESPIRATION	GOBP_CELLULAR_RESPIRATION		168	-0.25917	-0.754937	0.751434	0.97905	1	5828	tags=48%, list=30%, signal=67%
GOBP_PROTEIN_K63_LINKED_DEUBIQUITINATION	GOBP_PROTEIN_K63_LINKED_DEUBIQUITINATION		30	-0.245895	-0.754379	0.834951	0.979323	1	5571	tags=50%, list=29%, signal=70%
GOBP_NUCLEOSIDE_TRIPHOSPHATE_BIOSYNTHETIC_PROCESS	GOBP_NUCLEOSIDE_TRIPHOSPHATE_BIOSYNTHETIC_PROCESS		56	-0.198188	-0.75263	0.801572	0.981358	1	2531	tags=20%, list=13%, signal=23%
GOBP_T_HELPER_1_CELL_DIFFERENTIATION	GOBP_T_HELPER_1_CELL_DIFFERENTIATION		17	-0.264613	-0.752555	0.757937	0.980943	1	6433	tags=53%, list=33%, signal=79%
GOBP_KERATINOCYTE_MIGRATION	GOBP_KERATINOCYTE_MIGRATION		18	-0.246953	-0.75237	0.762887	0.980664	1	4719	tags=39%, list=24%, signal=51%
GOBP_T_CELL_CHEMOTAXIS	GOBP_T_CELL_CHEMOTAXIS		25	-0.21746	-0.751879	0.787755	0.980872	1	5251	tags=40%, list=27%, signal=55%
GOBP_CYTOPLASMIC_TRANSLATION	GOBP_CYTOPLASMIC_TRANSLATION		98	-0.306714	-0.751017	0.712665	0.981612	1	6164	tags=54%, list=32%, signal=79%
GOBP_POSTREPLICATION_REPAIR	GOBP_POSTREPLICATION_REPAIR		50	-0.263387	-0.751001	0.756052	0.981115	1	5247	tags=42%, list=27%, signal=57%
GOBP_CELLULAR_RESPONSE_TO_RADIATION	GOBP_CELLULAR_RESPONSE_TO_RADIATION		181	-0.161193	-0.748968	0.897004	0.983524	1	3672	tags=24%, list=19%, signal=29%
GOBP_ENERGY_DERIVATION_BY_OXIDATION_OF_ORGANIC_COMPOUNDS	GOBP_ENERGY_DERIVATION_BY_OXIDATION_OF_ORGANIC_COMPOUNDS		256	-0.197373	-0.748675	0.824324	0.983391	1	5537	tags=41%, list=28%, signal=56%
GOBP_FATTY_ACID_BIOSYNTHETIC_PROCESS	GOBP_FATTY_ACID_BIOSYNTHETIC_PROCESS		157	-0.142607	-0.748455	0.942308	0.983163	1	3937	tags=24%, list=20%, signal=29%
GOBP_HISTONE_UBIQUITINATION	GOBP_HISTONE_UBIQUITINATION		47	-0.25309	-0.748218	0.842209	0.982959	1	5005	tags=40%, list=26%, signal=54%
GOBP_REGULATION_OF_CELL_MIGRATION_INVOLVED_IN_SPROUTING_ANGIOGENESIS	GOBP_REGULATION_OF_CELL_MIGRATION_INVOLVED_IN_SPROUTING_ANGIOGENESIS		36	-0.187519	-0.747333	0.853659	0.983665	1	4144	tags=28%, list=21%, signal=35%
GOBP_SIGNAL_TRANSDUCTION_INVOLVED_IN_CELL_CYCLE_CHECKPOINT	GOBP_SIGNAL_TRANSDUCTION_INVOLVED_IN_CELL_CYCLE_CHECKPOINT		73	-0.207894	-0.747298	0.778626	0.983185	1	3402	tags=30%, list=17%, signal=36%
GOBP_RIBOSOME_BIOGENESIS	GOBP_RIBOSOME_BIOGENESIS		285	-0.292421	-0.747074	0.718336	0.982984	1	6444	tags=55%, list=33%, signal=82%
GOBP_PREASSEMBLY_OF_GPI_ANCHOR_IN_ER_MEMBRANE	GOBP_PREASSEMBLY_OF_GPI_ANCHOR_IN_ER_MEMBRANE		17	-0.272184	-0.747067	0.840864	0.982475	1	5884	tags=47%, list=30%, signal=67%
GOBP_HISTONE_MONOUBIQUITINATION	GOBP_HISTONE_MONOUBIQUITINATION		29	-0.270338	-0.746241	0.817289	0.983141	1	4711	tags=41%, list=24%, signal=55%
GOBP_REGULATION_OF_STEROID_METABOLIC_PROCESS	GOBP_REGULATION_OF_STEROID_METABOLIC_PROCESS		113	-0.148332	-0.74612	0.946281	0.98279	1	3766	tags=24%, list=19%, signal=29%
GOBP_AMINE_METABOLIC_PROCESS	GOBP_AMINE_METABOLIC_PROCESS		153	-0.146135	-0.746009	0.927856	0.982419	1	4190	tags=28%, list=22%, signal=36%
GOBP_TRANSCRIPTION_BY_RNA_POLYMERASE_III	GOBP_TRANSCRIPTION_BY_RNA_POLYMERASE_III		46	-0.238543	-0.745811	0.794007	0.98217	1	2748	tags=22%, list=14%, signal=25%
GOBP_REGULATION_OF_ANDROGEN_RECEPTOR_SIGNALING_PATHWAY	GOBP_REGULATION_OF_ANDROGEN_RECEPTOR_SIGNALING_PATHWAY		25	-0.22544	-0.745662	0.796715	0.981845	1	4651	tags=40%, list=24%, signal=52%
GOBP_SULFUR_COMPOUND_METABOLIC_PROCESS	GOBP_SULFUR_COMPOUND_METABOLIC_PROCESS		354	-0.135363	-0.745612	0.919325	0.981389	1	4935	tags=31%, list=25%, signal=40%
GOBP_POSITIVE_REGULATION_OF_PEPTIDYL_THREONINE_PHOSPHORYLATION	GOBP_POSITIVE_REGULATION_OF_PEPTIDYL_THREONINE_PHOSPHORYLATION		29	-0.22116	-0.745359	0.794549	0.981231	1	4083	tags=34%, list=21%, signal=44%
GOBP_NEGATIVE_REGULATION_OF_RECEPTOR_SIGNALING_PATHWAY_VIA_JAK_STAT	GOBP_NEGATIVE_REGULATION_OF_RECEPTOR_SIGNALING_PATHWAY_VIA_JAK_STAT		23	-0.234474	-0.74528	0.825336	0.980813	1	5067	tags=39%, list=26%, signal=53%
GOBP_GLYCOSYL_COMPOUND_BIOSYNTHETIC_PROCESS	GOBP_GLYCOSYL_COMPOUND_BIOSYNTHETIC_PROCESS		38	-0.237069	-0.745261	0.768224	0.980322	1	2898	tags=24%, list=15%, signal=28%
GOBP_CELLULAR_RESPONSE_TO_ZINC_ION	GOBP_CELLULAR_RESPONSE_TO_ZINC_ION		23	-0.228097	-0.74508	0.802708	0.980062	1	2920	tags=26%, list=15%, signal=31%
GOBP_NEGATIVE_REGULATION_OF_DNA_REPAIR	GOBP_NEGATIVE_REGULATION_OF_DNA_REPAIR		28	-0.231888	-0.74492	0.815939	0.979794	1	2772	tags=25%, list=14%, signal=29%
GOBP_ETHER_METABOLIC_PROCESS	GOBP_ETHER_METABOLIC_PROCESS		24	-0.210331	-0.744595	0.805274	0.979761	1	4206	tags=38%, list=22%, signal=48%
GOBP_NEGATIVE_REGULATION_OF_CELL_CYCLE_PHASE_TRANSITION	GOBP_NEGATIVE_REGULATION_OF_CELL_CYCLE_PHASE_TRANSITION		237	-0.210195	-0.744058	0.795066	0.979932	1	4190	tags=32%, list=22%, signal=40%
GOBP_POSITIVE_REGULATION_OF_CELL_CYCLE_PROCESS	GOBP_POSITIVE_REGULATION_OF_CELL_CYCLE_PROCESS		278	-0.160128	-0.744032	0.854779	0.979454	1	3502	tags=24%, list=18%, signal=29%
GOBP_PROTEIN_DNA_COMPLEX_DISASSEMBLY	GOBP_PROTEIN_DNA_COMPLEX_DISASSEMBLY		18	-0.280321	-0.743488	0.728464	0.979647	1	5637	tags=50%, list=29%, signal=70%
GOBP_EXIT_FROM_MITOSIS	GOBP_EXIT_FROM_MITOSIS		27	-0.25224	-0.742679	0.837022	0.980256	1	5032	tags=41%, list=26%, signal=55%
GOBP_RESPONSE_TO_ISCHEMIA	GOBP_RESPONSE_TO_ISCHEMIA		48	-0.194282	-0.741969	0.895397	0.980716	1	3270	tags=25%, list=17%, signal=30%
GOBP_REGULATION_OF_INTEGRIN_MEDIATED_SIGNALING_PATHWAY	GOBP_REGULATION_OF_INTEGRIN_MEDIATED_SIGNALING_PATHWAY		15	-0.237202	-0.741403	0.787819	0.980952	1	3675	tags=40%, list=19%, signal=49%
GOBP_ESTABLISHMENT_OF_PROTEIN_LOCALIZATION_TO_TELOMERE	GOBP_ESTABLISHMENT_OF_PROTEIN_LOCALIZATION_TO_TELOMERE		18	-0.337113	-0.740666	0.747664	0.981433	1	6532	tags=67%, list=34%, signal=100%
GOBP_POSITIVE_REGULATION_OF_MACROPHAGE_CHEMOTAXIS	GOBP_POSITIVE_REGULATION_OF_MACROPHAGE_CHEMOTAXIS		17	-0.245966	-0.740482	0.817987	0.981164	1	3936	tags=35%, list=20%, signal=44%
GOBP_REGULATION_OF_SYNCYTIUM_FORMATION_BY_PLASMA_MEMBRANE_FUSION	GOBP_REGULATION_OF_SYNCYTIUM_FORMATION_BY_PLASMA_MEMBRANE_FUSION		25	-0.261585	-0.740439	0.788913	0.980698	1	4192	tags=36%, list=22%, signal=46%
GOBP_RIBONUCLEOSIDE_METABOLIC_PROCESS	GOBP_RIBONUCLEOSIDE_METABOLIC_PROCESS		67	-0.187267	-0.740365	0.874773	0.980291	1	3798	tags=24%, list=20%, signal=30%
GOBP_POSITIVE_REGULATION_OF_MUSCLE_CONTRACTION	GOBP_POSITIVE_REGULATION_OF_MUSCLE_CONTRACTION		37	-0.223742	-0.740293	0.83	0.979884	1	2333	tags=19%, list=12%, signal=21%
GOBP_MICROVILLUS_ASSEMBLY	GOBP_MICROVILLUS_ASSEMBLY		16	-0.227442	-0.739612	0.825103	0.980283	1	2188	tags=25%, list=11%, signal=28%
GOBP_CELL_CYCLE_G1_S_PHASE_TRANSITION	GOBP_CELL_CYCLE_G1_S_PHASE_TRANSITION		262	-0.198627	-0.739603	0.84717	0.979783	1	3828	tags=27%, list=20%, signal=34%
GOBP_POSITIVE_REGULATION_OF_LIPID_METABOLIC_PROCESS	GOBP_POSITIVE_REGULATION_OF_LIPID_METABOLIC_PROCESS		143	-0.175777	-0.739473	0.912017	0.979431	1	1938	tags=17%, list=10%, signal=19%
GOBP_ANGIOGENESIS_INVOLVED_IN_WOUND_HEALING	GOBP_ANGIOGENESIS_INVOLVED_IN_WOUND_HEALING		25	-0.210537	-0.739317	0.834368	0.97914	1	1172	tags=16%, list=6%, signal=17%
GOBP_CELLULAR_METABOLIC_COMPOUND_SALVAGE	GOBP_CELLULAR_METABOLIC_COMPOUND_SALVAGE		33	-0.226946	-0.738596	0.848375	0.97959	1	5391	tags=42%, list=28%, signal=59%
GOBP_PURINE_NUCLEOSIDE_METABOLIC_PROCESS	GOBP_PURINE_NUCLEOSIDE_METABOLIC_PROCESS		56	-0.212319	-0.738323	0.852207	0.979436	1	3710	tags=27%, list=19%, signal=33%
GOBP_ORGANOPHOSPHATE_CATABOLIC_PROCESS	GOBP_ORGANOPHOSPHATE_CATABOLIC_PROCESS		149	-0.152489	-0.738178	0.887795	0.979112	1	3020	tags=21%, list=16%, signal=24%
GOBP_GMP_METABOLIC_PROCESS	GOBP_GMP_METABOLIC_PROCESS		15	-0.222214	-0.736565	0.870155	0.98082	1	949	tags=13%, list=5%, signal=14%
GOBP_DNA_SYNTHESIS_INVOLVED_IN_DNA_REPAIR	GOBP_DNA_SYNTHESIS_INVOLVED_IN_DNA_REPAIR		50	-0.23891	-0.735951	0.806391	0.981119	1	4944	tags=38%, list=25%, signal=51%
GOBP_POLYSACCHARIDE_METABOLIC_PROCESS	GOBP_POLYSACCHARIDE_METABOLIC_PROCESS		110	-0.163773	-0.735806	0.89016	0.980821	1	2750	tags=21%, list=14%, signal=24%
GOBP_ANATOMICAL_STRUCTURE_HOMEOSTASIS	GOBP_ANATOMICAL_STRUCTURE_HOMEOSTASIS		430	-0.132408	-0.734209	0.949119	0.982341	1	3094	tags=19%, list=16%, signal=22%
GOBP_RESPONSE_TO_THYROID_HORMONE	GOBP_RESPONSE_TO_THYROID_HORMONE		23	-0.202859	-0.734167	0.863821	0.98189	1	3081	tags=26%, list=16%, signal=31%
GOBP_CELL_SUBSTRATE_JUNCTION_ORGANIZATION	GOBP_CELL_SUBSTRATE_JUNCTION_ORGANIZATION		105	-0.167387	-0.733246	0.853191	0.982566	1	5159	tags=34%, list=27%, signal=46%
GOBP_NUCLEOSIDE_METABOLIC_PROCESS	GOBP_NUCLEOSIDE_METABOLIC_PROCESS		98	-0.194672	-0.732078	0.871087	0.983572	1	4897	tags=32%, list=25%, signal=42%
GOBP_HEART_TRABECULA_MORPHOGENESIS	GOBP_HEART_TRABECULA_MORPHOGENESIS		30	-0.211955	-0.731958	0.852657	0.98322	1	3841	tags=33%, list=20%, signal=41%
GOBP_PROTEIN_LOCALIZATION_TO_MITOCHONDRION	GOBP_PROTEIN_LOCALIZATION_TO_MITOCHONDRION		136	-0.213859	-0.731887	0.83619	0.982806	1	4213	tags=31%, list=22%, signal=39%
GOBP_RRNA_MODIFICATION	GOBP_RRNA_MODIFICATION		33	-0.315076	-0.731025	0.76699	0.983408	1	6077	tags=55%, list=31%, signal=79%
GOBP_POSITIVE_REGULATION_OF_CYTOKINESIS	GOBP_POSITIVE_REGULATION_OF_CYTOKINESIS		37	-0.186128	-0.729933	0.839147	0.984319	1	1739	tags=16%, list=9%, signal=18%
GOBP_TRANSLESION_SYNTHESIS	GOBP_TRANSLESION_SYNTHESIS		40	-0.25521	-0.728997	0.811429	0.985064	1	5247	tags=43%, list=27%, signal=58%
GOBP_MITOCHONDRIAL_RESPIRATORY_CHAIN_COMPLEX_ASSEMBLY	GOBP_MITOCHONDRIAL_RESPIRATORY_CHAIN_COMPLEX_ASSEMBLY		89	-0.311584	-0.7289	0.74122	0.984667	1	6032	tags=51%, list=31%, signal=73%
GOBP_BLASTOCYST_DEVELOPMENT	GOBP_BLASTOCYST_DEVELOPMENT		89	-0.159236	-0.728069	0.917647	0.98525	1	4813	tags=31%, list=25%, signal=42%
GOBP_DNA_INTEGRITY_CHECKPOINT	GOBP_DNA_INTEGRITY_CHECKPOINT		147	-0.198225	-0.727747	0.835227	0.985166	1	3728	tags=28%, list=19%, signal=34%
GOBP_NEGATIVE_REGULATION_OF_UBIQUITIN_DEPENDENT_PROTEIN_CATABOLIC_PROCESS	GOBP_NEGATIVE_REGULATION_OF_UBIQUITIN_DEPENDENT_PROTEIN_CATABOLIC_PROCESS		46	-0.205921	-0.727065	0.842718	0.98554	1	3528	tags=24%, list=18%, signal=29%
GOBP_REGULATION_OF_DNA_DAMAGE_RESPONSE_SIGNAL_TRANSDUCTION_BY_P53_CLASS_MEDIATOR	GOBP_REGULATION_OF_DNA_DAMAGE_RESPONSE_SIGNAL_TRANSDUCTION_BY_P53_CLASS_MEDIATOR		32	-0.224906	-0.726275	0.853465	0.986031	1	3197	tags=28%, list=16%, signal=34%
GOBP_MITOCHONDRIAL_GENE_EXPRESSION	GOBP_MITOCHONDRIAL_GENE_EXPRESSION		156	-0.304903	-0.724977	0.730337	0.987152	1	6821	tags=62%, list=35%, signal=94%
GOBP_NEGATIVE_REGULATION_OF_CHROMOSOME_ORGANIZATION	GOBP_NEGATIVE_REGULATION_OF_CHROMOSOME_ORGANIZATION		84	-0.244012	-0.724941	0.821293	0.986681	1	3928	tags=32%, list=20%, signal=40%
GOBP_NEURON_PROJECTION_EXTENSION	GOBP_NEURON_PROJECTION_EXTENSION		161	-0.160515	-0.724846	0.945205	0.986284	1	2106	tags=17%, list=11%, signal=19%
GOBP_PURINE_CONTAINING_COMPOUND_BIOSYNTHETIC_PROCESS	GOBP_PURINE_CONTAINING_COMPOUND_BIOSYNTHETIC_PROCESS		173	-0.15302	-0.724791	0.921847	0.985831	1	3270	tags=21%, list=17%, signal=25%
GOBP_TRNA_THREONYLCARBAMOYLADENOSINE_METABOLIC_PROCESS	GOBP_TRNA_THREONYLCARBAMOYLADENOSINE_METABOLIC_PROCESS		15	-0.336985	-0.724635	0.77176	0.98551	1	6338	tags=73%, list=33%, signal=109%
GOBP_POSITIVE_REGULATION_OF_ACTIN_CYTOSKELETON_REORGANIZATION	GOBP_POSITIVE_REGULATION_OF_ACTIN_CYTOSKELETON_REORGANIZATION		19	-0.224841	-0.724489	0.841584	0.985179	1	1145	tags=16%, list=6%, signal=17%
GOBP_PROTEOGLYCAN_BIOSYNTHETIC_PROCESS	GOBP_PROTEOGLYCAN_BIOSYNTHETIC_PROCESS		62	-0.164996	-0.723364	0.900862	0.986106	1	4628	tags=34%, list=24%, signal=44%
GOBP_CELLULAR_COMPONENT_DISASSEMBLY_INVOLVED_IN_EXECUTION_PHASE_OF_APOPTOSIS	GOBP_CELLULAR_COMPONENT_DISASSEMBLY_INVOLVED_IN_EXECUTION_PHASE_OF_APOPTOSIS		33	-0.185019	-0.7233	0.850775	0.985692	1	2627	tags=18%, list=13%, signal=21%
GOBP_REGULATION_OF_EPIDERMAL_GROWTH_FACTOR_ACTIVATED_RECEPTOR_ACTIVITY	GOBP_REGULATION_OF_EPIDERMAL_GROWTH_FACTOR_ACTIVATED_RECEPTOR_ACTIVITY		29	-0.198783	-0.723284	0.845679	0.985206	1	5600	tags=41%, list=29%, signal=58%
GOBP_REGULATION_OF_INOSITOL_PHOSPHATE_BIOSYNTHETIC_PROCESS	GOBP_REGULATION_OF_INOSITOL_PHOSPHATE_BIOSYNTHETIC_PROCESS		15	-0.262243	-0.722531	0.789691	0.98567	1	1992	tags=20%, list=10%, signal=22%
GOBP_MITOTIC_CELL_CYCLE_CHECKPOINT	GOBP_MITOTIC_CELL_CYCLE_CHECKPOINT		152	-0.199974	-0.72247	0.814607	0.985252	1	3406	tags=26%, list=18%, signal=31%
GOBP_POSITIVE_REGULATION_OF_NEURON_APOPTOTIC_PROCESS	GOBP_POSITIVE_REGULATION_OF_NEURON_APOPTOTIC_PROCESS		51	-0.174572	-0.721753	0.852156	0.985648	1	4349	tags=31%, list=22%, signal=40%
GOBP_REGULATION_OF_SYSTEMIC_ARTERIAL_BLOOD_PRESSURE_BY_RENIN_ANGIOTENSIN	GOBP_REGULATION_OF_SYSTEMIC_ARTERIAL_BLOOD_PRESSURE_BY_RENIN_ANGIOTENSIN		21	-0.231679	-0.72134	0.865424	0.985646	1	1515	tags=19%, list=8%, signal=21%
GOBP_TRANSCRIPTION_BY_RNA_POLYMERASE_I	GOBP_TRANSCRIPTION_BY_RNA_POLYMERASE_I		59	-0.250276	-0.721282	0.787709	0.985209	1	5173	tags=37%, list=27%, signal=51%
GOBP_TRANSLATIONAL_ELONGATION	GOBP_TRANSLATIONAL_ELONGATION		126	-0.296053	-0.721253	0.734694	0.984748	1	6821	tags=61%, list=35%, signal=93%
GOBP_VESICLE_FUSION_TO_PLASMA_MEMBRANE	GOBP_VESICLE_FUSION_TO_PLASMA_MEMBRANE		20	-0.215203	-0.71991	0.882105	0.985924	1	1529	tags=20%, list=8%, signal=22%
GOBP_NEGATIVE_REGULATION_OF_HISTONE_ACETYLATION	GOBP_NEGATIVE_REGULATION_OF_HISTONE_ACETYLATION		16	-0.253864	-0.71784	0.869307	0.987944	1	5143	tags=38%, list=26%, signal=51%
GOBP_LIPOXYGENASE_PATHWAY	GOBP_LIPOXYGENASE_PATHWAY		16	-0.247637	-0.717761	0.853862	0.987539	1	1172	tags=19%, list=6%, signal=20%
GOBP_REGULATION_OF_OSTEOBLAST_DIFFERENTIATION	GOBP_REGULATION_OF_OSTEOBLAST_DIFFERENTIATION		112	-0.154543	-0.71766	0.938824	0.98716	1	3403	tags=21%, list=17%, signal=26%
GOBP_POSITIVE_REGULATION_OF_CELL_CYCLE_G1_S_PHASE_TRANSITION	GOBP_POSITIVE_REGULATION_OF_CELL_CYCLE_G1_S_PHASE_TRANSITION		43	-0.181588	-0.71689	0.878505	0.987611	1	3990	tags=30%, list=21%, signal=38%
GOBP_ADENYLATE_CYCLASE_ACTIVATING_ADRENERGIC_RECEPTOR_SIGNALING_PATHWAY	GOBP_ADENYLATE_CYCLASE_ACTIVATING_ADRENERGIC_RECEPTOR_SIGNALING_PATHWAY		24	-0.253781	-0.716661	0.838446	0.987386	1	1501	tags=21%, list=8%, signal=23%
GOBP_QUINONE_METABOLIC_PROCESS	GOBP_QUINONE_METABOLIC_PROCESS		32	-0.197245	-0.71637	0.875	0.987233	1	3941	tags=25%, list=20%, signal=31%
GOBP_NEGATIVE_REGULATION_OF_RECEPTOR_SIGNALING_PATHWAY_VIA_STAT	GOBP_NEGATIVE_REGULATION_OF_RECEPTOR_SIGNALING_PATHWAY_VIA_STAT		24	-0.214714	-0.715854	0.864341	0.987348	1	5067	tags=38%, list=26%, signal=51%
GOBP_NEGATIVE_REGULATION_OF_CELLULAR_SENESCENCE	GOBP_NEGATIVE_REGULATION_OF_CELLULAR_SENESCENCE		18	-0.220528	-0.715085	0.831439	0.987776	1	2981	tags=22%, list=15%, signal=26%
GOBP_MITOTIC_NUCLEAR_DIVISION	GOBP_MITOTIC_NUCLEAR_DIVISION		283	-0.201999	-0.714816	0.85687	0.987624	1	3672	tags=27%, list=19%, signal=33%
GOBP_REGULATION_OF_SMOOTH_MUSCLE_CONTRACTION	GOBP_REGULATION_OF_SMOOTH_MUSCLE_CONTRACTION		55	-0.205329	-0.713964	0.893162	0.98812	1	2506	tags=20%, list=13%, signal=23%
GOBP_POSITIVE_REGULATION_OF_GLIOGENESIS	GOBP_POSITIVE_REGULATION_OF_GLIOGENESIS		59	-0.170443	-0.71319	0.898901	0.988526	1	3728	tags=25%, list=19%, signal=31%
GOBP_ACUTE_INFLAMMATORY_RESPONSE	GOBP_ACUTE_INFLAMMATORY_RESPONSE		104	-0.196724	-0.71306	0.855914	0.988184	1	1951	tags=18%, list=10%, signal=20%
GOBP_ESTABLISHMENT_OF_PROTEIN_LOCALIZATION_TO_MITOCHONDRIAL_MEMBRANE	GOBP_ESTABLISHMENT_OF_PROTEIN_LOCALIZATION_TO_MITOCHONDRIAL_MEMBRANE		49	-0.235459	-0.71302	0.828678	0.987731	1	4011	tags=33%, list=21%, signal=41%
GOBP_RESPONSE_TO_PLATELET_DERIVED_GROWTH_FACTOR	GOBP_RESPONSE_TO_PLATELET_DERIVED_GROWTH_FACTOR		17	-0.234154	-0.712444	0.856842	0.987936	1	1226	tags=18%, list=6%, signal=19%
GOBP_LIPID_OXIDATION	GOBP_LIPID_OXIDATION		108	-0.159471	-0.711726	0.924603	0.988299	1	5433	tags=33%, list=28%, signal=46%
GOBP_NEGATIVE_REGULATION_OF_CYCLIN_DEPENDENT_PROTEIN_KINASE_ACTIVITY	GOBP_NEGATIVE_REGULATION_OF_CYCLIN_DEPENDENT_PROTEIN_KINASE_ACTIVITY		30	-0.199507	-0.711397	0.867188	0.988186	1	4349	tags=33%, list=22%, signal=43%
GOBP_NEGATIVE_REGULATION_OF_ANDROGEN_RECEPTOR_SIGNALING_PATHWAY	GOBP_NEGATIVE_REGULATION_OF_ANDROGEN_RECEPTOR_SIGNALING_PATHWAY		15	-0.239076	-0.711162	0.814583	0.987977	1	3515	tags=33%, list=18%, signal=41%
GOBP_NEGATIVE_REGULATION_OF_LIPID_METABOLIC_PROCESS	GOBP_NEGATIVE_REGULATION_OF_LIPID_METABOLIC_PROCESS		86	-0.170128	-0.710729	0.952991	0.987983	1	3548	tags=26%, list=18%, signal=31%
GOBP_ERROR_FREE_TRANSLESION_SYNTHESIS	GOBP_ERROR_FREE_TRANSLESION_SYNTHESIS		21	-0.273887	-0.710666	0.797445	0.987562	1	3316	tags=29%, list=17%, signal=34%
GOBP_PRI_MIRNA_TRANSCRIPTION_BY_RNA_POLYMERASE_II	GOBP_PRI_MIRNA_TRANSCRIPTION_BY_RNA_POLYMERASE_II		52	-0.178614	-0.709653	0.897059	0.988248	1	3289	tags=25%, list=17%, signal=30%
GOBP_POSITIVE_REGULATION_OF_SMALL_MOLECULE_METABOLIC_PROCESS	GOBP_POSITIVE_REGULATION_OF_SMALL_MOLECULE_METABOLIC_PROCESS		132	-0.157114	-0.709205	0.939525	0.988271	1	5181	tags=36%, list=27%, signal=48%
GOBP_PHOSPHATE_ION_TRANSMEMBRANE_TRANSPORT	GOBP_PHOSPHATE_ION_TRANSMEMBRANE_TRANSPORT		15	-0.217164	-0.707963	0.874227	0.989228	1	3432	tags=33%, list=18%, signal=40%
GOBP_MITOCHONDRIAL_MEMBRANE_ORGANIZATION	GOBP_MITOCHONDRIAL_MEMBRANE_ORGANIZATION		110	-0.18522	-0.707188	0.926276	0.989618	1	5622	tags=43%, list=29%, signal=60%
GOBP_CHAPERONE_MEDIATED_PROTEIN_COMPLEX_ASSEMBLY	GOBP_CHAPERONE_MEDIATED_PROTEIN_COMPLEX_ASSEMBLY		22	-0.289718	-0.706185	0.820809	0.990282	1	4812	tags=36%, list=25%, signal=48%
GOBP_NEGATIVE_REGULATION_OF_DNA_REPLICATION	GOBP_NEGATIVE_REGULATION_OF_DNA_REPLICATION		32	-0.252174	-0.705513	0.846008	0.99059	1	4164	tags=31%, list=21%, signal=40%
GOBP_PURINE_NUCLEOSIDE_MONOPHOSPHATE_BIOSYNTHETIC_PROCESS	GOBP_PURINE_NUCLEOSIDE_MONOPHOSPHATE_BIOSYNTHETIC_PROCESS		21	-0.301018	-0.705301	0.75641	0.990308	1	5391	tags=38%, list=28%, signal=53%
GOBP_POSITIVE_REGULATION_OF_DENDRITIC_SPINE_DEVELOPMENT	GOBP_POSITIVE_REGULATION_OF_DENDRITIC_SPINE_DEVELOPMENT		41	-0.170029	-0.704834	0.906374	0.990337	1	3714	tags=27%, list=19%, signal=33%
GOBP_EPITHELIAL_TO_MESENCHYMAL_TRANSITION	GOBP_EPITHELIAL_TO_MESENCHYMAL_TRANSITION		142	-0.146756	-0.704183	0.95612	0.990596	1	2684	tags=20%, list=14%, signal=23%
GOBP_NLS_BEARING_PROTEIN_IMPORT_INTO_NUCLEUS	GOBP_NLS_BEARING_PROTEIN_IMPORT_INTO_NUCLEUS		17	-0.30589	-0.703616	0.821782	0.990766	1	4918	tags=41%, list=25%, signal=55%
GOBP_REGULATION_OF_CARDIAC_MUSCLE_CELL_DIFFERENTIATION	GOBP_REGULATION_OF_CARDIAC_MUSCLE_CELL_DIFFERENTIATION		16	-0.208255	-0.70268	0.885714	0.991297	1	3092	tags=31%, list=16%, signal=37%
GOBP_POSITIVE_REGULATION_OF_FAT_CELL_DIFFERENTIATION	GOBP_POSITIVE_REGULATION_OF_FAT_CELL_DIFFERENTIATION		65	-0.189982	-0.702416	0.896186	0.991108	1	750	tags=12%, list=4%, signal=13%
GOBP_NEGATIVE_REGULATION_OF_PROTEIN_ACETYLATION	GOBP_NEGATIVE_REGULATION_OF_PROTEIN_ACETYLATION		22	-0.241726	-0.701502	0.895146	0.991617	1	5143	tags=36%, list=26%, signal=49%
GOBP_ISOPRENOID_BIOSYNTHETIC_PROCESS	GOBP_ISOPRENOID_BIOSYNTHETIC_PROCESS		27	-0.195724	-0.700979	0.868885	0.991681	1	14496	tags=96%, list=74%, signal=377%
GOBP_POSITIVE_REGULATION_OF_COLD_INDUCED_THERMOGENESIS	GOBP_POSITIVE_REGULATION_OF_COLD_INDUCED_THERMOGENESIS		97	-0.157818	-0.700916	0.928731	0.99125	1	3468	tags=25%, list=18%, signal=30%
GOBP_REGULATION_OF_DNA_REPAIR	GOBP_REGULATION_OF_DNA_REPAIR		117	-0.169596	-0.700536	0.916045	0.991203	1	3019	tags=22%, list=16%, signal=26%
GOBP_VASCULAR_WOUND_HEALING	GOBP_VASCULAR_WOUND_HEALING		17	-0.234783	-0.699685	0.833333	0.991699	1	1172	tags=18%, list=6%, signal=19%
GOBP_CELLULAR_PROTEIN_COMPLEX_DISASSEMBLY	GOBP_CELLULAR_PROTEIN_COMPLEX_DISASSEMBLY		208	-0.197589	-0.699656	0.835514	0.991236	1	5064	tags=34%, list=26%, signal=45%
GOBP_REGULATION_OF_DEVELOPMENTAL_GROWTH	GOBP_REGULATION_OF_DEVELOPMENTAL_GROWTH		298	-0.14824	-0.699347	0.985949	0.991072	1	3122	tags=20%, list=16%, signal=24%
GOBP_TRNA_MODIFICATION	GOBP_TRNA_MODIFICATION		84	-0.261335	-0.69885	0.772296	0.99108	1	6526	tags=54%, list=34%, signal=80%
GOBP_DENDRITE_DEVELOPMENT	GOBP_DENDRITE_DEVELOPMENT		229	-0.141777	-0.698607	0.990698	0.990857	1	2658	tags=19%, list=14%, signal=21%
GOBP_MITOCHONDRIAL_TRANSLATIONAL_TERMINATION	GOBP_MITOCHONDRIAL_TRANSLATIONAL_TERMINATION		86	-0.318609	-0.698216	0.75365	0.990798	1	6877	tags=63%, list=35%, signal=97%
GOBP_CELLULAR_LIPID_CATABOLIC_PROCESS	GOBP_CELLULAR_LIPID_CATABOLIC_PROCESS		225	-0.139199	-0.698205	0.915217	0.990316	1	3954	tags=23%, list=20%, signal=29%
GOBP_SKELETAL_MUSCLE_TISSUE_REGENERATION	GOBP_SKELETAL_MUSCLE_TISSUE_REGENERATION		32	-0.187863	-0.698162	0.933902	0.98987	1	368	tags=9%, list=2%, signal=10%
GOBP_TRANSCRIPTION_COUPLED_NUCLEOTIDE_EXCISION_REPAIR	GOBP_TRANSCRIPTION_COUPLED_NUCLEOTIDE_EXCISION_REPAIR		72	-0.249439	-0.697912	0.810445	0.989645	1	5311	tags=40%, list=27%, signal=55%
GOBP_POSITIVE_REGULATION_OF_PROTEIN_TYROSINE_KINASE_ACTIVITY	GOBP_POSITIVE_REGULATION_OF_PROTEIN_TYROSINE_KINASE_ACTIVITY		58	-0.172597	-0.697822	0.925848	0.989246	1	3200	tags=22%, list=16%, signal=27%
GOBP_FOLIC_ACID_METABOLIC_PROCESS	GOBP_FOLIC_ACID_METABOLIC_PROCESS		18	-0.228791	-0.697145	0.811741	0.989504	1	1667	tags=17%, list=9%, signal=18%
GOBP_GLYCOPROTEIN_METABOLIC_PROCESS	GOBP_GLYCOPROTEIN_METABOLIC_PROCESS		386	-0.124974	-0.69564	0.965293	0.990684	1	4178	tags=26%, list=21%, signal=32%
GOBP_REGULATION_OF_CELL_CYCLE_CHECKPOINT	GOBP_REGULATION_OF_CELL_CYCLE_CHECKPOINT		30	-0.235755	-0.694876	0.827324	0.991027	1	1484	tags=17%, list=8%, signal=18%
GOBP_POSITIVE_REGULATION_OF_STEROID_BIOSYNTHETIC_PROCESS	GOBP_POSITIVE_REGULATION_OF_STEROID_BIOSYNTHETIC_PROCESS		17	-0.236653	-0.694684	0.857438	0.990759	1	3724	tags=35%, list=19%, signal=44%
GOBP_G_PROTEIN_COUPLED_RECEPTOR_INTERNALIZATION	GOBP_G_PROTEIN_COUPLED_RECEPTOR_INTERNALIZATION		16	-0.258109	-0.694187	0.813417	0.990766	1	3036	tags=31%, list=16%, signal=37%
[truncated: 267 more rows]
