# Supplementary material for: Bioinformatics-Based Analysis of Key Genes in Steroid-Induced Osteonecrosis of the Femoral Head That Are Associated with Copper Metabolism
Source: Biomedicines. 2023 Mar 13;11(3):873. doi: 10.3390/biomedicines11030873 (PMC10045807; doi:10.3390/biomedicines11030873)
Supplement: Supplementary file 1 [file biomedicines-11-00873-s001.zip › Table S2.xls.xlsx]

## Sheet: Table S2. gsea_report_for_PNP_p
NAME	GS<br> follow link to MSigDB	GS DETAILS	SIZE	ES	NES	NOM p-val	FDR q-val	FWER p-val	RANK AT MAX	LEADING EDGE
GOBP_TETRAPYRROLE_BIOSYNTHETIC_PROCESS	GOBP_TETRAPYRROLE_BIOSYNTHETIC_PROCESS	Details ...	27	0.608408	1.78567	0.0157791	1	0.719	1326	tags=52%, list=7%, signal=56%
GOBP_PORPHYRIN_CONTAINING_COMPOUND_METABOLIC_PROCESS	GOBP_PORPHYRIN_CONTAINING_COMPOUND_METABOLIC_PROCESS	Details ...	38	0.512198	1.71662	0.0270793	1	0.842	708	tags=39%, list=4%, signal=41%
GOBP_HEME_METABOLIC_PROCESS	GOBP_HEME_METABOLIC_PROCESS	Details ...	31	0.502349	1.68042	0.029703	1	0.897	1800	tags=45%, list=9%, signal=50%
GOBP_TETRAPYRROLE_METABOLIC_PROCESS	GOBP_TETRAPYRROLE_METABOLIC_PROCESS	Details ...	58	0.42938	1.62509	0.0283554	1	0.955	1390	tags=33%, list=7%, signal=35%
GOBP_C4_DICARBOXYLATE_TRANSPORT	GOBP_C4_DICARBOXYLATE_TRANSPORT	Details ...	24	0.464467	1.57122	0.0151515	1	0.988	4612	tags=50%, list=24%, signal=65%
GOBP_CONVERGENT_EXTENSION	GOBP_CONVERGENT_EXTENSION	Details ...	16	0.557517	1.51824	0.0446927	1	1	4431	tags=56%, list=23%, signal=73%
GOBP_POSITIVE_REGULATION_OF_SMOOTHENED_SIGNALING_PATHWAY	GOBP_POSITIVE_REGULATION_OF_SMOOTHENED_SIGNALING_PATHWAY	Details ...	31	0.432182	1.50956	0.0130597	1	1	4431	tags=48%, list=23%, signal=63%
GOBP_ADRENAL_GLAND_DEVELOPMENT	GOBP_ADRENAL_GLAND_DEVELOPMENT	Details ...	21	0.545584	1.4972	0.0150943	1	1	4859	tags=71%, list=25%, signal=95%
GOBP_LYMPHANGIOGENESIS	GOBP_LYMPHANGIOGENESIS	Details ...	17	0.607788	1.45289	0.0276243	1	1	3485	tags=65%, list=18%, signal=79%
GOBP_POST_ANAL_TAIL_MORPHOGENESIS	GOBP_POST_ANAL_TAIL_MORPHOGENESIS	Details ...	15	0.519583	1.44748	0.0510397	1	1	4175	tags=60%, list=21%, signal=76%
GOBP_POSITIVE_REGULATION_OF_POTASSIUM_ION_TRANSMEMBRANE_TRANSPORTER_ACTIVITY	GOBP_POSITIVE_REGULATION_OF_POTASSIUM_ION_TRANSMEMBRANE_TRANSPORTER_ACTIVITY	Details ...	23	0.525903	1.44179	0.0247619	1	1	3658	tags=52%, list=19%, signal=64%
GOBP_GAS_TRANSPORT	GOBP_GAS_TRANSPORT	Details ...	18	0.544504	1.43219	0.0783582	1	1	3353	tags=56%, list=17%, signal=67%
GOBP_COCHLEA_MORPHOGENESIS	GOBP_COCHLEA_MORPHOGENESIS	Details ...	22	0.570843	1.42895	0.0188679	1	1	3324	tags=55%, list=17%, signal=66%
GOBP_GLUTAMATE_SECRETION	GOBP_GLUTAMATE_SECRETION	Details ...	39	0.502468	1.42351	0.045977	1	1	4576	tags=59%, list=24%, signal=77%
GOBP_POSITIVE_REGULATION_OF_MESENCHYMAL_CELL_PROLIFERATION	GOBP_POSITIVE_REGULATION_OF_MESENCHYMAL_CELL_PROLIFERATION	Details ...	21	0.484743	1.40889	0.0583942	1	1	3121	tags=57%, list=16%, signal=68%
GOBP_LYMPH_VESSEL_MORPHOGENESIS	GOBP_LYMPH_VESSEL_MORPHOGENESIS	Details ...	21	0.507055	1.39539	0.0540037	1	1	3485	tags=52%, list=18%, signal=64%
GOBP_GAMMA_AMINOBUTYRIC_ACID_SIGNALING_PATHWAY	GOBP_GAMMA_AMINOBUTYRIC_ACID_SIGNALING_PATHWAY	Details ...	27	0.519025	1.39502	0.0307102	1	1	6985	tags=78%, list=36%, signal=121%
GOBP_MESENCHYMAL_CELL_PROLIFERATION	GOBP_MESENCHYMAL_CELL_PROLIFERATION	Details ...	38	0.50407	1.39463	0.0577281	1	1	5705	tags=74%, list=29%, signal=104%
GOBP_IRON_ION_TRANSMEMBRANE_TRANSPORT	GOBP_IRON_ION_TRANSMEMBRANE_TRANSPORT	Details ...	18	0.459057	1.38933	0.112933	1	1	4980	tags=56%, list=26%, signal=75%
GOBP_REGULATION_OF_MEIOTIC_NUCLEAR_DIVISION	GOBP_REGULATION_OF_MEIOTIC_NUCLEAR_DIVISION	Details ...	30	0.479214	1.38783	0.0990291	1	1	5781	tags=63%, list=30%, signal=90%
GOBP_EMBRYONIC_CAMERA_TYPE_EYE_MORPHOGENESIS	GOBP_EMBRYONIC_CAMERA_TYPE_EYE_MORPHOGENESIS		24	0.483014	1.38164	0.065666	1	1	2704	tags=50%, list=14%, signal=58%
GOBP_FUCOSYLATION	GOBP_FUCOSYLATION		17	0.442541	1.38048	0.0764706	1	1	5438	tags=53%, list=28%, signal=73%
GOBP_DICARBOXYLIC_ACID_TRANSPORT	GOBP_DICARBOXYLIC_ACID_TRANSPORT		92	0.378164	1.37413	0.0425532	1	1	4612	tags=45%, list=24%, signal=58%
GOBP_DENDRITE_SELF_AVOIDANCE	GOBP_DENDRITE_SELF_AVOIDANCE		17	0.502531	1.3735	0.090566	1	1	4704	tags=65%, list=24%, signal=85%
GOBP_OSTEOBLAST_DEVELOPMENT	GOBP_OSTEOBLAST_DEVELOPMENT		17	0.531051	1.37241	0.101961	1	1	5374	tags=59%, list=28%, signal=81%
GOBP_DORSAL_VENTRAL_NEURAL_TUBE_PATTERNING	GOBP_DORSAL_VENTRAL_NEURAL_TUBE_PATTERNING		20	0.453164	1.36428	0.121723	1	1	5904	tags=65%, list=30%, signal=93%
GOBP_REGULATION_OF_ANIMAL_ORGAN_FORMATION	GOBP_REGULATION_OF_ANIMAL_ORGAN_FORMATION		26	0.565237	1.35763	0.0772128	1	1	5893	tags=77%, list=30%, signal=110%
GOBP_NEGATIVE_REGULATION_OF_RESPONSE_TO_REACTIVE_OXYGEN_SPECIES	GOBP_NEGATIVE_REGULATION_OF_RESPONSE_TO_REACTIVE_OXYGEN_SPECIES		15	0.417222	1.35199	0.105578	1	1	3726	tags=53%, list=19%, signal=66%
GOBP_NEURAL_TUBE_PATTERNING	GOBP_NEURAL_TUBE_PATTERNING		34	0.401394	1.34753	0.113173	1	1	5904	tags=59%, list=30%, signal=84%
GOBP_EMBRYONIC_CAMERA_TYPE_EYE_DEVELOPMENT	GOBP_EMBRYONIC_CAMERA_TYPE_EYE_DEVELOPMENT		33	0.474477	1.34589	0.0725191	1	1	5194	tags=64%, list=27%, signal=87%
GOBP_RESPONSE_TO_MITOCHONDRIAL_DEPOLARISATION	GOBP_RESPONSE_TO_MITOCHONDRIAL_DEPOLARISATION		17	0.49315	1.34376	0.166023	1	1	1612	tags=35%, list=8%, signal=38%
GOBP_REGULATION_OF_RECEPTOR_BINDING	GOBP_REGULATION_OF_RECEPTOR_BINDING		23	0.380745	1.34131	0.0929791	1	1	3189	tags=39%, list=16%, signal=47%
GOBP_ANATOMICAL_STRUCTURE_REGRESSION	GOBP_ANATOMICAL_STRUCTURE_REGRESSION		17	0.533277	1.33784	0.142857	1	1	4845	tags=59%, list=25%, signal=78%
GOBP_NEURON_FATE_SPECIFICATION	GOBP_NEURON_FATE_SPECIFICATION		27	0.589914	1.3354	0.0444874	1	1	6371	tags=89%, list=33%, signal=132%
GOBP_CELLULAR_SODIUM_ION_HOMEOSTASIS	GOBP_CELLULAR_SODIUM_ION_HOMEOSTASIS		19	0.452997	1.33204	0.0964083	1	1	5516	tags=58%, list=28%, signal=81%
GOBP_POSITIVE_REGULATION_OF_CARTILAGE_DEVELOPMENT	GOBP_POSITIVE_REGULATION_OF_CARTILAGE_DEVELOPMENT		28	0.485298	1.32934	0.121818	1	1	6459	tags=68%, list=33%, signal=101%
GOBP_REGULATION_OF_MESENCHYMAL_CELL_PROLIFERATION	GOBP_REGULATION_OF_MESENCHYMAL_CELL_PROLIFERATION		26	0.456071	1.32622	0.121771	1	1	5705	tags=69%, list=29%, signal=98%
GOBP_POSITIVE_REGULATION_OF_MEIOTIC_CELL_CYCLE	GOBP_POSITIVE_REGULATION_OF_MEIOTIC_CELL_CYCLE		22	0.493871	1.3247	0.0929791	1	1	5781	tags=64%, list=30%, signal=90%
GOBP_DEVELOPMENTAL_INDUCTION	GOBP_DEVELOPMENTAL_INDUCTION		31	0.523873	1.32316	0.0979284	1	1	5893	tags=68%, list=30%, signal=97%
GOBP_BLASTODERM_SEGMENTATION	GOBP_BLASTODERM_SEGMENTATION		17	0.469261	1.31719	0.0994264	1	1	2527	tags=41%, list=13%, signal=47%
GOBP_REGULATION_OF_BRANCHING_INVOLVED_IN_URETERIC_BUD_MORPHOGENESIS	GOBP_REGULATION_OF_BRANCHING_INVOLVED_IN_URETERIC_BUD_MORPHOGENESIS		20	0.525426	1.31702	0.139925	1	1	7399	tags=75%, list=38%, signal=121%
GOBP_EMBRYONIC_HEART_TUBE_MORPHOGENESIS	GOBP_EMBRYONIC_HEART_TUBE_MORPHOGENESIS		69	0.375415	1.31418	0.0984848	1	1	5893	tags=59%, list=30%, signal=85%
GOBP_POSITIVE_REGULATION_OF_STEM_CELL_DIFFERENTIATION	GOBP_POSITIVE_REGULATION_OF_STEM_CELL_DIFFERENTIATION		18	0.4716	1.31272	0.110899	1	1	4916	tags=61%, list=25%, signal=82%
GOBP_DORSAL_VENTRAL_PATTERN_FORMATION	GOBP_DORSAL_VENTRAL_PATTERN_FORMATION		74	0.410325	1.30994	0.115174	1	1	6728	tags=62%, list=35%, signal=95%
GOBP_GROOMING_BEHAVIOR	GOBP_GROOMING_BEHAVIOR		16	0.484441	1.3087	0.11597	1	1	8141	tags=81%, list=42%, signal=140%
GOBP_REGULATION_OF_MEIOTIC_CELL_CYCLE	GOBP_REGULATION_OF_MEIOTIC_CELL_CYCLE		46	0.385217	1.30683	0.116959	1	1	6033	tags=57%, list=31%, signal=82%
GOBP_ACIDIC_AMINO_ACID_TRANSPORT	GOBP_ACIDIC_AMINO_ACID_TRANSPORT		66	0.368483	1.30672	0.129771	1	1	4612	tags=47%, list=24%, signal=61%
GOBP_MIDDLE_EAR_MORPHOGENESIS	GOBP_MIDDLE_EAR_MORPHOGENESIS		17	0.436051	1.30198	0.129151	1	1	5904	tags=59%, list=30%, signal=84%
GOBP_PIGMENT_BIOSYNTHETIC_PROCESS	GOBP_PIGMENT_BIOSYNTHETIC_PROCESS		56	0.367009	1.29866	0.175732	1	1	1677	tags=25%, list=9%, signal=27%
GOBP_TYPE_B_PANCREATIC_CELL_PROLIFERATION	GOBP_TYPE_B_PANCREATIC_CELL_PROLIFERATION		18	0.542476	1.29841	0.131931	1	1	5790	tags=78%, list=30%, signal=111%
GOBP_CELLULAR_RESPONSE_TO_RETINOIC_ACID	GOBP_CELLULAR_RESPONSE_TO_RETINOIC_ACID		62	0.386516	1.29694	0.108779	1	1	6364	tags=68%, list=33%, signal=100%
GOBP_METANEPHRIC_NEPHRON_MORPHOGENESIS	GOBP_METANEPHRIC_NEPHRON_MORPHOGENESIS		25	0.512936	1.29666	0.131579	1	1	5184	tags=64%, list=27%, signal=87%
GOBP_SMOOTH_MUSCLE_TISSUE_DEVELOPMENT	GOBP_SMOOTH_MUSCLE_TISSUE_DEVELOPMENT		19	0.463446	1.29323	0.148496	1	1	5592	tags=53%, list=29%, signal=74%
GOBP_MESODERMAL_CELL_FATE_COMMITMENT	GOBP_MESODERMAL_CELL_FATE_COMMITMENT		16	0.558374	1.29305	0.154286	1	1	5694	tags=75%, list=29%, signal=106%
GOBP_EMBRYONIC_EYE_MORPHOGENESIS	GOBP_EMBRYONIC_EYE_MORPHOGENESIS		32	0.450961	1.29284	0.142336	1	1	5023	tags=59%, list=26%, signal=80%
GOBP_CGMP_MEDIATED_SIGNALING	GOBP_CGMP_MEDIATED_SIGNALING		26	0.508209	1.28858	0.168561	1	1	7086	tags=77%, list=36%, signal=121%
GOBP_PIGMENT_METABOLIC_PROCESS	GOBP_PIGMENT_METABOLIC_PROCESS		66	0.333996	1.28726	0.161616	1	1	1800	tags=24%, list=9%, signal=27%
GOBP_CALCIUM_INDEPENDENT_CELL_CELL_ADHESION_VIA_PLASMA_MEMBRANE_CELL_ADHESION_MOLECULES	GOBP_CALCIUM_INDEPENDENT_CELL_CELL_ADHESION_VIA_PLASMA_MEMBRANE_CELL_ADHESION_MOLECULES		23	0.52986	1.28585	0.181818	1	1	8277	tags=83%, list=43%, signal=144%
GOBP_URETER_DEVELOPMENT	GOBP_URETER_DEVELOPMENT		18	0.523426	1.28326	0.148855	1	1	5592	tags=67%, list=29%, signal=93%
GOBP_MESODERMAL_CELL_DIFFERENTIATION	GOBP_MESODERMAL_CELL_DIFFERENTIATION		29	0.488014	1.28225	0.138376	1	1	5705	tags=66%, list=29%, signal=93%
GOBP_NEUROTRANSMITTER_REUPTAKE	GOBP_NEUROTRANSMITTER_REUPTAKE		30	0.473932	1.28164	0.121673	1	1	7727	tags=77%, list=40%, signal=127%
GOBP_ONE_CARBON_METABOLIC_PROCESS	GOBP_ONE_CARBON_METABOLIC_PROCESS		38	0.364675	1.27605	0.186747	1	1	5081	tags=39%, list=26%, signal=53%
GOBP_AXIS_ELONGATION	GOBP_AXIS_ELONGATION		27	0.476737	1.27566	0.167286	1	1	5705	tags=70%, list=29%, signal=99%
GOBP_LYMPH_VESSEL_DEVELOPMENT	GOBP_LYMPH_VESSEL_DEVELOPMENT		26	0.410574	1.2742	0.144144	1	1	3485	tags=46%, list=18%, signal=56%
GOBP_SYNAPTIC_TRANSMISSION_CHOLINERGIC	GOBP_SYNAPTIC_TRANSMISSION_CHOLINERGIC		27	0.500553	1.27409	0.175097	1	1	6094	tags=63%, list=31%, signal=92%
GOBP_PHOTORECEPTOR_CELL_DEVELOPMENT	GOBP_PHOTORECEPTOR_CELL_DEVELOPMENT		43	0.418769	1.26918	0.148148	1	1	7064	tags=65%, list=36%, signal=102%
GOBP_SIGNAL_TRANSDUCTION_INVOLVED_IN_REGULATION_OF_GENE_EXPRESSION	GOBP_SIGNAL_TRANSDUCTION_INVOLVED_IN_REGULATION_OF_GENE_EXPRESSION		17	0.487464	1.26872	0.135238	1	1	7169	tags=82%, list=37%, signal=130%
GOBP_CGMP_METABOLIC_PROCESS	GOBP_CGMP_METABOLIC_PROCESS		15	0.534083	1.26609	0.137143	1	1	6033	tags=67%, list=31%, signal=97%
GOBP_NEGATIVE_REGULATION_OF_EPITHELIAL_TO_MESENCHYMAL_TRANSITION	GOBP_NEGATIVE_REGULATION_OF_EPITHELIAL_TO_MESENCHYMAL_TRANSITION		35	0.363701	1.26286	0.184643	1	1	5422	tags=54%, list=28%, signal=75%
GOBP_ORGAN_INDUCTION	GOBP_ORGAN_INDUCTION		21	0.521241	1.25877	0.189944	1	1	5893	tags=71%, list=30%, signal=102%
GOBP_POSITIVE_REGULATION_OF_SODIUM_ION_TRANSMEMBRANE_TRANSPORTER_ACTIVITY	GOBP_POSITIVE_REGULATION_OF_SODIUM_ION_TRANSMEMBRANE_TRANSPORTER_ACTIVITY		16	0.442697	1.25839	0.159363	1	1	3506	tags=44%, list=18%, signal=53%
GOBP_MESONEPHROS_DEVELOPMENT	GOBP_MESONEPHROS_DEVELOPMENT		90	0.39596	1.25821	0.163303	1	1	7110	tags=62%, list=37%, signal=98%
GOBP_FORMATION_OF_PRIMARY_GERM_LAYER	GOBP_FORMATION_OF_PRIMARY_GERM_LAYER		108	0.323415	1.25803	0.115942	1	1	6193	tags=54%, list=32%, signal=78%
GOBP_TRANSEPITHELIAL_TRANSPORT	GOBP_TRANSEPITHELIAL_TRANSPORT		30	0.394809	1.2577	0.141791	1	1	5555	tags=53%, list=29%, signal=75%
GOBP_PROSTATE_GLAND_MORPHOGENESIS	GOBP_PROSTATE_GLAND_MORPHOGENESIS		27	0.486959	1.25769	0.182331	1	1	5789	tags=67%, list=30%, signal=95%
GOBP_GASTRULATION	GOBP_GASTRULATION		168	0.290189	1.25602	0.0942029	1	1	5968	tags=49%, list=31%, signal=70%
GOBP_HEMOGLOBIN_METABOLIC_PROCESS	GOBP_HEMOGLOBIN_METABOLIC_PROCESS		16	0.459099	1.25585	0.214149	1	1	1125	tags=38%, list=6%, signal=40%
GOBP_REGULATION_OF_MORPHOGENESIS_OF_A_BRANCHING_STRUCTURE	GOBP_REGULATION_OF_MORPHOGENESIS_OF_A_BRANCHING_STRUCTURE		48	0.406073	1.25433	0.177449	1	1	6822	tags=65%, list=35%, signal=99%
GOBP_APOPTOTIC_PROCESS_INVOLVED_IN_DEVELOPMENT	GOBP_APOPTOTIC_PROCESS_INVOLVED_IN_DEVELOPMENT		33	0.404201	1.25362	0.157088	1	1	5083	tags=52%, list=26%, signal=70%
GOBP_METANEPHRIC_TUBULE_DEVELOPMENT	GOBP_METANEPHRIC_TUBULE_DEVELOPMENT		21	0.49875	1.25343	0.210909	1	1	5592	tags=67%, list=29%, signal=93%
GOBP_POTASSIUM_ION_HOMEOSTASIS	GOBP_POTASSIUM_ION_HOMEOSTASIS		28	0.423732	1.25315	0.155722	1	1	5092	tags=57%, list=26%, signal=77%
GOBP_LIPID_EXPORT_FROM_CELL	GOBP_LIPID_EXPORT_FROM_CELL		79	0.378214	1.25155	0.182879	1	1	4810	tags=46%, list=25%, signal=60%
GOBP_CELL_MIGRATION_INVOLVED_IN_GASTRULATION	GOBP_CELL_MIGRATION_INVOLVED_IN_GASTRULATION		15	0.528852	1.25107	0.18609	1	1	7955	tags=93%, list=41%, signal=158%
GOBP_REGULATION_OF_SENSORY_PERCEPTION	GOBP_REGULATION_OF_SENSORY_PERCEPTION		31	0.453385	1.25077	0.182342	1	1	6507	tags=55%, list=33%, signal=82%
GOBP_MESONEPHRIC_TUBULE_MORPHOGENESIS	GOBP_MESONEPHRIC_TUBULE_MORPHOGENESIS		58	0.41768	1.25059	0.186813	1	1	8670	tags=74%, list=45%, signal=133%
GOBP_PEPTIDYL_GLUTAMIC_ACID_MODIFICATION	GOBP_PEPTIDYL_GLUTAMIC_ACID_MODIFICATION		29	0.384991	1.24861	0.152964	1	1	2559	tags=34%, list=13%, signal=40%
GOBP_NEURON_CELL_CELL_ADHESION	GOBP_NEURON_CELL_CELL_ADHESION		17	0.518536	1.2475	0.196691	1	1	5798	tags=71%, list=30%, signal=100%
GOBP_REGULATION_OF_POTASSIUM_ION_TRANSMEMBRANE_TRANSPORTER_ACTIVITY	GOBP_REGULATION_OF_POTASSIUM_ION_TRANSMEMBRANE_TRANSPORTER_ACTIVITY		55	0.353951	1.24696	0.146474	1	1	4818	tags=44%, list=25%, signal=58%
GOBP_CELL_FATE_SPECIFICATION	GOBP_CELL_FATE_SPECIFICATION		86	0.463671	1.24588	0.242026	1	1	6154	tags=70%, list=32%, signal=102%
GOBP_POSITIVE_REGULATION_OF_DENDRITE_DEVELOPMENT	GOBP_POSITIVE_REGULATION_OF_DENDRITE_DEVELOPMENT		15	0.426768	1.24553	0.159533	1	1	3844	tags=47%, list=20%, signal=58%
GOBP_AUTOPHAGY_OF_MITOCHONDRION	GOBP_AUTOPHAGY_OF_MITOCHONDRION		71	0.301897	1.24417	0.184211	1	1	1236	tags=21%, list=6%, signal=22%
GOBP_REGULATION_OF_MITOCHONDRIAL_FISSION	GOBP_REGULATION_OF_MITOCHONDRIAL_FISSION		24	0.340803	1.24319	0.173653	1	1	5154	tags=38%, list=26%, signal=51%
GOBP_NONRIBOSOMAL_PEPTIDE_BIOSYNTHETIC_PROCESS	GOBP_NONRIBOSOMAL_PEPTIDE_BIOSYNTHETIC_PROCESS		18	0.365733	1.23927	0.188	1	1	1414	tags=28%, list=7%, signal=30%
GOBP_SPINAL_CORD_PATTERNING	GOBP_SPINAL_CORD_PATTERNING		19	0.554338	1.23912	0.206107	1	1	8509	tags=95%, list=44%, signal=168%
GOBP_GANGLION_DEVELOPMENT	GOBP_GANGLION_DEVELOPMENT		16	0.524956	1.23705	0.199226	1	1	7399	tags=81%, list=38%, signal=131%
GOBP_RESPONSE_TO_LEPTIN	GOBP_RESPONSE_TO_LEPTIN		24	0.37531	1.23394	0.1875	1	1	3746	tags=46%, list=19%, signal=57%
GOBP_CELL_PROLIFERATION_IN_HINDBRAIN	GOBP_CELL_PROLIFERATION_IN_HINDBRAIN		17	0.426408	1.23185	0.19633	1	1	2023	tags=41%, list=10%, signal=46%
GOBP_NEGATIVE_REGULATION_OF_CHONDROCYTE_DIFFERENTIATION	GOBP_NEGATIVE_REGULATION_OF_CHONDROCYTE_DIFFERENTIATION		19	0.47967	1.23172	0.198165	1	1	8301	tags=84%, list=43%, signal=147%
GOBP_NOTOCHORD_DEVELOPMENT	GOBP_NOTOCHORD_DEVELOPMENT		17	0.504052	1.23077	0.221601	1	1	6968	tags=71%, list=36%, signal=110%
GOBP_CALCIUM_ION_REGULATED_EXOCYTOSIS_OF_NEUROTRANSMITTER	GOBP_CALCIUM_ION_REGULATED_EXOCYTOSIS_OF_NEUROTRANSMITTER		17	0.485389	1.22808	0.20075	1	1	7636	tags=82%, list=39%, signal=135%
GOBP_AMINO_ACID_IMPORT	GOBP_AMINO_ACID_IMPORT		47	0.376882	1.2265	0.181474	1	1	4516	tags=47%, list=23%, signal=61%
GOBP_PHOTORECEPTOR_CELL_MAINTENANCE	GOBP_PHOTORECEPTOR_CELL_MAINTENANCE		44	0.383244	1.22639	0.21374	1	1	7731	tags=64%, list=40%, signal=105%
GOBP_EMBRYONIC_HEART_TUBE_DEVELOPMENT	GOBP_EMBRYONIC_HEART_TUBE_DEVELOPMENT		78	0.352872	1.22557	0.203422	1	1	5893	tags=56%, list=30%, signal=81%
GOBP_NEUROTRANSMITTER_UPTAKE	GOBP_NEUROTRANSMITTER_UPTAKE		37	0.430495	1.22392	0.216418	1	1	7727	tags=73%, list=40%, signal=121%
GOBP_CEREBRAL_CORTEX_NEURON_DIFFERENTIATION	GOBP_CEREBRAL_CORTEX_NEURON_DIFFERENTIATION		20	0.386659	1.22254	0.176125	1	1	2944	tags=45%, list=15%, signal=53%
GOBP_NEGATIVE_REGULATION_OF_LYASE_ACTIVITY	GOBP_NEGATIVE_REGULATION_OF_LYASE_ACTIVITY		24	0.403857	1.22136	0.197292	1	1	4563	tags=58%, list=23%, signal=76%
GOBP_HEART_FORMATION	GOBP_HEART_FORMATION		28	0.423808	1.2205	0.237258	1	1	4016	tags=54%, list=21%, signal=67%
GOBP_NEURON_CELLULAR_HOMEOSTASIS	GOBP_NEURON_CELLULAR_HOMEOSTASIS		31	0.394124	1.21783	0.212121	1	1	5661	tags=58%, list=29%, signal=82%
GOBP_SPECIFICATION_OF_SYMMETRY	GOBP_SPECIFICATION_OF_SYMMETRY		124	0.334842	1.21782	0.167286	1	1	6073	tags=52%, list=31%, signal=75%
GOBP_RENAL_VESICLE_DEVELOPMENT	GOBP_RENAL_VESICLE_DEVELOPMENT		19	0.493428	1.21656	0.223881	1	1	7110	tags=74%, list=37%, signal=116%
GOBP_COCHLEA_DEVELOPMENT	GOBP_COCHLEA_DEVELOPMENT		45	0.407025	1.21645	0.19962	1	1	9025	tags=78%, list=46%, signal=145%
GOBP_NEPHRON_MORPHOGENESIS	GOBP_NEPHRON_MORPHOGENESIS		70	0.403742	1.21457	0.242647	1	1	8670	tags=73%, list=45%, signal=131%
GOBP_METANEPHRIC_NEPHRON_DEVELOPMENT	GOBP_METANEPHRIC_NEPHRON_DEVELOPMENT		39	0.482365	1.21301	0.218631	1	1	8909	tags=87%, list=46%, signal=160%
GOBP_PHOTORECEPTOR_CELL_DIFFERENTIATION	GOBP_PHOTORECEPTOR_CELL_DIFFERENTIATION		57	0.399359	1.21172	0.216573	1	1	7064	tags=65%, list=36%, signal=102%
GOBP_POSITIVE_REGULATION_OF_ANIMAL_ORGAN_MORPHOGENESIS	GOBP_POSITIVE_REGULATION_OF_ANIMAL_ORGAN_MORPHOGENESIS		30	0.471107	1.21137	0.239777	1	1	7976	tags=77%, list=41%, signal=130%
GOBP_HYDROGEN_PEROXIDE_CATABOLIC_PROCESS	GOBP_HYDROGEN_PEROXIDE_CATABOLIC_PROCESS		29	0.40805	1.20936	0.269903	1	1	8456	tags=76%, list=43%, signal=134%
GOBP_3_PHOSPHOADENOSINE_5_PHOSPHOSULFATE_METABOLIC_PROCESS	GOBP_3_PHOSPHOADENOSINE_5_PHOSPHOSULFATE_METABOLIC_PROCESS		20	0.387129	1.20913	0.218992	1	1	4494	tags=45%, list=23%, signal=58%
GOBP_POSITIVE_REGULATION_OF_SPROUTING_ANGIOGENESIS	GOBP_POSITIVE_REGULATION_OF_SPROUTING_ANGIOGENESIS		20	0.357514	1.20845	0.192748	1	1	3706	tags=45%, list=19%, signal=56%
GOBP_CAMERA_TYPE_EYE_PHOTORECEPTOR_CELL_DIFFERENTIATION	GOBP_CAMERA_TYPE_EYE_PHOTORECEPTOR_CELL_DIFFERENTIATION		25	0.453718	1.20751	0.250936	1	1	6829	tags=72%, list=35%, signal=111%
GOBP_FUCOSE_METABOLIC_PROCESS	GOBP_FUCOSE_METABOLIC_PROCESS		16	0.361712	1.20603	0.216061	1	1	5438	tags=50%, list=28%, signal=69%
GOBP_REGULATION_OF_CARTILAGE_DEVELOPMENT	GOBP_REGULATION_OF_CARTILAGE_DEVELOPMENT		59	0.378782	1.20443	0.224044	1	1	6621	tags=59%, list=34%, signal=90%
GOBP_MESODERM_MORPHOGENESIS	GOBP_MESODERM_MORPHOGENESIS		64	0.350043	1.20351	0.217786	1	1	6999	tags=61%, list=36%, signal=95%
GOBP_NEGATIVE_REGULATION_OF_DIGESTIVE_SYSTEM_PROCESS	GOBP_NEGATIVE_REGULATION_OF_DIGESTIVE_SYSTEM_PROCESS		17	0.516494	1.20331	0.229008	1	1	8919	tags=94%, list=46%, signal=174%
GOBP_ANIMAL_ORGAN_FORMATION	GOBP_ANIMAL_ORGAN_FORMATION		60	0.391131	1.20091	0.245421	1	1	5893	tags=62%, list=30%, signal=88%
GOBP_RESPONSE_TO_CORTICOSTERONE	GOBP_RESPONSE_TO_CORTICOSTERONE		19	0.423289	1.20026	0.276119	1	1	4386	tags=58%, list=23%, signal=75%
GOBP_POSITIVE_REGULATION_OF_CALCIUM_ION_IMPORT	GOBP_POSITIVE_REGULATION_OF_CALCIUM_ION_IMPORT		19	0.525572	1.19993	0.247059	1	1	8468	tags=89%, list=44%, signal=158%
GOBP_EYE_PHOTORECEPTOR_CELL_DEVELOPMENT	GOBP_EYE_PHOTORECEPTOR_CELL_DEVELOPMENT		30	0.400985	1.19949	0.232601	1	1	6829	tags=63%, list=35%, signal=97%
GOBP_REGULATION_OF_CELL_MATURATION	GOBP_REGULATION_OF_CELL_MATURATION		20	0.401556	1.19788	0.223124	1	1	3738	tags=45%, list=19%, signal=56%
GOBP_PROSTATE_GLAND_DEVELOPMENT	GOBP_PROSTATE_GLAND_DEVELOPMENT		41	0.360321	1.19775	0.227778	1	1	6004	tags=56%, list=31%, signal=81%
GOBP_RETINA_HOMEOSTASIS	GOBP_RETINA_HOMEOSTASIS		74	0.327828	1.19737	0.181996	1	1	7731	tags=61%, list=40%, signal=101%
GOBP_SPECIFICATION_OF_ANIMAL_ORGAN_IDENTITY	GOBP_SPECIFICATION_OF_ANIMAL_ORGAN_IDENTITY		34	0.437239	1.19685	0.26151	1	1	5893	tags=65%, list=30%, signal=93%
GOBP_REGULATION_OF_LYASE_ACTIVITY	GOBP_REGULATION_OF_LYASE_ACTIVITY		48	0.361302	1.19666	0.217221	1	1	4563	tags=52%, list=23%, signal=68%
GOBP_DETECTION_OF_MECHANICAL_STIMULUS_INVOLVED_IN_SENSORY_PERCEPTION	GOBP_DETECTION_OF_MECHANICAL_STIMULUS_INVOLVED_IN_SENSORY_PERCEPTION		29	0.413533	1.1959	0.22243	1	1	5275	tags=59%, list=27%, signal=80%
GOBP_POSITIVE_REGULATION_OF_CALCIUM_ION_DEPENDENT_EXOCYTOSIS	GOBP_POSITIVE_REGULATION_OF_CALCIUM_ION_DEPENDENT_EXOCYTOSIS		18	0.494226	1.19545	0.258491	1	1	8590	tags=89%, list=44%, signal=159%
GOBP_REGULATION_OF_CHONDROCYTE_DIFFERENTIATION	GOBP_REGULATION_OF_CHONDROCYTE_DIFFERENTIATION		43	0.406336	1.19534	0.249541	1	1	6621	tags=65%, list=34%, signal=98%
GOBP_PERIPHERAL_NERVOUS_SYSTEM_DEVELOPMENT	GOBP_PERIPHERAL_NERVOUS_SYSTEM_DEVELOPMENT		73	0.367111	1.19484	0.231638	1	1	6271	tags=58%, list=32%, signal=85%
GOBP_TOXIN_METABOLIC_PROCESS	GOBP_TOXIN_METABOLIC_PROCESS		15	0.413931	1.19382	0.227778	1	1	5938	tags=60%, list=31%, signal=86%
GOBP_REGULATION_OF_ODONTOGENESIS	GOBP_REGULATION_OF_ODONTOGENESIS		15	0.531844	1.19362	0.261818	1	1	7963	tags=80%, list=41%, signal=135%
GOBP_ANTERIOR_POSTERIOR_AXIS_SPECIFICATION	GOBP_ANTERIOR_POSTERIOR_AXIS_SPECIFICATION		46	0.367709	1.19357	0.192237	1	1	5075	tags=50%, list=26%, signal=67%
GOBP_DOPAMINE_TRANSPORT	GOBP_DOPAMINE_TRANSPORT		45	0.442737	1.192	0.324376	1	1	8082	tags=78%, list=42%, signal=133%
GOBP_EMBRYONIC_FORELIMB_MORPHOGENESIS	GOBP_EMBRYONIC_FORELIMB_MORPHOGENESIS		27	0.454747	1.1915	0.252874	1	1	5596	tags=67%, list=29%, signal=93%
GOBP_FOREBRAIN_REGIONALIZATION	GOBP_FOREBRAIN_REGIONALIZATION		20	0.481704	1.19076	0.25	1	1	6091	tags=65%, list=31%, signal=95%
GOBP_GLUTAMATE_METABOLIC_PROCESS	GOBP_GLUTAMATE_METABOLIC_PROCESS		31	0.325746	1.19025	0.233512	1	1	1942	tags=29%, list=10%, signal=32%
GOBP_COLLAGEN_FIBRIL_ORGANIZATION	GOBP_COLLAGEN_FIBRIL_ORGANIZATION		52	0.415351	1.19024	0.264493	1	1	6999	tags=67%, list=36%, signal=105%
GOBP_OUTFLOW_TRACT_SEPTUM_MORPHOGENESIS	GOBP_OUTFLOW_TRACT_SEPTUM_MORPHOGENESIS		25	0.422015	1.18947	0.240072	1	1	5893	tags=64%, list=30%, signal=92%
GOBP_INORGANIC_ION_IMPORT_ACROSS_PLASMA_MEMBRANE	GOBP_INORGANIC_ION_IMPORT_ACROSS_PLASMA_MEMBRANE		94	0.362508	1.18931	0.294991	1	1	5094	tags=51%, list=26%, signal=69%
GOBP_REGULATION_OF_EMBRYONIC_DEVELOPMENT	GOBP_REGULATION_OF_EMBRYONIC_DEVELOPMENT		57	0.308966	1.18883	0.206107	1	1	4112	tags=39%, list=21%, signal=49%
GOBP_BONE_MORPHOGENESIS	GOBP_BONE_MORPHOGENESIS		89	0.325457	1.18828	0.238267	1	1	6380	tags=56%, list=33%, signal=83%
GOBP_NEPHRON_TUBULE_FORMATION	GOBP_NEPHRON_TUBULE_FORMATION		17	0.482327	1.18817	0.259328	1	1	7399	tags=71%, list=38%, signal=114%
GOBP_KIDNEY_MORPHOGENESIS	GOBP_KIDNEY_MORPHOGENESIS		87	0.359291	1.1875	0.25777	1	1	8670	tags=70%, list=45%, signal=126%
GOBP_NEGATIVE_REGULATION_OF_FIBROBLAST_GROWTH_FACTOR_RECEPTOR_SIGNALING_PATHWAY	GOBP_NEGATIVE_REGULATION_OF_FIBROBLAST_GROWTH_FACTOR_RECEPTOR_SIGNALING_PATHWAY		18	0.47469	1.18581	0.267552	1	1	7419	tags=83%, list=38%, signal=135%
GOBP_AUTONOMIC_NERVOUS_SYSTEM_DEVELOPMENT	GOBP_AUTONOMIC_NERVOUS_SYSTEM_DEVELOPMENT		46	0.417008	1.18537	0.260536	1	1	3368	tags=43%, list=17%, signal=52%
GOBP_REGULATION_OF_POTASSIUM_ION_TRANSPORT	GOBP_REGULATION_OF_POTASSIUM_ION_TRANSPORT		93	0.329514	1.18521	0.206704	1	1	4456	tags=42%, list=23%, signal=54%
GOBP_NEURON_FATE_COMMITMENT	GOBP_NEURON_FATE_COMMITMENT		58	0.413572	1.18302	0.285992	1	1	6371	tags=67%, list=33%, signal=100%
GOBP_VASCULAR_TRANSPORT	GOBP_VASCULAR_TRANSPORT		87	0.363887	1.18284	0.270115	1	1	7385	tags=57%, list=38%, signal=92%
GOBP_POSITIVE_REGULATION_OF_LYASE_ACTIVITY	GOBP_POSITIVE_REGULATION_OF_LYASE_ACTIVITY		22	0.404032	1.18016	0.264368	1	1	4563	tags=55%, list=23%, signal=71%
GOBP_GLYCINE_METABOLIC_PROCESS	GOBP_GLYCINE_METABOLIC_PROCESS		16	0.468373	1.17998	0.294979	1	1	5779	tags=50%, list=30%, signal=71%
GOBP_ECTODERM_DEVELOPMENT	GOBP_ECTODERM_DEVELOPMENT		18	0.420984	1.17954	0.262956	1	1	5286	tags=56%, list=27%, signal=76%
GOBP_CELL_DEATH_IN_RESPONSE_TO_HYDROGEN_PEROXIDE	GOBP_CELL_DEATH_IN_RESPONSE_TO_HYDROGEN_PEROXIDE		24	0.310481	1.17772	0.218814	1	1	3726	tags=42%, list=19%, signal=51%
GOBP_NEUROMUSCULAR_SYNAPTIC_TRANSMISSION	GOBP_NEUROMUSCULAR_SYNAPTIC_TRANSMISSION		24	0.479029	1.17717	0.324952	1	1	4917	tags=67%, list=25%, signal=89%
GOBP_SMOOTHENED_SIGNALING_PATHWAY	GOBP_SMOOTHENED_SIGNALING_PATHWAY		123	0.292385	1.1771	0.204503	1	1	7459	tags=54%, list=38%, signal=86%
GOBP_EMBRYONIC_SKELETAL_SYSTEM_DEVELOPMENT	GOBP_EMBRYONIC_SKELETAL_SYSTEM_DEVELOPMENT		116	0.356744	1.17658	0.290807	1	1	7079	tags=64%, list=36%, signal=100%
GOBP_SYNAPTIC_TRANSMISSION_GABAERGIC	GOBP_SYNAPTIC_TRANSMISSION_GABAERGIC		46	0.378	1.17594	0.275728	1	1	6516	tags=63%, list=33%, signal=95%
GOBP_SODIUM_ION_HOMEOSTASIS	GOBP_SODIUM_ION_HOMEOSTASIS		54	0.394229	1.17561	0.275797	1	1	5530	tags=52%, list=28%, signal=72%
GOBP_REGULATION_OF_SPROUTING_ANGIOGENESIS	GOBP_REGULATION_OF_SPROUTING_ANGIOGENESIS		35	0.314741	1.17551	0.239544	1	1	4095	tags=43%, list=21%, signal=54%
GOBP_CELL_FATE_COMMITMENT_INVOLVED_IN_FORMATION_OF_PRIMARY_GERM_LAYER	GOBP_CELL_FATE_COMMITMENT_INVOLVED_IN_FORMATION_OF_PRIMARY_GERM_LAYER		28	0.346579	1.17496	0.257143	1	1	5694	tags=57%, list=29%, signal=81%
GOBP_POSITIVE_REGULATION_OF_SODIUM_ION_TRANSMEMBRANE_TRANSPORT	GOBP_POSITIVE_REGULATION_OF_SODIUM_ION_TRANSMEMBRANE_TRANSPORT		21	0.382068	1.17494	0.285988	1	1	4297	tags=43%, list=22%, signal=55%
GOBP_HEPATOCYTE_DIFFERENTIATION	GOBP_HEPATOCYTE_DIFFERENTIATION		16	0.46301	1.17478	0.286275	1	1	6558	tags=69%, list=34%, signal=104%
GOBP_REGULATION_OF_CELL_FATE_COMMITMENT	GOBP_REGULATION_OF_CELL_FATE_COMMITMENT		27	0.447366	1.17462	0.28463	1	1	7120	tags=70%, list=37%, signal=111%
GOBP_COLLECTING_DUCT_DEVELOPMENT	GOBP_COLLECTING_DUCT_DEVELOPMENT		16	0.504683	1.1746	0.301989	1	1	7933	tags=81%, list=41%, signal=137%
GOBP_NEURON_PROJECTION_EXTENSION_INVOLVED_IN_NEURON_PROJECTION_GUIDANCE	GOBP_NEURON_PROJECTION_EXTENSION_INVOLVED_IN_NEURON_PROJECTION_GUIDANCE		36	0.405522	1.17398	0.319549	1	1	5999	tags=64%, list=31%, signal=92%
GOBP_BRANCH_ELONGATION_OF_AN_EPITHELIUM	GOBP_BRANCH_ELONGATION_OF_AN_EPITHELIUM		17	0.458927	1.1736	0.283333	1	1	7399	tags=82%, list=38%, signal=133%
GOBP_NEGATIVE_REGULATION_OF_NEURON_DIFFERENTIATION	GOBP_NEGATIVE_REGULATION_OF_NEURON_DIFFERENTIATION		61	0.349	1.17252	0.238007	1	1	5988	tags=54%, list=31%, signal=78%
GOBP_SENSORY_PERCEPTION_OF_SMELL	GOBP_SENSORY_PERCEPTION_OF_SMELL		371	0.430275	1.17249	0.373333	1	1	10260	tags=84%, list=53%, signal=175%
GOBP_CELLULAR_RESPONSE_TO_CHOLESTEROL	GOBP_CELLULAR_RESPONSE_TO_CHOLESTEROL		16	0.374028	1.17219	0.264344	1	1	2704	tags=31%, list=14%, signal=36%
GOBP_EYE_PHOTORECEPTOR_CELL_DIFFERENTIATION	GOBP_EYE_PHOTORECEPTOR_CELL_DIFFERENTIATION		41	0.38907	1.17052	0.261194	1	1	6829	tags=63%, list=35%, signal=97%
GOBP_AMINO_ACID_TRANSPORT	GOBP_AMINO_ACID_TRANSPORT		146	0.316817	1.17014	0.275472	1	1	8012	tags=63%, list=41%, signal=106%
GOBP_BICARBONATE_TRANSPORT	GOBP_BICARBONATE_TRANSPORT		42	0.377691	1.16992	0.245841	1	1	5142	tags=45%, list=26%, signal=61%
GOBP_KERATINIZATION	GOBP_KERATINIZATION		215	0.443682	1.16971	0.387097	1	1	8817	tags=78%, list=45%, signal=140%
GOBP_NEGATIVE_REGULATION_OF_CATION_TRANSMEMBRANE_TRANSPORT	GOBP_NEGATIVE_REGULATION_OF_CATION_TRANSMEMBRANE_TRANSPORT		78	0.291679	1.1687	0.216573	1	1	2686	tags=28%, list=14%, signal=33%
GOBP_SPROUTING_ANGIOGENESIS	GOBP_SPROUTING_ANGIOGENESIS		119	0.269568	1.16838	0.186257	1	1	4645	tags=40%, list=24%, signal=53%
GOBP_REGULATION_OF_RESPONSE_TO_REACTIVE_OXYGEN_SPECIES	GOBP_REGULATION_OF_RESPONSE_TO_REACTIVE_OXYGEN_SPECIES		28	0.308575	1.16833	0.2173	1	1	3726	tags=39%, list=19%, signal=49%
GOBP_EMBRYONIC_SKELETAL_SYSTEM_MORPHOGENESIS	GOBP_EMBRYONIC_SKELETAL_SYSTEM_MORPHOGENESIS		89	0.374064	1.16761	0.311321	1	1	7906	tags=71%, list=41%, signal=119%
GOBP_MUSCLE_FILAMENT_SLIDING	GOBP_MUSCLE_FILAMENT_SLIDING		39	0.383559	1.16736	0.279773	1	1	5368	tags=51%, list=28%, signal=71%
GOBP_POTASSIUM_ION_IMPORT_ACROSS_PLASMA_MEMBRANE	GOBP_POTASSIUM_ION_IMPORT_ACROSS_PLASMA_MEMBRANE		46	0.411527	1.16723	0.350575	1	1	5092	tags=57%, list=26%, signal=76%
GOBP_METANEPHRIC_EPITHELIUM_DEVELOPMENT	GOBP_METANEPHRIC_EPITHELIUM_DEVELOPMENT		25	0.461437	1.16701	0.315498	1	1	9269	tags=88%, list=48%, signal=168%
GOBP_SEX_DETERMINATION	GOBP_SEX_DETERMINATION		18	0.494079	1.1669	0.335217	1	1	7976	tags=83%, list=41%, signal=141%
GOBP_POSITIVE_REGULATION_OF_G_PROTEIN_COUPLED_RECEPTOR_SIGNALING_PATHWAY	GOBP_POSITIVE_REGULATION_OF_G_PROTEIN_COUPLED_RECEPTOR_SIGNALING_PATHWAY		24	0.425869	1.16647	0.305769	1	1	6783	tags=63%, list=35%, signal=96%
GOBP_AMINE_BIOSYNTHETIC_PROCESS	GOBP_AMINE_BIOSYNTHETIC_PROCESS		37	0.349217	1.16585	0.262136	1	1	3845	tags=41%, list=20%, signal=50%
GOBP_BILE_ACID_BIOSYNTHETIC_PROCESS	GOBP_BILE_ACID_BIOSYNTHETIC_PROCESS		37	0.316586	1.16568	0.225926	1	1	5332	tags=46%, list=27%, signal=63%
GOBP_NEGATIVE_REGULATION_OF_SMOOTHENED_SIGNALING_PATHWAY	GOBP_NEGATIVE_REGULATION_OF_SMOOTHENED_SIGNALING_PATHWAY		29	0.339566	1.16433	0.260456	1	1	5461	tags=52%, list=28%, signal=72%
GOBP_CATECHOL_CONTAINING_COMPOUND_BIOSYNTHETIC_PROCESS	GOBP_CATECHOL_CONTAINING_COMPOUND_BIOSYNTHETIC_PROCESS		19	0.420631	1.16398	0.25636	1	1	6876	tags=68%, list=35%, signal=106%
GOBP_RETINA_MORPHOGENESIS_IN_CAMERA_TYPE_EYE	GOBP_RETINA_MORPHOGENESIS_IN_CAMERA_TYPE_EYE		57	0.406802	1.16314	0.325455	1	1	8670	tags=75%, list=45%, signal=136%
GOBP_NEGATIVE_CHEMOTAXIS	GOBP_NEGATIVE_CHEMOTAXIS		46	0.391327	1.16113	0.323583	1	1	5533	tags=57%, list=28%, signal=79%
GOBP_INTRACILIARY_TRANSPORT_INVOLVED_IN_CILIUM_ASSEMBLY	GOBP_INTRACILIARY_TRANSPORT_INVOLVED_IN_CILIUM_ASSEMBLY		38	0.394577	1.16045	0.32265	1	1	1613	tags=26%, list=8%, signal=29%
GOBP_SODIUM_ION_EXPORT_ACROSS_PLASMA_MEMBRANE	GOBP_SODIUM_ION_EXPORT_ACROSS_PLASMA_MEMBRANE		15	0.41679	1.1598	0.278752	1	1	5092	tags=53%, list=26%, signal=72%
GOBP_EMBRYONIC_ORGAN_MORPHOGENESIS	GOBP_EMBRYONIC_ORGAN_MORPHOGENESIS		274	0.322847	1.15889	0.319626	1	1	7929	tags=63%, list=41%, signal=104%
GOBP_EXPLORATION_BEHAVIOR	GOBP_EXPLORATION_BEHAVIOR		18	0.405182	1.15822	0.308688	1	1	5798	tags=61%, list=30%, signal=87%
GOBP_DETECTION_OF_STIMULUS_INVOLVED_IN_SENSORY_PERCEPTION	GOBP_DETECTION_OF_STIMULUS_INVOLVED_IN_SENSORY_PERCEPTION		452	0.419172	1.15697	0.39924	1	1	10260	tags=83%, list=53%, signal=172%
GOBP_REGULATION_OF_NEUROTRANSMITTER_RECEPTOR_ACTIVITY	GOBP_REGULATION_OF_NEUROTRANSMITTER_RECEPTOR_ACTIVITY		78	0.367694	1.15682	0.308738	1	1	8314	tags=69%, list=43%, signal=120%
GOBP_PATTERN_SPECIFICATION_PROCESS	GOBP_PATTERN_SPECIFICATION_PROCESS		418	0.322663	1.1565	0.290874	1	1	6091	tags=50%, list=31%, signal=71%
GOBP_SENSORY_PERCEPTION_OF_CHEMICAL_STIMULUS	GOBP_SENSORY_PERCEPTION_OF_CHEMICAL_STIMULUS		439	0.419831	1.15611	0.395794	1	1	10260	tags=84%, list=53%, signal=173%
GOBP_ANATOMICAL_STRUCTURE_ARRANGEMENT	GOBP_ANATOMICAL_STRUCTURE_ARRANGEMENT		15	0.452286	1.15587	0.324427	1	1	4511	tags=53%, list=23%, signal=69%
GOBP_REGULATION_OF_MORPHOGENESIS_OF_AN_EPITHELIUM	GOBP_REGULATION_OF_MORPHOGENESIS_OF_AN_EPITHELIUM		61	0.373452	1.15501	0.313544	1	1	6822	tags=62%, list=35%, signal=96%
GOBP_INSULIN_SECRETION_INVOLVED_IN_CELLULAR_RESPONSE_TO_GLUCOSE_STIMULUS	GOBP_INSULIN_SECRETION_INVOLVED_IN_CELLULAR_RESPONSE_TO_GLUCOSE_STIMULUS		61	0.268332	1.15498	0.234043	1	1	3387	tags=34%, list=17%, signal=42%
GOBP_GLUTAMINE_FAMILY_AMINO_ACID_METABOLIC_PROCESS	GOBP_GLUTAMINE_FAMILY_AMINO_ACID_METABOLIC_PROCESS		70	0.281804	1.15436	0.255639	1	1	2755	tags=27%, list=14%, signal=32%
GOBP_EMBRYONIC_HINDLIMB_MORPHOGENESIS	GOBP_EMBRYONIC_HINDLIMB_MORPHOGENESIS		26	0.444208	1.1531	0.321101	1	1	6498	tags=69%, list=33%, signal=104%
GOBP_NEGATIVE_REGULATION_OF_SODIUM_ION_TRANSPORT	GOBP_NEGATIVE_REGULATION_OF_SODIUM_ION_TRANSPORT		18	0.393847	1.15238	0.29981	1	1	2269	tags=33%, list=12%, signal=38%
GOBP_RESPONSE_TO_OXYGEN_RADICAL	GOBP_RESPONSE_TO_OXYGEN_RADICAL		24	0.336692	1.15175	0.267748	1	1	2755	tags=38%, list=14%, signal=44%
GOBP_AORTIC_VALVE_MORPHOGENESIS	GOBP_AORTIC_VALVE_MORPHOGENESIS		31	0.373849	1.15087	0.290266	1	1	4072	tags=45%, list=21%, signal=57%
GOBP_MESODERM_DEVELOPMENT	GOBP_MESODERM_DEVELOPMENT		111	0.288523	1.15084	0.253142	1	1	5968	tags=50%, list=31%, signal=71%
GOBP_METANEPHRIC_GLOMERULUS_DEVELOPMENT	GOBP_METANEPHRIC_GLOMERULUS_DEVELOPMENT		15	0.542556	1.14994	0.331439	1	1	8909	tags=100%, list=46%, signal=184%
GOBP_PITUITARY_GLAND_DEVELOPMENT	GOBP_PITUITARY_GLAND_DEVELOPMENT		41	0.38944	1.14985	0.326642	1	1	5893	tags=56%, list=30%, signal=80%
GOBP_SEGMENT_SPECIFICATION	GOBP_SEGMENT_SPECIFICATION		17	0.394174	1.14948	0.296786	1	1	5592	tags=53%, list=29%, signal=74%
GOBP_COLLAGEN_BIOSYNTHETIC_PROCESS	GOBP_COLLAGEN_BIOSYNTHETIC_PROCESS		43	0.370196	1.14787	0.315298	1	1	7992	tags=67%, list=41%, signal=114%
GOBP_ZINC_ION_TRANSPORT	GOBP_ZINC_ION_TRANSPORT		27	0.30759	1.14725	0.281437	1	1	3664	tags=33%, list=19%, signal=41%
GOBP_REGULATION_OF_SMOOTHENED_SIGNALING_PATHWAY	GOBP_REGULATION_OF_SMOOTHENED_SIGNALING_PATHWAY		72	0.288369	1.14678	0.266055	1	1	5774	tags=46%, list=30%, signal=65%
GOBP_METANEPHROS_MORPHOGENESIS	GOBP_METANEPHROS_MORPHOGENESIS		31	0.436908	1.14506	0.363636	1	1	5184	tags=58%, list=27%, signal=79%
GOBP_NODAL_SIGNALING_PATHWAY	GOBP_NODAL_SIGNALING_PATHWAY		16	0.398395	1.14482	0.296992	1	1	4758	tags=50%, list=24%, signal=66%
GOBP_RESPONSE_TO_MUSCLE_ACTIVITY	GOBP_RESPONSE_TO_MUSCLE_ACTIVITY		23	0.377816	1.14449	0.302239	1	1	7271	tags=65%, list=37%, signal=104%
GOBP_AMINO_ACID_TRANSMEMBRANE_TRANSPORT	GOBP_AMINO_ACID_TRANSMEMBRANE_TRANSPORT		91	0.30991	1.14382	0.284091	1	1	8160	tags=63%, list=42%, signal=107%
GOBP_PROXIMAL_DISTAL_PATTERN_FORMATION	GOBP_PROXIMAL_DISTAL_PATTERN_FORMATION		32	0.458936	1.14376	0.36692	1	1	7079	tags=75%, list=36%, signal=118%
GOBP_POSITIVE_REGULATION_OF_CHONDROCYTE_DIFFERENTIATION	GOBP_POSITIVE_REGULATION_OF_CHONDROCYTE_DIFFERENTIATION		17	0.454993	1.14222	0.333952	1	1	6459	tags=71%, list=33%, signal=106%
GOBP_MORPHOGENESIS_OF_AN_EPITHELIAL_FOLD	GOBP_MORPHOGENESIS_OF_AN_EPITHELIAL_FOLD		23	0.443547	1.14091	0.356343	1	1	6728	tags=70%, list=35%, signal=106%
GOBP_MAMMARY_GLAND_EPITHELIAL_CELL_PROLIFERATION	GOBP_MAMMARY_GLAND_EPITHELIAL_CELL_PROLIFERATION		25	0.301571	1.14018	0.262745	1	1	3746	tags=36%, list=19%, signal=45%
GOBP_L_AMINO_ACID_TRANSPORT	GOBP_L_AMINO_ACID_TRANSPORT		61	0.319636	1.13978	0.290448	1	1	8160	tags=61%, list=42%, signal=104%
GOBP_METANEPHROS_DEVELOPMENT	GOBP_METANEPHROS_DEVELOPMENT		82	0.366281	1.13764	0.342441	1	1	8670	tags=73%, list=45%, signal=131%
GOBP_FLUID_TRANSPORT	GOBP_FLUID_TRANSPORT		31	0.407141	1.1366	0.359259	1	1	3270	tags=42%, list=17%, signal=50%
GOBP_METANEPHRIC_MESENCHYME_DEVELOPMENT	GOBP_METANEPHRIC_MESENCHYME_DEVELOPMENT		15	0.36907	1.13637	0.293578	1	1	5592	tags=60%, list=29%, signal=84%
GOBP_KIDNEY_EPITHELIUM_DEVELOPMENT	GOBP_KIDNEY_EPITHELIUM_DEVELOPMENT		130	0.325795	1.13633	0.305903	1	1	5893	tags=51%, list=30%, signal=72%
GOBP_SECONDARY_METABOLIC_PROCESS	GOBP_SECONDARY_METABOLIC_PROCESS		53	0.293659	1.13443	0.285192	1	1	4576	tags=36%, list=24%, signal=47%
GOBP_DRUG_CATABOLIC_PROCESS	GOBP_DRUG_CATABOLIC_PROCESS		22	0.440971	1.13404	0.345283	1	1	7251	tags=68%, list=37%, signal=109%
GOBP_HINDLIMB_MORPHOGENESIS	GOBP_HINDLIMB_MORPHOGENESIS		33	0.428784	1.13342	0.327138	1	1	5893	tags=61%, list=30%, signal=87%
GOBP_ENDODERM_FORMATION	GOBP_ENDODERM_FORMATION		52	0.289165	1.1334	0.257885	1	1	6193	tags=52%, list=32%, signal=76%
GOBP_MITOCHONDRIAL_FUSION	GOBP_MITOCHONDRIAL_FUSION		25	0.375248	1.13284	0.285714	1	1	408	tags=20%, list=2%, signal=20%
GOBP_BRANCHING_MORPHOGENESIS_OF_AN_EPITHELIAL_TUBE	GOBP_BRANCHING_MORPHOGENESIS_OF_AN_EPITHELIAL_TUBE		140	0.328999	1.13272	0.343173	1	1	8678	tags=69%, list=45%, signal=124%
GOBP_RENAL_TUBULE_DEVELOPMENT	GOBP_RENAL_TUBULE_DEVELOPMENT		89	0.356232	1.13249	0.341912	1	1	8793	tags=72%, list=45%, signal=131%
GOBP_VOCALIZATION_BEHAVIOR	GOBP_VOCALIZATION_BEHAVIOR		20	0.467627	1.13249	0.370236	1	1	5360	tags=60%, list=28%, signal=83%
GOBP_REGULATION_OF_STEM_CELL_POPULATION_MAINTENANCE	GOBP_REGULATION_OF_STEM_CELL_POPULATION_MAINTENANCE		30	0.321503	1.13133	0.28626	1	1	5600	tags=50%, list=29%, signal=70%
GOBP_HYDROGEN_PEROXIDE_METABOLIC_PROCESS	GOBP_HYDROGEN_PEROXIDE_METABOLIC_PROCESS		51	0.322577	1.13119	0.309478	1	1	8456	tags=75%, list=43%, signal=131%
GOBP_ORGANISM_EMERGENCE_FROM_PROTECTIVE_STRUCTURE	GOBP_ORGANISM_EMERGENCE_FROM_PROTECTIVE_STRUCTURE		19	0.33292	1.1308	0.287908	1	1	5680	tags=53%, list=29%, signal=74%
GOBP_DOPAMINE_SECRETION	GOBP_DOPAMINE_SECRETION		31	0.449549	1.13042	0.390151	1	1	8082	tags=77%, list=42%, signal=132%
GOBP_NEGATIVE_REGULATION_OF_RESPONSE_TO_OXIDATIVE_STRESS	GOBP_NEGATIVE_REGULATION_OF_RESPONSE_TO_OXIDATIVE_STRESS		19	0.338431	1.13013	0.298569	1	1	3726	tags=42%, list=19%, signal=52%
GOBP_MORPHOGENESIS_OF_AN_EPITHELIAL_BUD	GOBP_MORPHOGENESIS_OF_AN_EPITHELIAL_BUD		15	0.487101	1.13	0.362264	1	1	8606	tags=87%, list=44%, signal=155%
GOBP_O_GLYCAN_PROCESSING	GOBP_O_GLYCAN_PROCESSING		57	0.313657	1.12984	0.295585	1	1	6938	tags=53%, list=36%, signal=82%
GOBP_REGULATION_OF_URINE_VOLUME	GOBP_REGULATION_OF_URINE_VOLUME		21	0.437605	1.12973	0.343284	1	1	2686	tags=43%, list=14%, signal=50%
GOBP_DIENCEPHALON_DEVELOPMENT	GOBP_DIENCEPHALON_DEVELOPMENT		71	0.380893	1.12968	0.389199	1	1	5596	tags=54%, list=29%, signal=75%
GOBP_METANEPHRIC_RENAL_VESICLE_MORPHOGENESIS	GOBP_METANEPHRIC_RENAL_VESICLE_MORPHOGENESIS		15	0.465888	1.12962	0.35568	1	1	7110	tags=73%, list=37%, signal=115%
GOBP_MUSCLE_FIBER_DEVELOPMENT	GOBP_MUSCLE_FIBER_DEVELOPMENT		49	0.339363	1.1296	0.312849	1	1	5208	tags=45%, list=27%, signal=61%
GOBP_DIGESTIVE_SYSTEM_DEVELOPMENT	GOBP_DIGESTIVE_SYSTEM_DEVELOPMENT		132	0.332745	1.12955	0.381308	1	1	6071	tags=53%, list=31%, signal=77%
GOBP_PROTEIN_AUTOPROCESSING	GOBP_PROTEIN_AUTOPROCESSING		23	0.286903	1.12942	0.258383	1	1	3753	tags=39%, list=19%, signal=48%
GOBP_NEGATIVE_REGULATION_OF_POTASSIUM_ION_TRANSMEMBRANE_TRANSPORT	GOBP_NEGATIVE_REGULATION_OF_POTASSIUM_ION_TRANSMEMBRANE_TRANSPORT		23	0.375773	1.12937	0.317491	1	1	2031	tags=35%, list=10%, signal=39%
GOBP_ATRIAL_CARDIAC_MUSCLE_CELL_TO_AV_NODE_CELL_SIGNALING	GOBP_ATRIAL_CARDIAC_MUSCLE_CELL_TO_AV_NODE_CELL_SIGNALING		18	0.434435	1.12881	0.320896	1	1	4774	tags=61%, list=25%, signal=81%
GOBP_HOMOPHILIC_CELL_ADHESION_VIA_PLASMA_MEMBRANE_ADHESION_MOLECULES	GOBP_HOMOPHILIC_CELL_ADHESION_VIA_PLASMA_MEMBRANE_ADHESION_MOLECULES		162	0.40546	1.12872	0.423664	1	1	9088	tags=76%, list=47%, signal=141%
GOBP_DETECTION_OF_CHEMICAL_STIMULUS_INVOLVED_IN_SENSORY_PERCEPTION_OF_TASTE	GOBP_DETECTION_OF_CHEMICAL_STIMULUS_INVOLVED_IN_SENSORY_PERCEPTION_OF_TASTE		42	0.432169	1.12868	0.357282	1	1	10054	tags=81%, list=52%, signal=167%
GOBP_CORNIFICATION	GOBP_CORNIFICATION		112	0.412796	1.128	0.409434	1	1	8776	tags=72%, list=45%, signal=131%
GOBP_POSITIVE_REGULATION_OF_REPRODUCTIVE_PROCESS	GOBP_POSITIVE_REGULATION_OF_REPRODUCTIVE_PROCESS		77	0.358145	1.12798	0.363281	1	1	9027	tags=71%, list=46%, signal=133%
GOBP_FEAR_RESPONSE	GOBP_FEAR_RESPONSE		37	0.355525	1.1265	0.344168	1	1	4799	tags=43%, list=25%, signal=57%
GOBP_CARDIAC_MYOFIBRIL_ASSEMBLY	GOBP_CARDIAC_MYOFIBRIL_ASSEMBLY		17	0.419164	1.12621	0.323017	1	1	5184	tags=53%, list=27%, signal=72%
GOBP_RENAL_SODIUM_EXCRETION	GOBP_RENAL_SODIUM_EXCRETION		21	0.441752	1.12524	0.344961	1	1	7099	tags=67%, list=36%, signal=105%
GOBP_VENTRICULAR_SEPTUM_DEVELOPMENT	GOBP_VENTRICULAR_SEPTUM_DEVELOPMENT		61	0.268511	1.1251	0.285455	1	1	5793	tags=46%, list=30%, signal=65%
GOBP_GLYCEROPHOSPHOLIPID_CATABOLIC_PROCESS	GOBP_GLYCEROPHOSPHOLIPID_CATABOLIC_PROCESS		31	0.351575	1.12499	0.29666	1	1	6757	tags=58%, list=35%, signal=89%
GOBP_CAMERA_TYPE_EYE_MORPHOGENESIS	GOBP_CAMERA_TYPE_EYE_MORPHOGENESIS		113	0.331872	1.12414	0.354244	1	1	5507	tags=47%, list=28%, signal=65%
GOBP_CELL_DIFFERENTIATION_INVOLVED_IN_METANEPHROS_DEVELOPMENT	GOBP_CELL_DIFFERENTIATION_INVOLVED_IN_METANEPHROS_DEVELOPMENT		25	0.463076	1.12371	0.40824	1	1	9269	tags=92%, list=48%, signal=175%
GOBP_NEURAL_CREST_CELL_MIGRATION	GOBP_NEURAL_CREST_CELL_MIGRATION		55	0.387644	1.12366	0.380228	1	1	3368	tags=45%, list=17%, signal=55%
GOBP_RESPONSE_TO_VITAMIN_A	GOBP_RESPONSE_TO_VITAMIN_A		18	0.434452	1.12355	0.347584	1	1	8983	tags=72%, list=46%, signal=134%
GOBP_STEM_CELL_PROLIFERATION	GOBP_STEM_CELL_PROLIFERATION		58	0.304162	1.12272	0.291513	1	1	5286	tags=48%, list=27%, signal=66%
GOBP_MITOCHONDRIAL_CALCIUM_ION_HOMEOSTASIS	GOBP_MITOCHONDRIAL_CALCIUM_ION_HOMEOSTASIS		24	0.301668	1.12257	0.316103	1	1	470	tags=17%, list=2%, signal=17%
GOBP_CELL_FATE_DETERMINATION	GOBP_CELL_FATE_DETERMINATION		41	0.392543	1.12201	0.335271	1	1	3441	tags=46%, list=18%, signal=56%
GOBP_ESTROGEN_METABOLIC_PROCESS	GOBP_ESTROGEN_METABOLIC_PROCESS		34	0.335221	1.12185	0.314917	1	1	5270	tags=50%, list=27%, signal=68%
GOBP_FORELIMB_MORPHOGENESIS	GOBP_FORELIMB_MORPHOGENESIS		34	0.410656	1.12132	0.389105	1	1	5596	tags=62%, list=29%, signal=87%
GOBP_REGULATION_OF_T_CELL_DIFFERENTIATION_IN_THYMUS	GOBP_REGULATION_OF_T_CELL_DIFFERENTIATION_IN_THYMUS		21	0.324277	1.12014	0.304781	1	1	2674	tags=33%, list=14%, signal=39%
GOBP_ESTABLISHMENT_OF_EPITHELIAL_CELL_POLARITY	GOBP_ESTABLISHMENT_OF_EPITHELIAL_CELL_POLARITY		29	0.323166	1.11999	0.315094	1	1	4067	tags=48%, list=21%, signal=61%
GOBP_POSITIVE_REGULATION_OF_COLLAGEN_METABOLIC_PROCESS	GOBP_POSITIVE_REGULATION_OF_COLLAGEN_METABOLIC_PROCESS		24	0.378968	1.11978	0.340824	1	1	7932	tags=75%, list=41%, signal=126%
GOBP_ENDODERMAL_CELL_DIFFERENTIATION	GOBP_ENDODERMAL_CELL_DIFFERENTIATION		43	0.314855	1.11929	0.306358	1	1	6193	tags=56%, list=32%, signal=82%
GOBP_INNER_EAR_MORPHOGENESIS	GOBP_INNER_EAR_MORPHOGENESIS		88	0.35006	1.11925	0.367232	1	1	9025	tags=72%, list=46%, signal=133%
GOBP_REGULATION_OF_RENAL_SYSTEM_PROCESS	GOBP_REGULATION_OF_RENAL_SYSTEM_PROCESS		32	0.405734	1.11891	0.367424	1	1	7099	tags=66%, list=36%, signal=103%
GOBP_REGULATION_OF_PRESYNAPTIC_CYTOSOLIC_CALCIUM_ION_CONCENTRATION	GOBP_REGULATION_OF_PRESYNAPTIC_CYTOSOLIC_CALCIUM_ION_CONCENTRATION		15	0.440789	1.11801	0.351607	1	1	6521	tags=73%, list=34%, signal=110%
GOBP_HIGH_DENSITY_LIPOPROTEIN_PARTICLE_REMODELING	GOBP_HIGH_DENSITY_LIPOPROTEIN_PARTICLE_REMODELING		18	0.449075	1.11768	0.37406	1	1	4038	tags=61%, list=21%, signal=77%
GOBP_NEGATIVE_REGULATION_OF_REPRODUCTIVE_PROCESS	GOBP_NEGATIVE_REGULATION_OF_REPRODUCTIVE_PROCESS		55	0.309438	1.1176	0.321839	1	1	6033	tags=49%, list=31%, signal=71%
GOBP_REGULATION_OF_SODIUM_ION_TRANSMEMBRANE_TRANSPORTER_ACTIVITY	GOBP_REGULATION_OF_SODIUM_ION_TRANSMEMBRANE_TRANSPORTER_ACTIVITY		53	0.295077	1.1166	0.325323	1	1	4297	tags=38%, list=22%, signal=48%
GOBP_REGULATION_OF_SODIUM_ION_TRANSMEMBRANE_TRANSPORT	GOBP_REGULATION_OF_SODIUM_ION_TRANSMEMBRANE_TRANSPORT		63	0.286143	1.11655	0.331481	1	1	3592	tags=33%, list=18%, signal=41%
GOBP_OUTFLOW_TRACT_MORPHOGENESIS	GOBP_OUTFLOW_TRACT_MORPHOGENESIS		71	0.302299	1.11632	0.314947	1	1	5893	tags=46%, list=30%, signal=66%
GOBP_NEGATIVE_REGULATION_OF_GLIAL_CELL_DIFFERENTIATION	GOBP_NEGATIVE_REGULATION_OF_GLIAL_CELL_DIFFERENTIATION		20	0.433424	1.11611	0.38806	1	1	3158	tags=45%, list=16%, signal=54%
GOBP_MEMBRANE_DEPOLARIZATION_DURING_ACTION_POTENTIAL	GOBP_MEMBRANE_DEPOLARIZATION_DURING_ACTION_POTENTIAL		35	0.385109	1.11599	0.379962	1	1	7127	tags=66%, list=37%, signal=104%
GOBP_CARDIAC_SEPTUM_DEVELOPMENT	GOBP_CARDIAC_SEPTUM_DEVELOPMENT		93	0.267579	1.11472	0.277372	1	1	5893	tags=45%, list=30%, signal=64%
GOBP_DRUG_METABOLIC_PROCESS	GOBP_DRUG_METABOLIC_PROCESS		41	0.335904	1.1145	0.313208	1	1	7251	tags=56%, list=37%, signal=89%
GOBP_CELLULAR_RESPONSE_TO_TOXIC_SUBSTANCE	GOBP_CELLULAR_RESPONSE_TO_TOXIC_SUBSTANCE		107	0.265669	1.11402	0.296992	1	1	5994	tags=47%, list=31%, signal=67%
GOBP_NEGATIVE_REGULATION_OF_PROTEIN_LOCALIZATION_TO_NUCLEUS	GOBP_NEGATIVE_REGULATION_OF_PROTEIN_LOCALIZATION_TO_NUCLEUS		29	0.312885	1.1138	0.285455	1	1	3240	tags=38%, list=17%, signal=45%
GOBP_NEGATIVE_REGULATION_OF_LIPID_TRANSPORT	GOBP_NEGATIVE_REGULATION_OF_LIPID_TRANSPORT		33	0.347471	1.11378	0.326336	1	1	7434	tags=61%, list=38%, signal=98%
GOBP_EPITHELIAL_CELL_FATE_COMMITMENT	GOBP_EPITHELIAL_CELL_FATE_COMMITMENT		15	0.430582	1.11238	0.356473	1	1	3059	tags=53%, list=16%, signal=63%
GOBP_SPERMATID_NUCLEUS_DIFFERENTIATION	GOBP_SPERMATID_NUCLEUS_DIFFERENTIATION		16	0.394879	1.11167	0.304609	1	1	8076	tags=75%, list=42%, signal=128%
GOBP_MESENCHYMAL_TO_EPITHELIAL_TRANSITION	GOBP_MESENCHYMAL_TO_EPITHELIAL_TRANSITION		19	0.40366	1.11165	0.350909	1	1	5075	tags=63%, list=26%, signal=85%
GOBP_REGULATION_OF_HIPPO_SIGNALING	GOBP_REGULATION_OF_HIPPO_SIGNALING		19	0.386138	1.11096	0.330784	1	1	8631	tags=74%, list=44%, signal=132%
GOBP_NEGATIVE_REGULATION_OF_EPITHELIAL_CELL_DIFFERENTIATION	GOBP_NEGATIVE_REGULATION_OF_EPITHELIAL_CELL_DIFFERENTIATION		41	0.352926	1.11086	0.34489	1	1	8793	tags=71%, list=45%, signal=129%
GOBP_ALPHA_AMINO_ACID_CATABOLIC_PROCESS	GOBP_ALPHA_AMINO_ACID_CATABOLIC_PROCESS		84	0.283844	1.11073	0.318533	1	1	6474	tags=45%, list=33%, signal=67%
GOBP_MAMMARY_GLAND_EPITHELIUM_DEVELOPMENT	GOBP_MAMMARY_GLAND_EPITHELIUM_DEVELOPMENT		61	0.292414	1.11063	0.301115	1	1	3878	tags=38%, list=20%, signal=47%
GOBP_MULTICELLULAR_ORGANISMAL_RESPONSE_TO_STRESS	GOBP_MULTICELLULAR_ORGANISMAL_RESPONSE_TO_STRESS		67	0.312435	1.11007	0.346667	1	1	6603	tags=52%, list=34%, signal=79%
GOBP_NEGATIVE_REGULATION_OF_NERVOUS_SYSTEM_PROCESS	GOBP_NEGATIVE_REGULATION_OF_NERVOUS_SYSTEM_PROCESS		17	0.363425	1.10955	0.330798	1	1	4433	tags=53%, list=23%, signal=68%
GOBP_CALCIUM_DEPENDENT_CELL_CELL_ADHESION_VIA_PLASMA_MEMBRANE_CELL_ADHESION_MOLECULES	GOBP_CALCIUM_DEPENDENT_CELL_CELL_ADHESION_VIA_PLASMA_MEMBRANE_CELL_ADHESION_MOLECULES		43	0.395667	1.10943	0.403738	1	1	9088	tags=79%, list=47%, signal=148%
GOBP_CAMERA_TYPE_EYE_DEVELOPMENT	GOBP_CAMERA_TYPE_EYE_DEVELOPMENT		303	0.289004	1.10806	0.363139	1	1	8678	tags=64%, list=45%, signal=113%
GOBP_ENDOTHELIAL_CELL_CHEMOTAXIS	GOBP_ENDOTHELIAL_CELL_CHEMOTAXIS		28	0.348935	1.10752	0.330769	1	1	4570	tags=50%, list=23%, signal=65%
GOBP_PHASIC_SMOOTH_MUSCLE_CONTRACTION	GOBP_PHASIC_SMOOTH_MUSCLE_CONTRACTION		22	0.440558	1.10708	0.392079	1	1	3820	tags=45%, list=20%, signal=56%
GOBP_RESPONSE_TO_RETINOIC_ACID	GOBP_RESPONSE_TO_RETINOIC_ACID		100	0.300874	1.107	0.373585	1	1	6364	tags=55%, list=33%, signal=81%
GOBP_MAMMARY_GLAND_MORPHOGENESIS	GOBP_MAMMARY_GLAND_MORPHOGENESIS		40	0.354384	1.10558	0.348794	1	1	7170	tags=65%, list=37%, signal=103%
GOBP_REGULATION_OF_KIDNEY_DEVELOPMENT	GOBP_REGULATION_OF_KIDNEY_DEVELOPMENT		30	0.372381	1.1047	0.350909	1	1	6822	tags=60%, list=35%, signal=92%
GOBP_REGIONALIZATION	GOBP_REGIONALIZATION		320	0.31333	1.10432	0.367308	1	1	6091	tags=50%, list=31%, signal=71%
GOBP_NEGATIVE_REGULATION_OF_CALCIUM_ION_TRANSMEMBRANE_TRANSPORT	GOBP_NEGATIVE_REGULATION_OF_CALCIUM_ION_TRANSMEMBRANE_TRANSPORT		34	0.309031	1.10395	0.32613	1	1	3506	tags=32%, list=18%, signal=39%
GOBP_POTASSIUM_ION_TRANSPORT	GOBP_POTASSIUM_ION_TRANSPORT		222	0.332628	1.10216	0.422139	1	1	5094	tags=47%, list=26%, signal=63%
GOBP_REGULATION_OF_TORC1_SIGNALING	GOBP_REGULATION_OF_TORC1_SIGNALING		32	0.293548	1.10186	0.326653	1	1	1076	tags=22%, list=6%, signal=23%
GOBP_NEGATIVE_REGULATION_OF_CARTILAGE_DEVELOPMENT	GOBP_NEGATIVE_REGULATION_OF_CARTILAGE_DEVELOPMENT		24	0.395732	1.10172	0.391304	1	1	8301	tags=75%, list=43%, signal=131%
GOBP_CARDIAC_SEPTUM_MORPHOGENESIS	GOBP_CARDIAC_SEPTUM_MORPHOGENESIS		61	0.310587	1.10161	0.329114	1	1	5893	tags=49%, list=30%, signal=70%
GOBP_BONE_GROWTH	GOBP_BONE_GROWTH		26	0.377128	1.10152	0.378479	1	1	7100	tags=69%, list=36%, signal=109%
GOBP_PHOSPHATIDYLETHANOLAMINE_METABOLIC_PROCESS	GOBP_PHOSPHATIDYLETHANOLAMINE_METABOLIC_PROCESS		26	0.303889	1.1013	0.344358	1	1	6058	tags=54%, list=31%, signal=78%
GOBP_AMINE_TRANSPORT	GOBP_AMINE_TRANSPORT		90	0.365425	1.10098	0.426901	1	1	8082	tags=69%, list=42%, signal=117%
GOBP_PROTEIN_NEDDYLATION	GOBP_PROTEIN_NEDDYLATION		17	0.459889	1.1007	0.381166	1	1	181	tags=24%, list=1%, signal=24%
GOBP_SENSORY_ORGAN_MORPHOGENESIS	GOBP_SENSORY_ORGAN_MORPHOGENESIS		238	0.310751	1.10013	0.384181	1	1	9025	tags=68%, list=46%, signal=125%
GOBP_SENSORY_PERCEPTION_OF_MECHANICAL_STIMULUS	GOBP_SENSORY_PERCEPTION_OF_MECHANICAL_STIMULUS		159	0.314688	1.09859	0.42065	1	1	7646	tags=62%, list=39%, signal=101%
GOBP_EYE_MORPHOGENESIS	GOBP_EYE_MORPHOGENESIS		139	0.319097	1.09812	0.417745	1	1	8694	tags=67%, list=45%, signal=120%
GOBP_POSITIVE_REGULATION_OF_POTASSIUM_ION_TRANSMEMBRANE_TRANSPORT	GOBP_POSITIVE_REGULATION_OF_POTASSIUM_ION_TRANSMEMBRANE_TRANSPORT		37	0.364002	1.09793	0.393536	1	1	3658	tags=43%, list=19%, signal=53%
GOBP_RETINA_LAYER_FORMATION	GOBP_RETINA_LAYER_FORMATION		25	0.425364	1.09749	0.40113	1	1	9095	tags=80%, list=47%, signal=150%
GOBP_TONGUE_DEVELOPMENT	GOBP_TONGUE_DEVELOPMENT		20	0.417335	1.09742	0.375238	1	1	8957	tags=70%, list=46%, signal=130%
GOBP_NEGATIVE_REGULATION_OF_PEPTIDYL_THREONINE_PHOSPHORYLATION	GOBP_NEGATIVE_REGULATION_OF_PEPTIDYL_THREONINE_PHOSPHORYLATION		18	0.37325	1.09692	0.335196	1	1	1584	tags=28%, list=8%, signal=30%
GOBP_POSITIVE_REGULATION_OF_MORPHOGENESIS_OF_AN_EPITHELIUM	GOBP_POSITIVE_REGULATION_OF_MORPHOGENESIS_OF_AN_EPITHELIUM		33	0.387347	1.09687	0.400362	1	1	6822	tags=61%, list=35%, signal=93%
GOBP_DETECTION_OF_CHEMICAL_STIMULUS	GOBP_DETECTION_OF_CHEMICAL_STIMULUS		423	0.394818	1.09667	0.469466	1	1	10260	tags=83%, list=53%, signal=172%
GOBP_BIOLOGICAL_PROCESS_INVOLVED_IN_INTRASPECIES_INTERACTION_BETWEEN_ORGANISMS	GOBP_BIOLOGICAL_PROCESS_INVOLVED_IN_INTRASPECIES_INTERACTION_BETWEEN_ORGANISMS		51	0.338805	1.09666	0.377532	1	1	5731	tags=53%, list=29%, signal=75%
GOBP_NEURON_PROJECTION_ARBORIZATION	GOBP_NEURON_PROJECTION_ARBORIZATION		27	0.365795	1.09637	0.346667	1	1	8060	tags=67%, list=41%, signal=114%
GOBP_RESPONSE_TO_LITHIUM_ION	GOBP_RESPONSE_TO_LITHIUM_ION		20	0.333611	1.0962	0.350394	1	1	4904	tags=50%, list=25%, signal=67%
GOBP_FOREBRAIN_GENERATION_OF_NEURONS	GOBP_FOREBRAIN_GENERATION_OF_NEURONS		56	0.317895	1.09619	0.358349	1	1	6121	tags=50%, list=31%, signal=73%
GOBP_SECRETION_BY_TISSUE	GOBP_SECRETION_BY_TISSUE		33	0.345564	1.09609	0.360687	1	1	8919	tags=64%, list=46%, signal=117%
GOBP_EMBRYONIC_PATTERN_SPECIFICATION	GOBP_EMBRYONIC_PATTERN_SPECIFICATION		62	0.34765	1.09569	0.398467	1	1	9029	tags=73%, list=46%, signal=135%
GOBP_NEGATIVE_REGULATION_OF_CALCIUM_ION_TRANSMEMBRANE_TRANSPORTER_ACTIVITY	GOBP_NEGATIVE_REGULATION_OF_CALCIUM_ION_TRANSMEMBRANE_TRANSPORTER_ACTIVITY		30	0.342248	1.09519	0.358779	1	1	7099	tags=57%, list=36%, signal=89%
GOBP_BRANCHING_INVOLVED_IN_BLOOD_VESSEL_MORPHOGENESIS	GOBP_BRANCHING_INVOLVED_IN_BLOOD_VESSEL_MORPHOGENESIS		32	0.332754	1.09511	0.358736	1	1	7287	tags=63%, list=37%, signal=100%
GOBP_AXIS_SPECIFICATION	GOBP_AXIS_SPECIFICATION		79	0.331203	1.09457	0.363469	1	1	5968	tags=52%, list=31%, signal=75%
GOBP_REGULATION_OF_CARDIAC_MUSCLE_CONTRACTION_BY_REGULATION_OF_THE_RELEASE_OF_SEQUESTERED_CALCIUM_ION	GOBP_REGULATION_OF_CARDIAC_MUSCLE_CONTRACTION_BY_REGULATION_OF_THE_RELEASE_OF_SEQUESTERED_CALCIUM_ION		19	0.358167	1.09393	0.356855	1	1	1649	tags=32%, list=8%, signal=34%
GOBP_MEMBRANE_REPOLARIZATION	GOBP_MEMBRANE_REPOLARIZATION		41	0.349063	1.09386	0.391791	1	1	4774	tags=51%, list=25%, signal=68%
GOBP_RESPONSE_TO_XENOBIOTIC_STIMULUS	GOBP_RESPONSE_TO_XENOBIOTIC_STIMULUS		114	0.275304	1.09313	0.329588	1	1	6568	tags=46%, list=34%, signal=70%
GOBP_CILIUM_OR_FLAGELLUM_DEPENDENT_CELL_MOTILITY	GOBP_CILIUM_OR_FLAGELLUM_DEPENDENT_CELL_MOTILITY		115	0.320263	1.0931	0.370656	1	1	9606	tags=70%, list=49%, signal=138%
GOBP_RETINA_VASCULATURE_DEVELOPMENT_IN_CAMERA_TYPE_EYE	GOBP_RETINA_VASCULATURE_DEVELOPMENT_IN_CAMERA_TYPE_EYE		18	0.410977	1.09185	0.370937	1	1	7017	tags=67%, list=36%, signal=104%
GOBP_COLLATERAL_SPROUTING	GOBP_COLLATERAL_SPROUTING		21	0.341209	1.09123	0.336431	1	1	4697	tags=48%, list=24%, signal=63%
GOBP_WATER_SOLUBLE_VITAMIN_METABOLIC_PROCESS	GOBP_WATER_SOLUBLE_VITAMIN_METABOLIC_PROCESS		78	0.249315	1.09083	0.326613	1	1	2135	tags=21%, list=11%, signal=23%
GOBP_SENSORY_SYSTEM_DEVELOPMENT	GOBP_SENSORY_SYSTEM_DEVELOPMENT		359	0.280588	1.09066	0.396709	1	1	8745	tags=64%, list=45%, signal=114%
GOBP_IMPORT_ACROSS_PLASMA_MEMBRANE	GOBP_IMPORT_ACROSS_PLASMA_MEMBRANE		156	0.302896	1.09064	0.411654	1	1	5094	tags=46%, list=26%, signal=61%
GOBP_MONOVALENT_INORGANIC_ANION_HOMEOSTASIS	GOBP_MONOVALENT_INORGANIC_ANION_HOMEOSTASIS		15	0.409327	1.09032	0.375712	1	1	5516	tags=60%, list=28%, signal=84%
GOBP_OXIDATIVE_DEMETHYLATION	GOBP_OXIDATIVE_DEMETHYLATION		19	0.331743	1.09007	0.317739	1	1	5114	tags=42%, list=26%, signal=57%
GOBP_POSITIVE_REGULATION_OF_POTASSIUM_ION_TRANSPORT	GOBP_POSITIVE_REGULATION_OF_POTASSIUM_ION_TRANSPORT		44	0.331172	1.08963	0.377609	1	1	3658	tags=39%, list=19%, signal=47%
GOBP_MITOCHONDRION_DISTRIBUTION	GOBP_MITOCHONDRION_DISTRIBUTION		16	0.345065	1.08937	0.355967	1	1	1461	tags=25%, list=8%, signal=27%
GOBP_REGULATION_OF_UBIQUITIN_PROTEIN_LIGASE_ACTIVITY	GOBP_REGULATION_OF_UBIQUITIN_PROTEIN_LIGASE_ACTIVITY		23	0.35675	1.08891	0.366053	1	1	2276	tags=26%, list=12%, signal=30%
GOBP_POSTSYNAPTIC_MEMBRANE_ORGANIZATION	GOBP_POSTSYNAPTIC_MEMBRANE_ORGANIZATION		36	0.333104	1.08765	0.347505	1	1	5798	tags=44%, list=30%, signal=63%
GOBP_DORSAL_SPINAL_CORD_DEVELOPMENT	GOBP_DORSAL_SPINAL_CORD_DEVELOPMENT		19	0.482571	1.08747	0.429942	1	1	7814	tags=79%, list=40%, signal=132%
GOBP_CELL_COMMUNICATION_BY_ELECTRICAL_COUPLING_INVOLVED_IN_CARDIAC_CONDUCTION	GOBP_CELL_COMMUNICATION_BY_ELECTRICAL_COUPLING_INVOLVED_IN_CARDIAC_CONDUCTION		23	0.325647	1.0872	0.352542	1	1	2939	tags=39%, list=15%, signal=46%
GOBP_CELL_DIFFERENTIATION_IN_SPINAL_CORD	GOBP_CELL_DIFFERENTIATION_IN_SPINAL_CORD		49	0.392674	1.08702	0.40691	1	1	7791	tags=67%, list=40%, signal=112%
GOBP_CELLULAR_RESPONSE_TO_ESTRADIOL_STIMULUS	GOBP_CELLULAR_RESPONSE_TO_ESTRADIOL_STIMULUS		35	0.307501	1.08697	0.337761	1	1	4993	tags=49%, list=26%, signal=65%
GOBP_G_PROTEIN_COUPLED_RECEPTOR_SIGNALING_PATHWAY_COUPLED_TO_CYCLIC_NUCLEOTIDE_SECOND_MESSENGER	GOBP_G_PROTEIN_COUPLED_RECEPTOR_SIGNALING_PATHWAY_COUPLED_TO_CYCLIC_NUCLEOTIDE_SECOND_MESSENGER		65	0.417148	1.08655	0.478431	1	1	8535	tags=74%, list=44%, signal=131%
GOBP_EAR_MORPHOGENESIS	GOBP_EAR_MORPHOGENESIS		108	0.312407	1.08622	0.398165	1	1	9025	tags=68%, list=46%, signal=125%
GOBP_RESPONSE_TO_ACETYLCHOLINE	GOBP_RESPONSE_TO_ACETYLCHOLINE		27	0.345038	1.08546	0.361165	1	1	4855	tags=48%, list=25%, signal=64%
GOBP_REGULATION_OF_VOLTAGE_GATED_CALCIUM_CHANNEL_ACTIVITY	GOBP_REGULATION_OF_VOLTAGE_GATED_CALCIUM_CHANNEL_ACTIVITY		32	0.350889	1.08546	0.390892	1	1	7377	tags=69%, list=38%, signal=111%
GOBP_SEROTONIN_RECEPTOR_SIGNALING_PATHWAY	GOBP_SEROTONIN_RECEPTOR_SIGNALING_PATHWAY		37	0.443632	1.08522	0.464981	1	1	8325	tags=73%, list=43%, signal=127%
GOBP_POSITIVE_REGULATION_OF_BLOOD_PRESSURE	GOBP_POSITIVE_REGULATION_OF_BLOOD_PRESSURE		33	0.402786	1.08482	0.429942	1	1	8550	tags=73%, list=44%, signal=130%
GOBP_SKELETAL_SYSTEM_MORPHOGENESIS	GOBP_SKELETAL_SYSTEM_MORPHOGENESIS		207	0.294356	1.08352	0.408015	1	1	6822	tags=55%, list=35%, signal=84%
GOBP_REGULATION_OF_PROTEIN_TARGETING_TO_MEMBRANE	GOBP_REGULATION_OF_PROTEIN_TARGETING_TO_MEMBRANE		35	0.265098	1.08296	0.336268	1	1	841	tags=20%, list=4%, signal=21%
GOBP_CELL_DIFFERENTIATION_INVOLVED_IN_EMBRYONIC_PLACENTA_DEVELOPMENT	GOBP_CELL_DIFFERENTIATION_INVOLVED_IN_EMBRYONIC_PLACENTA_DEVELOPMENT		23	0.346901	1.08247	0.388785	1	1	3486	tags=43%, list=18%, signal=53%
GOBP_NERVE_DEVELOPMENT	GOBP_NERVE_DEVELOPMENT		69	0.340944	1.08234	0.415205	1	1	5051	tags=48%, list=26%, signal=64%
GOBP_REGULATION_OF_SIGNALING_RECEPTOR_ACTIVITY	GOBP_REGULATION_OF_SIGNALING_RECEPTOR_ACTIVITY		167	0.276534	1.0823	0.389098	1	1	6201	tags=48%, list=32%, signal=70%
GOBP_SINGLE_FERTILIZATION	GOBP_SINGLE_FERTILIZATION		148	0.29428	1.08192	0.440678	1	1	8493	tags=64%, list=44%, signal=113%
GOBP_RESPONSE_TO_STIMULUS_INVOLVED_IN_REGULATION_OF_MUSCLE_ADAPTATION	GOBP_RESPONSE_TO_STIMULUS_INVOLVED_IN_REGULATION_OF_MUSCLE_ADAPTATION		16	0.385098	1.08167	0.393701	1	1	4464	tags=44%, list=23%, signal=57%
GOBP_ACROSOME_REACTION	GOBP_ACROSOME_REACTION		35	0.407027	1.08133	0.4294	1	1	8493	tags=77%, list=44%, signal=137%
GOBP_CARTILAGE_DEVELOPMENT	GOBP_CARTILAGE_DEVELOPMENT		173	0.292752	1.08109	0.378182	1	1	6704	tags=54%, list=34%, signal=81%
GOBP_NEGATIVE_REGULATION_OF_ADENYLATE_CYCLASE_ACTIVITY	GOBP_NEGATIVE_REGULATION_OF_ADENYLATE_CYCLASE_ACTIVITY		19	0.397277	1.08056	0.353729	1	1	4234	tags=58%, list=22%, signal=74%
GOBP_NEUTRAL_AMINO_ACID_TRANSPORT	GOBP_NEUTRAL_AMINO_ACID_TRANSPORT		43	0.315109	1.08056	0.362934	1	1	2968	tags=30%, list=15%, signal=36%
GOBP_FEEDING_BEHAVIOR	GOBP_FEEDING_BEHAVIOR		92	0.329115	1.0796	0.468451	1	1	7161	tags=61%, list=37%, signal=96%
GOBP_REGULATION_OF_AMINO_ACID_TRANSPORT	GOBP_REGULATION_OF_AMINO_ACID_TRANSPORT		30	0.319936	1.07927	0.351779	1	1	7137	tags=60%, list=37%, signal=95%
GOBP_ORGANELLE_DISASSEMBLY	GOBP_ORGANELLE_DISASSEMBLY		99	0.25531	1.0792	0.327068	1	1	1612	tags=19%, list=8%, signal=21%
GOBP_EMBRYONIC_APPENDAGE_MORPHOGENESIS	GOBP_EMBRYONIC_APPENDAGE_MORPHOGENESIS		108	0.30805	1.079	0.398214	1	1	5893	tags=52%, list=30%, signal=74%
GOBP_HOMOLOGOUS_CHROMOSOME_SEGREGATION	GOBP_HOMOLOGOUS_CHROMOSOME_SEGREGATION		48	0.311398	1.07873	0.355102	1	1	6083	tags=50%, list=31%, signal=73%
GOBP_BLOOD_VESSEL_ENDOTHELIAL_CELL_PROLIFERATION_INVOLVED_IN_SPROUTING_ANGIOGENESIS	GOBP_BLOOD_VESSEL_ENDOTHELIAL_CELL_PROLIFERATION_INVOLVED_IN_SPROUTING_ANGIOGENESIS		23	0.337909	1.07788	0.361377	1	1	3706	tags=39%, list=19%, signal=48%
GOBP_REGULATION_OF_AMPA_RECEPTOR_ACTIVITY	GOBP_REGULATION_OF_AMPA_RECEPTOR_ACTIVITY		24	0.455901	1.07777	0.452651	1	1	8227	tags=88%, list=42%, signal=151%
GOBP_CELL_CELL_ADHESION_VIA_PLASMA_MEMBRANE_ADHESION_MOLECULES	GOBP_CELL_CELL_ADHESION_VIA_PLASMA_MEMBRANE_ADHESION_MOLECULES		265	0.347762	1.07761	0.453155	1	1	8313	tags=68%, list=43%, signal=116%
GOBP_CILIUM_MOVEMENT	GOBP_CILIUM_MOVEMENT		146	0.314198	1.07705	0.410749	1	1	9606	tags=71%, list=49%, signal=138%
GOBP_STABILIZATION_OF_MEMBRANE_POTENTIAL	GOBP_STABILIZATION_OF_MEMBRANE_POTENTIAL		17	0.414188	1.07701	0.41683	1	1	7537	tags=76%, list=39%, signal=125%
GOBP_POSITIVE_REGULATION_OF_AMINE_TRANSPORT	GOBP_POSITIVE_REGULATION_OF_AMINE_TRANSPORT		31	0.349386	1.07649	0.395303	1	1	8550	tags=68%, list=44%, signal=121%
GOBP_ATRIAL_SEPTUM_DEVELOPMENT	GOBP_ATRIAL_SEPTUM_DEVELOPMENT		20	0.368346	1.07628	0.39779	1	1	4916	tags=50%, list=25%, signal=67%
GOBP_TERPENOID_METABOLIC_PROCESS	GOBP_TERPENOID_METABOLIC_PROCESS		117	0.322446	1.07578	0.446565	1	1	8006	tags=62%, list=41%, signal=104%
GOBP_EPIDERMIS_DEVELOPMENT	GOBP_EPIDERMIS_DEVELOPMENT		442	0.316671	1.07549	0.472795	1	1	8817	tags=68%, list=45%, signal=121%
GOBP_POSITIVE_REGULATION_OF_UBIQUITIN_PROTEIN_TRANSFERASE_ACTIVITY	GOBP_POSITIVE_REGULATION_OF_UBIQUITIN_PROTEIN_TRANSFERASE_ACTIVITY		33	0.299514	1.07446	0.341223	1	1	2276	tags=27%, list=12%, signal=31%
GOBP_LUNG_EPITHELIUM_DEVELOPMENT	GOBP_LUNG_EPITHELIUM_DEVELOPMENT		34	0.324407	1.07433	0.393382	1	1	5705	tags=53%, list=29%, signal=75%
GOBP_NEUROPEPTIDE_SIGNALING_PATHWAY	GOBP_NEUROPEPTIDE_SIGNALING_PATHWAY		103	0.390022	1.07416	0.498047	1	1	8375	tags=69%, list=43%, signal=120%
GOBP_INTRACILIARY_TRANSPORT	GOBP_INTRACILIARY_TRANSPORT		48	0.33027	1.07369	0.37551	1	1	1613	tags=23%, list=8%, signal=25%
GOBP_MORPHOGENESIS_OF_A_BRANCHING_STRUCTURE	GOBP_MORPHOGENESIS_OF_A_BRANCHING_STRUCTURE		183	0.295738	1.07334	0.417582	1	1	7455	tags=58%, list=38%, signal=93%
GOBP_REGULATION_OF_BROWN_FAT_CELL_DIFFERENTIATION	GOBP_REGULATION_OF_BROWN_FAT_CELL_DIFFERENTIATION		22	0.309892	1.07319	0.371963	1	1	3121	tags=36%, list=16%, signal=43%
GOBP_RESPONSE_TO_PAIN	GOBP_RESPONSE_TO_PAIN		27	0.361452	1.07316	0.410112	1	1	6285	tags=56%, list=32%, signal=82%
GOBP_RESPONSE_TO_NICOTINE	GOBP_RESPONSE_TO_NICOTINE		40	0.342981	1.07278	0.389635	1	1	6001	tags=52%, list=31%, signal=76%
GOBP_CARDIAC_CHAMBER_DEVELOPMENT	GOBP_CARDIAC_CHAMBER_DEVELOPMENT		148	0.274054	1.0727	0.386322	1	1	4916	tags=41%, list=25%, signal=55%
GOBP_MODIFICATION_OF_SYNAPTIC_STRUCTURE	GOBP_MODIFICATION_OF_SYNAPTIC_STRUCTURE		19	0.309637	1.07261	0.35649	1	1	3786	tags=37%, list=19%, signal=46%
GOBP_REGULATION_OF_POSTSYNAPTIC_MEMBRANE_POTENTIAL	GOBP_REGULATION_OF_POSTSYNAPTIC_MEMBRANE_POTENTIAL		132	0.343349	1.07229	0.469466	1	1	8143	tags=70%, list=42%, signal=120%
GOBP_FEMALE_MEIOTIC_NUCLEAR_DIVISION	GOBP_FEMALE_MEIOTIC_NUCLEAR_DIVISION		24	0.328652	1.07203	0.363095	1	1	5706	tags=46%, list=29%, signal=65%
GOBP_CENTRAL_NERVOUS_SYSTEM_PROJECTION_NEURON_AXONOGENESIS	GOBP_CENTRAL_NERVOUS_SYSTEM_PROJECTION_NEURON_AXONOGENESIS		26	0.351201	1.07109	0.361217	1	1	2703	tags=35%, list=14%, signal=40%
GOBP_CELL_AGGREGATION	GOBP_CELL_AGGREGATION		22	0.427376	1.07068	0.457143	1	1	6559	tags=64%, list=34%, signal=96%
GOBP_ACTION_POTENTIAL	GOBP_ACTION_POTENTIAL		129	0.282985	1.07033	0.411654	1	1	5348	tags=44%, list=27%, signal=61%
GOBP_REGULATION_OF_REPRODUCTIVE_PROCESS	GOBP_REGULATION_OF_REPRODUCTIVE_PROCESS		150	0.293998	1.06973	0.438462	1	1	8551	tags=61%, list=44%, signal=109%
GOBP_BRANCHING_INVOLVED_IN_MAMMARY_GLAND_DUCT_MORPHOGENESIS	GOBP_BRANCHING_INVOLVED_IN_MAMMARY_GLAND_DUCT_MORPHOGENESIS		20	0.377156	1.0693	0.422349	1	1	8308	tags=75%, list=43%, signal=131%
GOBP_AXONEME_ASSEMBLY	GOBP_AXONEME_ASSEMBLY		66	0.363047	1.06831	0.464078	1	1	9718	tags=79%, list=50%, signal=157%
GOBP_SPERM_MOTILITY	GOBP_SPERM_MOTILITY		90	0.31931	1.06755	0.403071	1	1	9606	tags=71%, list=49%, signal=140%
GOBP_CELL_CELL_SIGNALING_INVOLVED_IN_CARDIAC_CONDUCTION	GOBP_CELL_CELL_SIGNALING_INVOLVED_IN_CARDIAC_CONDUCTION		31	0.399534	1.06729	0.44879	1	1	8345	tags=81%, list=43%, signal=141%
GOBP_TRIGLYCERIDE_CATABOLIC_PROCESS	GOBP_TRIGLYCERIDE_CATABOLIC_PROCESS		38	0.364577	1.06723	0.43203	1	1	7562	tags=66%, list=39%, signal=107%
GOBP_NEURAL_TUBE_DEVELOPMENT	GOBP_NEURAL_TUBE_DEVELOPMENT		145	0.242179	1.06709	0.355932	1	1	5904	tags=42%, list=30%, signal=60%
GOBP_DETOXIFICATION	GOBP_DETOXIFICATION		123	0.254539	1.06702	0.363806	1	1	6816	tags=48%, list=35%, signal=73%
GOBP_CRANIOFACIAL_SUTURE_MORPHOGENESIS	GOBP_CRANIOFACIAL_SUTURE_MORPHOGENESIS		17	0.393386	1.06697	0.407895	1	1	5652	tags=59%, list=29%, signal=83%
GOBP_RESPONSE_TO_TOXIC_SUBSTANCE	GOBP_RESPONSE_TO_TOXIC_SUBSTANCE		222	0.2361	1.06686	0.341284	1	1	6816	tags=46%, list=35%, signal=70%
GOBP_MORPHOGENESIS_OF_EMBRYONIC_EPITHELIUM	GOBP_MORPHOGENESIS_OF_EMBRYONIC_EPITHELIUM		140	0.257033	1.0665	0.36	1	1	5893	tags=43%, list=30%, signal=61%
GOBP_REGULATION_OF_HYDROGEN_PEROXIDE_METABOLIC_PROCESS	GOBP_REGULATION_OF_HYDROGEN_PEROXIDE_METABOLIC_PROCESS		17	0.348082	1.06607	0.38247	1	1	2681	tags=41%, list=14%, signal=48%
GOBP_REGULATION_OF_CATION_CHANNEL_ACTIVITY	GOBP_REGULATION_OF_CATION_CHANNEL_ACTIVITY		162	0.307741	1.06588	0.463462	1	1	8352	tags=64%, list=43%, signal=112%
GOBP_CORTICOSTEROID_HORMONE_SECRETION	GOBP_CORTICOSTEROID_HORMONE_SECRETION		15	0.413417	1.06567	0.411765	1	1	2789	tags=40%, list=14%, signal=47%
GOBP_CATECHOL_CONTAINING_COMPOUND_METABOLIC_PROCESS	GOBP_CATECHOL_CONTAINING_COMPOUND_METABOLIC_PROCESS		44	0.336891	1.06558	0.40691	1	1	7099	tags=61%, list=36%, signal=96%
GOBP_KERATINOCYTE_DIFFERENTIATION	GOBP_KERATINOCYTE_DIFFERENTIATION		286	0.343568	1.06518	0.505639	1	1	8817	tags=71%, list=45%, signal=127%
GOBP_REGULATION_OF_PEPTIDE_HORMONE_SECRETION	GOBP_REGULATION_OF_PEPTIDE_HORMONE_SECRETION		202	0.266251	1.06506	0.442966	1	1	4792	tags=39%, list=25%, signal=51%
GOBP_PARASYMPATHETIC_NERVOUS_SYSTEM_DEVELOPMENT	GOBP_PARASYMPATHETIC_NERVOUS_SYSTEM_DEVELOPMENT		16	0.465621	1.06504	0.479846	1	1	9187	tags=81%, list=47%, signal=154%
GOBP_EMBRYONIC_ORGAN_DEVELOPMENT	GOBP_EMBRYONIC_ORGAN_DEVELOPMENT		407	0.263095	1.06476	0.4122	1	1	5904	tags=45%, list=30%, signal=64%
GOBP_CELLULAR_AMINO_ACID_CATABOLIC_PROCESS	GOBP_CELLULAR_AMINO_ACID_CATABOLIC_PROCESS		102	0.253726	1.06433	0.365079	1	1	6474	tags=42%, list=33%, signal=63%
GOBP_AMMONIUM_ION_METABOLIC_PROCESS	GOBP_AMMONIUM_ION_METABOLIC_PROCESS		25	0.348879	1.06395	0.397638	1	1	7364	tags=60%, list=38%, signal=96%
GOBP_POSITIVE_REGULATION_OF_MITOCHONDRIAL_OUTER_MEMBRANE_PERMEABILIZATION_INVOLVED_IN_APOPTOTIC_SIGNALING_PATHWAY	GOBP_POSITIVE_REGULATION_OF_MITOCHONDRIAL_OUTER_MEMBRANE_PERMEABILIZATION_INVOLVED_IN_APOPTOTIC_SIGNALING_PATHWAY		34	0.292315	1.06351	0.352823	1	1	3042	tags=32%, list=16%, signal=38%
GOBP_GLUTAMINE_FAMILY_AMINO_ACID_CATABOLIC_PROCESS	GOBP_GLUTAMINE_FAMILY_AMINO_ACID_CATABOLIC_PROCESS		26	0.311839	1.06237	0.362595	1	1	7165	tags=58%, list=37%, signal=91%
GOBP_REGULATION_OF_NEURONAL_SYNAPTIC_PLASTICITY	GOBP_REGULATION_OF_NEURONAL_SYNAPTIC_PLASTICITY		42	0.316175	1.06214	0.411992	1	1	4339	tags=45%, list=22%, signal=58%
GOBP_L_ALPHA_AMINO_ACID_TRANSMEMBRANE_TRANSPORT	GOBP_L_ALPHA_AMINO_ACID_TRANSMEMBRANE_TRANSPORT		58	0.300469	1.06159	0.386719	1	1	7760	tags=60%, list=40%, signal=100%
GOBP_KIDNEY_MESENCHYME_DEVELOPMENT	GOBP_KIDNEY_MESENCHYME_DEVELOPMENT		19	0.357283	1.06138	0.393443	1	1	5592	tags=58%, list=29%, signal=81%
GOBP_REGULATION_OF_POSTSYNAPTIC_NEUROTRANSMITTER_RECEPTOR_ACTIVITY	GOBP_REGULATION_OF_POSTSYNAPTIC_NEUROTRANSMITTER_RECEPTOR_ACTIVITY		16	0.399723	1.06127	0.406308	1	1	8048	tags=69%, list=41%, signal=117%
GOBP_NEGATIVE_REGULATION_OF_POTASSIUM_ION_TRANSPORT	GOBP_NEGATIVE_REGULATION_OF_POTASSIUM_ION_TRANSPORT		30	0.336184	1.06109	0.385797	1	1	2031	tags=30%, list=10%, signal=33%
GOBP_MONOCARBOXYLIC_ACID_TRANSPORT	GOBP_MONOCARBOXYLIC_ACID_TRANSPORT		174	0.298573	1.06095	0.449807	1	1	8600	tags=63%, list=44%, signal=111%
GOBP_SENSORY_PERCEPTION_OF_BITTER_TASTE	GOBP_SENSORY_PERCEPTION_OF_BITTER_TASTE		41	0.398361	1.06034	0.45	1	1	10357	tags=80%, list=53%, signal=172%
GOBP_VITAMIN_TRANSMEMBRANE_TRANSPORT	GOBP_VITAMIN_TRANSMEMBRANE_TRANSPORT		17	0.342719	1.05992	0.384615	1	1	4859	tags=41%, list=25%, signal=55%
GOBP_ARACHIDONIC_ACID_SECRETION	GOBP_ARACHIDONIC_ACID_SECRETION		29	0.377089	1.0598	0.450787	1	1	8530	tags=72%, list=44%, signal=129%
GOBP_SYNAPTIC_TRANSMISSION_GLUTAMATERGIC	GOBP_SYNAPTIC_TRANSMISSION_GLUTAMATERGIC		88	0.335397	1.0596	0.45	1	1	8227	tags=68%, list=42%, signal=118%
GOBP_ENDOTHELIAL_CELL_PROLIFERATION	GOBP_ENDOTHELIAL_CELL_PROLIFERATION		141	0.236221	1.05912	0.344704	1	1	3156	tags=30%, list=16%, signal=35%
GOBP_CELLULAR_RESPONSE_TO_OXYGEN_RADICAL	GOBP_CELLULAR_RESPONSE_TO_OXYGEN_RADICAL		20	0.315303	1.05901	0.392638	1	1	2755	tags=35%, list=14%, signal=41%
GOBP_IMPORT_INTO_CELL	GOBP_IMPORT_INTO_CELL		223	0.287682	1.05885	0.452472	1	1	5857	tags=48%, list=30%, signal=68%
GOBP_DOPAMINE_METABOLIC_PROCESS	GOBP_DOPAMINE_METABOLIC_PROCESS		34	0.360219	1.05875	0.407692	1	1	7956	tags=71%, list=41%, signal=119%
GOBP_ACYLGLYCEROL_HOMEOSTASIS	GOBP_ACYLGLYCEROL_HOMEOSTASIS		35	0.358359	1.05717	0.432075	1	1	8299	tags=69%, list=43%, signal=119%
GOBP_PLASMA_LIPOPROTEIN_PARTICLE_CLEARANCE	GOBP_PLASMA_LIPOPROTEIN_PARTICLE_CLEARANCE		51	0.278193	1.05694	0.396617	1	1	4038	tags=41%, list=21%, signal=52%
GOBP_POSITIVE_REGULATION_OF_SODIUM_ION_TRANSPORT	GOBP_POSITIVE_REGULATION_OF_SODIUM_ION_TRANSPORT		35	0.315461	1.05663	0.420755	1	1	4319	tags=40%, list=22%, signal=51%
GOBP_PROTEIN_TRANSPORT_ALONG_MICROTUBULE	GOBP_PROTEIN_TRANSPORT_ALONG_MICROTUBULE		63	0.290009	1.0564	0.393939	1	1	7043	tags=46%, list=36%, signal=72%
GOBP_REGULATION_OF_FIBROBLAST_GROWTH_FACTOR_RECEPTOR_SIGNALING_PATHWAY	GOBP_REGULATION_OF_FIBROBLAST_GROWTH_FACTOR_RECEPTOR_SIGNALING_PATHWAY		28	0.363404	1.0562	0.422349	1	1	7419	tags=71%, list=38%, signal=115%
GOBP_EPIDERMIS_MORPHOGENESIS	GOBP_EPIDERMIS_MORPHOGENESIS		31	0.39585	1.05618	0.464896	1	1	6838	tags=58%, list=35%, signal=89%
GOBP_NEGATIVE_REGULATION_OF_CELLULAR_RESPONSE_TO_GROWTH_FACTOR_STIMULUS	GOBP_NEGATIVE_REGULATION_OF_CELLULAR_RESPONSE_TO_GROWTH_FACTOR_STIMULUS		91	0.28305	1.05618	0.402154	1	1	7419	tags=58%, list=38%, signal=94%
GOBP_SULFUR_COMPOUND_TRANSPORT	GOBP_SULFUR_COMPOUND_TRANSPORT		49	0.26594	1.0559	0.376404	1	1	3116	tags=27%, list=16%, signal=32%
GOBP_CELLULAR_RESPONSE_TO_GONADOTROPIN_STIMULUS	GOBP_CELLULAR_RESPONSE_TO_GONADOTROPIN_STIMULUS		15	0.411677	1.05588	0.432331	1	1	8630	tags=80%, list=44%, signal=144%
GOBP_EPIDERMAL_CELL_DIFFERENTIATION	GOBP_EPIDERMAL_CELL_DIFFERENTIATION		341	0.327746	1.05561	0.514178	1	1	8817	tags=69%, list=45%, signal=124%
GOBP_NITRIC_OXIDE_MEDIATED_SIGNAL_TRANSDUCTION	GOBP_NITRIC_OXIDE_MEDIATED_SIGNAL_TRANSDUCTION		25	0.389607	1.05537	0.436433	1	1	8082	tags=72%, list=42%, signal=123%
GOBP_ARGININE_METABOLIC_PROCESS	GOBP_ARGININE_METABOLIC_PROCESS		20	0.344336	1.05418	0.384328	1	1	1595	tags=30%, list=8%, signal=33%
GOBP_CARDIAC_MUSCLE_CELL_ACTION_POTENTIAL_INVOLVED_IN_CONTRACTION	GOBP_CARDIAC_MUSCLE_CELL_ACTION_POTENTIAL_INVOLVED_IN_CONTRACTION		50	0.340178	1.05384	0.464552	1	1	4774	tags=48%, list=25%, signal=63%
GOBP_L_GLUTAMATE_IMPORT_ACROSS_PLASMA_MEMBRANE	GOBP_L_GLUTAMATE_IMPORT_ACROSS_PLASMA_MEMBRANE		15	0.353358	1.0536	0.403884	1	1	4516	tags=47%, list=23%, signal=61%
GOBP_HEART_MORPHOGENESIS	GOBP_HEART_MORPHOGENESIS		231	0.266368	1.0536	0.430684	1	1	5968	tags=45%, list=31%, signal=65%
GOBP_POSITIVE_REGULATION_OF_HEART_RATE	GOBP_POSITIVE_REGULATION_OF_HEART_RATE		25	0.353249	1.05343	0.445087	1	1	3669	tags=40%, list=19%, signal=49%
GOBP_SKIN_DEVELOPMENT	GOBP_SKIN_DEVELOPMENT		399	0.318278	1.05254	0.509363	1	1	8817	tags=68%, list=45%, signal=122%
GOBP_PROTEIN_CONTAINING_COMPLEX_REMODELING	GOBP_PROTEIN_CONTAINING_COMPLEX_REMODELING		35	0.383381	1.05252	0.478764	1	1	7328	tags=69%, list=38%, signal=110%
GOBP_LOCOMOTORY_BEHAVIOR	GOBP_LOCOMOTORY_BEHAVIOR		157	0.295757	1.05218	0.486538	1	1	7099	tags=55%, list=36%, signal=86%
GOBP_CELL_MIGRATION_INVOLVED_IN_HEART_DEVELOPMENT	GOBP_CELL_MIGRATION_INVOLVED_IN_HEART_DEVELOPMENT		17	0.431997	1.05208	0.463277	1	1	5184	tags=53%, list=27%, signal=72%
GOBP_SPINAL_CORD_DEVELOPMENT	GOBP_SPINAL_CORD_DEVELOPMENT		99	0.318866	1.05192	0.429379	1	1	8234	tags=59%, list=42%, signal=101%
GOBP_LEFT_RIGHT_PATTERN_FORMATION	GOBP_LEFT_RIGHT_PATTERN_FORMATION		19	0.396407	1.05182	0.434185	1	1	5888	tags=58%, list=30%, signal=83%
GOBP_CARDIAC_ATRIUM_DEVELOPMENT	GOBP_CARDIAC_ATRIUM_DEVELOPMENT		33	0.342666	1.05136	0.430451	1	1	4916	tags=48%, list=25%, signal=65%
GOBP_STEROID_HORMONE_SECRETION	GOBP_STEROID_HORMONE_SECRETION		20	0.385541	1.05099	0.420744	1	1	2878	tags=35%, list=15%, signal=41%
GOBP_STRIATED_MUSCLE_CELL_DEVELOPMENT	GOBP_STRIATED_MUSCLE_CELL_DEVELOPMENT		98	0.288675	1.05043	0.425139	1	1	5208	tags=43%, list=27%, signal=58%
GOBP_RESPONSE_TO_FATTY_ACID	GOBP_RESPONSE_TO_FATTY_ACID		58	0.256874	1.05028	0.396022	1	1	5334	tags=43%, list=27%, signal=59%
GOBP_POSITIVE_REGULATION_OF_NUCLEAR_DIVISION	GOBP_POSITIVE_REGULATION_OF_NUCLEAR_DIVISION		56	0.268967	1.05019	0.388462	1	1	6275	tags=46%, list=32%, signal=68%
GOBP_MITOCHONDRIAL_OUTER_MEMBRANE_PERMEABILIZATION	GOBP_MITOCHONDRIAL_OUTER_MEMBRANE_PERMEABILIZATION		53	0.260509	1.05	0.340164	1	1	3042	tags=28%, list=16%, signal=33%
GOBP_REGULATION_OF_NMDA_RECEPTOR_ACTIVITY	GOBP_REGULATION_OF_NMDA_RECEPTOR_ACTIVITY		36	0.350705	1.04986	0.456914	1	1	7693	tags=61%, list=40%, signal=101%
GOBP_NEGATIVE_REGULATION_OF_SYSTEMIC_ARTERIAL_BLOOD_PRESSURE	GOBP_NEGATIVE_REGULATION_OF_SYSTEMIC_ARTERIAL_BLOOD_PRESSURE		15	0.380413	1.04985	0.420952	1	1	3402	tags=47%, list=17%, signal=57%
GOBP_CELLULAR_RESPONSE_TO_STEROL	GOBP_CELLULAR_RESPONSE_TO_STEROL		21	0.289977	1.04897	0.420202	1	1	3638	tags=29%, list=19%, signal=35%
GOBP_REGULATION_OF_HORMONE_SECRETION	GOBP_REGULATION_OF_HORMONE_SECRETION		253	0.256632	1.04881	0.451243	1	1	4792	tags=38%, list=25%, signal=49%
GOBP_EXCRETION	GOBP_EXCRETION		59	0.359986	1.04788	0.486034	1	1	7271	tags=64%, list=37%, signal=103%
GOBP_REGULATION_OF_SODIUM_ION_TRANSPORT	GOBP_REGULATION_OF_SODIUM_ION_TRANSPORT		85	0.256191	1.04778	0.406193	1	1	4797	tags=39%, list=25%, signal=51%
GOBP_POSITIVE_REGULATION_OF_BROWN_FAT_CELL_DIFFERENTIATION	GOBP_POSITIVE_REGULATION_OF_BROWN_FAT_CELL_DIFFERENTIATION		16	0.361682	1.0472	0.431641	1	1	3121	tags=44%, list=16%, signal=52%
GOBP_SYMPATHETIC_NERVOUS_SYSTEM_DEVELOPMENT	GOBP_SYMPATHETIC_NERVOUS_SYSTEM_DEVELOPMENT		21	0.389154	1.04693	0.44879	1	1	8745	tags=71%, list=45%, signal=130%
GOBP_NEURONAL_ACTION_POTENTIAL	GOBP_NEURONAL_ACTION_POTENTIAL		33	0.33298	1.04691	0.435272	1	1	6357	tags=55%, list=33%, signal=81%
GOBP_EXOCRINE_SYSTEM_DEVELOPMENT	GOBP_EXOCRINE_SYSTEM_DEVELOPMENT		41	0.330191	1.0466	0.441288	1	1	5893	tags=51%, list=30%, signal=73%
GOBP_REGULATION_OF_MEMBRANE_POTENTIAL	GOBP_REGULATION_OF_MEMBRANE_POTENTIAL		410	0.269829	1.04654	0.48972	1	1	7244	tags=54%, list=37%, signal=84%
GOBP_REGULATION_OF_CIRCADIAN_SLEEP_WAKE_CYCLE	GOBP_REGULATION_OF_CIRCADIAN_SLEEP_WAKE_CYCLE		21	0.406387	1.04627	0.470363	1	1	8082	tags=67%, list=42%, signal=114%
GOBP_EPITHELIAL_TUBE_MORPHOGENESIS	GOBP_EPITHELIAL_TUBE_MORPHOGENESIS		306	0.242845	1.04611	0.419643	1	1	4080	tags=34%, list=21%, signal=43%
GOBP_ENDOCRINE_SYSTEM_DEVELOPMENT	GOBP_ENDOCRINE_SYSTEM_DEVELOPMENT		121	0.299127	1.04565	0.475836	1	1	6184	tags=52%, list=32%, signal=76%
GOBP_RESPONSE_TO_AUDITORY_STIMULUS	GOBP_RESPONSE_TO_AUDITORY_STIMULUS		23	0.336058	1.04557	0.423507	1	1	1402	tags=26%, list=7%, signal=28%
GOBP_TRANSMISSION_OF_NERVE_IMPULSE	GOBP_TRANSMISSION_OF_NERVE_IMPULSE		67	0.345415	1.04548	0.486328	1	1	8351	tags=72%, list=43%, signal=125%
GOBP_REGULATION_OF_BEHAVIOR	GOBP_REGULATION_OF_BEHAVIOR		65	0.31873	1.04516	0.456767	1	1	9095	tags=68%, list=47%, signal=127%
GOBP_REGULATION_OF_COLLATERAL_SPROUTING	GOBP_REGULATION_OF_COLLATERAL_SPROUTING		15	0.392374	1.04498	0.41651	1	1	4697	tags=53%, list=24%, signal=70%
GOBP_VITAMIN_TRANSPORT	GOBP_VITAMIN_TRANSPORT		40	0.318523	1.04492	0.445714	1	1	4859	tags=40%, list=25%, signal=53%
GOBP_PHENOL_CONTAINING_COMPOUND_BIOSYNTHETIC_PROCESS	GOBP_PHENOL_CONTAINING_COMPOUND_BIOSYNTHETIC_PROCESS		42	0.312222	1.04478	0.448473	1	1	8260	tags=60%, list=42%, signal=103%
GOBP_NEGATIVE_REGULATION_OF_RELEASE_OF_CYTOCHROME_C_FROM_MITOCHONDRIA	GOBP_NEGATIVE_REGULATION_OF_RELEASE_OF_CYTOCHROME_C_FROM_MITOCHONDRIA		16	0.333716	1.04458	0.40748	1	1	642	tags=25%, list=3%, signal=26%
GOBP_ENDOCARDIAL_CUSHION_MORPHOGENESIS	GOBP_ENDOCARDIAL_CUSHION_MORPHOGENESIS		33	0.314118	1.04432	0.397504	1	1	3229	tags=36%, list=17%, signal=44%
GOBP_PHENOL_CONTAINING_COMPOUND_METABOLIC_PROCESS	GOBP_PHENOL_CONTAINING_COMPOUND_METABOLIC_PROCESS		98	0.304709	1.0443	0.461538	1	1	8260	tags=62%, list=42%, signal=108%
GOBP_SYNAPSE_ORGANIZATION	GOBP_SYNAPSE_ORGANIZATION		404	0.253012	1.04401	0.448087	1	1	5856	tags=44%, list=30%, signal=62%
GOBP_NEURAL_RETINA_DEVELOPMENT	GOBP_NEURAL_RETINA_DEVELOPMENT		70	0.324941	1.04358	0.473874	1	1	8670	tags=69%, list=45%, signal=123%
GOBP_CELLULAR_MODIFIED_AMINO_ACID_METABOLIC_PROCESS	GOBP_CELLULAR_MODIFIED_AMINO_ACID_METABOLIC_PROCESS		184	0.220525	1.04326	0.370642	1	1	5657	tags=37%, list=29%, signal=52%
GOBP_RECEPTOR_CATABOLIC_PROCESS	GOBP_RECEPTOR_CATABOLIC_PROCESS		35	0.279272	1.04304	0.387914	1	1	1873	tags=26%, list=10%, signal=28%
GOBP_NEGATIVE_REGULATION_OF_SIGNALING_RECEPTOR_ACTIVITY	GOBP_NEGATIVE_REGULATION_OF_SIGNALING_RECEPTOR_ACTIVITY		49	0.29358	1.04294	0.436893	1	1	6111	tags=51%, list=31%, signal=74%
GOBP_IRON_ION_HOMEOSTASIS	GOBP_IRON_ION_HOMEOSTASIS		80	0.234524	1.04286	0.395257	1	1	1482	tags=21%, list=8%, signal=23%
GOBP_FERTILIZATION	GOBP_FERTILIZATION		177	0.281494	1.04203	0.481836	1	1	8493	tags=63%, list=44%, signal=110%
GOBP_CRANIAL_NERVE_MORPHOGENESIS	GOBP_CRANIAL_NERVE_MORPHOGENESIS		26	0.43711	1.04187	0.521569	1	1	9187	tags=85%, list=47%, signal=160%
GOBP_ISOPRENOID_METABOLIC_PROCESS	GOBP_ISOPRENOID_METABOLIC_PROCESS		135	0.277378	1.04172	0.459048	1	1	8006	tags=56%, list=41%, signal=95%
GOBP_SENSORY_PERCEPTION_OF_TASTE	GOBP_SENSORY_PERCEPTION_OF_TASTE		63	0.380588	1.04125	0.494275	1	1	10054	tags=79%, list=52%, signal=164%
GOBP_SYNAPTIC_VESICLE_PRIMING	GOBP_SYNAPTIC_VESICLE_PRIMING		18	0.372047	1.0401	0.437137	1	1	2825	tags=39%, list=15%, signal=45%
GOBP_POSTSYNAPSE_ASSEMBLY	GOBP_POSTSYNAPSE_ASSEMBLY		30	0.390637	1.03994	0.470149	1	1	8111	tags=70%, list=42%, signal=120%
GOBP_NEURON_MATURATION	GOBP_NEURON_MATURATION		45	0.296911	1.03918	0.446154	1	1	4452	tags=40%, list=23%, signal=52%
GOBP_ADULT_BEHAVIOR	GOBP_ADULT_BEHAVIOR		114	0.301814	1.03869	0.472897	1	1	8351	tags=65%, list=43%, signal=113%
GOBP_SENSORY_PERCEPTION_OF_LIGHT_STIMULUS	GOBP_SENSORY_PERCEPTION_OF_LIGHT_STIMULUS		212	0.31591	1.03861	0.502825	1	1	9356	tags=71%, list=48%, signal=136%
GOBP_CELLULAR_OXIDANT_DETOXIFICATION	GOBP_CELLULAR_OXIDANT_DETOXIFICATION		90	0.249808	1.03848	0.416988	1	1	5994	tags=46%, list=31%, signal=66%
GOBP_CELLULAR_MODIFIED_AMINO_ACID_BIOSYNTHETIC_PROCESS	GOBP_CELLULAR_MODIFIED_AMINO_ACID_BIOSYNTHETIC_PROCESS		45	0.274776	1.03826	0.401674	1	1	2204	tags=27%, list=11%, signal=30%
GOBP_RETINOIC_ACID_METABOLIC_PROCESS	GOBP_RETINOIC_ACID_METABOLIC_PROCESS		29	0.391259	1.03791	0.482283	1	1	8459	tags=72%, list=43%, signal=128%
GOBP_ACTIN_MEDIATED_CELL_CONTRACTION	GOBP_ACTIN_MEDIATED_CELL_CONTRACTION		116	0.281026	1.03741	0.486137	1	1	8359	tags=64%, list=43%, signal=111%
GOBP_EATING_BEHAVIOR	GOBP_EATING_BEHAVIOR		30	0.354142	1.03739	0.441815	1	1	7335	tags=63%, list=38%, signal=101%
GOBP_ORGANIC_ANION_TRANSPORT	GOBP_ORGANIC_ANION_TRANSPORT		364	0.263252	1.03722	0.480076	1	1	8012	tags=55%, list=41%, signal=92%
GOBP_CENTRAL_NERVOUS_SYSTEM_NEURON_DEVELOPMENT	GOBP_CENTRAL_NERVOUS_SYSTEM_NEURON_DEVELOPMENT		81	0.266255	1.03659	0.402174	1	1	2944	tags=28%, list=15%, signal=33%
GOBP_SULFATION	GOBP_SULFATION		20	0.361167	1.03653	0.436647	1	1	3970	tags=40%, list=20%, signal=50%
GOBP_VASODILATION	GOBP_VASODILATION		33	0.278898	1.03648	0.410305	1	1	3402	tags=36%, list=17%, signal=44%
GOBP_CARTILAGE_DEVELOPMENT_INVOLVED_IN_ENDOCHONDRAL_BONE_MORPHOGENESIS	GOBP_CARTILAGE_DEVELOPMENT_INVOLVED_IN_ENDOCHONDRAL_BONE_MORPHOGENESIS		26	0.339832	1.03639	0.448598	1	1	6033	tags=58%, list=31%, signal=84%
GOBP_RETINA_DEVELOPMENT_IN_CAMERA_TYPE_EYE	GOBP_RETINA_DEVELOPMENT_IN_CAMERA_TYPE_EYE		141	0.278362	1.03627	0.445269	1	1	8727	tags=65%, list=45%, signal=116%
GOBP_BODY_MORPHOGENESIS	GOBP_BODY_MORPHOGENESIS		45	0.273554	1.03594	0.422719	1	1	3769	tags=38%, list=19%, signal=47%
GOBP_POSITIVE_REGULATION_OF_PEPTIDE_HORMONE_SECRETION	GOBP_POSITIVE_REGULATION_OF_PEPTIDE_HORMONE_SECRETION		92	0.276985	1.03583	0.457944	1	1	7229	tags=54%, list=37%, signal=86%
GOBP_ANTERIOR_POSTERIOR_PATTERN_SPECIFICATION	GOBP_ANTERIOR_POSTERIOR_PATTERN_SPECIFICATION		199	0.294942	1.03428	0.491429	1	1	6088	tags=49%, list=31%, signal=71%
GOBP_REGULATION_OF_NEURON_DIFFERENTIATION	GOBP_REGULATION_OF_NEURON_DIFFERENTIATION		182	0.258712	1.0342	0.412297	1	1	5883	tags=45%, list=30%, signal=63%
GOBP_POSTSYNAPTIC_SIGNAL_TRANSDUCTION	GOBP_POSTSYNAPTIC_SIGNAL_TRANSDUCTION		32	0.307143	1.03402	0.410646	1	1	4855	tags=44%, list=25%, signal=58%
GOBP_NEUROEPITHELIAL_CELL_DIFFERENTIATION	GOBP_NEUROEPITHELIAL_CELL_DIFFERENTIATION		20	0.383456	1.03393	0.449248	1	1	7963	tags=65%, list=41%, signal=110%
GOBP_ALPHA_AMINO_ACID_METABOLIC_PROCESS	GOBP_ALPHA_AMINO_ACID_METABOLIC_PROCESS		176	0.238698	1.03354	0.403614	1	1	6474	tags=39%, list=33%, signal=58%
GOBP_DNA_METHYLATION_INVOLVED_IN_GAMETE_GENERATION	GOBP_DNA_METHYLATION_INVOLVED_IN_GAMETE_GENERATION		19	0.38279	1.03308	0.453629	1	1	9984	tags=74%, list=51%, signal=151%
GOBP_COLLAGEN_METABOLIC_PROCESS	GOBP_COLLAGEN_METABOLIC_PROCESS		98	0.281343	1.03304	0.467167	1	1	7992	tags=62%, list=41%, signal=105%
GOBP_NEUROMUSCULAR_JUNCTION_DEVELOPMENT	GOBP_NEUROMUSCULAR_JUNCTION_DEVELOPMENT		46	0.284736	1.03287	0.440147	1	1	7819	tags=57%, list=40%, signal=94%
GOBP_NEGATIVE_REGULATION_OF_AMINE_TRANSPORT	GOBP_NEGATIVE_REGULATION_OF_AMINE_TRANSPORT		26	0.37686	1.03227	0.494186	1	1	5119	tags=54%, list=26%, signal=73%
GOBP_DETECTION_OF_LIGHT_STIMULUS_INVOLVED_IN_SENSORY_PERCEPTION	GOBP_DETECTION_OF_LIGHT_STIMULUS_INVOLVED_IN_SENSORY_PERCEPTION		21	0.43045	1.03158	0.499037	1	1	6224	tags=57%, list=32%, signal=84%
GOBP_LIMBIC_SYSTEM_DEVELOPMENT	GOBP_LIMBIC_SYSTEM_DEVELOPMENT		97	0.256107	1.03104	0.433757	1	1	5988	tags=45%, list=31%, signal=65%
GOBP_LENS_DEVELOPMENT_IN_CAMERA_TYPE_EYE	GOBP_LENS_DEVELOPMENT_IN_CAMERA_TYPE_EYE		74	0.278419	1.02983	0.44834	1	1	8228	tags=61%, list=42%, signal=105%
GOBP_LENS_FIBER_CELL_DIFFERENTIATION	GOBP_LENS_FIBER_CELL_DIFFERENTIATION		31	0.303063	1.0298	0.430528	1	1	6857	tags=52%, list=35%, signal=80%
GOBP_VENTRICULAR_SYSTEM_DEVELOPMENT	GOBP_VENTRICULAR_SYSTEM_DEVELOPMENT		27	0.332303	1.02974	0.411429	1	1	3660	tags=37%, list=19%, signal=46%
GOBP_TYPE_B_PANCREATIC_CELL_DEVELOPMENT	GOBP_TYPE_B_PANCREATIC_CELL_DEVELOPMENT		20	0.342074	1.02962	0.434095	1	1	2937	tags=40%, list=15%, signal=47%
GOBP_REGULATION_OF_CALCIUM_ION_TRANSMEMBRANE_TRANSPORTER_ACTIVITY	GOBP_REGULATION_OF_CALCIUM_ION_TRANSMEMBRANE_TRANSPORTER_ACTIVITY		76	0.297455	1.02936	0.466038	1	1	7377	tags=58%, list=38%, signal=93%
GOBP_WATER_TRANSPORT	GOBP_WATER_TRANSPORT		21	0.463407	1.02927	0.549057	1	1	3270	tags=48%, list=17%, signal=57%
GOBP_NUCLEOTIDE_EXCISION_REPAIR_DNA_DAMAGE_RECOGNITION	GOBP_NUCLEOTIDE_EXCISION_REPAIR_DNA_DAMAGE_RECOGNITION		23	0.397916	1.02904	0.443114	1	1	937	tags=26%, list=5%, signal=27%
GOBP_ASPARTATE_FAMILY_AMINO_ACID_CATABOLIC_PROCESS	GOBP_ASPARTATE_FAMILY_AMINO_ACID_CATABOLIC_PROCESS		22	0.348007	1.02883	0.415238	1	1	5984	tags=50%, list=31%, signal=72%
GOBP_FUSION_OF_SPERM_TO_EGG_PLASMA_MEMBRANE_INVOLVED_IN_SINGLE_FERTILIZATION	GOBP_FUSION_OF_SPERM_TO_EGG_PLASMA_MEMBRANE_INVOLVED_IN_SINGLE_FERTILIZATION		19	0.427444	1.02829	0.496198	1	1	8364	tags=63%, list=43%, signal=111%
GOBP_CELL_COMMUNICATION_INVOLVED_IN_CARDIAC_CONDUCTION	GOBP_CELL_COMMUNICATION_INVOLVED_IN_CARDIAC_CONDUCTION		53	0.310698	1.02776	0.473394	1	1	5348	tags=49%, list=27%, signal=67%
GOBP_PRESYNAPSE_ORGANIZATION	GOBP_PRESYNAPSE_ORGANIZATION		49	0.304141	1.02767	0.47541	1	1	7469	tags=63%, list=38%, signal=102%
GOBP_REGULATION_OF_SYNAPTIC_PLASTICITY	GOBP_REGULATION_OF_SYNAPTIC_PLASTICITY		171	0.276719	1.02632	0.481343	1	1	5022	tags=44%, list=26%, signal=59%
GOBP_APPENDAGE_DEVELOPMENT	GOBP_APPENDAGE_DEVELOPMENT		162	0.272128	1.02532	0.469091	1	1	6621	tags=50%, list=34%, signal=75%
GOBP_EMBRYONIC_CRANIAL_SKELETON_MORPHOGENESIS	GOBP_EMBRYONIC_CRANIAL_SKELETON_MORPHOGENESIS		45	0.307654	1.02491	0.444643	1	1	5893	tags=56%, list=30%, signal=80%
GOBP_CHONDROCYTE_PROLIFERATION	GOBP_CHONDROCYTE_PROLIFERATION		18	0.381229	1.02441	0.453237	1	1	6701	tags=61%, list=34%, signal=93%
GOBP_RESPONSE_TO_AMINE	GOBP_RESPONSE_TO_AMINE		41	0.275188	1.02416	0.433712	1	1	3817	tags=34%, list=20%, signal=42%
GOBP_UROGENITAL_SYSTEM_DEVELOPMENT	GOBP_UROGENITAL_SYSTEM_DEVELOPMENT		317	0.249411	1.02386	0.459707	1	1	8677	tags=61%, list=45%, signal=108%
GOBP_NEGATIVE_REGULATION_OF_CATION_CHANNEL_ACTIVITY	GOBP_NEGATIVE_REGULATION_OF_CATION_CHANNEL_ACTIVITY		39	0.311092	1.02358	0.466926	1	1	8328	tags=59%, list=43%, signal=103%
GOBP_REGULATION_OF_PRESYNAPSE_ORGANIZATION	GOBP_REGULATION_OF_PRESYNAPSE_ORGANIZATION		30	0.346302	1.02347	0.490566	1	1	7469	tags=70%, list=38%, signal=113%
GOBP_CALCIUM_ION_REGULATED_EXOCYTOSIS	GOBP_CALCIUM_ION_REGULATED_EXOCYTOSIS		61	0.324369	1.02287	0.505682	1	1	7866	tags=66%, list=40%, signal=110%
GOBP_CELL_VOLUME_HOMEOSTASIS	GOBP_CELL_VOLUME_HOMEOSTASIS		29	0.334708	1.02258	0.480663	1	1	4872	tags=48%, list=25%, signal=64%
GOBP_REGULATION_OF_STEM_CELL_PROLIFERATION	GOBP_REGULATION_OF_STEM_CELL_PROLIFERATION		37	0.277771	1.02243	0.435424	1	1	5286	tags=46%, list=27%, signal=63%
GOBP_NEGATIVE_REGULATION_OF_NEURAL_PRECURSOR_CELL_PROLIFERATION	GOBP_NEGATIVE_REGULATION_OF_NEURAL_PRECURSOR_CELL_PROLIFERATION		19	0.332748	1.02241	0.440777	1	1	6327	tags=53%, list=33%, signal=78%
GOBP_STEROID_CATABOLIC_PROCESS	GOBP_STEROID_CATABOLIC_PROCESS		26	0.331843	1.02126	0.451098	1	1	5332	tags=50%, list=27%, signal=69%
GOBP_CELL_PROLIFERATION_INVOLVED_IN_HEART_MORPHOGENESIS	GOBP_CELL_PROLIFERATION_INVOLVED_IN_HEART_MORPHOGENESIS		15	0.353417	1.0209	0.442068	1	1	5075	tags=53%, list=26%, signal=72%
GOBP_ENTERIC_NERVOUS_SYSTEM_DEVELOPMENT	GOBP_ENTERIC_NERVOUS_SYSTEM_DEVELOPMENT		15	0.393933	1.02043	0.452472	1	1	2735	tags=40%, list=14%, signal=47%
GOBP_INORGANIC_ANION_TRANSMEMBRANE_TRANSPORT	GOBP_INORGANIC_ANION_TRANSMEMBRANE_TRANSPORT		119	0.307342	1.01993	0.516791	1	1	6985	tags=55%, list=36%, signal=86%
GOBP_CATECHOLAMINE_SECRETION	GOBP_CATECHOLAMINE_SECRETION		50	0.389409	1.01992	0.544574	1	1	8590	tags=74%, list=44%, signal=132%
GOBP_MAMMARY_GLAND_DUCT_MORPHOGENESIS	GOBP_MAMMARY_GLAND_DUCT_MORPHOGENESIS		28	0.331053	1.01744	0.475229	1	1	8606	tags=71%, list=44%, signal=128%
GOBP_POSITIVE_REGULATION_OF_OXIDOREDUCTASE_ACTIVITY	GOBP_POSITIVE_REGULATION_OF_OXIDOREDUCTASE_ACTIVITY		53	0.230083	1.0174	0.42278	1	1	3186	tags=28%, list=16%, signal=34%
GOBP_MITOPHAGY	GOBP_MITOPHAGY		22	0.331	1.01717	0.423301	1	1	1612	tags=27%, list=8%, signal=30%
GOBP_NEUROTROPHIN_TRK_RECEPTOR_SIGNALING_PATHWAY	GOBP_NEUROTROPHIN_TRK_RECEPTOR_SIGNALING_PATHWAY		32	0.281453	1.01681	0.440816	1	1	7818	tags=63%, list=40%, signal=104%
GOBP_ADULT_LOCOMOTORY_BEHAVIOR	GOBP_ADULT_LOCOMOTORY_BEHAVIOR		60	0.2907	1.01664	0.509766	1	1	8248	tags=63%, list=42%, signal=110%
GOBP_NEUROMUSCULAR_PROCESS_CONTROLLING_BALANCE	GOBP_NEUROMUSCULAR_PROCESS_CONTROLLING_BALANCE		42	0.305504	1.01663	0.495274	1	1	3518	tags=38%, list=18%, signal=46%
GOBP_NEGATIVE_REGULATION_OF_CALCINEURIN_MEDIATED_SIGNALING	GOBP_NEGATIVE_REGULATION_OF_CALCINEURIN_MEDIATED_SIGNALING		15	0.309219	1.0166	0.416216	1	1	478	tags=20%, list=2%, signal=20%
GOBP_CATECHOLAMINE_UPTAKE	GOBP_CATECHOLAMINE_UPTAKE		17	0.374019	1.01649	0.506876	1	1	7727	tags=71%, list=40%, signal=117%
GOBP_PROTEIN_O_LINKED_GLYCOSYLATION	GOBP_PROTEIN_O_LINKED_GLYCOSYLATION		94	0.224899	1.01623	0.429942	1	1	7051	tags=44%, list=36%, signal=68%
GOBP_REGULATION_OF_HEART_RATE	GOBP_REGULATION_OF_HEART_RATE		91	0.311861	1.01608	0.513359	1	1	8345	tags=67%, list=43%, signal=117%
GOBP_CARDIAC_CHAMBER_MORPHOGENESIS	GOBP_CARDIAC_CHAMBER_MORPHOGENESIS		112	0.286543	1.01597	0.496377	1	1	5075	tags=43%, list=26%, signal=58%
GOBP_INNERVATION	GOBP_INNERVATION		23	0.324682	1.01494	0.455253	1	1	6355	tags=52%, list=33%, signal=77%
GOBP_CHLORIDE_TRANSPORT	GOBP_CHLORIDE_TRANSPORT		108	0.327565	1.01398	0.539179	1	1	8523	tags=67%, list=44%, signal=118%
GOBP_POSITIVE_REGULATION_OF_BEHAVIOR	GOBP_POSITIVE_REGULATION_OF_BEHAVIOR		26	0.345291	1.01385	0.532833	1	1	8957	tags=69%, list=46%, signal=128%
GOBP_PEPTIDE_CROSS_LINKING	GOBP_PEPTIDE_CROSS_LINKING		34	0.338338	1.01364	0.504708	1	1	5154	tags=47%, list=26%, signal=64%
GOBP_GROWTH_PLATE_CARTILAGE_DEVELOPMENT	GOBP_GROWTH_PLATE_CARTILAGE_DEVELOPMENT		15	0.349904	1.0131	0.459259	1	1	6033	tags=60%, list=31%, signal=87%
GOBP_CELL_FATE_COMMITMENT	GOBP_CELL_FATE_COMMITMENT		240	0.299402	1.01278	0.535985	1	1	6154	tags=51%, list=32%, signal=74%
GOBP_RESPIRATORY_SYSTEM_DEVELOPMENT	GOBP_RESPIRATORY_SYSTEM_DEVELOPMENT		186	0.25603	1.01214	0.503636	1	1	5893	tags=45%, list=30%, signal=64%
GOBP_EAR_DEVELOPMENT	GOBP_EAR_DEVELOPMENT		198	0.282662	1.01192	0.541199	1	1	9025	tags=66%, list=46%, signal=122%
GOBP_VENTRICULAR_CARDIAC_MUSCLE_CELL_ACTION_POTENTIAL	GOBP_VENTRICULAR_CARDIAC_MUSCLE_CELL_ACTION_POTENTIAL		32	0.352195	1.01184	0.514395	1	1	8345	tags=69%, list=43%, signal=120%
GOBP_SYNAPSE_MATURATION	GOBP_SYNAPSE_MATURATION		24	0.347452	1.01177	0.504836	1	1	5360	tags=54%, list=28%, signal=75%
GOBP_SYNAPTIC_MEMBRANE_ADHESION	GOBP_SYNAPTIC_MEMBRANE_ADHESION		25	0.41326	1.01162	0.521235	1	1	7897	tags=76%, list=41%, signal=128%
GOBP_HEART_FIELD_SPECIFICATION	GOBP_HEART_FIELD_SPECIFICATION		18	0.367935	1.01041	0.480496	1	1	5694	tags=56%, list=29%, signal=78%
GOBP_NEGATIVE_REGULATION_OF_GLUCONEOGENESIS	GOBP_NEGATIVE_REGULATION_OF_GLUCONEOGENESIS		15	0.30527	1.01039	0.441065	1	1	2471	tags=33%, list=13%, signal=38%
GOBP_COLLAGEN_ACTIVATED_SIGNALING_PATHWAY	GOBP_COLLAGEN_ACTIVATED_SIGNALING_PATHWAY		15	0.375602	1.01	0.467557	1	1	7246	tags=73%, list=37%, signal=117%
GOBP_DIGESTIVE_TRACT_MORPHOGENESIS	GOBP_DIGESTIVE_TRACT_MORPHOGENESIS		43	0.322806	1.00928	0.53271	1	1	6930	tags=60%, list=36%, signal=94%
GOBP_SODIUM_ION_TRANSMEMBRANE_TRANSPORT	GOBP_SODIUM_ION_TRANSMEMBRANE_TRANSPORT		168	0.290766	1.00909	0.536585	1	1	8458	tags=61%, list=43%, signal=108%
GOBP_TORC1_SIGNALING	GOBP_TORC1_SIGNALING		40	0.261541	1.00858	0.453831	1	1	4238	tags=35%, list=22%, signal=45%
GOBP_ORGANIC_ACID_TRANSPORT	GOBP_ORGANIC_ACID_TRANSPORT		314	0.249593	1.00844	0.528736	1	1	7817	tags=53%, list=40%, signal=87%
GOBP_CIRCADIAN_SLEEP_WAKE_CYCLE	GOBP_CIRCADIAN_SLEEP_WAKE_CYCLE		26	0.358309	1.00844	0.503846	1	1	8082	tags=62%, list=42%, signal=105%
GOBP_HETEROPHILIC_CELL_CELL_ADHESION_VIA_PLASMA_MEMBRANE_CELL_ADHESION_MOLECULES	GOBP_HETEROPHILIC_CELL_CELL_ADHESION_VIA_PLASMA_MEMBRANE_CELL_ADHESION_MOLECULES		42	0.330906	1.00825	0.505556	1	1	7660	tags=62%, list=39%, signal=102%
GOBP_CONNECTIVE_TISSUE_DEVELOPMENT	GOBP_CONNECTIVE_TISSUE_DEVELOPMENT		227	0.253098	1.00812	0.497268	1	1	5295	tags=42%, list=27%, signal=57%
GOBP_REGULATION_OF_DELAYED_RECTIFIER_POTASSIUM_CHANNEL_ACTIVITY	GOBP_REGULATION_OF_DELAYED_RECTIFIER_POTASSIUM_CHANNEL_ACTIVITY		18	0.402571	1.00773	0.53422	1	1	8352	tags=72%, list=43%, signal=126%
GOBP_ESTABLISHMENT_OF_MITOCHONDRION_LOCALIZATION	GOBP_ESTABLISHMENT_OF_MITOCHONDRION_LOCALIZATION		24	0.292179	1.00758	0.43295	1	1	1911	tags=25%, list=10%, signal=28%
GOBP_VASCULAR_PROCESS_IN_CIRCULATORY_SYSTEM	GOBP_VASCULAR_PROCESS_IN_CIRCULATORY_SYSTEM		239	0.274036	1.00694	0.517824	1	1	7112	tags=51%, list=37%, signal=80%
GOBP_ORGANIC_ACID_TRANSMEMBRANE_TRANSPORT	GOBP_ORGANIC_ACID_TRANSMEMBRANE_TRANSPORT		148	0.230156	1.00692	0.483395	1	1	3438	tags=28%, list=18%, signal=34%
GOBP_CELLULAR_RESPONSE_TO_COPPER_ION	GOBP_CELLULAR_RESPONSE_TO_COPPER_ION		27	0.339123	1.00555	0.502935	1	1	6948	tags=59%, list=36%, signal=92%
GOBP_RESPONSE_TO_MINERALOCORTICOID	GOBP_RESPONSE_TO_MINERALOCORTICOID		30	0.30174	1.0052	0.475915	1	1	5411	tags=50%, list=28%, signal=69%
GOBP_NEGATIVE_REGULATION_OF_TRANSPORTER_ACTIVITY	GOBP_NEGATIVE_REGULATION_OF_TRANSPORTER_ACTIVITY		72	0.260126	1.00506	0.491713	1	1	2686	tags=25%, list=14%, signal=29%
GOBP_CARDIAC_VENTRICLE_DEVELOPMENT	GOBP_CARDIAC_VENTRICLE_DEVELOPMENT		111	0.248653	1.00426	0.480072	1	1	5075	tags=41%, list=26%, signal=55%
GOBP_SULFUR_AMINO_ACID_METABOLIC_PROCESS	GOBP_SULFUR_AMINO_ACID_METABOLIC_PROCESS		35	0.280199	1.00399	0.486815	1	1	4565	tags=31%, list=23%, signal=41%
GOBP_APOPTOTIC_PROCESS_INVOLVED_IN_MORPHOGENESIS	GOBP_APOPTOTIC_PROCESS_INVOLVED_IN_MORPHOGENESIS		22	0.338555	1.00344	0.493507	1	1	5083	tags=50%, list=26%, signal=68%
GOBP_CALCIUM_ION_IMPORT_INTO_CYTOSOL	GOBP_CALCIUM_ION_IMPORT_INTO_CYTOSOL		21	0.339419	1.00337	0.499044	1	1	6795	tags=67%, list=35%, signal=102%
GOBP_ICOSANOID_SECRETION	GOBP_ICOSANOID_SECRETION		43	0.338732	1.00284	0.539499	1	1	7779	tags=60%, list=40%, signal=101%
GOBP_CENTRAL_NERVOUS_SYSTEM_NEURON_AXONOGENESIS	GOBP_CENTRAL_NERVOUS_SYSTEM_NEURON_AXONOGENESIS		35	0.276926	1.00218	0.465804	1	1	2703	tags=29%, list=14%, signal=33%
GOBP_LONG_TERM_MEMORY	GOBP_LONG_TERM_MEMORY		32	0.28861	1.00179	0.485549	1	1	3759	tags=38%, list=19%, signal=46%
GOBP_GLAND_DEVELOPMENT	GOBP_GLAND_DEVELOPMENT		409	0.20858	1.00149	0.496479	1	1	6071	tags=42%, list=31%, signal=60%
GOBP_REGULATION_OF_FLAGELLATED_SPERM_MOTILITY	GOBP_REGULATION_OF_FLAGELLATED_SPERM_MOTILITY		18	0.413581	1.0011	0.505882	1	1	10208	tags=89%, list=52%, signal=187%
GOBP_APPENDAGE_MORPHOGENESIS	GOBP_APPENDAGE_MORPHOGENESIS		129	0.27168	1.00061	0.51865	1	1	6621	tags=52%, list=34%, signal=78%
GOBP_L_GLUTAMATE_TRANSMEMBRANE_TRANSPORT	GOBP_L_GLUTAMATE_TRANSMEMBRANE_TRANSPORT		25	0.317141	1.00017	0.462282	1	1	8160	tags=60%, list=42%, signal=103%
GOBP_CELLULAR_IRON_ION_HOMEOSTASIS	GOBP_CELLULAR_IRON_ION_HOMEOSTASIS		65	0.236864	1.00003	0.445585	1	1	1482	tags=22%, list=8%, signal=23%
GOBP_SODIUM_ION_TRANSPORT	GOBP_SODIUM_ION_TRANSPORT		233	0.273413	0.999991	0.535581	1	1	6741	tags=49%, list=35%, signal=74%
GOBP_SYNAPTIC_TRANSMISSION_DOPAMINERGIC	GOBP_SYNAPTIC_TRANSMISSION_DOPAMINERGIC		23	0.361347	0.999808	0.495968	1	1	3792	tags=43%, list=19%, signal=54%
GOBP_POSTSYNAPTIC_SPECIALIZATION_ASSEMBLY	GOBP_POSTSYNAPTIC_SPECIALIZATION_ASSEMBLY		21	0.391098	0.999552	0.537143	1	1	7897	tags=76%, list=41%, signal=128%
GOBP_REGULATION_OF_CHOLESTEROL_EFFLUX	GOBP_REGULATION_OF_CHOLESTEROL_EFFLUX		30	0.317554	0.999331	0.485981	1	1	3755	tags=37%, list=19%, signal=45%
GOBP_NEGATIVE_REGULATION_OF_MITOCHONDRION_ORGANIZATION	GOBP_NEGATIVE_REGULATION_OF_MITOCHONDRION_ORGANIZATION		45	0.238564	0.998484	0.458574	1	1	4464	tags=36%, list=23%, signal=46%
GOBP_SPINAL_CORD_MOTOR_NEURON_DIFFERENTIATION	GOBP_SPINAL_CORD_MOTOR_NEURON_DIFFERENTIATION		29	0.34351	0.998336	0.486989	1	1	7472	tags=59%, list=38%, signal=95%
GOBP_GLYCEROLIPID_CATABOLIC_PROCESS	GOBP_GLYCEROLIPID_CATABOLIC_PROCESS		73	0.295443	0.99801	0.486792	1	1	7562	tags=59%, list=39%, signal=96%
GOBP_POSTSYNAPTIC_NEUROTRANSMITTER_RECEPTOR_INTERNALIZATION	GOBP_POSTSYNAPTIC_NEUROTRANSMITTER_RECEPTOR_INTERNALIZATION		18	0.31637	0.997392	0.468809	1	1	4563	tags=44%, list=23%, signal=58%
GOBP_CELLULAR_RESPONSE_TO_VITAMIN_D	GOBP_CELLULAR_RESPONSE_TO_VITAMIN_D		21	0.292593	0.99614	0.479757	1	1	1969	tags=29%, list=10%, signal=32%
GOBP_NEURAL_CREST_CELL_DIFFERENTIATION	GOBP_NEURAL_CREST_CELL_DIFFERENTIATION		90	0.276861	0.995586	0.530418	1	1	3485	tags=33%, list=18%, signal=40%
GOBP_CIRCADIAN_SLEEP_WAKE_CYCLE_SLEEP	GOBP_CIRCADIAN_SLEEP_WAKE_CYCLE_SLEEP		20	0.365037	0.99554	0.498047	1	1	4556	tags=45%, list=23%, signal=59%
GOBP_NEPHRON_EPITHELIUM_DEVELOPMENT	GOBP_NEPHRON_EPITHELIUM_DEVELOPMENT		105	0.294761	0.995528	0.520947	1	1	8909	tags=69%, list=46%, signal=126%
GOBP_NEURON_PROJECTION_REGENERATION	GOBP_NEURON_PROJECTION_REGENERATION		54	0.258056	0.995367	0.459459	1	1	2391	tags=26%, list=12%, signal=29%
GOBP_RELEASE_OF_CYTOCHROME_C_FROM_MITOCHONDRIA	GOBP_RELEASE_OF_CYTOCHROME_C_FROM_MITOCHONDRIA		53	0.243154	0.994913	0.46124	1	1	3042	tags=25%, list=16%, signal=29%
GOBP_CRANIAL_NERVE_DEVELOPMENT	GOBP_CRANIAL_NERVE_DEVELOPMENT		45	0.35156	0.994903	0.539806	1	1	9323	tags=78%, list=48%, signal=149%
GOBP_GLUTATHIONE_METABOLIC_PROCESS	GOBP_GLUTATHIONE_METABOLIC_PROCESS		57	0.246576	0.994721	0.469008	1	1	5657	tags=39%, list=29%, signal=54%
GOBP_EMBRYONIC_AXIS_SPECIFICATION	GOBP_EMBRYONIC_AXIS_SPECIFICATION		34	0.310358	0.99463	0.527619	1	1	8905	tags=71%, list=46%, signal=130%
GOBP_RHYTHMIC_BEHAVIOR	GOBP_RHYTHMIC_BEHAVIOR		46	0.301624	0.994354	0.503937	1	1	4556	tags=39%, list=23%, signal=51%
GOBP_NEGATIVE_REGULATION_OF_STEROID_METABOLIC_PROCESS	GOBP_NEGATIVE_REGULATION_OF_STEROID_METABOLIC_PROCESS		24	0.297564	0.994256	0.463138	1	1	3643	tags=42%, list=19%, signal=51%
GOBP_EMBRYONIC_DIGIT_MORPHOGENESIS	GOBP_EMBRYONIC_DIGIT_MORPHOGENESIS		48	0.302518	0.994013	0.49009	1	1	5774	tags=48%, list=30%, signal=68%
GOBP_NEGATIVE_REGULATION_OF_TRANSMEMBRANE_TRANSPORT	GOBP_NEGATIVE_REGULATION_OF_TRANSMEMBRANE_TRANSPORT		106	0.225921	0.993764	0.465455	1	1	2686	tags=24%, list=14%, signal=27%
GOBP_CHONDROCYTE_DIFFERENTIATION	GOBP_CHONDROCYTE_DIFFERENTIATION		94	0.266721	0.993401	0.515427	1	1	6686	tags=53%, list=34%, signal=81%
GOBP_PLASMINOGEN_ACTIVATION	GOBP_PLASMINOGEN_ACTIVATION		20	0.328766	0.993368	0.46184	1	1	7837	tags=60%, list=40%, signal=100%
GOBP_CELL_PROLIFERATION_IN_FOREBRAIN	GOBP_CELL_PROLIFERATION_IN_FOREBRAIN		25	0.302071	0.993328	0.485455	1	1	5893	tags=56%, list=30%, signal=80%
GOBP_NEURON_RECOGNITION	GOBP_NEURON_RECOGNITION		46	0.289835	0.992794	0.529197	1	1	5007	tags=41%, list=26%, signal=55%
GOBP_ODONTOGENESIS	GOBP_ODONTOGENESIS		119	0.30284	0.99277	0.548148	1	1	8267	tags=61%, list=42%, signal=105%
GOBP_POSITIVE_REGULATION_OF_CILIUM_ASSEMBLY	GOBP_POSITIVE_REGULATION_OF_CILIUM_ASSEMBLY		21	0.286374	0.992611	0.466038	1	1	1078	tags=19%, list=6%, signal=20%
GOBP_OLEFINIC_COMPOUND_BIOSYNTHETIC_PROCESS	GOBP_OLEFINIC_COMPOUND_BIOSYNTHETIC_PROCESS		23	0.396272	0.992538	0.544954	1	1	9007	tags=74%, list=46%, signal=137%
GOBP_APICAL_JUNCTION_ASSEMBLY	GOBP_APICAL_JUNCTION_ASSEMBLY		79	0.23353	0.992477	0.493601	1	1	5795	tags=43%, list=30%, signal=61%
GOBP_NEURONAL_STEM_CELL_POPULATION_MAINTENANCE	GOBP_NEURONAL_STEM_CELL_POPULATION_MAINTENANCE		19	0.330018	0.991694	0.492278	1	1	5471	tags=47%, list=28%, signal=66%
GOBP_POSITIVE_REGULATION_OF_TORC1_SIGNALING	GOBP_POSITIVE_REGULATION_OF_TORC1_SIGNALING		15	0.32912	0.991208	0.451098	1	1	1076	tags=27%, list=6%, signal=28%
GOBP_CARBOXYLIC_ACID_TRANSPORT	GOBP_CARBOXYLIC_ACID_TRANSPORT		275	0.260328	0.990988	0.547025	1	1	8472	tags=59%, list=44%, signal=102%
GOBP_EPOXYGENASE_P450_PATHWAY	GOBP_EPOXYGENASE_P450_PATHWAY		18	0.421626	0.99095	0.555556	1	1	8006	tags=72%, list=41%, signal=123%
GOBP_ARTERY_DEVELOPMENT	GOBP_ARTERY_DEVELOPMENT		86	0.293761	0.990806	0.528336	1	1	7332	tags=53%, list=38%, signal=85%
GOBP_SYNAPSE_ASSEMBLY	GOBP_SYNAPSE_ASSEMBLY		171	0.278809	0.990347	0.553271	1	1	7516	tags=57%, list=39%, signal=92%
GOBP_REGULATION_OF_CARDIAC_MUSCLE_CONTRACTION_BY_CALCIUM_ION_SIGNALING	GOBP_REGULATION_OF_CARDIAC_MUSCLE_CONTRACTION_BY_CALCIUM_ION_SIGNALING		24	0.303497	0.989992	0.470707	1	1	1649	tags=25%, list=8%, signal=27%
GOBP_NEGATIVE_REGULATION_OF_OXIDATIVE_STRESS_INDUCED_CELL_DEATH	GOBP_NEGATIVE_REGULATION_OF_OXIDATIVE_STRESS_INDUCED_CELL_DEATH		39	0.239784	0.989846	0.449679	1	1	3019	tags=31%, list=16%, signal=36%
GOBP_INNER_EAR_RECEPTOR_CELL_DEVELOPMENT	GOBP_INNER_EAR_RECEPTOR_CELL_DEVELOPMENT		38	0.287779	0.988429	0.512821	1	1	7667	tags=61%, list=39%, signal=100%
GOBP_MICROTUBULE_BUNDLE_FORMATION	GOBP_MICROTUBULE_BUNDLE_FORMATION		97	0.291887	0.988388	0.552434	1	1	9814	tags=75%, list=50%, signal=151%
GOBP_REGULATION_OF_EXCRETION	GOBP_REGULATION_OF_EXCRETION		22	0.377586	0.988201	0.557875	1	1	5530	tags=55%, list=28%, signal=76%
GOBP_KERATAN_SULFATE_BIOSYNTHETIC_PROCESS	GOBP_KERATAN_SULFATE_BIOSYNTHETIC_PROCESS		28	0.315267	0.988115	0.522988	1	1	5462	tags=43%, list=28%, signal=59%
GOBP_FATTY_ACID_TRANSPORT	GOBP_FATTY_ACID_TRANSPORT		146	0.24575	0.987749	0.516378	1	1	6450	tags=45%, list=33%, signal=67%
GOBP_RESPONSE_TO_UV_B	GOBP_RESPONSE_TO_UV_B		16	0.314889	0.986654	0.48374	1	1	3266	tags=31%, list=17%, signal=38%
GOBP_DETECTION_OF_TEMPERATURE_STIMULUS	GOBP_DETECTION_OF_TEMPERATURE_STIMULUS		20	0.381149	0.986649	0.565465	1	1	8539	tags=75%, list=44%, signal=134%
GOBP_MONOAMINE_TRANSPORT	GOBP_MONOAMINE_TRANSPORT		76	0.340502	0.986419	0.578846	1	1	8590	tags=72%, list=44%, signal=129%
GOBP_PURINE_CONTAINING_COMPOUND_TRANSMEMBRANE_TRANSPORT	GOBP_PURINE_CONTAINING_COMPOUND_TRANSMEMBRANE_TRANSPORT		17	0.316352	0.9864	0.471513	1	1	7297	tags=65%, list=37%, signal=103%
GOBP_MEMORY	GOBP_MEMORY		103	0.259837	0.985859	0.52552	1	1	4789	tags=40%, list=25%, signal=53%
GOBP_INORGANIC_ANION_TRANSPORT	GOBP_INORGANIC_ANION_TRANSPORT		169	0.271604	0.985514	0.574627	1	1	8739	tags=64%, list=45%, signal=115%
GOBP_INSULIN_SECRETION	GOBP_INSULIN_SECRETION		200	0.227225	0.984827	0.541353	1	1	6117	tags=44%, list=31%, signal=63%
GOBP_EXTERNAL_ENCAPSULATING_STRUCTURE_ORGANIZATION	GOBP_EXTERNAL_ENCAPSULATING_STRUCTURE_ORGANIZATION		385	0.281839	0.984675	0.557034	1	1	7166	tags=55%, list=37%, signal=85%
GOBP_DOPAMINERGIC_NEURON_DIFFERENTIATION	GOBP_DOPAMINERGIC_NEURON_DIFFERENTIATION		35	0.297313	0.984616	0.5375	1	1	6233	tags=57%, list=32%, signal=84%
GOBP_MESENCHYME_MORPHOGENESIS	GOBP_MESENCHYME_MORPHOGENESIS		49	0.276423	0.984183	0.498188	1	1	7332	tags=55%, list=38%, signal=88%
GOBP_CEREBELLAR_CORTEX_MORPHOGENESIS	GOBP_CEREBELLAR_CORTEX_MORPHOGENESIS		29	0.302213	0.983734	0.531549	1	1	9526	tags=72%, list=49%, signal=142%
GOBP_SKELETAL_MUSCLE_CONTRACTION	GOBP_SKELETAL_MUSCLE_CONTRACTION		43	0.273669	0.983691	0.507435	1	1	6226	tags=47%, list=32%, signal=68%
GOBP_REGULATION_OF_MITOCHONDRIAL_OUTER_MEMBRANE_PERMEABILIZATION_INVOLVED_IN_APOPTOTIC_SIGNALING_PATHWAY	GOBP_REGULATION_OF_MITOCHONDRIAL_OUTER_MEMBRANE_PERMEABILIZATION_INVOLVED_IN_APOPTOTIC_SIGNALING_PATHWAY		43	0.257114	0.983663	0.443299	1	1	3042	tags=28%, list=16%, signal=33%
GOBP_REGULATION_OF_EXECUTION_PHASE_OF_APOPTOSIS	GOBP_REGULATION_OF_EXECUTION_PHASE_OF_APOPTOSIS		15	0.308866	0.983136	0.486742	1	1	3249	tags=33%, list=17%, signal=40%
GOBP_NEGATIVE_REGULATION_OF_BMP_SIGNALING_PATHWAY	GOBP_NEGATIVE_REGULATION_OF_BMP_SIGNALING_PATHWAY		46	0.257926	0.982807	0.492883	1	1	4758	tags=39%, list=24%, signal=52%
GOBP_HORMONE_TRANSPORT	GOBP_HORMONE_TRANSPORT		303	0.233621	0.982235	0.570058	1	1	4556	tags=36%, list=23%, signal=46%
GOBP_HEMATOPOIETIC_STEM_CELL_PROLIFERATION	GOBP_HEMATOPOIETIC_STEM_CELL_PROLIFERATION		22	0.279515	0.982088	0.509091	1	1	3345	tags=36%, list=17%, signal=44%
GOBP_INHIBITORY_SYNAPSE_ASSEMBLY	GOBP_INHIBITORY_SYNAPSE_ASSEMBLY		16	0.432441	0.9819	0.546314	1	1	6985	tags=81%, list=36%, signal=127%
GOBP_LIPID_DIGESTION	GOBP_LIPID_DIGESTION		21	0.375587	0.981413	0.52907	1	1	7271	tags=67%, list=37%, signal=106%
GOBP_SKELETAL_SYSTEM_DEVELOPMENT	GOBP_SKELETAL_SYSTEM_DEVELOPMENT		466	0.238388	0.981401	0.540441	1	1	6414	tags=47%, list=33%, signal=69%
GOBP_NEUROMUSCULAR_PROCESS_CONTROLLING_POSTURE	GOBP_NEUROMUSCULAR_PROCESS_CONTROLLING_POSTURE		16	0.337687	0.981298	0.486538	1	1	3331	tags=38%, list=17%, signal=45%
GOBP_PHOSPHATIDYLCHOLINE_CATABOLIC_PROCESS	GOBP_PHOSPHATIDYLCHOLINE_CATABOLIC_PROCESS		15	0.334822	0.980421	0.489152	1	1	3825	tags=40%, list=20%, signal=50%
GOBP_PROTEIN_LOCALIZATION_TO_CILIUM	GOBP_PROTEIN_LOCALIZATION_TO_CILIUM		56	0.257642	0.980352	0.491363	1	1	2023	tags=21%, list=10%, signal=24%
GOBP_VENTRICULAR_SEPTUM_MORPHOGENESIS	GOBP_VENTRICULAR_SEPTUM_MORPHOGENESIS		35	0.262059	0.980147	0.468124	1	1	5705	tags=43%, list=29%, signal=61%
GOBP_DETECTION_OF_MECHANICAL_STIMULUS	GOBP_DETECTION_OF_MECHANICAL_STIMULUS		46	0.307772	0.980083	0.55283	1	1	6201	tags=48%, list=32%, signal=70%
GOBP_POSITIVE_REGULATION_OF_SYNAPTIC_TRANSMISSION_GLUTAMATERGIC	GOBP_POSITIVE_REGULATION_OF_SYNAPTIC_TRANSMISSION_GLUTAMATERGIC		30	0.360326	0.97951	0.563953	1	1	8550	tags=70%, list=44%, signal=125%
GOBP_CELLULAR_RESPONSE_TO_VITAMIN	GOBP_CELLULAR_RESPONSE_TO_VITAMIN		29	0.296413	0.979112	0.535573	1	1	1969	tags=28%, list=10%, signal=31%
GOBP_PROTEIN_LOCALIZATION_TO_SYNAPSE	GOBP_PROTEIN_LOCALIZATION_TO_SYNAPSE		79	0.262721	0.979016	0.555343	1	1	7714	tags=56%, list=40%, signal=92%
GOBP_REGULATION_OF_OSTEOBLAST_PROLIFERATION	GOBP_REGULATION_OF_OSTEOBLAST_PROLIFERATION		23	0.29635	0.978995	0.473161	1	1	6798	tags=52%, list=35%, signal=80%
GOBP_REGULATION_OF_PEPTIDYL_SERINE_PHOSPHORYLATION_OF_STAT_PROTEIN	GOBP_REGULATION_OF_PEPTIDYL_SERINE_PHOSPHORYLATION_OF_STAT_PROTEIN		22	0.35529	0.978631	0.542751	1	1	9893	tags=82%, list=51%, signal=166%
GOBP_COLUMNAR_CUBOIDAL_EPITHELIAL_CELL_DIFFERENTIATION	GOBP_COLUMNAR_CUBOIDAL_EPITHELIAL_CELL_DIFFERENTIATION		79	0.282022	0.978286	0.540835	1	1	8254	tags=61%, list=42%, signal=105%
GOBP_VENTRAL_SPINAL_CORD_DEVELOPMENT	GOBP_VENTRAL_SPINAL_CORD_DEVELOPMENT		43	0.324015	0.978186	0.530957	1	1	8670	tags=63%, list=45%, signal=113%
GOBP_REGULATION_OF_RETINOIC_ACID_RECEPTOR_SIGNALING_PATHWAY	GOBP_REGULATION_OF_RETINOIC_ACID_RECEPTOR_SIGNALING_PATHWAY		16	0.314182	0.978095	0.456612	1	1	3441	tags=38%, list=18%, signal=46%
GOBP_EMBRYONIC_DIGESTIVE_TRACT_DEVELOPMENT	GOBP_EMBRYONIC_DIGESTIVE_TRACT_DEVELOPMENT		31	0.315081	0.978038	0.543925	1	1	5705	tags=55%, list=29%, signal=77%
GOBP_CELLULAR_BIOGENIC_AMINE_METABOLIC_PROCESS	GOBP_CELLULAR_BIOGENIC_AMINE_METABOLIC_PROCESS		94	0.252953	0.977084	0.566108	1	1	7364	tags=53%, list=38%, signal=85%
GOBP_MITOCHONDRIAL_FISSION	GOBP_MITOCHONDRIAL_FISSION		39	0.23869	0.976094	0.49501	1	1	1577	tags=18%, list=8%, signal=19%
GOBP_PEPTIDE_HORMONE_SECRETION	GOBP_PEPTIDE_HORMONE_SECRETION		240	0.23119	0.974692	0.573308	1	1	6117	tags=44%, list=31%, signal=63%
GOBP_XENOBIOTIC_TRANSPORT	GOBP_XENOBIOTIC_TRANSPORT		40	0.326101	0.974266	0.516605	1	1	4076	tags=35%, list=21%, signal=44%
GOBP_REGULATION_OF_NOTCH_SIGNALING_PATHWAY	GOBP_REGULATION_OF_NOTCH_SIGNALING_PATHWAY		97	0.238332	0.974245	0.49631	1	1	4212	tags=35%, list=22%, signal=45%
GOBP_PROTEIN_MANNOSYLATION	GOBP_PROTEIN_MANNOSYLATION		19	0.324259	0.973437	0.48932	1	1	713	tags=16%, list=4%, signal=16%
GOBP_MEIOSIS_I_CELL_CYCLE_PROCESS	GOBP_MEIOSIS_I_CELL_CYCLE_PROCESS		110	0.248981	0.9726	0.44332	1	1	8338	tags=55%, list=43%, signal=95%
GOBP_MOTILE_CILIUM_ASSEMBLY	GOBP_MOTILE_CILIUM_ASSEMBLY		21	0.363325	0.972537	0.559223	1	1	8043	tags=67%, list=41%, signal=114%
GOBP_GLANDULAR_EPITHELIAL_CELL_DIFFERENTIATION	GOBP_GLANDULAR_EPITHELIAL_CELL_DIFFERENTIATION		46	0.318696	0.972467	0.551351	1	1	6117	tags=54%, list=31%, signal=79%
GOBP_ENDOCHONDRAL_BONE_MORPHOGENESIS	GOBP_ENDOCHONDRAL_BONE_MORPHOGENESIS		51	0.267448	0.972027	0.507993	1	1	6791	tags=53%, list=35%, signal=81%
GOBP_CELLULAR_MODIFIED_AMINO_ACID_CATABOLIC_PROCESS	GOBP_CELLULAR_MODIFIED_AMINO_ACID_CATABOLIC_PROCESS		26	0.287505	0.971818	0.524621	1	1	8341	tags=65%, list=43%, signal=114%
GOBP_HOMOLOGOUS_CHROMOSOME_PAIRING_AT_MEIOSIS	GOBP_HOMOLOGOUS_CHROMOSOME_PAIRING_AT_MEIOSIS		40	0.286231	0.971493	0.505882	1	1	6083	tags=48%, list=31%, signal=69%
GOBP_REGULATION_OF_CYCLASE_ACTIVITY	GOBP_REGULATION_OF_CYCLASE_ACTIVITY		46	0.321578	0.971465	0.541176	1	1	4563	tags=50%, list=23%, signal=65%
GOBP_MEIOTIC_CELL_CYCLE_PROCESS	GOBP_MEIOTIC_CELL_CYCLE_PROCESS		169	0.234204	0.9713	0.446247	1	1	6083	tags=41%, list=31%, signal=59%
GOBP_REGULATION_OF_APPETITE	GOBP_REGULATION_OF_APPETITE		23	0.344747	0.971215	0.528487	1	1	8908	tags=70%, list=46%, signal=128%
GOBP_CELLULAR_RESPONSE_TO_VASCULAR_ENDOTHELIAL_GROWTH_FACTOR_STIMULUS	GOBP_CELLULAR_RESPONSE_TO_VASCULAR_ENDOTHELIAL_GROWTH_FACTOR_STIMULUS		59	0.269249	0.971185	0.535262	1	1	7610	tags=59%, list=39%, signal=97%
GOBP_VITAMIN_METABOLIC_PROCESS	GOBP_VITAMIN_METABOLIC_PROCESS		122	0.206659	0.971066	0.510763	1	1	2135	tags=19%, list=11%, signal=21%
GOBP_DEFINITIVE_HEMOPOIESIS	GOBP_DEFINITIVE_HEMOPOIESIS		19	0.306553	0.969893	0.490272	1	1	929	tags=26%, list=5%, signal=28%
GOBP_ANION_HOMEOSTASIS	GOBP_ANION_HOMEOSTASIS		34	0.343127	0.969752	0.557692	1	1	5941	tags=56%, list=31%, signal=80%
GOBP_REGULATION_OF_SYNAPTIC_TRANSMISSION_GABAERGIC	GOBP_REGULATION_OF_SYNAPTIC_TRANSMISSION_GABAERGIC		31	0.289925	0.969599	0.531429	1	1	6026	tags=52%, list=31%, signal=75%
GOBP_FOREBRAIN_DEVELOPMENT	GOBP_FOREBRAIN_DEVELOPMENT		350	0.21331	0.969024	0.550622	1	1	6233	tags=42%, list=32%, signal=61%
GOBP_PROTEIN_INSERTION_INTO_MITOCHONDRIAL_MEMBRANE_INVOLVED_IN_APOPTOTIC_SIGNALING_PATHWAY	GOBP_PROTEIN_INSERTION_INTO_MITOCHONDRIAL_MEMBRANE_INVOLVED_IN_APOPTOTIC_SIGNALING_PATHWAY		30	0.281732	0.968599	0.504931	1	1	3042	tags=30%, list=16%, signal=36%
GOBP_REGULATION_OF_PEPTIDE_SECRETION	GOBP_REGULATION_OF_PEPTIDE_SECRETION		292	0.211414	0.968571	0.571154	1	1	4556	tags=33%, list=23%, signal=42%
GOBP_MALE_SEX_DIFFERENTIATION	GOBP_MALE_SEX_DIFFERENTIATION		150	0.231541	0.967973	0.549372	1	1	8606	tags=58%, list=44%, signal=103%
GOBP_PLASMA_MEMBRANE_PHOSPHOLIPID_SCRAMBLING	GOBP_PLASMA_MEMBRANE_PHOSPHOLIPID_SCRAMBLING		19	0.345007	0.967273	0.534791	1	1	3596	tags=37%, list=18%, signal=45%
GOBP_OLFACTORY_LOBE_DEVELOPMENT	GOBP_OLFACTORY_LOBE_DEVELOPMENT		28	0.330828	0.966286	0.547576	1	1	3738	tags=43%, list=19%, signal=53%
GOBP_NEGATIVE_REGULATION_OF_VASCULATURE_DEVELOPMENT	GOBP_NEGATIVE_REGULATION_OF_VASCULATURE_DEVELOPMENT		94	0.23074	0.965858	0.514938	1	1	5300	tags=39%, list=27%, signal=54%
GOBP_NEGATIVE_REGULATION_OF_COLD_INDUCED_THERMOGENESIS	GOBP_NEGATIVE_REGULATION_OF_COLD_INDUCED_THERMOGENESIS		47	0.275213	0.965723	0.488593	1	1	3249	tags=30%, list=17%, signal=36%
GOBP_NUCLEOTIDE_TRANSPORT	GOBP_NUCLEOTIDE_TRANSPORT		32	0.243975	0.965406	0.512621	1	1	2370	tags=22%, list=12%, signal=25%
GOBP_ODONTOGENESIS_OF_DENTIN_CONTAINING_TOOTH	GOBP_ODONTOGENESIS_OF_DENTIN_CONTAINING_TOOTH		82	0.303055	0.965254	0.578755	1	1	8267	tags=65%, list=42%, signal=112%
GOBP_DETOXIFICATION_OF_INORGANIC_COMPOUND	GOBP_DETOXIFICATION_OF_INORGANIC_COMPOUND		16	0.35229	0.965195	0.495108	1	1	6657	tags=44%, list=34%, signal=66%
GOBP_CARDIAC_MUSCLE_CELL_ACTION_POTENTIAL	GOBP_CARDIAC_MUSCLE_CELL_ACTION_POTENTIAL		70	0.269076	0.964425	0.561205	1	1	3569	tags=36%, list=18%, signal=44%
GOBP_SEX_DIFFERENTIATION	GOBP_SEX_DIFFERENTIATION		252	0.210019	0.964373	0.59246	1	1	6395	tags=41%, list=33%, signal=60%
GOBP_REGULATION_OF_STRIATED_MUSCLE_CELL_DIFFERENTIATION	GOBP_REGULATION_OF_STRIATED_MUSCLE_CELL_DIFFERENTIATION		76	0.26093	0.96377	0.576994	1	1	6228	tags=45%, list=32%, signal=66%
GOBP_REGULATION_OF_NEUROTRANSMITTER_UPTAKE	GOBP_REGULATION_OF_NEUROTRANSMITTER_UPTAKE		15	0.366781	0.962881	0.542074	1	1	7727	tags=67%, list=40%, signal=110%
GOBP_NEGATIVE_REGULATION_OF_PROTEIN_DEPHOSPHORYLATION	GOBP_NEGATIVE_REGULATION_OF_PROTEIN_DEPHOSPHORYLATION		61	0.214867	0.962601	0.540856	1	1	2257	tags=23%, list=12%, signal=26%
GOBP_GENITALIA_DEVELOPMENT	GOBP_GENITALIA_DEVELOPMENT		42	0.308368	0.961814	0.568441	1	1	8905	tags=67%, list=46%, signal=123%
GOBP_CELL_MIGRATION_INVOLVED_IN_SPROUTING_ANGIOGENESIS	GOBP_CELL_MIGRATION_INVOLVED_IN_SPROUTING_ANGIOGENESIS		52	0.231715	0.961507	0.508349	1	1	4645	tags=37%, list=24%, signal=48%
GOBP_C21_STEROID_HORMONE_BIOSYNTHETIC_PROCESS	GOBP_C21_STEROID_HORMONE_BIOSYNTHETIC_PROCESS		24	0.330832	0.961423	0.553506	1	1	7127	tags=58%, list=37%, signal=92%
GOBP_MAMMARY_GLAND_DEVELOPMENT	GOBP_MAMMARY_GLAND_DEVELOPMENT		128	0.228061	0.961142	0.57326	1	1	3878	tags=32%, list=20%, signal=40%
GOBP_NEURON_PROJECTION_GUIDANCE	GOBP_NEURON_PROJECTION_GUIDANCE		272	0.239844	0.960652	0.568224	1	1	5374	tags=41%, list=28%, signal=56%
GOBP_REGULATION_OF_TUBE_SIZE	GOBP_REGULATION_OF_TUBE_SIZE		124	0.267396	0.960492	0.570384	1	1	4729	tags=42%, list=24%, signal=55%
GOBP_REGULATION_OF_MAMMARY_GLAND_EPITHELIAL_CELL_PROLIFERATION	GOBP_REGULATION_OF_MAMMARY_GLAND_EPITHELIAL_CELL_PROLIFERATION		16	0.291127	0.959899	0.524178	1	1	3746	tags=31%, list=19%, signal=39%
GOBP_POSTSYNAPSE_ORGANIZATION	GOBP_POSTSYNAPSE_ORGANIZATION		157	0.208458	0.959695	0.579787	1	1	5360	tags=38%, list=28%, signal=51%
GOBP_ESTABLISHMENT_OR_MAINTENANCE_OF_BIPOLAR_CELL_POLARITY	GOBP_ESTABLISHMENT_OR_MAINTENANCE_OF_BIPOLAR_CELL_POLARITY		43	0.233566	0.959281	0.532692	1	1	4016	tags=35%, list=21%, signal=44%
GOBP_REGULATION_OF_ADENYLATE_CYCLASE_ACTIVITY	GOBP_REGULATION_OF_ADENYLATE_CYCLASE_ACTIVITY		31	0.3201	0.959192	0.534	1	1	4563	tags=52%, list=23%, signal=67%
GOBP_REGULATION_OF_SYNAPSE_ASSEMBLY	GOBP_REGULATION_OF_SYNAPSE_ASSEMBLY		93	0.285138	0.958525	0.582857	1	1	7469	tags=58%, list=38%, signal=94%
GOBP_EPITHELIAL_CELL_MATURATION	GOBP_EPITHELIAL_CELL_MATURATION		15	0.34073	0.958477	0.536862	1	1	5790	tags=47%, list=30%, signal=66%
GOBP_REGULATION_OF_SYNAPTIC_TRANSMISSION_GLUTAMATERGIC	GOBP_REGULATION_OF_SYNAPTIC_TRANSMISSION_GLUTAMATERGIC		68	0.301703	0.95836	0.577947	1	1	8227	tags=66%, list=42%, signal=114%
GOBP_POSITIVE_REGULATION_OF_EMBRYONIC_DEVELOPMENT	GOBP_POSITIVE_REGULATION_OF_EMBRYONIC_DEVELOPMENT		18	0.334624	0.957624	0.523719	1	1	8670	tags=72%, list=45%, signal=130%
GOBP_VASCULAR_ENDOTHELIAL_GROWTH_FACTOR_SIGNALING_PATHWAY	GOBP_VASCULAR_ENDOTHELIAL_GROWTH_FACTOR_SIGNALING_PATHWAY		40	0.2829	0.957601	0.522305	1	1	7610	tags=63%, list=39%, signal=102%
GOBP_LIVER_REGENERATION	GOBP_LIVER_REGENERATION		31	0.254118	0.95735	0.520992	1	1	5887	tags=42%, list=30%, signal=60%
GOBP_CENTRAL_NERVOUS_SYSTEM_NEURON_DIFFERENTIATION	GOBP_CENTRAL_NERVOUS_SYSTEM_NEURON_DIFFERENTIATION		176	0.255574	0.957276	0.589649	1	1	7515	tags=53%, list=39%, signal=85%
GOBP_MECHANORECEPTOR_DIFFERENTIATION	GOBP_MECHANORECEPTOR_DIFFERENTIATION		58	0.283457	0.956556	0.591603	1	1	7667	tags=59%, list=39%, signal=96%
GOBP_RETINAL_GANGLION_CELL_AXON_GUIDANCE	GOBP_RETINAL_GANGLION_CELL_AXON_GUIDANCE		19	0.310095	0.956007	0.522814	1	1	6380	tags=42%, list=33%, signal=63%
GOBP_PULMONARY_VALVE_MORPHOGENESIS	GOBP_PULMONARY_VALVE_MORPHOGENESIS		17	0.394186	0.95531	0.55615	1	1	5793	tags=59%, list=30%, signal=84%
GOBP_HYPOTHALAMUS_DEVELOPMENT	GOBP_HYPOTHALAMUS_DEVELOPMENT		20	0.31963	0.955238	0.527204	1	1	5342	tags=50%, list=27%, signal=69%
GOBP_LYMPHOCYTE_CHEMOTAXIS	GOBP_LYMPHOCYTE_CHEMOTAXIS		59	0.268187	0.955007	0.569061	1	1	5914	tags=44%, list=30%, signal=63%
GOBP_REGULATION_OF_FEEDING_BEHAVIOR	GOBP_REGULATION_OF_FEEDING_BEHAVIOR		25	0.307848	0.954869	0.56203	1	1	8082	tags=64%, list=42%, signal=109%
GOBP_POSITIVE_REGULATION_OF_HORMONE_SECRETION	GOBP_POSITIVE_REGULATION_OF_HORMONE_SECRETION		121	0.239075	0.954771	0.573832	1	1	7470	tags=51%, list=38%, signal=83%
GOBP_MITOTIC_CELL_CYCLE_ARREST	GOBP_MITOTIC_CELL_CYCLE_ARREST		16	0.298685	0.954728	0.547025	1	1	4289	tags=31%, list=22%, signal=40%
GOBP_POSITIVE_REGULATION_OF_SYNAPSE_ASSEMBLY	GOBP_POSITIVE_REGULATION_OF_SYNAPSE_ASSEMBLY		58	0.305152	0.953892	0.578244	1	1	7469	tags=57%, list=38%, signal=92%
GOBP_G_PROTEIN_COUPLED_GLUTAMATE_RECEPTOR_SIGNALING_PATHWAY	GOBP_G_PROTEIN_COUPLED_GLUTAMATE_RECEPTOR_SIGNALING_PATHWAY		15	0.388092	0.953732	0.589319	1	1	8918	tags=80%, list=46%, signal=148%
GOBP_OLIGODENDROCYTE_DIFFERENTIATION	GOBP_OLIGODENDROCYTE_DIFFERENTIATION		92	0.23814	0.953705	0.563536	1	1	4060	tags=35%, list=21%, signal=44%
GOBP_REGULATION_OF_ANIMAL_ORGAN_MORPHOGENESIS	GOBP_REGULATION_OF_ANIMAL_ORGAN_MORPHOGENESIS		174	0.210596	0.953411	0.499006	1	1	6883	tags=44%, list=35%, signal=68%
GOBP_EPITHELIAL_TUBE_FORMATION	GOBP_EPITHELIAL_TUBE_FORMATION		125	0.220805	0.953369	0.480663	1	1	4551	tags=33%, list=23%, signal=43%
GOBP_MITOCHONDRIAL_CALCIUM_ION_TRANSMEMBRANE_TRANSPORT	GOBP_MITOCHONDRIAL_CALCIUM_ION_TRANSMEMBRANE_TRANSPORT		23	0.32237	0.953194	0.553911	1	1	262	tags=13%, list=1%, signal=13%
GOBP_ZINC_ION_HOMEOSTASIS	GOBP_ZINC_ION_HOMEOSTASIS		38	0.241298	0.953055	0.510163	1	1	6657	tags=45%, list=34%, signal=68%
GOBP_REGULATION_OF_LIPOPROTEIN_LIPASE_ACTIVITY	GOBP_REGULATION_OF_LIPOPROTEIN_LIPASE_ACTIVITY		22	0.347636	0.952914	0.568266	1	1	7231	tags=59%, list=37%, signal=94%
GOBP_TUBE_FORMATION	GOBP_TUBE_FORMATION		139	0.21806	0.952808	0.501859	1	1	5893	tags=39%, list=30%, signal=55%
GOBP_CALCIUM_ION_IMPORT	GOBP_CALCIUM_ION_IMPORT		78	0.251043	0.952536	0.570093	1	1	9161	tags=63%, list=47%, signal=118%
GOBP_MESENCHYME_DEVELOPMENT	GOBP_MESENCHYME_DEVELOPMENT		270	0.226852	0.950827	0.598579	1	1	5705	tags=42%, list=29%, signal=58%
GOBP_REGULATION_OF_NERVOUS_SYSTEM_PROCESS	GOBP_REGULATION_OF_NERVOUS_SYSTEM_PROCESS		129	0.276624	0.950355	0.571429	1	1	5864	tags=47%, list=30%, signal=66%
GOBP_REGULATION_OF_MEMBRANE_REPOLARIZATION	GOBP_REGULATION_OF_MEMBRANE_REPOLARIZATION		30	0.329331	0.950303	0.574349	1	1	4456	tags=50%, list=23%, signal=65%
GOBP_DIGESTION	GOBP_DIGESTION		130	0.2947	0.948971	0.602713	1	1	9673	tags=74%, list=50%, signal=146%
GOBP_NEUROMUSCULAR_PROCESS	GOBP_NEUROMUSCULAR_PROCESS		88	0.266049	0.948781	0.597679	1	1	3518	tags=34%, list=18%, signal=41%
GOBP_NEGATIVE_REGULATION_OF_ORGANIC_ACID_TRANSPORT	GOBP_NEGATIVE_REGULATION_OF_ORGANIC_ACID_TRANSPORT		20	0.334179	0.948715	0.557252	1	1	4751	tags=50%, list=24%, signal=66%
GOBP_REGULATION_OF_CALCIUM_ION_DEPENDENT_EXOCYTOSIS	GOBP_REGULATION_OF_CALCIUM_ION_DEPENDENT_EXOCYTOSIS		39	0.303913	0.948216	0.575419	1	1	5669	tags=51%, list=29%, signal=72%
GOBP_UBIQUITIN_DEPENDENT_PROTEIN_CATABOLIC_PROCESS_VIA_THE_MULTIVESICULAR_BODY_SORTING_PATHWAY	GOBP_UBIQUITIN_DEPENDENT_PROTEIN_CATABOLIC_PROCESS_VIA_THE_MULTIVESICULAR_BODY_SORTING_PATHWAY		22	0.292121	0.948052	0.510978	1	1	4286	tags=36%, list=22%, signal=47%
GOBP_REGULATION_OF_COLLAGEN_METABOLIC_PROCESS	GOBP_REGULATION_OF_COLLAGEN_METABOLIC_PROCESS		38	0.281217	0.947738	0.580827	1	1	7992	tags=61%, list=41%, signal=103%
GOBP_DEVELOPMENT_OF_PRIMARY_SEXUAL_CHARACTERISTICS	GOBP_DEVELOPMENT_OF_PRIMARY_SEXUAL_CHARACTERISTICS		208	0.198487	0.947213	0.615523	1	1	6021	tags=38%, list=31%, signal=55%
GOBP_RESOLUTION_OF_MEIOTIC_RECOMBINATION_INTERMEDIATES	GOBP_RESOLUTION_OF_MEIOTIC_RECOMBINATION_INTERMEDIATES		15	0.314647	0.947093	0.482897	1	1	7020	tags=60%, list=36%, signal=94%
GOBP_REGULATION_OF_HEART_RATE_BY_CARDIAC_CONDUCTION	GOBP_REGULATION_OF_HEART_RATE_BY_CARDIAC_CONDUCTION		38	0.333933	0.946835	0.57197	1	1	8345	tags=68%, list=43%, signal=120%
GOBP_LONG_TERM_SYNAPTIC_DEPRESSION	GOBP_LONG_TERM_SYNAPTIC_DEPRESSION		29	0.319787	0.946584	0.579245	1	1	8191	tags=69%, list=42%, signal=119%
GOBP_HINDBRAIN_MORPHOGENESIS	GOBP_HINDBRAIN_MORPHOGENESIS		39	0.273355	0.94649	0.577281	1	1	5152	tags=41%, list=26%, signal=56%
GOBP_LONG_CHAIN_FATTY_ACYL_COA_BIOSYNTHETIC_PROCESS	GOBP_LONG_CHAIN_FATTY_ACYL_COA_BIOSYNTHETIC_PROCESS		19	0.292491	0.946127	0.557505	1	1	291	tags=16%, list=1%, signal=16%
GOBP_CELLULAR_RESPONSE_TO_PH	GOBP_CELLULAR_RESPONSE_TO_PH		22	0.360917	0.945435	0.607143	1	1	9954	tags=86%, list=51%, signal=177%
GOBP_POSITIVE_REGULATION_OF_ENDOTHELIAL_CELL_PROLIFERATION	GOBP_POSITIVE_REGULATION_OF_ENDOTHELIAL_CELL_PROLIFERATION		89	0.218691	0.945365	0.543165	1	1	2699	tags=27%, list=14%, signal=31%
GOBP_HINDBRAIN_DEVELOPMENT	GOBP_HINDBRAIN_DEVELOPMENT		134	0.222025	0.94518	0.599278	1	1	6184	tags=43%, list=32%, signal=63%
GOBP_REGULATION_OF_EXTRACELLULAR_MATRIX_ASSEMBLY	GOBP_REGULATION_OF_EXTRACELLULAR_MATRIX_ASSEMBLY		15	0.348402	0.944976	0.542146	1	1	3090	tags=40%, list=16%, signal=48%
GOBP_ENTEROENDOCRINE_CELL_DIFFERENTIATION	GOBP_ENTEROENDOCRINE_CELL_DIFFERENTIATION		26	0.3154	0.944662	0.567376	1	1	3158	tags=38%, list=16%, signal=46%
GOBP_GLAND_MORPHOGENESIS	GOBP_GLAND_MORPHOGENESIS		111	0.245798	0.94424	0.580882	1	1	6294	tags=50%, list=32%, signal=73%
GOBP_RESPONSE_TO_VITAMIN	GOBP_RESPONSE_TO_VITAMIN		86	0.232645	0.943597	0.596958	1	1	6052	tags=40%, list=31%, signal=57%
GOBP_CELLULAR_HORMONE_METABOLIC_PROCESS	GOBP_CELLULAR_HORMONE_METABOLIC_PROCESS		125	0.270034	0.943442	0.596958	1	1	8006	tags=57%, list=41%, signal=96%
GOBP_SKELETAL_MUSCLE_ADAPTATION	GOBP_SKELETAL_MUSCLE_ADAPTATION		23	0.279187	0.942915	0.53125	1	1	3808	tags=39%, list=20%, signal=49%
GOBP_REGULATION_OF_SYSTEMIC_ARTERIAL_BLOOD_PRESSURE	GOBP_REGULATION_OF_SYSTEMIC_ARTERIAL_BLOOD_PRESSURE		87	0.310017	0.942801	0.598848	1	1	7259	tags=59%, list=37%, signal=93%
GOBP_ROOF_OF_MOUTH_DEVELOPMENT	GOBP_ROOF_OF_MOUTH_DEVELOPMENT		86	0.240464	0.942404	0.599624	1	1	5596	tags=40%, list=29%, signal=55%
GOBP_CRANIAL_SKELETAL_SYSTEM_DEVELOPMENT	GOBP_CRANIAL_SKELETAL_SYSTEM_DEVELOPMENT		65	0.264518	0.942308	0.604317	1	1	5893	tags=48%, list=30%, signal=68%
GOBP_CARDIAC_MUSCLE_CELL_MEMBRANE_REPOLARIZATION	GOBP_CARDIAC_MUSCLE_CELL_MEMBRANE_REPOLARIZATION		33	0.304716	0.942133	0.59619	1	1	4150	tags=45%, list=21%, signal=58%
GOBP_VISUAL_BEHAVIOR	GOBP_VISUAL_BEHAVIOR		46	0.258694	0.942104	0.567416	1	1	4220	tags=37%, list=22%, signal=47%
GOBP_THYROID_HORMONE_METABOLIC_PROCESS	GOBP_THYROID_HORMONE_METABOLIC_PROCESS		26	0.337002	0.942024	0.592105	1	1	7851	tags=65%, list=40%, signal=109%
GOBP_CELLULAR_RESPONSE_TO_LEPTIN_STIMULUS	GOBP_CELLULAR_RESPONSE_TO_LEPTIN_STIMULUS		19	0.285668	0.9419	0.546789	1	1	3587	tags=37%, list=18%, signal=45%
GOBP_REGULATION_OF_INSULIN_LIKE_GROWTH_FACTOR_RECEPTOR_SIGNALING_PATHWAY	GOBP_REGULATION_OF_INSULIN_LIKE_GROWTH_FACTOR_RECEPTOR_SIGNALING_PATHWAY		21	0.358789	0.941712	0.598148	1	1	9235	tags=81%, list=47%, signal=154%
GOBP_MYOBLAST_PROLIFERATION	GOBP_MYOBLAST_PROLIFERATION		17	0.302454	0.941504	0.563218	1	1	5264	tags=41%, list=27%, signal=56%
GOBP_POSITIVE_REGULATION_OF_AMINO_ACID_TRANSPORT	GOBP_POSITIVE_REGULATION_OF_AMINO_ACID_TRANSPORT		15	0.293158	0.941449	0.52439	1	1	3669	tags=33%, list=19%, signal=41%
GOBP_SULFATE_TRANSPORT	GOBP_SULFATE_TRANSPORT		18	0.287347	0.941225	0.570357	1	1	6135	tags=44%, list=32%, signal=65%
GOBP_NEGATIVE_REGULATION_OF_EPITHELIAL_CELL_APOPTOTIC_PROCESS	GOBP_NEGATIVE_REGULATION_OF_EPITHELIAL_CELL_APOPTOTIC_PROCESS		44	0.26536	0.941165	0.585742	1	1	5883	tags=48%, list=30%, signal=68%
GOBP_PANCREAS_DEVELOPMENT	GOBP_PANCREAS_DEVELOPMENT		71	0.275527	0.939839	0.619048	1	1	6184	tags=51%, list=32%, signal=74%
GOBP_NEGATIVE_REGULATION_OF_DEPHOSPHORYLATION	GOBP_NEGATIVE_REGULATION_OF_DEPHOSPHORYLATION		103	0.194291	0.939784	0.564299	1	1	3239	tags=25%, list=17%, signal=30%
GOBP_REGULATION_OF_WNT_SIGNALING_PATHWAY_PLANAR_CELL_POLARITY_PATHWAY	GOBP_REGULATION_OF_WNT_SIGNALING_PATHWAY_PLANAR_CELL_POLARITY_PATHWAY		15	0.327223	0.939215	0.537143	1	1	8694	tags=67%, list=45%, signal=120%
GOBP_NEGATIVE_REGULATION_OF_GLIOGENESIS	GOBP_NEGATIVE_REGULATION_OF_GLIOGENESIS		33	0.308832	0.937228	0.592734	1	1	3158	tags=36%, list=16%, signal=43%
GOBP_LOW_DENSITY_LIPOPROTEIN_PARTICLE_REMODELING	GOBP_LOW_DENSITY_LIPOPROTEIN_PARTICLE_REMODELING		17	0.375665	0.936521	0.603113	1	1	8632	tags=82%, list=44%, signal=148%
GOBP_EXPORT_ACROSS_PLASMA_MEMBRANE	GOBP_EXPORT_ACROSS_PLASMA_MEMBRANE		58	0.294524	0.936321	0.606805	1	1	5092	tags=43%, list=26%, signal=58%
GOBP_MUSCLE_ORGAN_MORPHOGENESIS	GOBP_MUSCLE_ORGAN_MORPHOGENESIS		70	0.279368	0.935501	0.60788	1	1	5904	tags=46%, list=30%, signal=65%
GOBP_CELL_DIFFERENTIATION_IN_HINDBRAIN	GOBP_CELL_DIFFERENTIATION_IN_HINDBRAIN		19	0.345372	0.934982	0.598513	1	1	9391	tags=68%, list=48%, signal=132%
GOBP_REGULATION_OF_MYOTUBE_DIFFERENTIATION	GOBP_REGULATION_OF_MYOTUBE_DIFFERENTIATION		35	0.317623	0.934869	0.6	1	1	9411	tags=66%, list=48%, signal=127%
GOBP_RESPONSE_TO_FOOD	GOBP_RESPONSE_TO_FOOD		37	0.289563	0.934263	0.563218	1	1	8351	tags=59%, list=43%, signal=104%
GOBP_POSITIVE_REGULATION_OF_EXCITATORY_POSTSYNAPTIC_POTENTIAL	GOBP_POSITIVE_REGULATION_OF_EXCITATORY_POSTSYNAPTIC_POTENTIAL		26	0.339893	0.933383	0.611524	1	1	8111	tags=69%, list=42%, signal=119%
GOBP_MEMBRANE_DEPOLARIZATION_DURING_CARDIAC_MUSCLE_CELL_ACTION_POTENTIAL	GOBP_MEMBRANE_DEPOLARIZATION_DURING_CARDIAC_MUSCLE_CELL_ACTION_POTENTIAL		21	0.362623	0.933239	0.581888	1	1	3569	tags=48%, list=18%, signal=58%
GOBP_PLASMA_MEMBRANE_FUSION	GOBP_PLASMA_MEMBRANE_FUSION		21	0.367815	0.932925	0.618497	1	1	8364	tags=62%, list=43%, signal=108%
GOBP_POSITIVE_REGULATION_OF_BMP_SIGNALING_PATHWAY	GOBP_POSITIVE_REGULATION_OF_BMP_SIGNALING_PATHWAY		30	0.278738	0.932755	0.600707	1	1	8235	tags=67%, list=42%, signal=115%
GOBP_RESPONSE_TO_COPPER_ION	GOBP_RESPONSE_TO_COPPER_ION		38	0.275061	0.932502	0.590476	1	1	8108	tags=61%, list=42%, signal=104%
GOBP_POSITIVE_REGULATION_OF_STRIATED_MUSCLE_CELL_DIFFERENTIATION	GOBP_POSITIVE_REGULATION_OF_STRIATED_MUSCLE_CELL_DIFFERENTIATION		41	0.285936	0.932174	0.576854	1	1	8360	tags=61%, list=43%, signal=107%
GOBP_TERTIARY_ALCOHOL_METABOLIC_PROCESS	GOBP_TERTIARY_ALCOHOL_METABOLIC_PROCESS		20	0.322552	0.931227	0.600382	1	1	7127	tags=55%, list=37%, signal=87%
GOBP_POSITIVE_REGULATION_OF_AXONOGENESIS	GOBP_POSITIVE_REGULATION_OF_AXONOGENESIS		77	0.228927	0.931225	0.603352	1	1	5526	tags=43%, list=28%, signal=60%
GOBP_REGULATION_OF_HEART_CONTRACTION	GOBP_REGULATION_OF_HEART_CONTRACTION		231	0.261957	0.930331	0.632076	1	1	8359	tags=61%, list=43%, signal=106%
GOBP_RESPONSE_TO_ACTIVITY	GOBP_RESPONSE_TO_ACTIVITY		67	0.238392	0.929933	0.60149	1	1	7355	tags=52%, list=38%, signal=84%
GOBP_RESPONSE_TO_DIETARY_EXCESS	GOBP_RESPONSE_TO_DIETARY_EXCESS		23	0.323995	0.929808	0.566219	1	1	7229	tags=61%, list=37%, signal=97%
GOBP_RENAL_FILTRATION	GOBP_RENAL_FILTRATION		24	0.294605	0.929799	0.562141	1	1	6188	tags=54%, list=32%, signal=79%
GOBP_BILE_ACID_METABOLIC_PROCESS	GOBP_BILE_ACID_METABOLIC_PROCESS		48	0.238967	0.929508	0.62818	1	1	5332	tags=40%, list=27%, signal=54%
GOBP_REGULATION_OF_WATER_LOSS_VIA_SKIN	GOBP_REGULATION_OF_WATER_LOSS_VIA_SKIN		26	0.327924	0.929474	0.616123	1	1	8877	tags=58%, list=46%, signal=106%
GOBP_MOLTING_CYCLE	GOBP_MOLTING_CYCLE		104	0.251127	0.929316	0.62963	1	1	8804	tags=60%, list=45%, signal=108%
GOBP_REGULATION_OF_NEURON_PROJECTION_REGENERATION	GOBP_REGULATION_OF_NEURON_PROJECTION_REGENERATION		29	0.260589	0.929291	0.588933	1	1	2391	tags=28%, list=12%, signal=31%
GOBP_NEGATIVE_REGULATION_OF_BLOOD_PRESSURE	GOBP_NEGATIVE_REGULATION_OF_BLOOD_PRESSURE		38	0.298842	0.929113	0.586745	1	1	6100	tags=53%, list=31%, signal=77%
GOBP_PHOSPHATIDYLCHOLINE_METABOLIC_PROCESS	GOBP_PHOSPHATIDYLCHOLINE_METABOLIC_PROCESS		85	0.225441	0.929012	0.604869	1	1	4909	tags=36%, list=25%, signal=49%
GOBP_CELL_COMMUNICATION_BY_ELECTRICAL_COUPLING	GOBP_CELL_COMMUNICATION_BY_ELECTRICAL_COUPLING		30	0.27813	0.928959	0.596803	1	1	2939	tags=33%, list=15%, signal=39%
GOBP_CILIUM_ORGANIZATION	GOBP_CILIUM_ORGANIZATION		371	0.189461	0.928465	0.571154	1	1	3768	tags=25%, list=19%, signal=30%
GOBP_POSITIVE_REGULATION_OF_ATPASE_ACTIVITY	GOBP_POSITIVE_REGULATION_OF_ATPASE_ACTIVITY		57	0.256499	0.928085	0.536017	1	1	2446	tags=23%, list=13%, signal=26%
GOBP_REGULATION_OF_CALCIUM_ION_IMPORT	GOBP_REGULATION_OF_CALCIUM_ION_IMPORT		38	0.276134	0.928081	0.581439	1	1	8611	tags=63%, list=44%, signal=113%
GOBP_MEIOTIC_CELL_CYCLE	GOBP_MEIOTIC_CELL_CYCLE		227	0.212524	0.927739	0.473233	1	1	6083	tags=38%, list=31%, signal=55%
GOBP_INTESTINAL_EPITHELIAL_CELL_DIFFERENTIATION	GOBP_INTESTINAL_EPITHELIAL_CELL_DIFFERENTIATION		21	0.291944	0.92757	0.574553	1	1	5130	tags=38%, list=26%, signal=52%
GOBP_NEGATIVE_REGULATION_OF_BEHAVIOR	GOBP_NEGATIVE_REGULATION_OF_BEHAVIOR		16	0.305814	0.927328	0.59332	1	1	3402	tags=38%, list=17%, signal=45%
GOBP_CARDIAC_MUSCLE_TISSUE_DEVELOPMENT	GOBP_CARDIAC_MUSCLE_TISSUE_DEVELOPMENT		187	0.237188	0.926558	0.622505	1	1	6721	tags=49%, list=35%, signal=74%
GOBP_MODULATION_OF_EXCITATORY_POSTSYNAPTIC_POTENTIAL	GOBP_MODULATION_OF_EXCITATORY_POSTSYNAPTIC_POTENTIAL		42	0.291356	0.926497	0.568807	1	1	8111	tags=67%, list=42%, signal=114%
GOBP_CARDIAC_MUSCLE_CONTRACTION	GOBP_CARDIAC_MUSCLE_CONTRACTION		126	0.238922	0.925967	0.626642	1	1	5368	tags=41%, list=28%, signal=57%
GOBP_LEARNING	GOBP_LEARNING		127	0.225484	0.925715	0.615245	1	1	5360	tags=39%, list=28%, signal=53%
GOBP_SKIN_EPIDERMIS_DEVELOPMENT	GOBP_SKIN_EPIDERMIS_DEVELOPMENT		84	0.249114	0.925705	0.631086	1	1	8736	tags=58%, list=45%, signal=105%
GOBP_RESPONSE_TO_FIBROBLAST_GROWTH_FACTOR	GOBP_RESPONSE_TO_FIBROBLAST_GROWTH_FACTOR		138	0.195494	0.925513	0.658627	1	1	4689	tags=34%, list=24%, signal=45%
GOBP_NEUROTRANSMITTER_RECEPTOR_LOCALIZATION_TO_POSTSYNAPTIC_SPECIALIZATION_MEMBRANE	GOBP_NEUROTRANSMITTER_RECEPTOR_LOCALIZATION_TO_POSTSYNAPTIC_SPECIALIZATION_MEMBRANE		21	0.325007	0.925417	0.623134	1	1	9251	tags=76%, list=48%, signal=145%
GOBP_GLYCOSPHINGOLIPID_BIOSYNTHETIC_PROCESS	GOBP_GLYCOSPHINGOLIPID_BIOSYNTHETIC_PROCESS		27	0.28398	0.92522	0.608365	1	1	5475	tags=44%, list=28%, signal=62%
GOBP_ACTOMYOSIN_STRUCTURE_ORGANIZATION	GOBP_ACTOMYOSIN_STRUCTURE_ORGANIZATION		184	0.198798	0.924952	0.624329	1	1	4036	tags=30%, list=21%, signal=38%
GOBP_CHEMICAL_SYNAPTIC_TRANSMISSION_POSTSYNAPTIC	GOBP_CHEMICAL_SYNAPTIC_TRANSMISSION_POSTSYNAPTIC		101	0.277582	0.924508	0.604167	1	1	6393	tags=53%, list=33%, signal=79%
GOBP_REGULATION_OF_CELLULAR_RESPONSE_TO_GROWTH_FACTOR_STIMULUS	GOBP_REGULATION_OF_CELLULAR_RESPONSE_TO_GROWTH_FACTOR_STIMULUS		263	0.207006	0.923989	0.649648	1	1	4831	tags=36%, list=25%, signal=47%
GOBP_CYCLIC_NUCLEOTIDE_MEDIATED_SIGNALING	GOBP_CYCLIC_NUCLEOTIDE_MEDIATED_SIGNALING		85	0.279493	0.923469	0.628942	1	1	8352	tags=61%, list=43%, signal=107%
GOBP_ARTERY_MORPHOGENESIS	GOBP_ARTERY_MORPHOGENESIS		61	0.2829	0.923152	0.589474	1	1	5184	tags=41%, list=27%, signal=56%
GOBP_POSITIVE_REGULATION_OF_MITOCHONDRIAL_FISSION	GOBP_POSITIVE_REGULATION_OF_MITOCHONDRIAL_FISSION		15	0.291835	0.922902	0.558882	1	1	565	tags=13%, list=3%, signal=14%
GOBP_OUTER_DYNEIN_ARM_ASSEMBLY	GOBP_OUTER_DYNEIN_ARM_ASSEMBLY		18	0.346545	0.922485	0.629559	1	1	9718	tags=78%, list=50%, signal=155%
GOBP_REGULATION_OF_NEURON_MIGRATION	GOBP_REGULATION_OF_NEURON_MIGRATION		37	0.28377	0.921525	0.595149	1	1	8886	tags=68%, list=46%, signal=124%
GOBP_REGULATION_OF_CILIUM_ASSEMBLY	GOBP_REGULATION_OF_CILIUM_ASSEMBLY		53	0.212744	0.921452	0.6	1	1	1078	tags=15%, list=6%, signal=16%
GOBP_HEART_VALVE_DEVELOPMENT	GOBP_HEART_VALVE_DEVELOPMENT		60	0.232342	0.921449	0.620567	1	1	5075	tags=40%, list=26%, signal=54%
GOBP_NEURAL_PRECURSOR_CELL_PROLIFERATION	GOBP_NEURAL_PRECURSOR_CELL_PROLIFERATION		134	0.207327	0.921363	0.645105	1	1	6123	tags=43%, list=31%, signal=62%
GOBP_NEUROTRANSMITTER_METABOLIC_PROCESS	GOBP_NEUROTRANSMITTER_METABOLIC_PROCESS		28	0.331921	0.921255	0.615819	1	1	6737	tags=64%, list=35%, signal=98%
GOBP_SLEEP	GOBP_SLEEP		31	0.302315	0.921178	0.617647	1	1	7543	tags=58%, list=39%, signal=95%
GOBP_NEGATIVE_REGULATION_OF_LIPASE_ACTIVITY	GOBP_NEGATIVE_REGULATION_OF_LIPASE_ACTIVITY		15	0.314605	0.921127	0.585742	1	1	4751	tags=40%, list=24%, signal=53%
GOBP_NEPHRON_DEVELOPMENT	GOBP_NEPHRON_DEVELOPMENT		136	0.250368	0.920904	0.628159	1	1	7721	tags=57%, list=40%, signal=93%
GOBP_NEGATIVE_REGULATION_OF_LEUKOCYTE_CHEMOTAXIS	GOBP_NEGATIVE_REGULATION_OF_LEUKOCYTE_CHEMOTAXIS		15	0.282403	0.920891	0.579245	1	1	1154	tags=20%, list=6%, signal=21%
GOBP_ESTABLISHMENT_OR_MAINTENANCE_OF_MONOPOLAR_CELL_POLARITY	GOBP_ESTABLISHMENT_OR_MAINTENANCE_OF_MONOPOLAR_CELL_POLARITY		21	0.288669	0.920622	0.592308	1	1	3203	tags=38%, list=16%, signal=46%
GOBP_TELENCEPHALON_DEVELOPMENT	GOBP_TELENCEPHALON_DEVELOPMENT		224	0.200887	0.920368	0.652705	1	1	6128	tags=41%, list=31%, signal=59%
GOBP_DETECTION_OF_ABIOTIC_STIMULUS	GOBP_DETECTION_OF_ABIOTIC_STIMULUS		138	0.274739	0.919782	0.637066	1	1	8872	tags=62%, list=46%, signal=112%
GOBP_REGULATION_OF_OXIDOREDUCTASE_ACTIVITY	GOBP_REGULATION_OF_OXIDOREDUCTASE_ACTIVITY		95	0.196289	0.919554	0.63447	1	1	3186	tags=24%, list=16%, signal=29%
GOBP_CHONDROCYTE_DEVELOPMENT	GOBP_CHONDROCYTE_DEVELOPMENT		25	0.269369	0.918462	0.570397	1	1	4643	tags=44%, list=24%, signal=58%
GOBP_POSITIVE_REGULATION_OF_CELL_DIVISION	GOBP_POSITIVE_REGULATION_OF_CELL_DIVISION		82	0.233048	0.917687	0.65	1	1	7927	tags=54%, list=41%, signal=90%
GOBP_VENTRICULAR_CARDIAC_MUSCLE_TISSUE_DEVELOPMENT	GOBP_VENTRICULAR_CARDIAC_MUSCLE_TISSUE_DEVELOPMENT		50	0.266521	0.917493	0.602131	1	1	4916	tags=44%, list=25%, signal=59%
GOBP_CELL_CELL_JUNCTION_ASSEMBLY	GOBP_CELL_CELL_JUNCTION_ASSEMBLY		139	0.227478	0.916979	0.647166	1	1	8299	tags=55%, list=43%, signal=96%
GOBP_TRABECULA_FORMATION	GOBP_TRABECULA_FORMATION		22	0.359097	0.916714	0.621324	1	1	9598	tags=73%, list=49%, signal=143%
GOBP_LIPID_LOCALIZATION	GOBP_LIPID_LOCALIZATION		477	0.196607	0.916654	0.701721	1	1	4924	tags=32%, list=25%, signal=42%
GOBP_COBALAMIN_METABOLIC_PROCESS	GOBP_COBALAMIN_METABOLIC_PROCESS		20	0.280011	0.916239	0.555094	1	1	3963	tags=30%, list=20%, signal=38%
GOBP_HORMONE_METABOLIC_PROCESS	GOBP_HORMONE_METABOLIC_PROCESS		204	0.247421	0.916232	0.644613	1	1	8006	tags=56%, list=41%, signal=94%
GOBP_COPULATION	GOBP_COPULATION		19	0.296253	0.915955	0.627723	1	1	6369	tags=47%, list=33%, signal=70%
GOBP_NEGATIVE_REGULATION_OF_ENDOTHELIAL_CELL_APOPTOTIC_PROCESS	GOBP_NEGATIVE_REGULATION_OF_ENDOTHELIAL_CELL_APOPTOTIC_PROCESS		29	0.276643	0.91557	0.620755	1	1	4262	tags=38%, list=22%, signal=48%
GOBP_AORTA_DEVELOPMENT	GOBP_AORTA_DEVELOPMENT		51	0.277658	0.915338	0.623636	1	1	8877	tags=63%, list=46%, signal=115%
GOBP_REGULATION_OF_BMP_SIGNALING_PATHWAY	GOBP_REGULATION_OF_BMP_SIGNALING_PATHWAY		83	0.237202	0.914652	0.64476	1	1	7721	tags=55%, list=40%, signal=91%
GOBP_POSITIVE_REGULATION_OF_CALCIUM_ION_TRANSMEMBRANE_TRANSPORT	GOBP_POSITIVE_REGULATION_OF_CALCIUM_ION_TRANSMEMBRANE_TRANSPORT		66	0.255483	0.914176	0.628302	1	1	7377	tags=48%, list=38%, signal=78%
GOBP_REGULATION_OF_TRANS_SYNAPTIC_SIGNALING	GOBP_REGULATION_OF_TRANS_SYNAPTIC_SIGNALING		395	0.223015	0.914081	0.660377	1	1	5912	tags=42%, list=30%, signal=59%
GOBP_REGULATION_OF_CATION_TRANSMEMBRANE_TRANSPORT	GOBP_REGULATION_OF_CATION_TRANSMEMBRANE_TRANSPORT		318	0.220724	0.913127	0.652985	1	1	6533	tags=44%, list=34%, signal=65%
GOBP_MIDBRAIN_DOPAMINERGIC_NEURON_DIFFERENTIATION	GOBP_MIDBRAIN_DOPAMINERGIC_NEURON_DIFFERENTIATION		15	0.311024	0.912884	0.603571	1	1	7721	tags=73%, list=40%, signal=121%
GOBP_REGULATION_OF_HORMONE_LEVELS	GOBP_REGULATION_OF_HORMONE_LEVELS		488	0.222885	0.912328	0.6673	1	1	8006	tags=54%, list=41%, signal=89%
GOBP_REGULATION_OF_NUCLEOTIDE_BIOSYNTHETIC_PROCESS	GOBP_REGULATION_OF_NUCLEOTIDE_BIOSYNTHETIC_PROCESS		36	0.260915	0.911778	0.603774	1	1	6100	tags=50%, list=31%, signal=73%
GOBP_SERTOLI_CELL_DIFFERENTIATION	GOBP_SERTOLI_CELL_DIFFERENTIATION		15	0.282439	0.911292	0.59058	1	1	3245	tags=40%, list=17%, signal=48%
GOBP_STRIATED_MUSCLE_CONTRACTION	GOBP_STRIATED_MUSCLE_CONTRACTION		165	0.231951	0.910034	0.643911	1	1	5368	tags=39%, list=28%, signal=54%
GOBP_IONOTROPIC_GLUTAMATE_RECEPTOR_SIGNALING_PATHWAY	GOBP_IONOTROPIC_GLUTAMATE_RECEPTOR_SIGNALING_PATHWAY		25	0.33212	0.909744	0.630189	1	1	6992	tags=64%, list=36%, signal=100%
GOBP_FOREBRAIN_NEURON_DEVELOPMENT	GOBP_FOREBRAIN_NEURON_DEVELOPMENT		25	0.297526	0.909576	0.615955	1	1	6121	tags=44%, list=31%, signal=64%
GOBP_NEGATIVE_REGULATION_OF_RHO_PROTEIN_SIGNAL_TRANSDUCTION	GOBP_NEGATIVE_REGULATION_OF_RHO_PROTEIN_SIGNAL_TRANSDUCTION		20	0.253579	0.909402	0.602767	1	1	3812	tags=35%, list=20%, signal=43%
GOBP_MALE_MEIOSIS_I	GOBP_MALE_MEIOSIS_I		23	0.288869	0.908927	0.615686	1	1	7054	tags=52%, list=36%, signal=82%
GOBP_REGULATION_OF_ORGANIC_ACID_TRANSPORT	GOBP_REGULATION_OF_ORGANIC_ACID_TRANSPORT		57	0.250144	0.908828	0.630058	1	1	6794	tags=51%, list=35%, signal=78%
GOBP_MEIOTIC_CHROMOSOME_SEPARATION	GOBP_MEIOTIC_CHROMOSOME_SEPARATION		22	0.281321	0.908782	0.549696	1	1	7020	tags=59%, list=36%, signal=92%
GOBP_CELL_CELL_ADHESION_MEDIATED_BY_CADHERIN	GOBP_CELL_CELL_ADHESION_MEDIATED_BY_CADHERIN		26	0.305537	0.90874	0.594891	1	1	4240	tags=38%, list=22%, signal=49%
GOBP_CELLULAR_PROCESS_INVOLVED_IN_REPRODUCTION_IN_MULTICELLULAR_ORGANISM	GOBP_CELLULAR_PROCESS_INVOLVED_IN_REPRODUCTION_IN_MULTICELLULAR_ORGANISM		326	0.20761	0.90853	0.751894	1	1	8671	tags=54%, list=45%, signal=95%
GOBP_SECONDARY_METABOLITE_BIOSYNTHETIC_PROCESS	GOBP_SECONDARY_METABOLITE_BIOSYNTHETIC_PROCESS		23	0.265998	0.908434	0.601124	1	1	8170	tags=48%, list=42%, signal=82%
GOBP_POSITIVE_REGULATION_OF_NOTCH_SIGNALING_PATHWAY	GOBP_POSITIVE_REGULATION_OF_NOTCH_SIGNALING_PATHWAY		50	0.240597	0.908325	0.631776	1	1	4212	tags=38%, list=22%, signal=48%
GOBP_NEGATIVE_REGULATION_OF_EPITHELIAL_CELL_MIGRATION	GOBP_NEGATIVE_REGULATION_OF_EPITHELIAL_CELL_MIGRATION		71	0.209081	0.90824	0.674912	1	1	3793	tags=30%, list=19%, signal=37%
GOBP_STEM_CELL_DIFFERENTIATION	GOBP_STEM_CELL_DIFFERENTIATION		243	0.16717	0.907607	0.681363	1	1	3485	tags=25%, list=18%, signal=30%
GOBP_RESPONSE_TO_DRUG	GOBP_RESPONSE_TO_DRUG		349	0.183609	0.907017	0.730483	1	1	6111	tags=38%, list=31%, signal=54%
GOBP_RESPONSE_TO_AMPHETAMINE	GOBP_RESPONSE_TO_AMPHETAMINE		29	0.253112	0.906956	0.615984	1	1	3817	tags=34%, list=20%, signal=43%
GOBP_ORGANIC_CATION_TRANSPORT	GOBP_ORGANIC_CATION_TRANSPORT		33	0.27218	0.906547	0.637765	1	1	7817	tags=55%, list=40%, signal=91%
GOBP_POSITIVE_REGULATION_OF_LYMPHOCYTE_CHEMOTAXIS	GOBP_POSITIVE_REGULATION_OF_LYMPHOCYTE_CHEMOTAXIS		19	0.284412	0.906089	0.567925	1	1	5063	tags=42%, list=26%, signal=57%
GOBP_GLANDULAR_EPITHELIAL_CELL_DEVELOPMENT	GOBP_GLANDULAR_EPITHELIAL_CELL_DEVELOPMENT		25	0.296765	0.905981	0.614841	1	1	5790	tags=52%, list=30%, signal=74%
GOBP_BINDING_OF_SPERM_TO_ZONA_PELLUCIDA	GOBP_BINDING_OF_SPERM_TO_ZONA_PELLUCIDA		43	0.255596	0.905154	0.628906	1	1	6853	tags=49%, list=35%, signal=75%
GOBP_POSITIVE_REGULATION_OF_NITRIC_OXIDE_SYNTHASE_ACTIVITY	GOBP_POSITIVE_REGULATION_OF_NITRIC_OXIDE_SYNTHASE_ACTIVITY		22	0.247103	0.904478	0.606996	1	1	3156	tags=32%, list=16%, signal=38%
GOBP_HEPATOCYTE_GROWTH_FACTOR_RECEPTOR_SIGNALING_PATHWAY	GOBP_HEPATOCYTE_GROWTH_FACTOR_RECEPTOR_SIGNALING_PATHWAY		16	0.292228	0.904409	0.62253	1	1	4206	tags=44%, list=22%, signal=56%
GOBP_RESPONSE_TO_ESTRADIOL	GOBP_RESPONSE_TO_ESTRADIOL		121	0.220809	0.90379	0.659926	1	1	6356	tags=47%, list=33%, signal=70%
GOBP_PIRNA_METABOLIC_PROCESS	GOBP_PIRNA_METABOLIC_PROCESS		18	0.320345	0.903775	0.643863	1	1	9984	tags=72%, list=51%, signal=148%
GOBP_RESPONSE_TO_VITAMIN_D	GOBP_RESPONSE_TO_VITAMIN_D		33	0.262474	0.903728	0.599624	1	1	1969	tags=24%, list=10%, signal=27%
GOBP_MYOFIBRIL_ASSEMBLY	GOBP_MYOFIBRIL_ASSEMBLY		58	0.266246	0.903643	0.618519	1	1	5184	tags=41%, list=27%, signal=56%
GOBP_SOMITE_DEVELOPMENT	GOBP_SOMITE_DEVELOPMENT		83	0.260477	0.90354	0.634146	1	1	4575	tags=40%, list=24%, signal=52%
GOBP_REGULATION_OF_DIGESTIVE_SYSTEM_PROCESS	GOBP_REGULATION_OF_DIGESTIVE_SYSTEM_PROCESS		39	0.335251	0.903424	0.637066	1	1	8919	tags=79%, list=46%, signal=146%
GOBP_REGULATION_OF_PROTEIN_KINASE_C_SIGNALING	GOBP_REGULATION_OF_PROTEIN_KINASE_C_SIGNALING		16	0.291553	0.903423	0.586998	1	1	4309	tags=44%, list=22%, signal=56%
GOBP_NEGATIVE_REGULATION_OF_BLOOD_CIRCULATION	GOBP_NEGATIVE_REGULATION_OF_BLOOD_CIRCULATION		21	0.289842	0.903198	0.61326	1	1	3402	tags=33%, list=17%, signal=40%
GOBP_NEGATIVE_REGULATION_OF_COAGULATION	GOBP_NEGATIVE_REGULATION_OF_COAGULATION		51	0.290516	0.903156	0.579545	1	1	7862	tags=55%, list=40%, signal=92%
GOBP_SPERM_EGG_RECOGNITION	GOBP_SPERM_EGG_RECOGNITION		60	0.254005	0.902942	0.673786	1	1	8104	tags=53%, list=42%, signal=91%
GOBP_SENSORY_PERCEPTION_OF_TEMPERATURE_STIMULUS	GOBP_SENSORY_PERCEPTION_OF_TEMPERATURE_STIMULUS		22	0.344202	0.902409	0.626692	1	1	8913	tags=73%, list=46%, signal=134%
GOBP_PRIMARY_NEURAL_TUBE_FORMATION	GOBP_PRIMARY_NEURAL_TUBE_FORMATION		88	0.217696	0.902225	0.579167	1	1	4551	tags=32%, list=23%, signal=41%
GOBP_POSITIVE_REGULATION_OF_PROTEIN_TARGETING_TO_MEMBRANE	GOBP_POSITIVE_REGULATION_OF_PROTEIN_TARGETING_TO_MEMBRANE		30	0.22432	0.902203	0.649907	1	1	841	tags=17%, list=4%, signal=17%
GOBP_MUSCLE_TISSUE_DEVELOPMENT	GOBP_MUSCLE_TISSUE_DEVELOPMENT		342	0.212288	0.901802	0.700183	1	1	5322	tags=37%, list=27%, signal=51%
GOBP_POSITIVE_REGULATION_OF_CATION_CHANNEL_ACTIVITY	GOBP_POSITIVE_REGULATION_OF_CATION_CHANNEL_ACTIVITY		64	0.262982	0.901532	0.645594	1	1	3768	tags=34%, list=19%, signal=42%
GOBP_POSITIVE_REGULATION_OF_CATION_TRANSMEMBRANE_TRANSPORT	GOBP_POSITIVE_REGULATION_OF_CATION_TRANSMEMBRANE_TRANSPORT		132	0.251414	0.901281	0.647834	1	1	3822	tags=33%, list=20%, signal=40%
GOBP_MICROTUBULE_BASED_MOVEMENT	GOBP_MICROTUBULE_BASED_MOVEMENT		343	0.189614	0.900948	0.655238	1	1	4783	tags=31%, list=25%, signal=40%
GOBP_GLUCOCORTICOID_METABOLIC_PROCESS	GOBP_GLUCOCORTICOID_METABOLIC_PROCESS		24	0.334633	0.900428	0.641651	1	1	9668	tags=79%, list=50%, signal=157%
GOBP_REGULATION_OF_HAIR_FOLLICLE_DEVELOPMENT	GOBP_REGULATION_OF_HAIR_FOLLICLE_DEVELOPMENT		17	0.321236	0.900087	0.63308	1	1	8170	tags=71%, list=42%, signal=122%
GOBP_REGULATION_OF_TRANSPORTER_ACTIVITY	GOBP_REGULATION_OF_TRANSPORTER_ACTIVITY		261	0.228017	0.899987	0.654851	1	1	3808	tags=31%, list=20%, signal=38%
GOBP_INTRINSIC_APOPTOTIC_SIGNALING_PATHWAY_BY_P53_CLASS_MEDIATOR	GOBP_INTRINSIC_APOPTOTIC_SIGNALING_PATHWAY_BY_P53_CLASS_MEDIATOR		72	0.218367	0.899893	0.626327	1	1	3356	tags=25%, list=17%, signal=30%
GOBP_SARCOMERE_ORGANIZATION	GOBP_SARCOMERE_ORGANIZATION		37	0.299679	0.899871	0.65251	1	1	8877	tags=65%, list=46%, signal=119%
GOBP_REGULATION_OF_HAIR_CYCLE	GOBP_REGULATION_OF_HAIR_CYCLE		26	0.295568	0.899442	0.597786	1	1	3240	tags=38%, list=17%, signal=46%
GOBP_POSITIVE_REGULATION_OF_MEMBRANE_PERMEABILITY	GOBP_POSITIVE_REGULATION_OF_MEMBRANE_PERMEABILITY		63	0.213892	0.899411	0.632613	1	1	3330	tags=27%, list=17%, signal=32%
GOBP_CENTRIOLE_ASSEMBLY	GOBP_CENTRIOLE_ASSEMBLY		42	0.289672	0.899381	0.509474	1	1	3378	tags=31%, list=17%, signal=37%
GOBP_REGULATION_OF_NEURAL_PRECURSOR_CELL_PROLIFERATION	GOBP_REGULATION_OF_NEURAL_PRECURSOR_CELL_PROLIFERATION		78	0.23576	0.899317	0.641577	1	1	6435	tags=45%, list=33%, signal=67%
GOBP_GASTRULATION_WITH_MOUTH_FORMING_SECOND	GOBP_GASTRULATION_WITH_MOUTH_FORMING_SECOND		22	0.267784	0.898239	0.606343	1	1	3854	tags=36%, list=20%, signal=45%
GOBP_HEART_PROCESS	GOBP_HEART_PROCESS		275	0.237698	0.898226	0.657744	1	1	5385	tags=41%, list=28%, signal=56%
GOBP_NEUROTRANSMITTER_BIOSYNTHETIC_PROCESS	GOBP_NEUROTRANSMITTER_BIOSYNTHETIC_PROCESS		17	0.37839	0.898139	0.670498	1	1	6737	tags=71%, list=35%, signal=108%
GOBP_REGULATION_OF_NEURON_PROJECTION_ARBORIZATION	GOBP_REGULATION_OF_NEURON_PROJECTION_ARBORIZATION		15	0.32952	0.897296	0.608779	1	1	5254	tags=40%, list=27%, signal=55%
GOBP_BASEMENT_MEMBRANE_ASSEMBLY	GOBP_BASEMENT_MEMBRANE_ASSEMBLY		15	0.340559	0.897094	0.644487	1	1	9251	tags=73%, list=48%, signal=140%
GOBP_FIBRINOLYSIS	GOBP_FIBRINOLYSIS		25	0.334368	0.897046	0.613726	1	1	7837	tags=56%, list=40%, signal=94%
GOBP_EPITHELIAL_TUBE_BRANCHING_INVOLVED_IN_LUNG_MORPHOGENESIS	GOBP_EPITHELIAL_TUBE_BRANCHING_INVOLVED_IN_LUNG_MORPHOGENESIS		27	0.310007	0.89648	0.656075	1	1	8821	tags=70%, list=45%, signal=129%
GOBP_SYNAPTONEMAL_COMPLEX_ORGANIZATION	GOBP_SYNAPTONEMAL_COMPLEX_ORGANIZATION		24	0.291081	0.89635	0.579568	1	1	6083	tags=50%, list=31%, signal=73%
GOBP_LIPID_IMPORT_INTO_CELL	GOBP_LIPID_IMPORT_INTO_CELL		33	0.232516	0.895687	0.64991	1	1	5851	tags=42%, list=30%, signal=61%
GOBP_MALE_GENITALIA_DEVELOPMENT	GOBP_MALE_GENITALIA_DEVELOPMENT		20	0.349715	0.895519	0.651685	1	1	8606	tags=70%, list=44%, signal=125%
GOBP_HEPATICOBILIARY_SYSTEM_DEVELOPMENT	GOBP_HEPATICOBILIARY_SYSTEM_DEVELOPMENT		140	0.178789	0.89535	0.621072	1	1	5419	tags=36%, list=28%, signal=50%
GOBP_COLLAGEN_CATABOLIC_PROCESS	GOBP_COLLAGEN_CATABOLIC_PROCESS		45	0.287565	0.894512	0.635827	1	1	8556	tags=67%, list=44%, signal=119%
GOBP_NEUTRAL_LIPID_CATABOLIC_PROCESS	GOBP_NEUTRAL_LIPID_CATABOLIC_PROCESS		48	0.290725	0.894116	0.67098	1	1	7562	tags=60%, list=39%, signal=99%
GOBP_MULTICELLULAR_ORGANISMAL_SIGNALING	GOBP_MULTICELLULAR_ORGANISMAL_SIGNALING		196	0.252312	0.894056	0.645102	1	1	8351	tags=61%, list=43%, signal=106%
GOBP_IRON_SULFUR_CLUSTER_ASSEMBLY	GOBP_IRON_SULFUR_CLUSTER_ASSEMBLY		20	0.348103	0.893811	0.56639	1	1	355	tags=20%, list=2%, signal=20%
GOBP_NEGATIVE_REGULATION_OF_LOCOMOTION	GOBP_NEGATIVE_REGULATION_OF_LOCOMOTION		293	0.179952	0.893424	0.736934	1	1	4757	tags=31%, list=24%, signal=41%
GOBP_SODIUM_INDEPENDENT_ORGANIC_ANION_TRANSPORT	GOBP_SODIUM_INDEPENDENT_ORGANIC_ANION_TRANSPORT		16	0.364927	0.892719	0.636015	1	1	8472	tags=81%, list=44%, signal=144%
GOBP_RESPONSE_TO_STARVATION	GOBP_RESPONSE_TO_STARVATION		186	0.178558	0.892083	0.675325	1	1	4449	tags=28%, list=23%, signal=37%
GOBP_RESPONSE_TO_TRANSFORMING_GROWTH_FACTOR_BETA	GOBP_RESPONSE_TO_TRANSFORMING_GROWTH_FACTOR_BETA		244	0.180802	0.891899	0.65897	1	1	4015	tags=29%, list=21%, signal=36%
GOBP_VASOCONSTRICTION	GOBP_VASOCONSTRICTION		79	0.276851	0.891848	0.67603	1	1	4729	tags=43%, list=24%, signal=57%
GOBP_NEGATIVE_REGULATION_OF_NOTCH_SIGNALING_PATHWAY	GOBP_NEGATIVE_REGULATION_OF_NOTCH_SIGNALING_PATHWAY		36	0.251739	0.891693	0.612132	1	1	3891	tags=33%, list=20%, signal=42%
GOBP_INNER_EAR_RECEPTOR_CELL_STEREOCILIUM_ORGANIZATION	GOBP_INNER_EAR_RECEPTOR_CELL_STEREOCILIUM_ORGANIZATION		28	0.278278	0.891293	0.678988	1	1	7667	tags=61%, list=39%, signal=100%
GOBP_RECEPTOR_CLUSTERING	GOBP_RECEPTOR_CLUSTERING		51	0.214576	0.889904	0.638889	1	1	7469	tags=49%, list=38%, signal=79%
GOBP_CELL_JUNCTION_MAINTENANCE	GOBP_CELL_JUNCTION_MAINTENANCE		30	0.273329	0.889718	0.643911	1	1	7331	tags=57%, list=38%, signal=91%
GOBP_INCLUSION_BODY_ASSEMBLY	GOBP_INCLUSION_BODY_ASSEMBLY		21	0.27217	0.889263	0.564516	1	1	2060	tags=29%, list=11%, signal=32%
GOBP_STRESS_RESPONSE_TO_METAL_ION	GOBP_STRESS_RESPONSE_TO_METAL_ION		17	0.30567	0.888521	0.578337	1	1	6657	tags=47%, list=34%, signal=71%
GOBP_EXTRACELLULAR_MATRIX_ASSEMBLY	GOBP_EXTRACELLULAR_MATRIX_ASSEMBLY		43	0.299257	0.887425	0.639925	1	1	7991	tags=58%, list=41%, signal=98%
GOBP_REGULATION_OF_EXIT_FROM_MITOSIS	GOBP_REGULATION_OF_EXIT_FROM_MITOSIS		15	0.312313	0.886759	0.56962	1	1	1318	tags=20%, list=7%, signal=21%
GOBP_REGULATION_OF_CILIUM_MOVEMENT	GOBP_REGULATION_OF_CILIUM_MOVEMENT		34	0.292725	0.88597	0.62089	1	1	10300	tags=76%, list=53%, signal=162%
GOBP_CELLULAR_RESPONSE_TO_EXTRACELLULAR_STIMULUS	GOBP_CELLULAR_RESPONSE_TO_EXTRACELLULAR_STIMULUS		222	0.176819	0.885702	0.695811	1	1	1969	tags=18%, list=10%, signal=19%
GOBP_RESPONSE_TO_IRON_ION	GOBP_RESPONSE_TO_IRON_ION		28	0.281634	0.884656	0.666667	1	1	8062	tags=57%, list=41%, signal=97%
GOBP_LABYRINTHINE_LAYER_BLOOD_VESSEL_DEVELOPMENT	GOBP_LABYRINTHINE_LAYER_BLOOD_VESSEL_DEVELOPMENT		17	0.289058	0.884372	0.604824	1	1	4256	tags=41%, list=22%, signal=53%
GOBP_REPRODUCTIVE_SYSTEM_DEVELOPMENT	GOBP_REPRODUCTIVE_SYSTEM_DEVELOPMENT		397	0.182673	0.883989	0.7875	1	1	6395	tags=40%, list=33%, signal=58%
GOBP_DENDRITIC_SPINE_MORPHOGENESIS	GOBP_DENDRITIC_SPINE_MORPHOGENESIS		60	0.201971	0.883815	0.685874	1	1	5122	tags=37%, list=26%, signal=50%
GOBP_INNER_MITOCHONDRIAL_MEMBRANE_ORGANIZATION	GOBP_INNER_MITOCHONDRIAL_MEMBRANE_ORGANIZATION		31	0.322726	0.883496	0.583682	1	1	1068	tags=19%, list=5%, signal=20%
GOBP_SIGNAL_RELEASE	GOBP_SIGNAL_RELEASE		460	0.205441	0.883221	0.707129	1	1	6117	tags=42%, list=31%, signal=60%
GOBP_SULFUR_COMPOUND_CATABOLIC_PROCESS	GOBP_SULFUR_COMPOUND_CATABOLIC_PROCESS		50	0.226131	0.882963	0.687266	1	1	5468	tags=42%, list=28%, signal=58%
GOBP_GLUCOCORTICOID_BIOSYNTHETIC_PROCESS	GOBP_GLUCOCORTICOID_BIOSYNTHETIC_PROCESS		17	0.370853	0.882798	0.651429	1	1	9668	tags=82%, list=50%, signal=164%
GOBP_INDOLALKYLAMINE_METABOLIC_PROCESS	GOBP_INDOLALKYLAMINE_METABOLIC_PROCESS		16	0.315954	0.882335	0.645756	1	1	8814	tags=75%, list=45%, signal=137%
GOBP_GLUTAMATE_RECEPTOR_SIGNALING_PATHWAY	GOBP_GLUTAMATE_RECEPTOR_SIGNALING_PATHWAY		51	0.260692	0.881744	0.667276	1	1	8143	tags=65%, list=42%, signal=111%
GOBP_SENSORY_PERCEPTION_OF_PAIN	GOBP_SENSORY_PERCEPTION_OF_PAIN		91	0.273571	0.881662	0.677043	1	1	6543	tags=48%, list=34%, signal=73%
GOBP_AXON_DEVELOPMENT	GOBP_AXON_DEVELOPMENT		496	0.195127	0.881601	0.697974	1	1	5374	tags=37%, list=28%, signal=49%
GOBP_POSITIVE_REGULATION_OF_INSULIN_SECRETION	GOBP_POSITIVE_REGULATION_OF_INSULIN_SECRETION		69	0.216308	0.881436	0.718574	1	1	6117	tags=42%, list=31%, signal=61%
GOBP_TRACHEA_DEVELOPMENT	GOBP_TRACHEA_DEVELOPMENT		17	0.300054	0.880918	0.637024	1	1	3466	tags=41%, list=18%, signal=50%
GOBP_MEMBRANE_DEPOLARIZATION	GOBP_MEMBRANE_DEPOLARIZATION		82	0.225877	0.880608	0.708178	1	1	6226	tags=41%, list=32%, signal=61%
GOBP_REGULATION_OF_EXTRINSIC_APOPTOTIC_SIGNALING_PATHWAY_IN_ABSENCE_OF_LIGAND	GOBP_REGULATION_OF_EXTRINSIC_APOPTOTIC_SIGNALING_PATHWAY_IN_ABSENCE_OF_LIGAND		41	0.228208	0.880449	0.695896	1	1	2991	tags=27%, list=15%, signal=32%
GOBP_COLUMNAR_CUBOIDAL_EPITHELIAL_CELL_DEVELOPMENT	GOBP_COLUMNAR_CUBOIDAL_EPITHELIAL_CELL_DEVELOPMENT		38	0.254765	0.87988	0.635009	1	1	5790	tags=45%, list=30%, signal=64%
GOBP_REGULATION_OF_MITOCHONDRIAL_MEMBRANE_POTENTIAL	GOBP_REGULATION_OF_MITOCHONDRIAL_MEMBRANE_POTENTIAL		63	0.211211	0.879877	0.681542	1	1	2846	tags=25%, list=15%, signal=30%
GOBP_PEPTIDYL_CYSTEINE_MODIFICATION	GOBP_PEPTIDYL_CYSTEINE_MODIFICATION		45	0.225127	0.879286	0.612774	1	1	3188	tags=27%, list=16%, signal=32%
GOBP_POSITIVE_REGULATION_OF_PEPTIDYL_SERINE_PHOSPHORYLATION	GOBP_POSITIVE_REGULATION_OF_PEPTIDYL_SERINE_PHOSPHORYLATION		105	0.196575	0.87928	0.700545	1	1	5113	tags=34%, list=26%, signal=46%
GOBP_MUSCLE_ORGAN_DEVELOPMENT	GOBP_MUSCLE_ORGAN_DEVELOPMENT		301	0.204374	0.87863	0.72482	1	1	8551	tags=53%, list=44%, signal=94%
GOBP_STEROID_HORMONE_BIOSYNTHETIC_PROCESS	GOBP_STEROID_HORMONE_BIOSYNTHETIC_PROCESS		46	0.246869	0.878502	0.663636	1	1	7963	tags=54%, list=41%, signal=92%
GOBP_MEMBRANE_REPOLARIZATION_DURING_ACTION_POTENTIAL	GOBP_MEMBRANE_REPOLARIZATION_DURING_ACTION_POTENTIAL		24	0.303146	0.878032	0.667925	1	1	8328	tags=71%, list=43%, signal=124%
GOBP_REGULATION_OF_FATTY_ACID_TRANSPORT	GOBP_REGULATION_OF_FATTY_ACID_TRANSPORT		46	0.243719	0.877947	0.681382	1	1	6110	tags=46%, list=31%, signal=66%
GOBP_NEGATIVE_REGULATION_OF_TRANSMEMBRANE_RECEPTOR_PROTEIN_SERINE_THREONINE_KINASE_SIGNALING_PATHWAY	GOBP_NEGATIVE_REGULATION_OF_TRANSMEMBRANE_RECEPTOR_PROTEIN_SERINE_THREONINE_KINASE_SIGNALING_PATHWAY		121	0.193258	0.877812	0.656934	1	1	3995	tags=30%, list=21%, signal=37%
GOBP_POSITIVE_REGULATION_OF_BLOOD_CIRCULATION	GOBP_POSITIVE_REGULATION_OF_BLOOD_CIRCULATION		38	0.280737	0.877725	0.681909	1	1	4166	tags=39%, list=21%, signal=50%
GOBP_NEGATIVE_REGULATION_OF_AXON_EXTENSION_INVOLVED_IN_AXON_GUIDANCE	GOBP_NEGATIVE_REGULATION_OF_AXON_EXTENSION_INVOLVED_IN_AXON_GUIDANCE		25	0.329265	0.877672	0.655238	1	1	5999	tags=60%, list=31%, signal=87%
GOBP_POSITIVE_REGULATION_OF_TRANSPORTER_ACTIVITY	GOBP_POSITIVE_REGULATION_OF_TRANSPORTER_ACTIVITY		104	0.237225	0.876822	0.705882	1	1	3768	tags=32%, list=19%, signal=39%
GOBP_GLOMERULAR_MESANGIUM_DEVELOPMENT	GOBP_GLOMERULAR_MESANGIUM_DEVELOPMENT		15	0.338181	0.876488	0.659381	1	1	7034	tags=73%, list=36%, signal=115%
GOBP_NEUROTRANSMITTER_TRANSPORT	GOBP_NEUROTRANSMITTER_TRANSPORT		203	0.236831	0.87614	0.680769	1	1	7751	tags=56%, list=40%, signal=92%
GOBP_POSITIVE_REGULATION_OF_CHOLESTEROL_EFFLUX	GOBP_POSITIVE_REGULATION_OF_CHOLESTEROL_EFFLUX		21	0.281544	0.875964	0.668498	1	1	2331	tags=29%, list=12%, signal=32%
GOBP_RESPONSE_TO_EXTRACELLULAR_STIMULUS	GOBP_RESPONSE_TO_EXTRACELLULAR_STIMULUS		458	0.17349	0.875868	0.800366	1	1	5846	tags=34%, list=30%, signal=48%
GOBP_OSTEOBLAST_PROLIFERATION	GOBP_OSTEOBLAST_PROLIFERATION		28	0.247737	0.875452	0.615854	1	1	6798	tags=46%, list=35%, signal=71%
GOBP_PHOSPHATIDYLSERINE_METABOLIC_PROCESS	GOBP_PHOSPHATIDYLSERINE_METABOLIC_PROCESS		35	0.28078	0.87514	0.681298	1	1	6757	tags=51%, list=35%, signal=79%
GOBP_APICAL_PROTEIN_LOCALIZATION	GOBP_APICAL_PROTEIN_LOCALIZATION		15	0.306424	0.874895	0.608187	1	1	9294	tags=73%, list=48%, signal=140%
GOBP_POSITIVE_REGULATION_OF_MULTICELLULAR_ORGANISM_GROWTH	GOBP_POSITIVE_REGULATION_OF_MULTICELLULAR_ORGANISM_GROWTH		29	0.241808	0.874719	0.69962	1	1	2703	tags=28%, list=14%, signal=32%
GOBP_NEGATIVE_REGULATION_OF_TOR_SIGNALING	GOBP_NEGATIVE_REGULATION_OF_TOR_SIGNALING		37	0.237343	0.874368	0.675197	1	1	4098	tags=30%, list=21%, signal=38%
GOBP_CARDIAC_ATRIUM_MORPHOGENESIS	GOBP_CARDIAC_ATRIUM_MORPHOGENESIS		27	0.293659	0.874342	0.669104	1	1	4916	tags=44%, list=25%, signal=59%
GOBP_PHARYNGEAL_SYSTEM_DEVELOPMENT	GOBP_PHARYNGEAL_SYSTEM_DEVELOPMENT		24	0.313162	0.87429	0.689091	1	1	9323	tags=71%, list=48%, signal=136%
GOBP_POSITIVE_REGULATION_OF_CELL_AGING	GOBP_POSITIVE_REGULATION_OF_CELL_AGING		15	0.266157	0.873966	0.637652	1	1	5179	tags=40%, list=27%, signal=54%
GOBP_ACTIN_FILAMENT_BASED_MOVEMENT	GOBP_ACTIN_FILAMENT_BASED_MOVEMENT		146	0.22011	0.87393	0.700368	1	1	5459	tags=41%, list=28%, signal=57%
GOBP_SEMI_LUNAR_VALVE_DEVELOPMENT	GOBP_SEMI_LUNAR_VALVE_DEVELOPMENT		41	0.269848	0.873711	0.66844	1	1	5075	tags=44%, list=26%, signal=59%
GOBP_POSITIVE_REGULATION_OF_CIRCADIAN_RHYTHM	GOBP_POSITIVE_REGULATION_OF_CIRCADIAN_RHYTHM		17	0.294958	0.873435	0.62279	1	1	4556	tags=41%, list=23%, signal=54%
GOBP_MATERNAL_PROCESS_INVOLVED_IN_FEMALE_PREGNANCY	GOBP_MATERNAL_PROCESS_INVOLVED_IN_FEMALE_PREGNANCY		56	0.221297	0.873223	0.703499	1	1	3812	tags=32%, list=20%, signal=40%
GOBP_C21_STEROID_HORMONE_METABOLIC_PROCESS	GOBP_C21_STEROID_HORMONE_METABOLIC_PROCESS		38	0.274938	0.873192	0.67167	1	1	7963	tags=58%, list=41%, signal=98%
GOBP_POSITIVE_CHEMOTAXIS	GOBP_POSITIVE_CHEMOTAXIS		61	0.226814	0.872753	0.703154	1	1	6704	tags=48%, list=34%, signal=72%
GOBP_RESPIRATORY_SYSTEM_PROCESS	GOBP_RESPIRATORY_SYSTEM_PROCESS		33	0.288794	0.872736	0.678505	1	1	6371	tags=48%, list=33%, signal=72%
GOBP_SERINE_FAMILY_AMINO_ACID_METABOLIC_PROCESS	GOBP_SERINE_FAMILY_AMINO_ACID_METABOLIC_PROCESS		37	0.281579	0.872311	0.547884	1	1	6267	tags=38%, list=32%, signal=56%
GOBP_NEUROTROPHIN_SIGNALING_PATHWAY	GOBP_NEUROTROPHIN_SIGNALING_PATHWAY		38	0.221589	0.871996	0.697495	1	1	4697	tags=37%, list=24%, signal=48%
GOBP_POSITIVE_REGULATION_OF_GLUCOSE_TRANSMEMBRANE_TRANSPORT	GOBP_POSITIVE_REGULATION_OF_GLUCOSE_TRANSMEMBRANE_TRANSPORT		42	0.215164	0.871987	0.666667	1	1	2683	tags=26%, list=14%, signal=30%
GOBP_PEPTIDYL_ARGININE_MODIFICATION	GOBP_PEPTIDYL_ARGININE_MODIFICATION		27	0.218323	0.871536	0.659229	1	1	1737	tags=19%, list=9%, signal=20%
GOBP_INDOLE_CONTAINING_COMPOUND_METABOLIC_PROCESS	GOBP_INDOLE_CONTAINING_COMPOUND_METABOLIC_PROCESS		23	0.305571	0.871206	0.666667	1	1	8814	tags=74%, list=45%, signal=135%
GOBP_STEROID_ESTERIFICATION	GOBP_STEROID_ESTERIFICATION		16	0.305978	0.871136	0.600753	1	1	1873	tags=31%, list=10%, signal=35%
GOBP_AXONEMAL_DYNEIN_COMPLEX_ASSEMBLY	GOBP_AXONEMAL_DYNEIN_COMPLEX_ASSEMBLY		30	0.301729	0.870996	0.711462	1	1	8946	tags=67%, list=46%, signal=123%
GOBP_SUBPALLIUM_DEVELOPMENT	GOBP_SUBPALLIUM_DEVELOPMENT		23	0.260916	0.870948	0.667864	1	1	6481	tags=48%, list=33%, signal=72%
GOBP_REGULATION_OF_NON_CANONICAL_WNT_SIGNALING_PATHWAY	GOBP_REGULATION_OF_NON_CANONICAL_WNT_SIGNALING_PATHWAY		25	0.247757	0.870925	0.666667	1	1	2794	tags=28%, list=14%, signal=33%
GOBP_AROMATIC_AMINO_ACID_FAMILY_METABOLIC_PROCESS	GOBP_AROMATIC_AMINO_ACID_FAMILY_METABOLIC_PROCESS		31	0.260655	0.870866	0.683712	1	1	9037	tags=68%, list=46%, signal=126%
GOBP_DENDRITIC_SPINE_MAINTENANCE	GOBP_DENDRITIC_SPINE_MAINTENANCE		19	0.273538	0.870319	0.603922	1	1	4119	tags=37%, list=21%, signal=47%
GOBP_RENAL_SYSTEM_PROCESS_INVOLVED_IN_REGULATION_OF_BLOOD_VOLUME	GOBP_RENAL_SYSTEM_PROCESS_INVOLVED_IN_REGULATION_OF_BLOOD_VOLUME		15	0.336909	0.870275	0.663498	1	1	8244	tags=67%, list=42%, signal=116%
GOBP_DEFENSE_RESPONSE_TO_GRAM_NEGATIVE_BACTERIUM	GOBP_DEFENSE_RESPONSE_TO_GRAM_NEGATIVE_BACTERIUM		78	0.241979	0.870158	0.675373	1	1	6293	tags=49%, list=32%, signal=72%
GOBP_CEREBELLAR_CORTEX_DEVELOPMENT	GOBP_CEREBELLAR_CORTEX_DEVELOPMENT		41	0.236312	0.870141	0.7154	1	1	5152	tags=39%, list=26%, signal=53%
GOBP_NEUROBLAST_PROLIFERATION	GOBP_NEUROBLAST_PROLIFERATION		52	0.218377	0.869998	0.696809	1	1	3367	tags=31%, list=17%, signal=37%
GOBP_STEROL_TRANSPORT	GOBP_STEROL_TRANSPORT		106	0.208133	0.869949	0.727941	1	1	4038	tags=32%, list=21%, signal=40%
GOBP_POSITIVE_REGULATION_OF_HETEROTYPIC_CELL_CELL_ADHESION	GOBP_POSITIVE_REGULATION_OF_HETEROTYPIC_CELL_CELL_ADHESION		16	0.302974	0.869708	0.661597	1	1	3587	tags=44%, list=18%, signal=54%
GOBP_POSITIVE_REGULATION_OF_MITOTIC_NUCLEAR_DIVISION	GOBP_POSITIVE_REGULATION_OF_MITOTIC_NUCLEAR_DIVISION		43	0.219447	0.869681	0.646	1	1	1521	tags=19%, list=8%, signal=20%
GOBP_CELLULAR_COMPONENT_ASSEMBLY_INVOLVED_IN_MORPHOGENESIS	GOBP_CELLULAR_COMPONENT_ASSEMBLY_INVOLVED_IN_MORPHOGENESIS		97	0.229925	0.869467	0.716418	1	1	4036	tags=33%, list=21%, signal=41%
GOBP_SEROTONIN_TRANSPORT	GOBP_SEROTONIN_TRANSPORT		20	0.335975	0.868648	0.661626	1	1	6100	tags=60%, list=31%, signal=87%
GOBP_REGULATION_OF_CARDIAC_MUSCLE_CELL_MEMBRANE_REPOLARIZATION	GOBP_REGULATION_OF_CARDIAC_MUSCLE_CELL_MEMBRANE_REPOLARIZATION		23	0.31392	0.868601	0.671815	1	1	4150	tags=48%, list=21%, signal=61%
GOBP_NEGATIVE_REGULATION_OF_HORMONE_SECRETION	GOBP_NEGATIVE_REGULATION_OF_HORMONE_SECRETION		58	0.269039	0.868574	0.700193	1	1	8923	tags=66%, list=46%, signal=121%
GOBP_DETECTION_OF_TEMPERATURE_STIMULUS_INVOLVED_IN_SENSORY_PERCEPTION	GOBP_DETECTION_OF_TEMPERATURE_STIMULUS_INVOLVED_IN_SENSORY_PERCEPTION		16	0.329369	0.868101	0.653409	1	1	8539	tags=69%, list=44%, signal=122%
GOBP_APOPTOTIC_MITOCHONDRIAL_CHANGES	GOBP_APOPTOTIC_MITOCHONDRIAL_CHANGES		109	0.196823	0.868049	0.725646	1	1	3042	tags=22%, list=16%, signal=26%
GOBP_ENDODERM_DEVELOPMENT	GOBP_ENDODERM_DEVELOPMENT		75	0.210421	0.868012	0.723327	1	1	6193	tags=44%, list=32%, signal=64%
GOBP_NEGATIVE_REGULATION_OF_CHEMOTAXIS	GOBP_NEGATIVE_REGULATION_OF_CHEMOTAXIS		54	0.228718	0.867667	0.699433	1	1	2927	tags=28%, list=15%, signal=33%
GOBP_EMBRYONIC_DIGESTIVE_TRACT_MORPHOGENESIS	GOBP_EMBRYONIC_DIGESTIVE_TRACT_MORPHOGENESIS		16	0.320395	0.866344	0.637201	1	1	6684	tags=63%, list=34%, signal=95%
GOBP_POSITIVE_REGULATION_OF_NEUROTRANSMITTER_TRANSPORT	GOBP_POSITIVE_REGULATION_OF_NEUROTRANSMITTER_TRANSPORT		21	0.27755	0.866279	0.689453	1	1	7751	tags=52%, list=40%, signal=87%
GOBP_MEIOTIC_CHROMOSOME_SEGREGATION	GOBP_MEIOTIC_CHROMOSOME_SEGREGATION		74	0.221313	0.866209	0.562118	1	1	6083	tags=42%, list=31%, signal=61%
GOBP_REGULATION_OF_SYNAPTIC_VESICLE_RECYCLING	GOBP_REGULATION_OF_SYNAPTIC_VESICLE_RECYCLING		22	0.264305	0.865561	0.638831	1	1	1973	tags=23%, list=10%, signal=25%
GOBP_NOTCH_SIGNALING_PATHWAY	GOBP_NOTCH_SIGNALING_PATHWAY		175	0.19172	0.865226	0.758879	1	1	4506	tags=34%, list=23%, signal=43%
GOBP_REGULATION_OF_PLASMA_LIPOPROTEIN_PARTICLE_LEVELS	GOBP_REGULATION_OF_PLASMA_LIPOPROTEIN_PARTICLE_LEVELS		86	0.221578	0.86503	0.710575	1	1	4038	tags=35%, list=21%, signal=44%
GOBP_SOMATIC_STEM_CELL_POPULATION_MAINTENANCE	GOBP_SOMATIC_STEM_CELL_POPULATION_MAINTENANCE		70	0.198178	0.864861	0.740876	1	1	5471	tags=34%, list=28%, signal=48%
GOBP_PROTEIN_ACTIVATION_CASCADE	GOBP_PROTEIN_ACTIVATION_CASCADE		28	0.316561	0.864705	0.657944	1	1	3753	tags=36%, list=19%, signal=44%
GOBP_CELL_JUNCTION_ASSEMBLY	GOBP_CELL_JUNCTION_ASSEMBLY		414	0.207183	0.864362	0.720293	1	1	8111	tags=53%, list=42%, signal=89%
GOBP_REGULATION_OF_UBIQUITIN_PROTEIN_TRANSFERASE_ACTIVITY	GOBP_REGULATION_OF_UBIQUITIN_PROTEIN_TRANSFERASE_ACTIVITY		52	0.251665	0.864306	0.647525	1	1	2276	tags=21%, list=12%, signal=24%
GOBP_MAINTENANCE_OF_GASTROINTESTINAL_EPITHELIUM	GOBP_MAINTENANCE_OF_GASTROINTESTINAL_EPITHELIUM		20	0.295311	0.864197	0.64751	1	1	6565	tags=55%, list=34%, signal=83%
GOBP_DICARBOXYLIC_ACID_CATABOLIC_PROCESS	GOBP_DICARBOXYLIC_ACID_CATABOLIC_PROCESS		17	0.274034	0.864136	0.640977	1	1	5731	tags=41%, list=29%, signal=58%
GOBP_NEURON_MIGRATION	GOBP_NEURON_MIGRATION		141	0.216291	0.863491	0.742754	1	1	8937	tags=60%, list=46%, signal=109%
GOBP_REGULATION_OF_MITOCHONDRIAL_MEMBRANE_PERMEABILITY	GOBP_REGULATION_OF_MITOCHONDRIAL_MEMBRANE_PERMEABILITY		68	0.199401	0.863115	0.71627	1	1	3330	tags=25%, list=17%, signal=30%
GOBP_DEVELOPMENTAL_GROWTH_INVOLVED_IN_MORPHOGENESIS	GOBP_DEVELOPMENTAL_GROWTH_INVOLVED_IN_MORPHOGENESIS		220	0.205397	0.863088	0.704626	1	1	5862	tags=42%, list=30%, signal=60%
GOBP_ORGANOPHOSPHATE_ESTER_TRANSPORT	GOBP_ORGANOPHOSPHATE_ESTER_TRANSPORT		129	0.187376	0.863071	0.760784	1	1	3156	tags=24%, list=16%, signal=28%
GOBP_POSITIVE_REGULATION_OF_CALCIUM_ION_TRANSMEMBRANE_TRANSPORTER_ACTIVITY	GOBP_POSITIVE_REGULATION_OF_CALCIUM_ION_TRANSMEMBRANE_TRANSPORTER_ACTIVITY		34	0.250929	0.862801	0.692748	1	1	7377	tags=53%, list=38%, signal=85%
GOBP_NUCLEOTIDE_EXCISION_REPAIR_DNA_DUPLEX_UNWINDING	GOBP_NUCLEOTIDE_EXCISION_REPAIR_DNA_DUPLEX_UNWINDING		22	0.331859	0.862728	0.626283	1	1	937	tags=23%, list=5%, signal=24%
GOBP_EMBRYO_IMPLANTATION	GOBP_EMBRYO_IMPLANTATION		45	0.210728	0.862428	0.685662	1	1	2526	tags=24%, list=13%, signal=28%
GOBP_HIPPO_SIGNALING	GOBP_HIPPO_SIGNALING		45	0.252787	0.862168	0.572565	1	1	7988	tags=58%, list=41%, signal=98%
GOBP_REGULATION_OF_VASOCONSTRICTION	GOBP_REGULATION_OF_VASOCONSTRICTION		61	0.286403	0.861766	0.67167	1	1	4729	tags=44%, list=24%, signal=58%
GOBP_NEGATIVE_REGULATION_OF_PEPTIDE_HORMONE_SECRETION	GOBP_NEGATIVE_REGULATION_OF_PEPTIDE_HORMONE_SECRETION		39	0.271293	0.861737	0.703125	1	1	8923	tags=69%, list=46%, signal=128%
GOBP_LENS_MORPHOGENESIS_IN_CAMERA_TYPE_EYE	GOBP_LENS_MORPHOGENESIS_IN_CAMERA_TYPE_EYE		17	0.307859	0.861525	0.638783	1	1	5800	tags=47%, list=30%, signal=67%
GOBP_REGULATION_OF_PLATELET_DERIVED_GROWTH_FACTOR_RECEPTOR_SIGNALING_PATHWAY	GOBP_REGULATION_OF_PLATELET_DERIVED_GROWTH_FACTOR_RECEPTOR_SIGNALING_PATHWAY		22	0.266802	0.860717	0.681018	1	1	1778	tags=27%, list=9%, signal=30%
GOBP_POSITIVE_REGULATION_OF_CALCIUM_ION_TRANSPORT	GOBP_POSITIVE_REGULATION_OF_CALCIUM_ION_TRANSPORT		113	0.233455	0.860643	0.693609	1	1	5384	tags=39%, list=28%, signal=54%
GOBP_REGULATION_OF_CELL_CELL_ADHESION_MEDIATED_BY_CADHERIN	GOBP_REGULATION_OF_CELL_CELL_ADHESION_MEDIATED_BY_CADHERIN		19	0.302526	0.860417	0.67304	1	1	5190	tags=47%, list=27%, signal=65%
GOBP_REGULATION_OF_GASTRULATION	GOBP_REGULATION_OF_GASTRULATION		16	0.301903	0.86031	0.682331	1	1	9251	tags=75%, list=48%, signal=143%
GOBP_POSITIVE_REGULATION_OF_GLUCOSE_METABOLIC_PROCESS	GOBP_POSITIVE_REGULATION_OF_GLUCOSE_METABOLIC_PROCESS		38	0.217574	0.860105	0.692453	1	1	1521	tags=18%, list=8%, signal=20%
GOBP_GLUTAMINE_METABOLIC_PROCESS	GOBP_GLUTAMINE_METABOLIC_PROCESS		21	0.295321	0.859975	0.558045	1	1	4247	tags=29%, list=22%, signal=37%
GOBP_POSITIVE_REGULATION_OF_COAGULATION	GOBP_POSITIVE_REGULATION_OF_COAGULATION		24	0.280984	0.859414	0.611219	1	1	2502	tags=29%, list=13%, signal=33%
GOBP_PERICARDIUM_DEVELOPMENT	GOBP_PERICARDIUM_DEVELOPMENT		20	0.278834	0.859327	0.665441	1	1	3368	tags=35%, list=17%, signal=42%
GOBP_ACTIN_FILAMENT_BUNDLE_ORGANIZATION	GOBP_ACTIN_FILAMENT_BUNDLE_ORGANIZATION		149	0.18088	0.859234	0.755639	1	1	4016	tags=30%, list=21%, signal=37%
GOBP_CARDIAC_MUSCLE_CELL_CONTRACTION	GOBP_CARDIAC_MUSCLE_CELL_CONTRACTION		68	0.237226	0.859131	0.713494	1	1	8345	tags=62%, list=43%, signal=108%
GOBP_POSITIVE_REGULATION_OF_CYCLASE_ACTIVITY	GOBP_POSITIVE_REGULATION_OF_CYCLASE_ACTIVITY		21	0.307568	0.859116	0.656977	1	1	4563	tags=48%, list=23%, signal=62%
GOBP_PARAXIAL_MESODERM_DEVELOPMENT	GOBP_PARAXIAL_MESODERM_DEVELOPMENT		17	0.275064	0.858986	0.64751	1	1	6999	tags=59%, list=36%, signal=92%
GOBP_RESPONSE_TO_PH	GOBP_RESPONSE_TO_PH		40	0.269819	0.858814	0.704415	1	1	6738	tags=50%, list=35%, signal=76%
GOBP_CELLULAR_COMPONENT_MAINTENANCE	GOBP_CELLULAR_COMPONENT_MAINTENANCE		57	0.202933	0.858742	0.703509	1	1	4160	tags=32%, list=21%, signal=40%
GOBP_MUSCLE_CELL_DEVELOPMENT	GOBP_MUSCLE_CELL_DEVELOPMENT		155	0.22267	0.858663	0.735568	1	1	5383	tags=39%, list=28%, signal=53%
GOBP_IRON_ION_TRANSPORT	GOBP_IRON_ION_TRANSPORT		74	0.20986	0.858622	0.703008	1	1	4213	tags=34%, list=22%, signal=43%
GOBP_CELL_PROLIFERATION_INVOLVED_IN_KIDNEY_DEVELOPMENT	GOBP_CELL_PROLIFERATION_INVOLVED_IN_KIDNEY_DEVELOPMENT		20	0.280316	0.858607	0.698925	1	1	6929	tags=60%, list=36%, signal=93%
GOBP_REGULATION_OF_MUSCLE_ORGAN_DEVELOPMENT	GOBP_REGULATION_OF_MUSCLE_ORGAN_DEVELOPMENT		40	0.252193	0.858214	0.726433	1	1	3091	tags=30%, list=16%, signal=36%
GOBP_CARDIAC_MUSCLE_TISSUE_MORPHOGENESIS	GOBP_CARDIAC_MUSCLE_TISSUE_MORPHOGENESIS		56	0.250128	0.858011	0.717949	1	1	5815	tags=45%, list=30%, signal=63%
GOBP_MUSCLE_CONTRACTION	GOBP_MUSCLE_CONTRACTION		336	0.218573	0.857793	0.719697	1	1	5368	tags=38%, list=28%, signal=51%
GOBP_POSITIVE_REGULATION_OF_VASOCONSTRICTION	GOBP_POSITIVE_REGULATION_OF_VASOCONSTRICTION		31	0.313651	0.857713	0.690662	1	1	4729	tags=48%, list=24%, signal=64%
GOBP_RESPONSE_TO_STEROL	GOBP_RESPONSE_TO_STEROL		31	0.220309	0.856738	0.695198	1	1	3897	tags=29%, list=20%, signal=36%
GOBP_MAINTENANCE_OF_SYNAPSE_STRUCTURE	GOBP_MAINTENANCE_OF_SYNAPSE_STRUCTURE		16	0.272838	0.856362	0.67035	1	1	4075	tags=38%, list=21%, signal=47%
GOBP_POSITIVE_REGULATION_OF_CELL_JUNCTION_ASSEMBLY	GOBP_POSITIVE_REGULATION_OF_CELL_JUNCTION_ASSEMBLY		96	0.245137	0.856046	0.696296	1	1	7469	tags=53%, list=38%, signal=86%
GOBP_STEROID_METABOLIC_PROCESS	GOBP_STEROID_METABOLIC_PROCESS		303	0.177735	0.856007	0.812963	1	1	4985	tags=32%, list=26%, signal=42%
GOBP_POSITIVE_REGULATION_OF_TRANSMEMBRANE_TRANSPORT	GOBP_POSITIVE_REGULATION_OF_TRANSMEMBRANE_TRANSPORT		194	0.206983	0.855731	0.740113	1	1	3822	tags=29%, list=20%, signal=36%
GOBP_HOMOLOGOUS_RECOMBINATION	GOBP_HOMOLOGOUS_RECOMBINATION		53	0.247725	0.855695	0.596774	1	1	6083	tags=43%, list=31%, signal=63%
GOBP_REGULATION_OF_PEPTIDYL_SERINE_PHOSPHORYLATION	GOBP_REGULATION_OF_PEPTIDYL_SERINE_PHOSPHORYLATION		137	0.174554	0.855572	0.768683	1	1	4019	tags=28%, list=21%, signal=35%
GOBP_POSITIVE_REGULATION_OF_INSULIN_SECRETION_INVOLVED_IN_CELLULAR_RESPONSE_TO_GLUCOSE_STIMULUS	GOBP_POSITIVE_REGULATION_OF_INSULIN_SECRETION_INVOLVED_IN_CELLULAR_RESPONSE_TO_GLUCOSE_STIMULUS		33	0.232067	0.85529	0.676864	1	1	855	tags=18%, list=4%, signal=19%
GOBP_CALCIUM_ION_TRANSMEMBRANE_TRANSPORT_VIA_HIGH_VOLTAGE_GATED_CALCIUM_CHANNEL	GOBP_CALCIUM_ION_TRANSMEMBRANE_TRANSPORT_VIA_HIGH_VOLTAGE_GATED_CALCIUM_CHANNEL		15	0.313462	0.855248	0.667304	1	1	6795	tags=53%, list=35%, signal=82%
GOBP_AMINOGLYCAN_BIOSYNTHETIC_PROCESS	GOBP_AMINOGLYCAN_BIOSYNTHETIC_PROCESS		114	0.204981	0.854709	0.758303	1	1	6491	tags=42%, list=33%, signal=63%
GOBP_REGULATION_OF_VASCULAR_PERMEABILITY	GOBP_REGULATION_OF_VASCULAR_PERMEABILITY		41	0.266261	0.854368	0.691406	1	1	5530	tags=39%, list=28%, signal=54%
GOBP_RESPONSE_TO_STEROID_HORMONE	GOBP_RESPONSE_TO_STEROID_HORMONE		320	0.165479	0.854338	0.792487	1	1	5849	tags=36%, list=30%, signal=51%
GOBP_STARTLE_RESPONSE	GOBP_STARTLE_RESPONSE		22	0.313089	0.85423	0.696565	1	1	8073	tags=68%, list=41%, signal=116%
GOBP_RESPONSE_TO_LEAD_ION	GOBP_RESPONSE_TO_LEAD_ION		22	0.237924	0.853689	0.672065	1	1	6052	tags=45%, list=31%, signal=66%
GOBP_PROTEIN_K48_LINKED_UBIQUITINATION	GOBP_PROTEIN_K48_LINKED_UBIQUITINATION		58	0.275122	0.853327	0.703922	1	1	764	tags=19%, list=4%, signal=20%
GOBP_REGULATION_OF_NEURON_PROJECTION_DEVELOPMENT	GOBP_REGULATION_OF_NEURON_PROJECTION_DEVELOPMENT		410	0.174403	0.852646	0.806678	1	1	5543	tags=37%, list=28%, signal=50%
GOBP_FIBROBLAST_GROWTH_FACTOR_RECEPTOR_SIGNALING_PATHWAY	GOBP_FIBROBLAST_GROWTH_FACTOR_RECEPTOR_SIGNALING_PATHWAY		105	0.181079	0.852403	0.788991	1	1	7634	tags=48%, list=39%, signal=78%
GOBP_RETROGRADE_AXONAL_TRANSPORT	GOBP_RETROGRADE_AXONAL_TRANSPORT		21	0.232538	0.852341	0.701195	1	1	4501	tags=43%, list=23%, signal=56%
GOBP_RESPONSE_TO_ACID_CHEMICAL	GOBP_RESPONSE_TO_ACID_CHEMICAL		111	0.168441	0.852205	0.760589	1	1	4042	tags=27%, list=21%, signal=34%
GOBP_G_PROTEIN_COUPLED_ACETYLCHOLINE_RECEPTOR_SIGNALING_PATHWAY	GOBP_G_PROTEIN_COUPLED_ACETYLCHOLINE_RECEPTOR_SIGNALING_PATHWAY		18	0.283043	0.851526	0.654397	1	1	4255	tags=39%, list=22%, signal=50%
GOBP_REGULATION_OF_STEROL_TRANSPORT	GOBP_REGULATION_OF_STEROL_TRANSPORT		55	0.240938	0.850701	0.715063	1	1	2331	tags=25%, list=12%, signal=29%
GOBP_REGULATION_OF_MICROTUBULE_BASED_MOVEMENT	GOBP_REGULATION_OF_MICROTUBULE_BASED_MOVEMENT		48	0.256789	0.849779	0.731286	1	1	10364	tags=75%, list=53%, signal=160%
GOBP_VESICLE_MEDIATED_TRANSPORT_IN_SYNAPSE	GOBP_VESICLE_MEDIATED_TRANSPORT_IN_SYNAPSE		190	0.200634	0.849625	0.741021	1	1	6264	tags=43%, list=32%, signal=63%
GOBP_NEGATIVE_REGULATION_OF_EPITHELIAL_CELL_PROLIFERATION	GOBP_NEGATIVE_REGULATION_OF_EPITHELIAL_CELL_PROLIFERATION		120	0.175797	0.849036	0.760911	1	1	3346	tags=24%, list=17%, signal=29%
GOBP_LUNG_CELL_DIFFERENTIATION	GOBP_LUNG_CELL_DIFFERENTIATION		21	0.270212	0.848723	0.677358	1	1	5507	tags=48%, list=28%, signal=66%
GOBP_THYROID_GLAND_DEVELOPMENT	GOBP_THYROID_GLAND_DEVELOPMENT		22	0.283216	0.848486	0.697761	1	1	4953	tags=45%, list=25%, signal=61%
GOBP_PEPTIDE_SECRETION	GOBP_PEPTIDE_SECRETION		381	0.17756	0.848464	0.851504	1	1	4556	tags=31%, list=23%, signal=40%
GOBP_ENDOCARDIAL_CUSHION_DEVELOPMENT	GOBP_ENDOCARDIAL_CUSHION_DEVELOPMENT		42	0.264043	0.848192	0.728752	1	1	7963	tags=57%, list=41%, signal=97%
GOBP_SALIVARY_GLAND_DEVELOPMENT	GOBP_SALIVARY_GLAND_DEVELOPMENT		31	0.267689	0.848161	0.688337	1	1	5893	tags=45%, list=30%, signal=65%
GOBP_REGULATION_OF_T_CELL_CHEMOTAXIS	GOBP_REGULATION_OF_T_CELL_CHEMOTAXIS		15	0.271974	0.847885	0.664047	1	1	5063	tags=40%, list=26%, signal=54%
GOBP_MUSCLE_CELL_DIFFERENTIATION	GOBP_MUSCLE_CELL_DIFFERENTIATION		317	0.194195	0.847857	0.793296	1	1	5304	tags=35%, list=27%, signal=48%
GOBP_MITOCHONDRION_LOCALIZATION	GOBP_MITOCHONDRION_LOCALIZATION		46	0.206718	0.847566	0.699433	1	1	1911	tags=20%, list=10%, signal=22%
GOBP_DICARBOXYLIC_ACID_METABOLIC_PROCESS	GOBP_DICARBOXYLIC_ACID_METABOLIC_PROCESS		89	0.202421	0.847513	0.647177	1	1	2493	tags=20%, list=13%, signal=23%
GOBP_SEGMENTATION	GOBP_SEGMENTATION		93	0.234467	0.847473	0.719397	1	1	8696	tags=60%, list=45%, signal=108%
GOBP_MULTICELLULAR_ORGANISMAL_MOVEMENT	GOBP_MULTICELLULAR_ORGANISMAL_MOVEMENT		54	0.224615	0.847393	0.764486	1	1	7567	tags=48%, list=39%, signal=79%
GOBP_REGULATION_OF_CELLULAR_RESPONSE_TO_VASCULAR_ENDOTHELIAL_GROWTH_FACTOR_STIMULUS	GOBP_REGULATION_OF_CELLULAR_RESPONSE_TO_VASCULAR_ENDOTHELIAL_GROWTH_FACTOR_STIMULUS		22	0.297707	0.847278	0.714836	1	1	7393	tags=64%, list=38%, signal=103%
GOBP_METAL_ION_EXPORT	GOBP_METAL_ION_EXPORT		46	0.258178	0.847265	0.740038	1	1	4297	tags=37%, list=22%, signal=47%
GOBP_NEGATIVE_REGULATION_OF_SMALL_MOLECULE_METABOLIC_PROCESS	GOBP_NEGATIVE_REGULATION_OF_SMALL_MOLECULE_METABOLIC_PROCESS		87	0.203904	0.847139	0.757407	1	1	5846	tags=41%, list=30%, signal=59%
GOBP_MALE_MEIOTIC_NUCLEAR_DIVISION	GOBP_MALE_MEIOTIC_NUCLEAR_DIVISION		43	0.236938	0.847043	0.751468	1	1	9183	tags=60%, list=47%, signal=114%
GOBP_HYPEROSMOTIC_RESPONSE	GOBP_HYPEROSMOTIC_RESPONSE		25	0.229154	0.846819	0.707031	1	1	2775	tags=24%, list=14%, signal=28%
GOBP_REGULATION_OF_VENTRICULAR_CARDIAC_MUSCLE_CELL_MEMBRANE_REPOLARIZATION	GOBP_REGULATION_OF_VENTRICULAR_CARDIAC_MUSCLE_CELL_MEMBRANE_REPOLARIZATION		19	0.321127	0.845731	0.697266	1	1	3097	tags=42%, list=16%, signal=50%
GOBP_MYOTUBE_CELL_DEVELOPMENT	GOBP_MYOTUBE_CELL_DEVELOPMENT		30	0.27477	0.845514	0.721905	1	1	4506	tags=33%, list=23%, signal=43%
GOBP_ICOSANOID_TRANSPORT	GOBP_ICOSANOID_TRANSPORT		51	0.274818	0.844937	0.690979	1	1	7779	tags=55%, list=40%, signal=91%
GOBP_CALCINEURIN_MEDIATED_SIGNALING	GOBP_CALCINEURIN_MEDIATED_SIGNALING		43	0.218263	0.844362	0.703358	1	1	2308	tags=23%, list=12%, signal=26%
GOBP_DEVELOPMENTAL_MATURATION	GOBP_DEVELOPMENTAL_MATURATION		257	0.186807	0.844224	0.798095	1	1	4569	tags=32%, list=23%, signal=41%
GOBP_REGULATION_OF_MUSCLE_CELL_DIFFERENTIATION	GOBP_REGULATION_OF_MUSCLE_CELL_DIFFERENTIATION		129	0.192946	0.84419	0.788151	1	1	6228	tags=39%, list=32%, signal=57%
GOBP_REGULATION_OF_BLOOD_CIRCULATION	GOBP_REGULATION_OF_BLOOD_CIRCULATION		276	0.237565	0.843667	0.712644	1	1	7791	tags=55%, list=40%, signal=91%
GOBP_MESENCHYMAL_CELL_DIFFERENTIATION	GOBP_MESENCHYMAL_CELL_DIFFERENTIATION		219	0.191717	0.843266	0.789007	1	1	3643	tags=29%, list=19%, signal=35%
GOBP_EPITHELIAL_CELL_PROLIFERATION	GOBP_EPITHELIAL_CELL_PROLIFERATION		370	0.184187	0.842341	0.825188	1	1	5592	tags=37%, list=29%, signal=51%
GOBP_NEGATIVE_REGULATION_OF_PEPTIDE_SECRETION	GOBP_NEGATIVE_REGULATION_OF_PEPTIDE_SECRETION		66	0.213029	0.842081	0.779559	1	1	4448	tags=32%, list=23%, signal=41%
GOBP_REGULATION_OF_CALCIUM_ION_TRANSMEMBRANE_TRANSPORT	GOBP_REGULATION_OF_CALCIUM_ION_TRANSMEMBRANE_TRANSPORT		136	0.200785	0.841505	0.741509	1	1	6533	tags=42%, list=34%, signal=63%
GOBP_PALLIUM_DEVELOPMENT	GOBP_PALLIUM_DEVELOPMENT		149	0.17618	0.841415	0.831239	1	1	6128	tags=38%, list=31%, signal=54%
GOBP_WATER_HOMEOSTASIS	GOBP_WATER_HOMEOSTASIS		79	0.252949	0.841305	0.725714	1	1	8877	tags=61%, list=46%, signal=111%
GOBP_AXONAL_FASCICULATION	GOBP_AXONAL_FASCICULATION		19	0.264521	0.841301	0.703636	1	1	8430	tags=58%, list=43%, signal=102%
GOBP_REGULATION_OF_AUTOPHAGY_OF_MITOCHONDRION	GOBP_REGULATION_OF_AUTOPHAGY_OF_MITOCHONDRION		30	0.244679	0.841171	0.704312	1	1	3042	tags=27%, list=16%, signal=32%
GOBP_PHOTOTRANSDUCTION_VISIBLE_LIGHT	GOBP_PHOTOTRANSDUCTION_VISIBLE_LIGHT		33	0.232605	0.841067	0.760618	1	1	7782	tags=52%, list=40%, signal=86%
GOBP_DNA_UNWINDING_INVOLVED_IN_DNA_REPLICATION	GOBP_DNA_UNWINDING_INVOLVED_IN_DNA_REPLICATION		15	0.34933	0.841051	0.564045	1	1	1387	tags=27%, list=7%, signal=29%
GOBP_STRIATED_MUSCLE_CELL_DIFFERENTIATION	GOBP_STRIATED_MUSCLE_CELL_DIFFERENTIATION		243	0.207675	0.840945	0.778188	1	1	8422	tags=56%, list=43%, signal=97%
GOBP_AMEBOIDAL_TYPE_CELL_MIGRATION	GOBP_AMEBOIDAL_TYPE_CELL_MIGRATION		399	0.170643	0.840857	0.827778	1	1	5321	tags=35%, list=27%, signal=47%
GOBP_RESPONSE_TO_PROGESTERONE	GOBP_RESPONSE_TO_PROGESTERONE		44	0.247085	0.840783	0.731939	1	1	5585	tags=45%, list=29%, signal=64%
GOBP_REGULATION_OF_OLIGODENDROCYTE_DIFFERENTIATION	GOBP_REGULATION_OF_OLIGODENDROCYTE_DIFFERENTIATION		37	0.24391	0.840749	0.744361	1	1	4060	tags=35%, list=21%, signal=44%
GOBP_CELLULAR_RESPONSE_TO_CALCIUM_ION	GOBP_CELLULAR_RESPONSE_TO_CALCIUM_ION		78	0.200419	0.840433	0.754685	1	1	6111	tags=41%, list=31%, signal=60%
GOBP_EXTRACELLULAR_TRANSPORT	GOBP_EXTRACELLULAR_TRANSPORT		32	0.26744	0.840218	0.703065	1	1	9427	tags=66%, list=48%, signal=127%
GOBP_BROWN_FAT_CELL_DIFFERENTIATION	GOBP_BROWN_FAT_CELL_DIFFERENTIATION		46	0.217345	0.839447	0.739212	1	1	4017	tags=33%, list=21%, signal=41%
GOBP_RESPONSE_TO_ETHANOL	GOBP_RESPONSE_TO_ETHANOL		123	0.180806	0.838534	0.819549	1	1	6111	tags=37%, list=31%, signal=54%
GOBP_GERM_CELL_DEVELOPMENT	GOBP_GERM_CELL_DEVELOPMENT		234	0.189129	0.838254	0.877159	1	1	8671	tags=52%, list=45%, signal=93%
GOBP_POSITIVE_REGULATION_OF_EPITHELIAL_CELL_DIFFERENTIATION	GOBP_POSITIVE_REGULATION_OF_EPITHELIAL_CELL_DIFFERENTIATION		49	0.262162	0.83751	0.7718	1	1	6146	tags=51%, list=32%, signal=74%
GOBP_CARDIAC_CONDUCTION	GOBP_CARDIAC_CONDUCTION		142	0.240752	0.837215	0.708561	1	1	8345	tags=60%, list=43%, signal=104%
GOBP_CELL_CELL_JUNCTION_ORGANIZATION	GOBP_CELL_CELL_JUNCTION_ORGANIZATION		194	0.205824	0.836852	0.75419	1	1	8313	tags=54%, list=43%, signal=94%
GOBP_POSITIVE_REGULATION_OF_SYNAPTIC_TRANSMISSION	GOBP_POSITIVE_REGULATION_OF_SYNAPTIC_TRANSMISSION		141	0.227646	0.836435	0.732839	1	1	7751	tags=55%, list=40%, signal=91%
GOBP_MALE_GAMETE_GENERATION	GOBP_MALE_GAMETE_GENERATION		500	0.179714	0.836345	0.873346	1	1	8642	tags=53%, list=44%, signal=93%
GOBP_POSITIVE_REGULATION_OF_CELL_PROJECTION_ORGANIZATION	GOBP_POSITIVE_REGULATION_OF_CELL_PROJECTION_ORGANIZATION		325	0.155023	0.835756	0.851852	1	1	4289	tags=27%, list=22%, signal=35%
GOBP_POST_TRANSLATIONAL_PROTEIN_MODIFICATION	GOBP_POST_TRANSLATIONAL_PROTEIN_MODIFICATION		349	0.169909	0.835339	0.776151	1	1	3132	tags=21%, list=16%, signal=25%
GOBP_CARDIOCYTE_DIFFERENTIATION	GOBP_CARDIOCYTE_DIFFERENTIATION		125	0.217615	0.835271	0.743682	1	1	5471	tags=41%, list=28%, signal=56%
GOBP_PHOSPHATIDYLETHANOLAMINE_ACYL_CHAIN_REMODELING	GOBP_PHOSPHATIDYLETHANOLAMINE_ACYL_CHAIN_REMODELING		22	0.318485	0.835062	0.706334	1	1	6757	tags=55%, list=35%, signal=83%
GOBP_REGULATION_OF_NUCLEAR_DIVISION	GOBP_REGULATION_OF_NUCLEAR_DIVISION		134	0.203486	0.834876	0.603939	1	1	6348	tags=39%, list=33%, signal=57%
GOBP_REGULATION_OF_ASTROCYTE_DIFFERENTIATION	GOBP_REGULATION_OF_ASTROCYTE_DIFFERENTIATION		21	0.293645	0.834818	0.718808	1	1	9976	tags=71%, list=51%, signal=146%
GOBP_CARBOHYDRATE_HOMEOSTASIS	GOBP_CARBOHYDRATE_HOMEOSTASIS		213	0.180377	0.834687	0.816444	1	1	3387	tags=25%, list=17%, signal=30%
GOBP_NEUROTRANSMITTER_RECEPTOR_INTERNALIZATION	GOBP_NEUROTRANSMITTER_RECEPTOR_INTERNALIZATION		25	0.282243	0.83467	0.702087	1	1	5783	tags=48%, list=30%, signal=68%
GOBP_ENERGY_RESERVE_METABOLIC_PROCESS	GOBP_ENERGY_RESERVE_METABOLIC_PROCESS		84	0.189644	0.834644	0.772727	1	1	2981	tags=25%, list=15%, signal=29%
GOBP_NEGATIVE_REGULATION_OF_CIRCADIAN_RHYTHM	GOBP_NEGATIVE_REGULATION_OF_CIRCADIAN_RHYTHM		15	0.271139	0.833037	0.669339	1	1	6939	tags=53%, list=36%, signal=83%
GOBP_POSITIVE_REGULATION_OF_VASCULAR_PERMEABILITY	GOBP_POSITIVE_REGULATION_OF_VASCULAR_PERMEABILITY		15	0.306863	0.832945	0.68972	1	1	4899	tags=40%, list=25%, signal=53%
GOBP_RESPONSE_TO_OSMOTIC_STRESS	GOBP_RESPONSE_TO_OSMOTIC_STRESS		80	0.180407	0.83232	0.751866	1	1	3980	tags=28%, list=20%, signal=34%
GOBP_URONIC_ACID_METABOLIC_PROCESS	GOBP_URONIC_ACID_METABOLIC_PROCESS		15	0.287783	0.831906	0.67451	1	1	3052	tags=27%, list=16%, signal=32%
GOBP_BENZENE_CONTAINING_COMPOUND_METABOLIC_PROCESS	GOBP_BENZENE_CONTAINING_COMPOUND_METABOLIC_PROCESS		23	0.270227	0.831896	0.728625	1	1	8866	tags=65%, list=46%, signal=120%
GOBP_RETINOL_METABOLIC_PROCESS	GOBP_RETINOL_METABOLIC_PROCESS		45	0.276638	0.831339	0.730097	1	1	6881	tags=51%, list=35%, signal=79%
GOBP_STEROL_HOMEOSTASIS	GOBP_STEROL_HOMEOSTASIS		80	0.213642	0.831293	0.789869	1	1	4038	tags=30%, list=21%, signal=38%
GOBP_CELLULAR_RESPONSE_TO_STARVATION	GOBP_CELLULAR_RESPONSE_TO_STARVATION		148	0.171591	0.831235	0.745487	1	1	1941	tags=17%, list=10%, signal=19%
GOBP_POSITIVE_REGULATION_OF_NEURON_DIFFERENTIATION	GOBP_POSITIVE_REGULATION_OF_NEURON_DIFFERENTIATION		90	0.225306	0.831105	0.732975	1	1	5883	tags=41%, list=30%, signal=59%
GOBP_INNER_EAR_AUDITORY_RECEPTOR_CELL_DIFFERENTIATION	GOBP_INNER_EAR_AUDITORY_RECEPTOR_CELL_DIFFERENTIATION		32	0.252507	0.831096	0.765918	1	1	3958	tags=38%, list=20%, signal=47%
GOBP_REGULATION_OF_TRANSMEMBRANE_RECEPTOR_PROTEIN_SERINE_THREONINE_KINASE_SIGNALING_PATHWAY	GOBP_REGULATION_OF_TRANSMEMBRANE_RECEPTOR_PROTEIN_SERINE_THREONINE_KINASE_SIGNALING_PATHWAY		232	0.183746	0.83054	0.817241	1	1	5098	tags=34%, list=26%, signal=45%
GOBP_CELL_MATURATION	GOBP_CELL_MATURATION		158	0.195502	0.830506	0.84493	1	1	4569	tags=31%, list=23%, signal=40%
GOBP_CARDIAC_MUSCLE_CELL_DIFFERENTIATION	GOBP_CARDIAC_MUSCLE_CELL_DIFFERENTIATION		99	0.217496	0.830376	0.776577	1	1	6721	tags=47%, list=35%, signal=72%
GOBP_RESPONSE_TO_PURINE_CONTAINING_COMPOUND	GOBP_RESPONSE_TO_PURINE_CONTAINING_COMPOUND		142	0.196039	0.830354	0.769231	1	1	7357	tags=47%, list=38%, signal=75%
GOBP_REGULATION_OF_LIPOPROTEIN_PARTICLE_CLEARANCE	GOBP_REGULATION_OF_LIPOPROTEIN_PARTICLE_CLEARANCE		18	0.247468	0.829497	0.7397	1	1	2683	tags=33%, list=14%, signal=39%
GOBP_PHOSPHATIDYLSERINE_ACYL_CHAIN_REMODELING	GOBP_PHOSPHATIDYLSERINE_ACYL_CHAIN_REMODELING		20	0.319162	0.829272	0.744275	1	1	6757	tags=55%, list=35%, signal=84%
GOBP_RESPONSE_TO_METAL_ION	GOBP_RESPONSE_TO_METAL_ION		340	0.16081	0.828844	0.908146	1	1	6432	tags=38%, list=33%, signal=56%
GOBP_RESPONSE_TO_KETONE	GOBP_RESPONSE_TO_KETONE		190	0.166621	0.828791	0.829314	1	1	5686	tags=36%, list=29%, signal=50%
GOBP_REGULATION_OF_LIPID_TRANSPORT	GOBP_REGULATION_OF_LIPID_TRANSPORT		135	0.192833	0.828277	0.804788	1	1	4038	tags=28%, list=21%, signal=35%
GOBP_NEGATIVE_REGULATION_OF_CALCIUM_ION_TRANSPORT_INTO_CYTOSOL	GOBP_NEGATIVE_REGULATION_OF_CALCIUM_ION_TRANSPORT_INTO_CYTOSOL		15	0.243707	0.828048	0.731261	1	1	438	tags=13%, list=2%, signal=14%
GOBP_REGULATION_OF_PHOSPHOLIPID_METABOLIC_PROCESS	GOBP_REGULATION_OF_PHOSPHOLIPID_METABOLIC_PROCESS		35	0.212277	0.827953	0.740458	1	1	6188	tags=43%, list=32%, signal=63%
GOBP_CHROMOSOME_ORGANIZATION_INVOLVED_IN_MEIOTIC_CELL_CYCLE	GOBP_CHROMOSOME_ORGANIZATION_INVOLVED_IN_MEIOTIC_CELL_CYCLE		54	0.222059	0.82781	0.640657	1	1	6083	tags=41%, list=31%, signal=59%
GOBP_MANGANESE_ION_TRANSPORT	GOBP_MANGANESE_ION_TRANSPORT		15	0.276048	0.827797	0.701923	1	1	5380	tags=40%, list=28%, signal=55%
GOBP_NEURAL_TUBE_FORMATION	GOBP_NEURAL_TUBE_FORMATION		96	0.19799	0.827735	0.675676	1	1	4080	tags=28%, list=21%, signal=35%
GOBP_DETECTION_OF_LIGHT_STIMULUS	GOBP_DETECTION_OF_LIGHT_STIMULUS		73	0.251263	0.827169	0.763359	1	1	9656	tags=67%, list=50%, signal=133%
GOBP_MICROTUBULE_BASED_TRANSPORT	GOBP_MICROTUBULE_BASED_TRANSPORT		177	0.170961	0.826028	0.770916	1	1	3350	tags=23%, list=17%, signal=27%
GOBP_NUCLEOTIDE_TRANSMEMBRANE_TRANSPORT	GOBP_NUCLEOTIDE_TRANSMEMBRANE_TRANSPORT		16	0.274776	0.825876	0.687764	1	1	3413	tags=31%, list=18%, signal=38%
GOBP_REGULATION_OF_PHOSPHOLIPID_BIOSYNTHETIC_PROCESS	GOBP_REGULATION_OF_PHOSPHOLIPID_BIOSYNTHETIC_PROCESS		16	0.269869	0.825745	0.706667	1	1	8325	tags=69%, list=43%, signal=120%
GOBP_REGULATION_OF_NEUROTRANSMITTER_LEVELS	GOBP_REGULATION_OF_NEUROTRANSMITTER_LEVELS		204	0.212274	0.825703	0.741935	1	1	7751	tags=54%, list=40%, signal=89%
GOBP_SIGNAL_TRANSDUCTION_IN_ABSENCE_OF_LIGAND	GOBP_SIGNAL_TRANSDUCTION_IN_ABSENCE_OF_LIGAND		66	0.196532	0.825446	0.75188	1	1	2617	tags=23%, list=13%, signal=26%
GOBP_NEGATIVE_REGULATION_OF_RESPONSE_TO_WOUNDING	GOBP_NEGATIVE_REGULATION_OF_RESPONSE_TO_WOUNDING		85	0.230895	0.824808	0.731939	1	1	7897	tags=53%, list=41%, signal=89%
GOBP_HIPPOCAMPUS_DEVELOPMENT	GOBP_HIPPOCAMPUS_DEVELOPMENT		72	0.189972	0.823946	0.838938	1	1	5988	tags=39%, list=31%, signal=56%
GOBP_REGULATION_OF_COAGULATION	GOBP_REGULATION_OF_COAGULATION		70	0.241181	0.823856	0.662835	1	1	3753	tags=31%, list=19%, signal=39%
GOBP_POSITIVE_REGULATION_OF_CELL_CYCLE_ARREST	GOBP_POSITIVE_REGULATION_OF_CELL_CYCLE_ARREST		78	0.206233	0.823806	0.66129	1	1	5179	tags=36%, list=27%, signal=49%
GOBP_NEGATIVE_REGULATION_OF_STRIATED_MUSCLE_CELL_DIFFERENTIATION	GOBP_NEGATIVE_REGULATION_OF_STRIATED_MUSCLE_CELL_DIFFERENTIATION		32	0.250158	0.823273	0.754253	1	1	6228	tags=47%, list=32%, signal=69%
GOBP_POSTSYNAPTIC_SPECIALIZATION_ORGANIZATION	GOBP_POSTSYNAPTIC_SPECIALIZATION_ORGANIZATION		31	0.257132	0.822518	0.736641	1	1	7897	tags=61%, list=41%, signal=103%
GOBP_NEGATIVE_REGULATION_OF_NEURON_APOPTOTIC_PROCESS	GOBP_NEGATIVE_REGULATION_OF_NEURON_APOPTOTIC_PROCESS		130	0.178591	0.822127	0.834601	1	1	5893	tags=38%, list=30%, signal=55%
GOBP_REGULATION_OF_BLOOD_PRESSURE	GOBP_REGULATION_OF_BLOOD_PRESSURE		171	0.227942	0.821857	0.75048	1	1	7259	tags=51%, list=37%, signal=81%
GOBP_ESTABLISHMENT_OF_EPITHELIAL_CELL_APICAL_BASAL_POLARITY	GOBP_ESTABLISHMENT_OF_EPITHELIAL_CELL_APICAL_BASAL_POLARITY		15	0.271369	0.821819	0.728916	1	1	3203	tags=40%, list=16%, signal=48%
GOBP_OSSIFICATION	GOBP_OSSIFICATION		370	0.166535	0.82124	0.889286	1	1	7193	tags=43%, list=37%, signal=67%
GOBP_TRIGLYCERIDE_METABOLIC_PROCESS	GOBP_TRIGLYCERIDE_METABOLIC_PROCESS		102	0.221608	0.820522	0.76306	1	1	7562	tags=55%, list=39%, signal=89%
GOBP_SPERMATID_DIFFERENTIATION	GOBP_SPERMATID_DIFFERENTIATION		144	0.205267	0.820514	0.820416	1	1	9027	tags=56%, list=46%, signal=104%
GOBP_HISTONE_H2A_MONOUBIQUITINATION	GOBP_HISTONE_H2A_MONOUBIQUITINATION		17	0.302456	0.820106	0.710472	1	1	937	tags=18%, list=5%, signal=19%
GOBP_RESPONSE_TO_DOPAMINE	GOBP_RESPONSE_TO_DOPAMINE		83	0.237932	0.820031	0.740602	1	1	7099	tags=51%, list=36%, signal=79%
GOBP_DETECTION_OF_STIMULUS_INVOLVED_IN_SENSORY_PERCEPTION_OF_PAIN	GOBP_DETECTION_OF_STIMULUS_INVOLVED_IN_SENSORY_PERCEPTION_OF_PAIN		23	0.287567	0.819791	0.756757	1	1	8744	tags=70%, list=45%, signal=126%
GOBP_REGULATION_OF_PEPTIDYL_THREONINE_PHOSPHORYLATION	GOBP_REGULATION_OF_PEPTIDYL_THREONINE_PHOSPHORYLATION		45	0.213648	0.819699	0.798113	1	1	1677	tags=20%, list=9%, signal=22%
GOBP_DEFENSE_RESPONSE_TO_FUNGUS	GOBP_DEFENSE_RESPONSE_TO_FUNGUS		36	0.274919	0.81966	0.684314	1	1	7528	tags=58%, list=39%, signal=95%
GOBP_NON_MOTILE_CILIUM_ASSEMBLY	GOBP_NON_MOTILE_CILIUM_ASSEMBLY		51	0.225541	0.81966	0.694391	1	1	1613	tags=18%, list=8%, signal=19%
GOBP_NEGATIVE_REGULATION_OF_TUMOR_NECROSIS_FACTOR_MEDIATED_SIGNALING_PATHWAY	GOBP_NEGATIVE_REGULATION_OF_TUMOR_NECROSIS_FACTOR_MEDIATED_SIGNALING_PATHWAY		18	0.256623	0.819657	0.725296	1	1	4464	tags=39%, list=23%, signal=50%
GOBP_INTESTINAL_LIPID_ABSORPTION	GOBP_INTESTINAL_LIPID_ABSORPTION		19	0.298151	0.818904	0.713726	1	1	7271	tags=58%, list=37%, signal=92%
GOBP_REGULATION_OF_ATPASE_ACTIVITY	GOBP_REGULATION_OF_ATPASE_ACTIVITY		78	0.208544	0.81816	0.707317	1	1	3177	tags=24%, list=16%, signal=29%
GOBP_DIGESTIVE_SYSTEM_PROCESS	GOBP_DIGESTIVE_SYSTEM_PROCESS		96	0.237596	0.818091	0.775862	1	1	9134	tags=64%, list=47%, signal=119%
GOBP_NOREPINEPHRINE_TRANSPORT	GOBP_NOREPINEPHRINE_TRANSPORT		24	0.314902	0.817909	0.732177	1	1	5801	tags=50%, list=30%, signal=71%
GOBP_MULTI_MULTICELLULAR_ORGANISM_PROCESS	GOBP_MULTI_MULTICELLULAR_ORGANISM_PROCESS		197	0.19017	0.816982	0.83054	1	1	4912	tags=33%, list=25%, signal=44%
GOBP_REGULATION_OF_SKELETAL_MUSCLE_TISSUE_DEVELOPMENT	GOBP_REGULATION_OF_SKELETAL_MUSCLE_TISSUE_DEVELOPMENT		24	0.256638	0.816724	0.752399	1	1	3790	tags=33%, list=19%, signal=41%
GOBP_GLIAL_CELL_DIFFERENTIATION	GOBP_GLIAL_CELL_DIFFERENTIATION		206	0.190052	0.816645	0.809872	1	1	4112	tags=31%, list=21%, signal=38%
GOBP_PYRIMIDINE_NUCLEOSIDE_TRIPHOSPHATE_BIOSYNTHETIC_PROCESS	GOBP_PYRIMIDINE_NUCLEOSIDE_TRIPHOSPHATE_BIOSYNTHETIC_PROCESS		17	0.316387	0.816596	0.643777	1	1	4809	tags=29%, list=25%, signal=39%
GOBP_NEGATIVE_REGULATION_OF_AXON_EXTENSION	GOBP_NEGATIVE_REGULATION_OF_AXON_EXTENSION		42	0.250744	0.816493	0.737037	1	1	2927	tags=33%, list=15%, signal=39%
GOBP_RHYTHMIC_PROCESS	GOBP_RHYTHMIC_PROCESS		290	0.160677	0.816092	0.886655	1	1	4963	tags=31%, list=26%, signal=41%
GOBP_INTESTINAL_ABSORPTION	GOBP_INTESTINAL_ABSORPTION		39	0.243227	0.815863	0.75534	1	1	7667	tags=51%, list=39%, signal=84%
GOBP_POSITIVE_REGULATION_OF_SKELETAL_MUSCLE_TISSUE_DEVELOPMENT	GOBP_POSITIVE_REGULATION_OF_SKELETAL_MUSCLE_TISSUE_DEVELOPMENT		18	0.258227	0.815238	0.731286	1	1	3790	tags=33%, list=19%, signal=41%
GOBP_PHOSPHOLIPID_CATABOLIC_PROCESS	GOBP_PHOSPHOLIPID_CATABOLIC_PROCESS		48	0.220919	0.815126	0.766537	1	1	6757	tags=48%, list=35%, signal=73%
GOBP_PHOTOPERIODISM	GOBP_PHOTOPERIODISM		31	0.227415	0.814845	0.712598	1	1	3502	tags=29%, list=18%, signal=35%
GOBP_NEGATIVE_REGULATION_OF_SYNAPTIC_TRANSMISSION	GOBP_NEGATIVE_REGULATION_OF_SYNAPTIC_TRANSMISSION		62	0.218938	0.814464	0.786765	1	1	8191	tags=58%, list=42%, signal=100%
GOBP_POSITIVE_REGULATION_OF_EXTRACELLULAR_MATRIX_ORGANIZATION	GOBP_POSITIVE_REGULATION_OF_EXTRACELLULAR_MATRIX_ORGANIZATION		20	0.247478	0.814431	0.750473	1	1	3090	tags=30%, list=16%, signal=36%
GOBP_NEGATIVE_REGULATION_OF_CELL_MATRIX_ADHESION	GOBP_NEGATIVE_REGULATION_OF_CELL_MATRIX_ADHESION		36	0.218577	0.81418	0.7853	1	1	8793	tags=58%, list=45%, signal=106%
GOBP_PSEUDOPODIUM_ORGANIZATION	GOBP_PSEUDOPODIUM_ORGANIZATION		15	0.306194	0.813987	0.719626	1	1	3125	tags=33%, list=16%, signal=40%
GOBP_ATP_TRANSPORT	GOBP_ATP_TRANSPORT		17	0.251098	0.813532	0.748	1	1	9071	tags=59%, list=47%, signal=110%
GOBP_NOSE_DEVELOPMENT	GOBP_NOSE_DEVELOPMENT		15	0.279699	0.813035	0.748148	1	1	7399	tags=67%, list=38%, signal=107%
GOBP_VENTRICULAR_CARDIAC_MUSCLE_CELL_MEMBRANE_REPOLARIZATION	GOBP_VENTRICULAR_CARDIAC_MUSCLE_CELL_MEMBRANE_REPOLARIZATION		23	0.303829	0.81289	0.703985	1	1	3097	tags=39%, list=16%, signal=46%
GOBP_NEGATIVE_REGULATION_OF_LIPID_BIOSYNTHETIC_PROCESS	GOBP_NEGATIVE_REGULATION_OF_LIPID_BIOSYNTHETIC_PROCESS		50	0.202492	0.811697	0.814672	1	1	6319	tags=42%, list=32%, signal=62%
GOBP_PROTEIN_KINASE_C_ACTIVATING_G_PROTEIN_COUPLED_RECEPTOR_SIGNALING_PATHWAY	GOBP_PROTEIN_KINASE_C_ACTIVATING_G_PROTEIN_COUPLED_RECEPTOR_SIGNALING_PATHWAY		28	0.258667	0.811261	0.726916	1	1	4433	tags=32%, list=23%, signal=42%
GOBP_DEVELOPMENT_OF_PRIMARY_FEMALE_SEXUAL_CHARACTERISTICS	GOBP_DEVELOPMENT_OF_PRIMARY_FEMALE_SEXUAL_CHARACTERISTICS		96	0.173542	0.811232	0.817308	1	1	5695	tags=34%, list=29%, signal=48%
GOBP_PRESYNAPTIC_ENDOCYTOSIS	GOBP_PRESYNAPTIC_ENDOCYTOSIS		58	0.19802	0.809475	0.788909	1	1	934	tags=16%, list=5%, signal=16%
GOBP_ENDOCRINE_HORMONE_SECRETION	GOBP_ENDOCRINE_HORMONE_SECRETION		43	0.24224	0.809438	0.736328	1	1	3370	tags=30%, list=17%, signal=36%
GOBP_EOSINOPHIL_CHEMOTAXIS	GOBP_EOSINOPHIL_CHEMOTAXIS		18	0.303682	0.80918	0.724954	1	1	8926	tags=67%, list=46%, signal=123%
GOBP_NEGATIVE_REGULATION_OF_BLOOD_VESSEL_ENDOTHELIAL_CELL_MIGRATION	GOBP_NEGATIVE_REGULATION_OF_BLOOD_VESSEL_ENDOTHELIAL_CELL_MIGRATION		35	0.207831	0.808258	0.761553	1	1	3476	tags=26%, list=18%, signal=31%
GOBP_OVULATION_CYCLE	GOBP_OVULATION_CYCLE		62	0.216182	0.808175	0.794727	1	1	7423	tags=50%, list=38%, signal=81%
GOBP_PROTEIN_LIPID_COMPLEX_SUBUNIT_ORGANIZATION	GOBP_PROTEIN_LIPID_COMPLEX_SUBUNIT_ORGANIZATION		54	0.240742	0.807935	0.733333	1	1	4190	tags=37%, list=22%, signal=47%
GOBP_CRISTAE_FORMATION	GOBP_CRISTAE_FORMATION		16	0.306593	0.807734	0.675214	1	1	565	tags=19%, list=3%, signal=19%
GOBP_FEMALE_SEX_DIFFERENTIATION	GOBP_FEMALE_SEX_DIFFERENTIATION		110	0.178795	0.807353	0.821705	1	1	5695	tags=35%, list=29%, signal=49%
GOBP_NEGATIVE_REGULATION_OF_CALCIUM_ION_TRANSPORT	GOBP_NEGATIVE_REGULATION_OF_CALCIUM_ION_TRANSPORT		53	0.209049	0.807337	0.813333	1	1	841	tags=15%, list=4%, signal=16%
GOBP_BLOOD_VESSEL_ENDOTHELIAL_CELL_MIGRATION	GOBP_BLOOD_VESSEL_ENDOTHELIAL_CELL_MIGRATION		111	0.173016	0.806979	0.755515	1	1	3476	tags=27%, list=18%, signal=33%
GOBP_RESPONSE_TO_AXON_INJURY	GOBP_RESPONSE_TO_AXON_INJURY		72	0.196094	0.806933	0.854512	1	1	2862	tags=24%, list=15%, signal=28%
GOBP_EXTRACELLULAR_MATRIX_DISASSEMBLY	GOBP_EXTRACELLULAR_MATRIX_DISASSEMBLY		77	0.235204	0.805278	0.774	1	1	6294	tags=47%, list=32%, signal=69%
GOBP_MUSCLE_SYSTEM_PROCESS	GOBP_MUSCLE_SYSTEM_PROCESS		418	0.193172	0.805172	0.793621	1	1	5380	tags=36%, list=28%, signal=49%
GOBP_NEGATIVE_REGULATION_OF_PLASMA_MEMBRANE_BOUNDED_CELL_PROJECTION_ASSEMBLY	GOBP_NEGATIVE_REGULATION_OF_PLASMA_MEMBRANE_BOUNDED_CELL_PROJECTION_ASSEMBLY		28	0.225494	0.805149	0.731939	1	1	1682	tags=18%, list=9%, signal=20%
GOBP_RESPONSE_TO_COCAINE	GOBP_RESPONSE_TO_COCAINE		42	0.226214	0.805029	0.81391	1	1	8630	tags=57%, list=44%, signal=102%
GOBP_VASCULOGENESIS	GOBP_VASCULOGENESIS		76	0.191821	0.804937	0.765233	1	1	4262	tags=33%, list=22%, signal=42%
GOBP_REGULATION_OF_ENDOCRINE_PROCESS	GOBP_REGULATION_OF_ENDOCRINE_PROCESS		34	0.254954	0.804719	0.751938	1	1	3370	tags=29%, list=17%, signal=36%
GOBP_CELLULAR_RESPONSE_TO_ESTROGEN_STIMULUS	GOBP_CELLULAR_RESPONSE_TO_ESTROGEN_STIMULUS		15	0.281122	0.804716	0.699219	1	1	7976	tags=60%, list=41%, signal=102%
GOBP_POSITIVE_REGULATION_OF_DNA_REPLICATION	GOBP_POSITIVE_REGULATION_OF_DNA_REPLICATION		36	0.238984	0.803945	0.648352	1	1	1967	tags=19%, list=10%, signal=22%
GOBP_NEGATIVE_REGULATION_OF_ION_TRANSPORT	GOBP_NEGATIVE_REGULATION_OF_ION_TRANSPORT		280	0.165405	0.803773	0.903166	1	1	4530	tags=28%, list=23%, signal=35%
GOBP_CELLULAR_GLUCOSE_HOMEOSTASIS	GOBP_CELLULAR_GLUCOSE_HOMEOSTASIS		133	0.167783	0.803634	0.880295	1	1	3387	tags=25%, list=17%, signal=30%
GOBP_NEGATIVE_REGULATION_OF_ESTABLISHMENT_OF_PROTEIN_LOCALIZATION	GOBP_NEGATIVE_REGULATION_OF_ESTABLISHMENT_OF_PROTEIN_LOCALIZATION		113	0.159376	0.803313	0.84261	1	1	4448	tags=27%, list=23%, signal=34%
GOBP_RESPONSE_TO_ORGANOPHOSPHORUS	GOBP_RESPONSE_TO_ORGANOPHOSPHORUS		129	0.190669	0.80306	0.805147	1	1	7357	tags=47%, list=38%, signal=76%
GOBP_HORMONE_BIOSYNTHETIC_PROCESS	GOBP_HORMONE_BIOSYNTHETIC_PROCESS		66	0.223267	0.802795	0.763206	1	1	7963	tags=53%, list=41%, signal=89%
GOBP_SCHWANN_CELL_DEVELOPMENT	GOBP_SCHWANN_CELL_DEVELOPMENT		28	0.252822	0.802722	0.791985	1	1	8804	tags=68%, list=45%, signal=124%
GOBP_REGULATION_OF_TRANSCRIPTION_INVOLVED_IN_G1_S_TRANSITION_OF_MITOTIC_CELL_CYCLE	GOBP_REGULATION_OF_TRANSCRIPTION_INVOLVED_IN_G1_S_TRANSITION_OF_MITOTIC_CELL_CYCLE		34	0.284141	0.802153	0.590022	1	1	955	tags=18%, list=5%, signal=19%
GOBP_RESPONSE_TO_SALT_STRESS	GOBP_RESPONSE_TO_SALT_STRESS		24	0.225524	0.801915	0.731076	1	1	3042	tags=25%, list=16%, signal=30%
GOBP_AORTA_MORPHOGENESIS	GOBP_AORTA_MORPHOGENESIS		29	0.282309	0.801437	0.742701	1	1	8877	tags=66%, list=46%, signal=120%
GOBP_CELL_CELL_RECOGNITION	GOBP_CELL_CELL_RECOGNITION		79	0.206319	0.801183	0.800384	1	1	6853	tags=44%, list=35%, signal=68%
GOBP_REGULATION_OF_NERVOUS_SYSTEM_DEVELOPMENT	GOBP_REGULATION_OF_NERVOUS_SYSTEM_DEVELOPMENT		410	0.173389	0.800966	0.87344	1	1	6123	tags=39%, list=31%, signal=55%
GOBP_RESPONSE_TO_CAMP	GOBP_RESPONSE_TO_CAMP		92	0.204071	0.800318	0.776801	1	1	7357	tags=49%, list=38%, signal=78%
GOBP_AMINOGLYCAN_METABOLIC_PROCESS	GOBP_AMINOGLYCAN_METABOLIC_PROCESS		170	0.193858	0.799939	0.836996	1	1	5863	tags=39%, list=30%, signal=55%
GOBP_REGULATION_OF_SYNAPSE_STRUCTURE_OR_ACTIVITY	GOBP_REGULATION_OF_SYNAPSE_STRUCTURE_OR_ACTIVITY		210	0.182506	0.799837	0.844607	1	1	7469	tags=48%, list=38%, signal=77%
GOBP_THYROID_HORMONE_GENERATION	GOBP_THYROID_HORMONE_GENERATION		21	0.2942	0.798647	0.771429	1	1	7851	tags=62%, list=40%, signal=104%
GOBP_POSITIVE_REGULATION_OF_GLYCOGEN_METABOLIC_PROCESS	GOBP_POSITIVE_REGULATION_OF_GLYCOGEN_METABOLIC_PROCESS		18	0.251006	0.798291	0.745794	1	1	1521	tags=22%, list=8%, signal=24%
GOBP_POSITIVE_REGULATION_OF_PEPTIDE_SECRETION	GOBP_POSITIVE_REGULATION_OF_PEPTIDE_SECRETION		147	0.184636	0.79781	0.854991	1	1	4282	tags=30%, list=22%, signal=38%
GOBP_REGULATION_OF_AXONOGENESIS	GOBP_REGULATION_OF_AXONOGENESIS		149	0.201195	0.797697	0.797774	1	1	5533	tags=40%, list=28%, signal=55%
GOBP_TISSUE_HOMEOSTASIS	GOBP_TISSUE_HOMEOSTASIS		251	0.179864	0.796502	0.912477	1	1	5712	tags=36%, list=29%, signal=50%
GOBP_POSITIVE_REGULATION_OF_PATHWAY_RESTRICTED_SMAD_PROTEIN_PHOSPHORYLATION	GOBP_POSITIVE_REGULATION_OF_PATHWAY_RESTRICTED_SMAD_PROTEIN_PHOSPHORYLATION		47	0.226655	0.796484	0.818981	1	1	8161	tags=55%, list=42%, signal=95%
GOBP_RESPONSE_TO_ZINC_ION	GOBP_RESPONSE_TO_ZINC_ION		55	0.214121	0.796025	0.816092	1	1	8424	tags=56%, list=43%, signal=99%
GOBP_CELLULAR_RESPONSE_TO_NUTRIENT	GOBP_CELLULAR_RESPONSE_TO_NUTRIENT		41	0.223361	0.795878	0.810247	1	1	3874	tags=29%, list=20%, signal=36%
GOBP_REGULATION_OF_RYANODINE_SENSITIVE_CALCIUM_RELEASE_CHANNEL_ACTIVITY	GOBP_REGULATION_OF_RYANODINE_SENSITIVE_CALCIUM_RELEASE_CHANNEL_ACTIVITY		24	0.238452	0.795436	0.797323	1	1	8352	tags=58%, list=43%, signal=102%
GOBP_ACTIVIN_RECEPTOR_SIGNALING_PATHWAY	GOBP_ACTIVIN_RECEPTOR_SIGNALING_PATHWAY		41	0.212787	0.795353	0.80705	1	1	4840	tags=37%, list=25%, signal=49%
GOBP_SPERM_AXONEME_ASSEMBLY	GOBP_SPERM_AXONEME_ASSEMBLY		20	0.272007	0.794952	0.723658	1	1	10422	tags=75%, list=54%, signal=161%
GOBP_LUNG_ALVEOLUS_DEVELOPMENT	GOBP_LUNG_ALVEOLUS_DEVELOPMENT		38	0.243161	0.794697	0.805293	1	1	5705	tags=39%, list=29%, signal=56%
GOBP_PROTEIN_LOCALIZATION_TO_POSTSYNAPSE	GOBP_PROTEIN_LOCALIZATION_TO_POSTSYNAPSE		43	0.229695	0.794356	0.761364	1	1	8596	tags=60%, list=44%, signal=108%
GOBP_NEGATIVE_REGULATION_OF_VASCULAR_PERMEABILITY	GOBP_NEGATIVE_REGULATION_OF_VASCULAR_PERMEABILITY		16	0.278666	0.793854	0.759766	1	1	5383	tags=38%, list=28%, signal=52%
GOBP_FOREBRAIN_CELL_MIGRATION	GOBP_FOREBRAIN_CELL_MIGRATION		51	0.201812	0.793423	0.831502	1	1	5584	tags=41%, list=29%, signal=58%
GOBP_REGULATION_OF_OXIDATIVE_PHOSPHORYLATION	GOBP_REGULATION_OF_OXIDATIVE_PHOSPHORYLATION		21	0.230317	0.793341	0.75	1	1	5134	tags=33%, list=26%, signal=45%
GOBP_POSITIVE_REGULATION_OF_WOUND_HEALING	GOBP_POSITIVE_REGULATION_OF_WOUND_HEALING		55	0.208219	0.793093	0.785171	1	1	7351	tags=47%, list=38%, signal=76%
GOBP_POSITIVE_REGULATION_OF_HEART_GROWTH	GOBP_POSITIVE_REGULATION_OF_HEART_GROWTH		35	0.237601	0.792894	0.800353	1	1	9526	tags=66%, list=49%, signal=128%
GOBP_RENAL_SYSTEM_PROCESS_INVOLVED_IN_REGULATION_OF_SYSTEMIC_ARTERIAL_BLOOD_PRESSURE	GOBP_RENAL_SYSTEM_PROCESS_INVOLVED_IN_REGULATION_OF_SYSTEMIC_ARTERIAL_BLOOD_PRESSURE		23	0.292868	0.792629	0.75	1	1	9478	tags=74%, list=49%, signal=144%
GOBP_ENDOCRINE_PANCREAS_DEVELOPMENT	GOBP_ENDOCRINE_PANCREAS_DEVELOPMENT		44	0.229655	0.791986	0.791815	1	1	6931	tags=52%, list=36%, signal=81%
GOBP_CELL_MIGRATION_IN_HINDBRAIN	GOBP_CELL_MIGRATION_IN_HINDBRAIN		15	0.283517	0.791965	0.767442	1	1	8745	tags=67%, list=45%, signal=121%
GOBP_POSITIVE_REGULATION_OF_NEURAL_PRECURSOR_CELL_PROLIFERATION	GOBP_POSITIVE_REGULATION_OF_NEURAL_PRECURSOR_CELL_PROLIFERATION		49	0.22711	0.791918	0.791815	1	1	6435	tags=45%, list=33%, signal=67%
GOBP_SERINE_PHOSPHORYLATION_OF_STAT_PROTEIN	GOBP_SERINE_PHOSPHORYLATION_OF_STAT_PROTEIN		26	0.25062	0.791459	0.740187	1	1	9893	tags=69%, list=51%, signal=141%
GOBP_NEGATIVE_REGULATION_OF_CELL_DIVISION	GOBP_NEGATIVE_REGULATION_OF_CELL_DIVISION		16	0.28757	0.79126	0.694561	1	1	8970	tags=63%, list=46%, signal=116%
GOBP_POSITIVE_REGULATION_OF_CELLULAR_CARBOHYDRATE_METABOLIC_PROCESS	GOBP_POSITIVE_REGULATION_OF_CELLULAR_CARBOHYDRATE_METABOLIC_PROCESS		51	0.189334	0.790795	0.816822	1	1	937	tags=14%, list=5%, signal=14%
GOBP_NEGATIVE_REGULATION_OF_CELLULAR_PROTEIN_CATABOLIC_PROCESS	GOBP_NEGATIVE_REGULATION_OF_CELLULAR_PROTEIN_CATABOLIC_PROCESS		70	0.187326	0.790236	0.788423	1	1	3270	tags=23%, list=17%, signal=27%
GOBP_POSITIVE_REGULATION_OF_NON_CANONICAL_WNT_SIGNALING_PATHWAY	GOBP_POSITIVE_REGULATION_OF_NON_CANONICAL_WNT_SIGNALING_PATHWAY		15	0.276275	0.790228	0.751434	1	1	2794	tags=33%, list=14%, signal=39%
GOBP_MITOCHONDRION_MORPHOGENESIS	GOBP_MITOCHONDRION_MORPHOGENESIS		18	0.302874	0.789986	0.721757	1	1	534	tags=17%, list=3%, signal=17%
GOBP_POSITIVE_REGULATION_OF_SIGNAL_TRANSDUCTION_BY_P53_CLASS_MEDIATOR	GOBP_POSITIVE_REGULATION_OF_SIGNAL_TRANSDUCTION_BY_P53_CLASS_MEDIATOR		22	0.250944	0.789849	0.739216	1	1	2861	tags=27%, list=15%, signal=32%
GOBP_DIVALENT_INORGANIC_CATION_HOMEOSTASIS	GOBP_DIVALENT_INORGANIC_CATION_HOMEOSTASIS		482	0.171858	0.789788	0.902857	1	1	6541	tags=40%, list=34%, signal=59%
GOBP_SCHWANN_CELL_DIFFERENTIATION	GOBP_SCHWANN_CELL_DIFFERENTIATION		36	0.233146	0.789691	0.817844	1	1	8804	tags=61%, list=45%, signal=111%
GOBP_BRANCHING_INVOLVED_IN_SALIVARY_GLAND_MORPHOGENESIS	GOBP_BRANCHING_INVOLVED_IN_SALIVARY_GLAND_MORPHOGENESIS		20	0.280903	0.789363	0.801498	1	1	9251	tags=70%, list=48%, signal=133%
GOBP_RESPONSE_TO_ELECTRICAL_STIMULUS	GOBP_RESPONSE_TO_ELECTRICAL_STIMULUS		37	0.215786	0.789263	0.758157	1	1	5471	tags=41%, list=28%, signal=56%
GOBP_CHOLESTEROL_EFFLUX	GOBP_CHOLESTEROL_EFFLUX		50	0.22849	0.788789	0.795956	1	1	4709	tags=38%, list=24%, signal=50%
GOBP_REGULATION_OF_VESICLE_FUSION	GOBP_REGULATION_OF_VESICLE_FUSION		22	0.218868	0.788322	0.815466	1	1	7636	tags=55%, list=39%, signal=90%
GOBP_REGULATION_OF_CARDIAC_CONDUCTION	GOBP_REGULATION_OF_CARDIAC_CONDUCTION		55	0.228652	0.788296	0.773234	1	1	7760	tags=55%, list=40%, signal=90%
GOBP_NEGATIVE_REGULATION_OF_ANION_TRANSPORT	GOBP_NEGATIVE_REGULATION_OF_ANION_TRANSPORT		187	0.163556	0.787239	0.932961	1	1	4530	tags=28%, list=23%, signal=37%
GOBP_CYCLIC_NUCLEOTIDE_METABOLIC_PROCESS	GOBP_CYCLIC_NUCLEOTIDE_METABOLIC_PROCESS		37	0.241014	0.786999	0.791667	1	1	6033	tags=43%, list=31%, signal=63%
GOBP_CEREBELLAR_PURKINJE_CELL_LAYER_DEVELOPMENT	GOBP_CEREBELLAR_PURKINJE_CELL_LAYER_DEVELOPMENT		21	0.23493	0.786302	0.829268	1	1	5152	tags=38%, list=26%, signal=52%
GOBP_MOTOR_NEURON_AXON_GUIDANCE	GOBP_MOTOR_NEURON_AXON_GUIDANCE		29	0.238079	0.785886	0.798535	1	1	7714	tags=55%, list=40%, signal=91%
GOBP_ANIMAL_ORGAN_REGENERATION	GOBP_ANIMAL_ORGAN_REGENERATION		72	0.177462	0.785849	0.812379	1	1	4980	tags=31%, list=26%, signal=41%
GOBP_ORGANIC_HYDROXY_COMPOUND_TRANSPORT	GOBP_ORGANIC_HYDROXY_COMPOUND_TRANSPORT		250	0.207173	0.785772	0.82397	1	1	8632	tags=57%, list=44%, signal=101%
GOBP_CELL_DIFFERENTIATION_INVOLVED_IN_KIDNEY_DEVELOPMENT	GOBP_CELL_DIFFERENTIATION_INVOLVED_IN_KIDNEY_DEVELOPMENT		58	0.239112	0.785734	0.777778	1	1	7110	tags=53%, list=37%, signal=84%
GOBP_REGULATION_OF_CELL_CYCLE_ARREST	GOBP_REGULATION_OF_CELL_CYCLE_ARREST		104	0.188134	0.785731	0.730924	1	1	4112	tags=28%, list=21%, signal=35%
GOBP_ADENYLATE_CYCLASE_INHIBITING_G_PROTEIN_COUPLED_RECEPTOR_SIGNALING_PATHWAY	GOBP_ADENYLATE_CYCLASE_INHIBITING_G_PROTEIN_COUPLED_RECEPTOR_SIGNALING_PATHWAY		83	0.239827	0.785712	0.745731	1	1	5448	tags=42%, list=28%, signal=58%
GOBP_REGULATION_OF_POSTSYNAPTIC_MEMBRANE_NEUROTRANSMITTER_RECEPTOR_LEVELS	GOBP_REGULATION_OF_POSTSYNAPTIC_MEMBRANE_NEUROTRANSMITTER_RECEPTOR_LEVELS		58	0.205674	0.785542	0.809612	1	1	5812	tags=40%, list=30%, signal=56%
GOBP_POSITIVE_REGULATION_OF_ACTIN_FILAMENT_BUNDLE_ASSEMBLY	GOBP_POSITIVE_REGULATION_OF_ACTIN_FILAMENT_BUNDLE_ASSEMBLY		60	0.18031	0.785354	0.851521	1	1	4452	tags=32%, list=23%, signal=41%
GOBP_NEURON_PROJECTION_ORGANIZATION	GOBP_NEURON_PROJECTION_ORGANIZATION		89	0.170852	0.785349	0.850909	1	1	5122	tags=34%, list=26%, signal=46%
GOBP_MIDBRAIN_DEVELOPMENT	GOBP_MIDBRAIN_DEVELOPMENT		81	0.175533	0.785034	0.890223	1	1	7455	tags=46%, list=38%, signal=74%
GOBP_SYNAPTIC_VESICLE_RECYCLING	GOBP_SYNAPTIC_VESICLE_RECYCLING		71	0.184521	0.78484	0.844365	1	1	5798	tags=38%, list=30%, signal=54%
GOBP_DENDRITE_MORPHOGENESIS	GOBP_DENDRITE_MORPHOGENESIS		137	0.172984	0.783892	0.828671	1	1	5310	tags=35%, list=27%, signal=48%
GOBP_AMINE_CATABOLIC_PROCESS	GOBP_AMINE_CATABOLIC_PROCESS		28	0.245783	0.783587	0.783985	1	1	6737	tags=50%, list=35%, signal=76%
GOBP_NEGATIVE_REGULATION_OF_WOUND_HEALING	GOBP_NEGATIVE_REGULATION_OF_WOUND_HEALING		69	0.220738	0.783127	0.775472	1	1	7862	tags=52%, list=40%, signal=87%
GOBP_GLUCAN_BIOSYNTHETIC_PROCESS	GOBP_GLUCAN_BIOSYNTHETIC_PROCESS		45	0.201155	0.782993	0.798214	1	1	2849	tags=24%, list=15%, signal=29%
GOBP_MYOTUBE_DIFFERENTIATION	GOBP_MYOTUBE_DIFFERENTIATION		98	0.226995	0.781038	0.784499	1	1	8417	tags=56%, list=43%, signal=98%
GOBP_MYELIN_ASSEMBLY	GOBP_MYELIN_ASSEMBLY		19	0.244258	0.780739	0.760536	1	1	3761	tags=37%, list=19%, signal=46%
GOBP_REGULATION_OF_MEMBRANE_DEPOLARIZATION	GOBP_REGULATION_OF_MEMBRANE_DEPOLARIZATION		40	0.203977	0.780373	0.829787	1	1	6201	tags=40%, list=32%, signal=59%
GOBP_PURINE_CONTAINING_COMPOUND_CATABOLIC_PROCESS	GOBP_PURINE_CONTAINING_COMPOUND_CATABOLIC_PROCESS		48	0.203677	0.780185	0.754425	1	1	5218	tags=31%, list=27%, signal=43%
GOBP_ALANINE_TRANSPORT	GOBP_ALANINE_TRANSPORT		15	0.291762	0.779788	0.765918	1	1	6842	tags=47%, list=35%, signal=72%
GOBP_NEGATIVE_REGULATION_OF_OXIDOREDUCTASE_ACTIVITY	GOBP_NEGATIVE_REGULATION_OF_OXIDOREDUCTASE_ACTIVITY		23	0.23672	0.778875	0.811111	1	1	2524	tags=26%, list=13%, signal=30%
GOBP_OOGENESIS	GOBP_OOGENESIS		75	0.189898	0.778799	0.870183	1	1	8671	tags=52%, list=45%, signal=93%
GOBP_RESPONSE_TO_NUTRIENT	GOBP_RESPONSE_TO_NUTRIENT		162	0.160927	0.778775	0.933457	1	1	6052	tags=35%, list=31%, signal=50%
GOBP_REGULATION_OF_CARDIOCYTE_DIFFERENTIATION	GOBP_REGULATION_OF_CARDIOCYTE_DIFFERENTIATION		27	0.247497	0.778725	0.771062	1	1	8546	tags=67%, list=44%, signal=119%
GOBP_ASSOCIATIVE_LEARNING	GOBP_ASSOCIATIVE_LEARNING		67	0.203663	0.778719	0.851504	1	1	8413	tags=60%, list=43%, signal=105%
GOBP_OLIGOSACCHARIDE_BIOSYNTHETIC_PROCESS	GOBP_OLIGOSACCHARIDE_BIOSYNTHETIC_PROCESS		17	0.244735	0.77769	0.80916	1	1	7218	tags=47%, list=37%, signal=75%
GOBP_REGULATION_OF_RESPONSE_TO_FOOD	GOBP_REGULATION_OF_RESPONSE_TO_FOOD		19	0.273175	0.777302	0.769524	1	1	8908	tags=58%, list=46%, signal=107%
GOBP_GLUTAMINE_FAMILY_AMINO_ACID_BIOSYNTHETIC_PROCESS	GOBP_GLUTAMINE_FAMILY_AMINO_ACID_BIOSYNTHETIC_PROCESS		16	0.227383	0.776992	0.776938	1	1	1196	tags=19%, list=6%, signal=20%
GOBP_SOMITOGENESIS	GOBP_SOMITOGENESIS		64	0.225479	0.776974	0.770093	1	1	8696	tags=63%, list=45%, signal=113%
GOBP_MICROVILLUS_ORGANIZATION	GOBP_MICROVILLUS_ORGANIZATION		24	0.210874	0.776614	0.828063	1	1	4193	tags=33%, list=22%, signal=42%
GOBP_ANTEROGRADE_AXONAL_TRANSPORT	GOBP_ANTEROGRADE_AXONAL_TRANSPORT		47	0.172171	0.774709	0.856574	1	1	4717	tags=30%, list=24%, signal=39%
GOBP_ORGAN_GROWTH	GOBP_ORGAN_GROWTH		146	0.184237	0.774512	0.848168	1	1	6704	tags=47%, list=34%, signal=71%
GOBP_PATHWAY_RESTRICTED_SMAD_PROTEIN_PHOSPHORYLATION	GOBP_PATHWAY_RESTRICTED_SMAD_PROTEIN_PHOSPHORYLATION		63	0.194786	0.77407	0.859649	1	1	8161	tags=51%, list=42%, signal=87%
GOBP_FAT_SOLUBLE_VITAMIN_METABOLIC_PROCESS	GOBP_FAT_SOLUBLE_VITAMIN_METABOLIC_PROCESS		43	0.241879	0.772311	0.796875	1	1	8587	tags=58%, list=44%, signal=104%
GOBP_AMINO_ACID_BETAINE_METABOLIC_PROCESS	GOBP_AMINO_ACID_BETAINE_METABOLIC_PROCESS		16	0.241964	0.772192	0.79922	1	1	3934	tags=31%, list=20%, signal=39%
GOBP_REGULATION_OF_EXTRACELLULAR_MATRIX_ORGANIZATION	GOBP_REGULATION_OF_EXTRACELLULAR_MATRIX_ORGANIZATION		42	0.219642	0.77212	0.803089	1	1	3162	tags=29%, list=16%, signal=34%
GOBP_RESPONSE_TO_MAGNESIUM_ION	GOBP_RESPONSE_TO_MAGNESIUM_ION		18	0.284655	0.772119	0.785171	1	1	5918	tags=50%, list=30%, signal=72%
GOBP_NEGATIVE_REGULATION_OF_MICROTUBULE_POLYMERIZATION_OR_DEPOLYMERIZATION	GOBP_NEGATIVE_REGULATION_OF_MICROTUBULE_POLYMERIZATION_OR_DEPOLYMERIZATION		35	0.225423	0.771696	0.817851	1	1	9065	tags=63%, list=47%, signal=117%
GOBP_POSITIVE_REGULATION_OF_ENDOTHELIAL_CELL_CHEMOTAXIS	GOBP_POSITIVE_REGULATION_OF_ENDOTHELIAL_CELL_CHEMOTAXIS		15	0.250208	0.771136	0.819923	1	1	8278	tags=73%, list=43%, signal=128%
GOBP_REGULATION_OF_EPITHELIAL_TO_MESENCHYMAL_TRANSITION	GOBP_REGULATION_OF_EPITHELIAL_TO_MESENCHYMAL_TRANSITION		92	0.173707	0.771009	0.85413	1	1	5438	tags=36%, list=28%, signal=50%
GOBP_REGULATION_OF_HETEROTYPIC_CELL_CELL_ADHESION	GOBP_REGULATION_OF_HETEROTYPIC_CELL_CELL_ADHESION		25	0.246959	0.770899	0.791045	1	1	3587	tags=36%, list=18%, signal=44%
GOBP_SEMAPHORIN_PLEXIN_SIGNALING_PATHWAY	GOBP_SEMAPHORIN_PLEXIN_SIGNALING_PATHWAY		40	0.268576	0.770837	0.741313	1	1	5533	tags=50%, list=28%, signal=70%
GOBP_ORGANIC_HYDROXY_COMPOUND_CATABOLIC_PROCESS	GOBP_ORGANIC_HYDROXY_COMPOUND_CATABOLIC_PROCESS		71	0.200558	0.769436	0.832347	1	1	7798	tags=52%, list=40%, signal=87%
GOBP_HAIR_CELL_DIFFERENTIATION	GOBP_HAIR_CELL_DIFFERENTIATION		41	0.229676	0.769332	0.824561	1	1	7667	tags=56%, list=39%, signal=92%
GOBP_CIRCADIAN_RHYTHM	GOBP_CIRCADIAN_RHYTHM		209	0.15825	0.768923	0.894545	1	1	5851	tags=36%, list=30%, signal=51%
GOBP_GLYCOPROTEIN_BIOSYNTHETIC_PROCESS	GOBP_GLYCOPROTEIN_BIOSYNTHETIC_PROCESS		318	0.139944	0.768741	0.893458	1	1	5747	tags=31%, list=30%, signal=44%
GOBP_RESPONSE_TO_MONOSACCHARIDE	GOBP_RESPONSE_TO_MONOSACCHARIDE		181	0.15625	0.768316	0.931608	1	1	6117	tags=38%, list=31%, signal=55%
GOBP_REGULATION_OF_NEUROGENESIS	GOBP_REGULATION_OF_NEUROGENESIS		337	0.163124	0.768081	0.922535	1	1	5533	tags=35%, list=28%, signal=48%
GOBP_NEGATIVE_REGULATION_OF_TRANSFORMING_GROWTH_FACTOR_BETA_RECEPTOR_SIGNALING_PATHWAY	GOBP_NEGATIVE_REGULATION_OF_TRANSFORMING_GROWTH_FACTOR_BETA_RECEPTOR_SIGNALING_PATHWAY		80	0.17076	0.767	0.823529	1	1	3995	tags=28%, list=21%, signal=34%
GOBP_EPITHELIAL_STRUCTURE_MAINTENANCE	GOBP_EPITHELIAL_STRUCTURE_MAINTENANCE		27	0.255165	0.766739	0.775238	1	1	6565	tags=48%, list=34%, signal=73%
GOBP_POSITIVE_REGULATION_OF_NERVOUS_SYSTEM_PROCESS	GOBP_POSITIVE_REGULATION_OF_NERVOUS_SYSTEM_PROCESS		33	0.258489	0.766402	0.807767	1	1	7669	tags=58%, list=39%, signal=95%
GOBP_PHOSPHOLIPID_TRANSPORT	GOBP_PHOSPHOLIPID_TRANSPORT		90	0.178756	0.765887	0.913696	1	1	3156	tags=24%, list=16%, signal=29%
GOBP_PHOSPHOLIPASE_C_ACTIVATING_G_PROTEIN_COUPLED_RECEPTOR_SIGNALING_PATHWAY	GOBP_PHOSPHOLIPASE_C_ACTIVATING_G_PROTEIN_COUPLED_RECEPTOR_SIGNALING_PATHWAY		100	0.238512	0.76558	0.770713	1	1	8632	tags=63%, list=44%, signal=113%
GOBP_PROTEIN_COMPLEX_OLIGOMERIZATION	GOBP_PROTEIN_COMPLEX_OLIGOMERIZATION		223	0.142863	0.765283	0.928702	1	1	5650	tags=31%, list=29%, signal=44%
GOBP_NEGATIVE_REGULATION_OF_CELL_SUBSTRATE_JUNCTION_ORGANIZATION	GOBP_NEGATIVE_REGULATION_OF_CELL_SUBSTRATE_JUNCTION_ORGANIZATION		18	0.231133	0.764827	0.801126	1	1	2240	tags=22%, list=12%, signal=25%
GOBP_METENCEPHALON_DEVELOPMENT	GOBP_METENCEPHALON_DEVELOPMENT		96	0.178138	0.764396	0.897527	1	1	3820	tags=29%, list=20%, signal=36%
GOBP_NEGATIVE_REGULATION_OF_GROWTH	GOBP_NEGATIVE_REGULATION_OF_GROWTH		233	0.163889	0.76356	0.939781	1	1	5862	tags=37%, list=30%, signal=52%
GOBP_MACROPHAGE_CHEMOTAXIS	GOBP_MACROPHAGE_CHEMOTAXIS		36	0.208003	0.763134	0.810379	1	1	1192	tags=17%, list=6%, signal=18%
GOBP_COGNITION	GOBP_COGNITION		268	0.172662	0.762984	0.911153	1	1	5360	tags=35%, list=28%, signal=48%
GOBP_PLACENTA_DEVELOPMENT	GOBP_PLACENTA_DEVELOPMENT		133	0.178566	0.762887	0.877737	1	1	3681	tags=29%, list=19%, signal=35%
GOBP_POSITIVE_REGULATION_OF_STEROID_METABOLIC_PROCESS	GOBP_POSITIVE_REGULATION_OF_STEROID_METABOLIC_PROCESS		27	0.254921	0.76286	0.810964	1	1	3808	tags=37%, list=20%, signal=46%
GOBP_FEMALE_GAMETE_GENERATION	GOBP_FEMALE_GAMETE_GENERATION		117	0.165441	0.762024	0.909627	1	1	8402	tags=50%, list=43%, signal=88%
GOBP_REGULATION_OF_METAL_ION_TRANSPORT	GOBP_REGULATION_OF_METAL_ION_TRANSPORT		235	0.181873	0.761942	0.856874	1	1	5384	tags=36%, list=28%, signal=49%
GOBP_REGULATION_OF_NEUROTRANSMITTER_TRANSPORT	GOBP_REGULATION_OF_NEUROTRANSMITTER_TRANSPORT		95	0.197704	0.761224	0.83112	1	1	7751	tags=53%, list=40%, signal=87%
GOBP_ENSHEATHMENT_OF_NEURONS	GOBP_ENSHEATHMENT_OF_NEURONS		124	0.164708	0.760804	0.904059	1	1	5425	tags=35%, list=28%, signal=49%
GOBP_REGULATION_OF_ENDOTHELIAL_CELL_CHEMOTAXIS	GOBP_REGULATION_OF_ENDOTHELIAL_CELL_CHEMOTAXIS		21	0.255145	0.759962	0.804971	1	1	4570	tags=43%, list=23%, signal=56%
GOBP_OSTEOBLAST_DIFFERENTIATION	GOBP_OSTEOBLAST_DIFFERENTIATION		200	0.151771	0.759926	0.942808	1	1	7193	tags=42%, list=37%, signal=66%
GOBP_POSITIVE_REGULATION_OF_MUSCLE_CELL_DIFFERENTIATION	GOBP_POSITIVE_REGULATION_OF_MUSCLE_CELL_DIFFERENTIATION		70	0.188206	0.759925	0.880074	1	1	5304	tags=34%, list=27%, signal=47%
GOBP_ADENYLATE_CYCLASE_MODULATING_G_PROTEIN_COUPLED_RECEPTOR_SIGNALING_PATHWAY	GOBP_ADENYLATE_CYCLASE_MODULATING_G_PROTEIN_COUPLED_RECEPTOR_SIGNALING_PATHWAY		225	0.224931	0.759377	0.807018	1	1	7335	tags=52%, list=38%, signal=82%
GOBP_RESPONSE_TO_ALCOHOL	GOBP_RESPONSE_TO_ALCOHOL		225	0.147947	0.759326	0.923933	1	1	4431	tags=27%, list=23%, signal=34%
GOBP_NEGATIVE_REGULATION_OF_DEVELOPMENTAL_GROWTH	GOBP_NEGATIVE_REGULATION_OF_DEVELOPMENTAL_GROWTH		99	0.17909	0.758821	0.872378	1	1	6265	tags=41%, list=32%, signal=61%
GOBP_PURINE_NUCLEOTIDE_TRANSPORT	GOBP_PURINE_NUCLEOTIDE_TRANSPORT		25	0.202363	0.758591	0.831041	1	1	2370	tags=20%, list=12%, signal=23%
GOBP_POSITIVE_REGULATION_OF_MEMBRANE_PROTEIN_ECTODOMAIN_PROTEOLYSIS	GOBP_POSITIVE_REGULATION_OF_MEMBRANE_PROTEIN_ECTODOMAIN_PROTEOLYSIS		15	0.275847	0.758139	0.755859	1	1	1873	tags=27%, list=10%, signal=29%
GOBP_CARDIAC_VENTRICLE_MORPHOGENESIS	GOBP_CARDIAC_VENTRICLE_MORPHOGENESIS		69	0.20905	0.75782	0.847145	1	1	4916	tags=36%, list=25%, signal=48%
GOBP_NEGATIVE_REGULATION_OF_MYOBLAST_DIFFERENTIATION	GOBP_NEGATIVE_REGULATION_OF_MYOBLAST_DIFFERENTIATION		24	0.224217	0.757791	0.848958	1	1	3090	tags=25%, list=16%, signal=30%
GOBP_CELLULAR_CARBOHYDRATE_BIOSYNTHETIC_PROCESS	GOBP_CELLULAR_CARBOHYDRATE_BIOSYNTHETIC_PROCESS		85	0.181099	0.757333	0.873646	1	1	6373	tags=39%, list=33%, signal=57%
GOBP_STEROID_BIOSYNTHETIC_PROCESS	GOBP_STEROID_BIOSYNTHETIC_PROCESS		179	0.15132	0.757283	0.955882	1	1	6920	tags=40%, list=36%, signal=61%
GOBP_NEGATIVE_REGULATION_OF_DEFENSE_RESPONSE_TO_VIRUS	GOBP_NEGATIVE_REGULATION_OF_DEFENSE_RESPONSE_TO_VIRUS		21	0.207583	0.756773	0.839695	1	1	5689	tags=33%, list=29%, signal=47%
GOBP_DECIDUALIZATION	GOBP_DECIDUALIZATION		20	0.294127	0.756467	0.779923	1	1	2068	tags=30%, list=11%, signal=34%
GOBP_G0_TO_G1_TRANSITION	GOBP_G0_TO_G1_TRANSITION		43	0.246464	0.75597	0.77459	1	1	1387	tags=14%, list=7%, signal=15%
GOBP_NEGATIVE_REGULATION_OF_PROTEOLYSIS	GOBP_NEGATIVE_REGULATION_OF_PROTEOLYSIS		313	0.150425	0.755496	0.968518	1	1	5238	tags=32%, list=27%, signal=43%
GOBP_CORONARY_VASCULATURE_DEVELOPMENT	GOBP_CORONARY_VASCULATURE_DEVELOPMENT		42	0.208033	0.755277	0.811215	1	1	3386	tags=29%, list=17%, signal=35%
GOBP_ENTRAINMENT_OF_CIRCADIAN_CLOCK	GOBP_ENTRAINMENT_OF_CIRCADIAN_CLOCK		32	0.205764	0.755214	0.797571	1	1	3502	tags=28%, list=18%, signal=34%
GOBP_REGULATION_OF_CALCINEURIN_MEDIATED_SIGNALING	GOBP_REGULATION_OF_CALCINEURIN_MEDIATED_SIGNALING		32	0.204855	0.755195	0.847943	1	1	905	tags=16%, list=5%, signal=16%
GOBP_PHOTOTRANSDUCTION	GOBP_PHOTOTRANSDUCTION		55	0.220255	0.754761	0.857977	1	1	5467	tags=38%, list=28%, signal=53%
GOBP_POSITIVE_REGULATION_OF_STRESS_FIBER_ASSEMBLY	GOBP_POSITIVE_REGULATION_OF_STRESS_FIBER_ASSEMBLY		50	0.176432	0.754665	0.882033	1	1	4431	tags=30%, list=23%, signal=39%
GOBP_RENAL_SYSTEM_VASCULATURE_DEVELOPMENT	GOBP_RENAL_SYSTEM_VASCULATURE_DEVELOPMENT		25	0.259386	0.753702	0.803604	1	1	7034	tags=60%, list=36%, signal=94%
GOBP_ASTROCYTE_DIFFERENTIATION	GOBP_ASTROCYTE_DIFFERENTIATION		69	0.191356	0.753451	0.872928	1	1	3158	tags=26%, list=16%, signal=31%
GOBP_REGULATION_OF_GLYCOGEN_METABOLIC_PROCESS	GOBP_REGULATION_OF_GLYCOGEN_METABOLIC_PROCESS		35	0.211813	0.753403	0.848432	1	1	2581	tags=26%, list=13%, signal=30%
GOBP_RESPONSE_TO_BMP	GOBP_RESPONSE_TO_BMP		157	0.182717	0.753109	0.887324	1	1	5098	tags=36%, list=26%, signal=48%
GOBP_NEGATIVE_REGULATION_OF_LYMPHOCYTE_DIFFERENTIATION	GOBP_NEGATIVE_REGULATION_OF_LYMPHOCYTE_DIFFERENTIATION		52	0.18048	0.752835	0.875717	1	1	5075	tags=33%, list=26%, signal=44%
GOBP_RESPONSE_TO_CORTICOSTEROID	GOBP_RESPONSE_TO_CORTICOSTEROID		149	0.173363	0.752311	0.892727	1	1	6110	tags=38%, list=31%, signal=54%
GOBP_FILOPODIUM_ASSEMBLY	GOBP_FILOPODIUM_ASSEMBLY		60	0.173762	0.752248	0.854651	1	1	3742	tags=27%, list=19%, signal=33%
GOBP_REGULATION_OF_TRIGLYCERIDE_BIOSYNTHETIC_PROCESS	GOBP_REGULATION_OF_TRIGLYCERIDE_BIOSYNTHETIC_PROCESS		17	0.261721	0.752065	0.789773	1	1	6038	tags=47%, list=31%, signal=68%
GOBP_SYNAPTIC_VESICLE_EXOCYTOSIS	GOBP_SYNAPTIC_VESICLE_EXOCYTOSIS		100	0.194112	0.752015	0.861272	1	1	7751	tags=54%, list=40%, signal=89%
GOBP_CELLULAR_RESPONSE_TO_CAMP	GOBP_CELLULAR_RESPONSE_TO_CAMP		52	0.190362	0.751445	0.837742	1	1	2951	tags=25%, list=15%, signal=29%
GOBP_BONE_DEVELOPMENT	GOBP_BONE_DEVELOPMENT		185	0.164372	0.750782	0.9375	1	1	6380	tags=42%, list=33%, signal=61%
GOBP_NEGATIVE_REGULATION_OF_NEURON_PROJECTION_REGENERATION	GOBP_NEGATIVE_REGULATION_OF_NEURON_PROJECTION_REGENERATION		15	0.256776	0.750741	0.771593	1	1	2391	tags=27%, list=12%, signal=30%
GOBP_GLYCEROL_ETHER_METABOLIC_PROCESS	GOBP_GLYCEROL_ETHER_METABOLIC_PROCESS		19	0.232978	0.750727	0.778468	1	1	3726	tags=32%, list=19%, signal=39%
GOBP_REGULATION_OF_FILOPODIUM_ASSEMBLY	GOBP_REGULATION_OF_FILOPODIUM_ASSEMBLY		43	0.173868	0.750634	0.868644	1	1	3693	tags=26%, list=19%, signal=32%
GOBP_NEGATIVE_REGULATION_OF_CELL_DEVELOPMENT	GOBP_NEGATIVE_REGULATION_OF_CELL_DEVELOPMENT		163	0.189639	0.750095	0.861011	1	1	8308	tags=55%, list=43%, signal=94%
GOBP_NEGATIVE_REGULATION_OF_CELL_SUBSTRATE_ADHESION	GOBP_NEGATIVE_REGULATION_OF_CELL_SUBSTRATE_ADHESION		59	0.18754	0.749847	0.898855	1	1	8879	tags=58%, list=46%, signal=106%
GOBP_POSITIVE_REGULATION_OF_STEM_CELL_PROLIFERATION	GOBP_POSITIVE_REGULATION_OF_STEM_CELL_PROLIFERATION		22	0.21391	0.749571	0.836299	1	1	7906	tags=59%, list=41%, signal=99%
GOBP_TRANSMEMBRANE_RECEPTOR_PROTEIN_SERINE_THREONINE_KINASE_SIGNALING_PATHWAY	GOBP_TRANSMEMBRANE_RECEPTOR_PROTEIN_SERINE_THREONINE_KINASE_SIGNALING_PATHWAY		334	0.153985	0.749305	0.958549	1	1	4015	tags=27%, list=21%, signal=33%
GOBP_POSITIVE_REGULATION_OF_PROTEIN_MATURATION	GOBP_POSITIVE_REGULATION_OF_PROTEIN_MATURATION		25	0.211879	0.749255	0.854685	1	1	2748	tags=24%, list=14%, signal=28%
GOBP_POSITIVE_REGULATION_OF_MUSCLE_TISSUE_DEVELOPMENT	GOBP_POSITIVE_REGULATION_OF_MUSCLE_TISSUE_DEVELOPMENT		21	0.233812	0.749077	0.818182	1	1	3808	tags=33%, list=20%, signal=41%
GOBP_BLOOD_VESSEL_REMODELING	GOBP_BLOOD_VESSEL_REMODELING		40	0.218708	0.748994	0.824859	1	1	2755	tags=28%, list=14%, signal=32%
GOBP_CEREBELLAR_CORTEX_FORMATION	GOBP_CEREBELLAR_CORTEX_FORMATION		21	0.243357	0.7489	0.845124	1	1	9391	tags=67%, list=48%, signal=129%
GOBP_DEOXYRIBONUCLEOSIDE_TRIPHOSPHATE_METABOLIC_PROCESS	GOBP_DEOXYRIBONUCLEOSIDE_TRIPHOSPHATE_METABOLIC_PROCESS		15	0.318348	0.748829	0.774947	1	1	169	tags=13%, list=1%, signal=13%
GOBP_FEMALE_GENITALIA_DEVELOPMENT	GOBP_FEMALE_GENITALIA_DEVELOPMENT		16	0.284305	0.748287	0.765784	1	1	3310	tags=31%, list=17%, signal=38%
GOBP_RESPONSE_TO_CALCIUM_ION	GOBP_RESPONSE_TO_CALCIUM_ION		139	0.164654	0.748207	0.923588	1	1	7749	tags=47%, list=40%, signal=77%
GOBP_LUNG_MORPHOGENESIS	GOBP_LUNG_MORPHOGENESIS		48	0.212573	0.747563	0.848987	1	1	9310	tags=67%, list=48%, signal=128%
GOBP_REGULATION_OF_CAMP_MEDIATED_SIGNALING	GOBP_REGULATION_OF_CAMP_MEDIATED_SIGNALING		36	0.242227	0.747414	0.798893	1	1	8082	tags=61%, list=42%, signal=104%
GOBP_POSITIVE_REGULATION_OF_LONG_TERM_SYNAPTIC_POTENTIATION	GOBP_POSITIVE_REGULATION_OF_LONG_TERM_SYNAPTIC_POTENTIATION		22	0.234274	0.747134	0.826996	1	1	2686	tags=27%, list=14%, signal=32%
GOBP_PROGESTERONE_METABOLIC_PROCESS	GOBP_PROGESTERONE_METABOLIC_PROCESS		15	0.276732	0.74697	0.803403	1	1	6735	tags=53%, list=35%, signal=81%
GOBP_RENAL_SYSTEM_PROCESS	GOBP_RENAL_SYSTEM_PROCESS		116	0.202812	0.746873	0.834586	1	1	6412	tags=43%, list=33%, signal=64%
GOBP_RESPIRATORY_GASEOUS_EXCHANGE_BY_RESPIRATORY_SYSTEM	GOBP_RESPIRATORY_GASEOUS_EXCHANGE_BY_RESPIRATORY_SYSTEM		65	0.192001	0.745613	0.867784	1	1	3616	tags=28%, list=19%, signal=34%
GOBP_RHODOPSIN_MEDIATED_SIGNALING_PATHWAY	GOBP_RHODOPSIN_MEDIATED_SIGNALING_PATHWAY		28	0.21464	0.744783	0.873077	1	1	7782	tags=50%, list=40%, signal=83%
GOBP_ENDOTHELIAL_CELL_APOPTOTIC_PROCESS	GOBP_ENDOTHELIAL_CELL_APOPTOTIC_PROCESS		53	0.187526	0.744264	0.839623	1	1	4262	tags=28%, list=22%, signal=36%
GOBP_RENAL_WATER_HOMEOSTASIS	GOBP_RENAL_WATER_HOMEOSTASIS		38	0.221335	0.744184	0.853801	1	1	8198	tags=55%, list=42%, signal=95%
GOBP_ANATOMICAL_STRUCTURE_MATURATION	GOBP_ANATOMICAL_STRUCTURE_MATURATION		207	0.165319	0.744175	0.946565	1	1	3748	tags=26%, list=19%, signal=32%
GOBP_STRIATED_MUSCLE_ADAPTATION	GOBP_STRIATED_MUSCLE_ADAPTATION		41	0.203236	0.743947	0.888278	1	1	5874	tags=41%, list=30%, signal=59%
GOBP_LOCALIZATION_WITHIN_MEMBRANE	GOBP_LOCALIZATION_WITHIN_MEMBRANE		73	0.166184	0.743266	0.904851	1	1	7819	tags=49%, list=40%, signal=82%
GOBP_POSITIVE_REGULATION_OF_TRIGLYCERIDE_METABOLIC_PROCESS	GOBP_POSITIVE_REGULATION_OF_TRIGLYCERIDE_METABOLIC_PROCESS		22	0.261176	0.743125	0.832075	1	1	7353	tags=59%, list=38%, signal=95%
GOBP_PRIMARY_ALCOHOL_METABOLIC_PROCESS	GOBP_PRIMARY_ALCOHOL_METABOLIC_PROCESS		88	0.2026	0.742394	0.859583	1	1	7753	tags=51%, list=40%, signal=85%
GOBP_POSITIVE_REGULATION_OF_EPITHELIAL_CELL_PROLIFERATION	GOBP_POSITIVE_REGULATION_OF_EPITHELIAL_CELL_PROLIFERATION		181	0.184499	0.741734	0.907749	1	1	5592	tags=38%, list=29%, signal=52%
GOBP_DIOL_BIOSYNTHETIC_PROCESS	GOBP_DIOL_BIOSYNTHETIC_PROCESS		21	0.224417	0.740367	0.796477	1	1	2972	tags=29%, list=15%, signal=34%
GOBP_NEGATIVE_REGULATION_OF_NEURON_PROJECTION_DEVELOPMENT	GOBP_NEGATIVE_REGULATION_OF_NEURON_PROJECTION_DEVELOPMENT		125	0.167327	0.740228	0.906367	1	1	4060	tags=29%, list=21%, signal=36%
GOBP_RESPONSE_TO_GONADOTROPIN	GOBP_RESPONSE_TO_GONADOTROPIN		24	0.248441	0.740164	0.82963	1	1	8908	tags=67%, list=46%, signal=123%
GOBP_NEGATIVE_REGULATION_OF_MEIOTIC_CELL_CYCLE	GOBP_NEGATIVE_REGULATION_OF_MEIOTIC_CELL_CYCLE		17	0.237721	0.740091	0.784679	1	1	6033	tags=47%, list=31%, signal=68%
GOBP_RELEASE_OF_SEQUESTERED_CALCIUM_ION_INTO_CYTOSOL_BY_ENDOPLASMIC_RETICULUM	GOBP_RELEASE_OF_SEQUESTERED_CALCIUM_ION_INTO_CYTOSOL_BY_ENDOPLASMIC_RETICULUM		31	0.21411	0.739836	0.839216	1	1	1649	tags=19%, list=8%, signal=21%
GOBP_NOREPINEPHRINE_SECRETION	GOBP_NOREPINEPHRINE_SECRETION		16	0.302963	0.739799	0.814313	1	1	8908	tags=69%, list=46%, signal=127%
GOBP_PROTEIN_HETEROOLIGOMERIZATION	GOBP_PROTEIN_HETEROOLIGOMERIZATION		24	0.219201	0.739239	0.803502	1	1	5503	tags=38%, list=28%, signal=52%
GOBP_MAINTENANCE_OF_BLOOD_BRAIN_BARRIER	GOBP_MAINTENANCE_OF_BLOOD_BRAIN_BARRIER		33	0.213123	0.738344	0.827138	1	1	5334	tags=36%, list=27%, signal=50%
GOBP_REGULATION_OF_EXTENT_OF_CELL_GROWTH	GOBP_REGULATION_OF_EXTENT_OF_CELL_GROWTH		102	0.18553	0.738287	0.890288	1	1	5533	tags=39%, list=28%, signal=55%
GOBP_NEURAL_NUCLEUS_DEVELOPMENT	GOBP_NEURAL_NUCLEUS_DEVELOPMENT		56	0.162546	0.738259	0.916968	1	1	5531	tags=34%, list=28%, signal=47%
GOBP_PROSTAGLANDIN_TRANSPORT	GOBP_PROSTAGLANDIN_TRANSPORT		17	0.274243	0.738144	0.789575	1	1	6356	tags=47%, list=33%, signal=70%
GOBP_MONOCARBOXYLIC_ACID_BIOSYNTHETIC_PROCESS	GOBP_MONOCARBOXYLIC_ACID_BIOSYNTHETIC_PROCESS		212	0.144161	0.737954	0.968635	1	1	6192	tags=35%, list=32%, signal=51%
GOBP_CELLULAR_RESPONSE_TO_CARBOHYDRATE_STIMULUS	GOBP_CELLULAR_RESPONSE_TO_CARBOHYDRATE_STIMULUS		127	0.155381	0.73765	0.95539	1	1	3387	tags=24%, list=17%, signal=29%
GOBP_POSITIVE_REGULATION_OF_NUCLEOTIDE_BIOSYNTHETIC_PROCESS	GOBP_POSITIVE_REGULATION_OF_NUCLEOTIDE_BIOSYNTHETIC_PROCESS		19	0.245049	0.737637	0.84261	1	1	7774	tags=63%, list=40%, signal=105%
GOBP_REGULATION_OF_GLUCAN_BIOSYNTHETIC_PROCESS	GOBP_REGULATION_OF_GLUCAN_BIOSYNTHETIC_PROCESS		29	0.21845	0.736915	0.830986	1	1	1521	tags=21%, list=8%, signal=22%
GOBP_RETINAL_METABOLIC_PROCESS	GOBP_RETINAL_METABOLIC_PROCESS		15	0.245338	0.736831	0.818533	1	1	8619	tags=53%, list=44%, signal=96%
GOBP_GLYCOSYLATION	GOBP_GLYCOSYLATION		248	0.141027	0.736381	0.931102	1	1	5475	tags=29%, list=28%, signal=40%
GOBP_POSITIVE_REGULATION_OF_CARDIAC_MUSCLE_CELL_PROLIFERATION	GOBP_POSITIVE_REGULATION_OF_CARDIAC_MUSCLE_CELL_PROLIFERATION		23	0.232534	0.73622	0.840708	1	1	9526	tags=70%, list=49%, signal=136%
GOBP_BASEMENT_MEMBRANE_ORGANIZATION	GOBP_BASEMENT_MEMBRANE_ORGANIZATION		30	0.228734	0.735675	0.858491	1	1	9251	tags=67%, list=48%, signal=127%
GOBP_NUCLEOTIDE_EXCISION_REPAIR_PREINCISION_COMPLEX_ASSEMBLY	GOBP_NUCLEOTIDE_EXCISION_REPAIR_PREINCISION_COMPLEX_ASSEMBLY		28	0.285327	0.733568	0.77131	1	1	1319	tags=21%, list=7%, signal=23%
GOBP_MUSCLE_CELL_FATE_COMMITMENT	GOBP_MUSCLE_CELL_FATE_COMMITMENT		16	0.268351	0.73291	0.840954	1	1	3790	tags=38%, list=19%, signal=47%
GOBP_POSITIVE_REGULATION_OF_CALCIUM_ION_TRANSPORT_INTO_CYTOSOL	GOBP_POSITIVE_REGULATION_OF_CALCIUM_ION_TRANSPORT_INTO_CYTOSOL		52	0.201584	0.732813	0.862857	1	1	5727	tags=35%, list=29%, signal=49%
GOBP_POSITIVE_REGULATION_OF_ORGANIC_ACID_TRANSPORT	GOBP_POSITIVE_REGULATION_OF_ORGANIC_ACID_TRANSPORT		34	0.205845	0.732328	0.859615	1	1	5302	tags=35%, list=27%, signal=48%
GOBP_POSITIVE_REGULATION_OF_G1_S_TRANSITION_OF_MITOTIC_CELL_CYCLE	GOBP_POSITIVE_REGULATION_OF_G1_S_TRANSITION_OF_MITOTIC_CELL_CYCLE		33	0.186044	0.731708	0.876289	1	1	6160	tags=42%, list=32%, signal=62%
GOBP_HOMEOSTASIS_OF_NUMBER_OF_CELLS_WITHIN_A_TISSUE	GOBP_HOMEOSTASIS_OF_NUMBER_OF_CELLS_WITHIN_A_TISSUE		26	0.210466	0.731397	0.818008	1	1	3090	tags=27%, list=16%, signal=32%
GOBP_POSITIVE_REGULATION_OF_GROWTH	GOBP_POSITIVE_REGULATION_OF_GROWTH		233	0.150036	0.731025	0.960217	1	1	5705	tags=34%, list=29%, signal=48%
GOBP_REGULATION_OF_RELEASE_OF_SEQUESTERED_CALCIUM_ION_INTO_CYTOSOL	GOBP_REGULATION_OF_RELEASE_OF_SEQUESTERED_CALCIUM_ION_INTO_CYTOSOL		72	0.174438	0.731007	0.914611	1	1	6533	tags=38%, list=34%, signal=56%
GOBP_NEGATIVE_REGULATION_OF_BONE_MINERALIZATION	GOBP_NEGATIVE_REGULATION_OF_BONE_MINERALIZATION		17	0.222637	0.73065	0.82874	1	1	972	tags=18%, list=5%, signal=19%
GOBP_CYCLIC_NUCLEOTIDE_BIOSYNTHETIC_PROCESS	GOBP_CYCLIC_NUCLEOTIDE_BIOSYNTHETIC_PROCESS		20	0.258596	0.730178	0.84381	1	1	8622	tags=65%, list=44%, signal=117%
GOBP_RESPONSE_TO_IMMOBILIZATION_STRESS	GOBP_RESPONSE_TO_IMMOBILIZATION_STRESS		24	0.222203	0.729439	0.863462	1	1	5938	tags=42%, list=31%, signal=60%
GOBP_ORGANIC_HYDROXY_COMPOUND_BIOSYNTHETIC_PROCESS	GOBP_ORGANIC_HYDROXY_COMPOUND_BIOSYNTHETIC_PROCESS		242	0.143729	0.729347	0.9783	1	1	6920	tags=38%, list=36%, signal=59%
GOBP_REGULATION_OF_LIPID_LOCALIZATION	GOBP_REGULATION_OF_LIPID_LOCALIZATION		165	0.172381	0.728811	0.94717	1	1	4255	tags=28%, list=22%, signal=35%
GOBP_REGULATION_OF_CELL_JUNCTION_ASSEMBLY	GOBP_REGULATION_OF_CELL_JUNCTION_ASSEMBLY		190	0.17762	0.728699	0.923218	1	1	7760	tags=49%, list=40%, signal=81%
GOBP_CALCIUM_MEDIATED_SIGNALING_USING_INTRACELLULAR_CALCIUM_SOURCE	GOBP_CALCIUM_MEDIATED_SIGNALING_USING_INTRACELLULAR_CALCIUM_SOURCE		21	0.250742	0.728142	0.844156	1	1	6533	tags=57%, list=34%, signal=86%
GOBP_REGULATION_OF_MEMBRANE_LIPID_DISTRIBUTION	GOBP_REGULATION_OF_MEMBRANE_LIPID_DISTRIBUTION		52	0.177371	0.727692	0.872381	1	1	3037	tags=23%, list=16%, signal=27%
GOBP_NEGATIVE_REGULATION_OF_MUSCLE_CELL_DIFFERENTIATION	GOBP_NEGATIVE_REGULATION_OF_MUSCLE_CELL_DIFFERENTIATION		53	0.189019	0.727606	0.885246	1	1	6228	tags=42%, list=32%, signal=61%
GOBP_RESPONSE_TO_CATECHOLAMINE	GOBP_RESPONSE_TO_CATECHOLAMINE		101	0.211381	0.727114	0.845124	1	1	7099	tags=49%, list=36%, signal=76%
GOBP_REGULATION_OF_DENDRITE_DEVELOPMENT	GOBP_REGULATION_OF_DENDRITE_DEVELOPMENT		97	0.162572	0.72707	0.93838	1	1	5310	tags=33%, list=27%, signal=45%
GOBP_MODIFIED_AMINO_ACID_TRANSPORT	GOBP_MODIFIED_AMINO_ACID_TRANSPORT		29	0.21112	0.726639	0.889524	1	1	3686	tags=24%, list=19%, signal=30%
GOBP_POSITIVE_REGULATION_OF_NEUROTRANSMITTER_SECRETION	GOBP_POSITIVE_REGULATION_OF_NEUROTRANSMITTER_SECRETION		17	0.240543	0.726189	0.832392	1	1	7751	tags=47%, list=40%, signal=78%
GOBP_RESPONSE_TO_LIGHT_STIMULUS	GOBP_RESPONSE_TO_LIGHT_STIMULUS		303	0.136422	0.72586	0.928983	1	1	3805	tags=22%, list=20%, signal=27%
GOBP_REGULATION_OF_VASCULATURE_DEVELOPMENT	GOBP_REGULATION_OF_VASCULATURE_DEVELOPMENT		261	0.15375	0.724166	0.949343	1	1	3078	tags=23%, list=16%, signal=26%
GOBP_MITOCHONDRIAL_TRANSMEMBRANE_TRANSPORT	GOBP_MITOCHONDRIAL_TRANSMEMBRANE_TRANSPORT		81	0.203576	0.723729	0.795207	1	1	913	tags=12%, list=5%, signal=13%
GOBP_NEUROTRANSMITTER_SECRETION	GOBP_NEUROTRANSMITTER_SECRETION		149	0.180348	0.72342	0.862782	1	1	5126	tags=36%, list=26%, signal=49%
GOBP_REGULATION_OF_ACTIN_FILAMENT_BASED_MOVEMENT	GOBP_REGULATION_OF_ACTIN_FILAMENT_BASED_MOVEMENT		37	0.194795	0.723391	0.872987	1	1	8101	tags=54%, list=42%, signal=92%
GOBP_NEGATIVE_REGULATION_OF_AXONOGENESIS	GOBP_NEGATIVE_REGULATION_OF_AXONOGENESIS		64	0.205417	0.723138	0.851648	1	1	3893	tags=31%, list=20%, signal=39%
GOBP_REGULATION_OF_EPITHELIAL_CELL_DIFFERENTIATION	GOBP_REGULATION_OF_EPITHELIAL_CELL_DIFFERENTIATION		137	0.17321	0.722566	0.92559	1	1	7551	tags=49%, list=39%, signal=79%
GOBP_LONG_CHAIN_FATTY_ACID_TRANSPORT	GOBP_LONG_CHAIN_FATTY_ACID_TRANSPORT		70	0.170896	0.722019	0.938086	1	1	6450	tags=40%, list=33%, signal=60%
GOBP_REGULATION_OF_LYMPHOCYTE_CHEMOTAXIS	GOBP_REGULATION_OF_LYMPHOCYTE_CHEMOTAXIS		24	0.21847	0.720939	0.827916	1	1	5063	tags=33%, list=26%, signal=45%
GOBP_HORMONE_MEDIATED_SIGNALING_PATHWAY	GOBP_HORMONE_MEDIATED_SIGNALING_PATHWAY		182	0.143288	0.720633	0.976364	1	1	6209	tags=36%, list=32%, signal=53%
GOBP_PHOSPHATIDYLCHOLINE_ACYL_CHAIN_REMODELING	GOBP_PHOSPHATIDYLCHOLINE_ACYL_CHAIN_REMODELING		28	0.233902	0.71999	0.831722	1	1	6757	tags=50%, list=35%, signal=76%
GOBP_CELLULAR_RESPONSE_TO_ATP	GOBP_CELLULAR_RESPONSE_TO_ATP		17	0.229579	0.718619	0.837891	1	1	5119	tags=35%, list=26%, signal=48%
GOBP_RESPONSE_TO_CARBOHYDRATE	GOBP_RESPONSE_TO_CARBOHYDRATE		206	0.143199	0.717915	0.97153	1	1	6117	tags=37%, list=31%, signal=54%
GOBP_CELL_RECOGNITION	GOBP_CELL_RECOGNITION		169	0.172943	0.717541	0.938776	1	1	5074	tags=33%, list=26%, signal=44%
GOBP_CARBOHYDRATE_TRANSMEMBRANE_TRANSPORT	GOBP_CARBOHYDRATE_TRANSMEMBRANE_TRANSPORT		103	0.172529	0.717311	0.923507	1	1	2683	tags=22%, list=14%, signal=26%
GOBP_TRANSITION_METAL_ION_TRANSPORT	GOBP_TRANSITION_METAL_ION_TRANSPORT		121	0.160146	0.717244	0.919847	1	1	4213	tags=27%, list=22%, signal=35%
GOBP_LIPID_HOMEOSTASIS	GOBP_LIPID_HOMEOSTASIS		139	0.172231	0.717197	0.949515	1	1	4131	tags=27%, list=21%, signal=34%
GOBP_INNATE_IMMUNE_RESPONSE_IN_MUCOSA	GOBP_INNATE_IMMUNE_RESPONSE_IN_MUCOSA		16	0.297231	0.716781	0.739382	1	1	8843	tags=56%, list=45%, signal=103%
GOBP_AXON_ENSHEATHMENT_IN_CENTRAL_NERVOUS_SYSTEM	GOBP_AXON_ENSHEATHMENT_IN_CENTRAL_NERVOUS_SYSTEM		20	0.266344	0.714834	0.801887	1	1	5425	tags=50%, list=28%, signal=69%
GOBP_NEGATIVE_REGULATION_OF_PROTEASOMAL_PROTEIN_CATABOLIC_PROCESS	GOBP_NEGATIVE_REGULATION_OF_PROTEASOMAL_PROTEIN_CATABOLIC_PROCESS		43	0.188888	0.714557	0.90631	1	1	3270	tags=23%, list=17%, signal=28%
GOBP_INTERMEDIATE_FILAMENT_ORGANIZATION	GOBP_INTERMEDIATE_FILAMENT_ORGANIZATION		24	0.238154	0.714521	0.828947	1	1	4675	tags=38%, list=24%, signal=49%
GOBP_NEGATIVE_REGULATION_OF_PEPTIDASE_ACTIVITY	GOBP_NEGATIVE_REGULATION_OF_PEPTIDASE_ACTIVITY		234	0.15521	0.714486	0.968402	1	1	5131	tags=32%, list=26%, signal=43%
GOBP_NEGATIVE_REGULATION_OF_CELL_GROWTH	GOBP_NEGATIVE_REGULATION_OF_CELL_GROWTH		177	0.161039	0.714396	0.957486	1	1	3042	tags=24%, list=16%, signal=28%
GOBP_REGULATION_OF_GLIAL_CELL_DIFFERENTIATION	GOBP_REGULATION_OF_GLIAL_CELL_DIFFERENTIATION		65	0.194934	0.714046	0.898336	1	1	7992	tags=51%, list=41%, signal=86%
GOBP_RIBONUCLEOSIDE_CATABOLIC_PROCESS	GOBP_RIBONUCLEOSIDE_CATABOLIC_PROCESS		23	0.219933	0.713436	0.831915	1	1	417	tags=9%, list=2%, signal=9%
GOBP_NEGATIVE_REGULATION_OF_HYDROLASE_ACTIVITY	GOBP_NEGATIVE_REGULATION_OF_HYDROLASE_ACTIVITY		418	0.137297	0.713427	0.98694	1	1	5701	tags=33%, list=29%, signal=46%
GOBP_LONG_TERM_SYNAPTIC_POTENTIATION	GOBP_LONG_TERM_SYNAPTIC_POTENTIATION		80	0.199971	0.71323	0.899083	1	1	4735	tags=38%, list=24%, signal=49%
GOBP_REGULATION_OF_SYSTEMIC_ARTERIAL_BLOOD_PRESSURE_MEDIATED_BY_A_CHEMICAL_SIGNAL	GOBP_REGULATION_OF_SYSTEMIC_ARTERIAL_BLOOD_PRESSURE_MEDIATED_BY_A_CHEMICAL_SIGNAL		44	0.23285	0.713137	0.877228	1	1	8632	tags=61%, list=44%, signal=110%
GOBP_REGULATION_OF_MEMBRANE_PROTEIN_ECTODOMAIN_PROTEOLYSIS	GOBP_REGULATION_OF_MEMBRANE_PROTEIN_ECTODOMAIN_PROTEOLYSIS		23	0.242483	0.713126	0.813102	1	1	2097	tags=26%, list=11%, signal=29%
GOBP_BODY_FLUID_SECRETION	GOBP_BODY_FLUID_SECRETION		84	0.169771	0.712886	0.939002	1	1	8919	tags=54%, list=46%, signal=98%
GOBP_NEGATIVE_REGULATION_OF_LIPID_LOCALIZATION	GOBP_NEGATIVE_REGULATION_OF_LIPID_LOCALIZATION		50	0.193613	0.711212	0.905028	1	1	7434	tags=50%, list=38%, signal=81%
GOBP_KETONE_BIOSYNTHETIC_PROCESS	GOBP_KETONE_BIOSYNTHETIC_PROCESS		40	0.1786	0.710377	0.922929	1	1	7127	tags=43%, list=37%, signal=67%
GOBP_BILE_ACID_AND_BILE_SALT_TRANSPORT	GOBP_BILE_ACID_AND_BILE_SALT_TRANSPORT		33	0.244834	0.71031	0.88403	1	1	8472	tags=55%, list=44%, signal=96%
GOBP_REGULATION_OF_STRIATED_MUSCLE_CONTRACTION	GOBP_REGULATION_OF_STRIATED_MUSCLE_CONTRACTION		83	0.183501	0.709896	0.894539	1	1	8101	tags=52%, list=42%, signal=88%
GOBP_PEPTIDYL_L_CYSTEINE_S_PALMITOYLATION	GOBP_PEPTIDYL_L_CYSTEINE_S_PALMITOYLATION		23	0.205506	0.70918	0.856031	1	1	3188	tags=26%, list=16%, signal=31%
GOBP_REGULATION_OF_RESPONSE_TO_EXTRACELLULAR_STIMULUS	GOBP_REGULATION_OF_RESPONSE_TO_EXTRACELLULAR_STIMULUS		26	0.208229	0.709063	0.864151	1	1	1221	tags=15%, list=6%, signal=16%
GOBP_POSITIVE_REGULATION_OF_STEROL_TRANSPORT	GOBP_POSITIVE_REGULATION_OF_STEROL_TRANSPORT		31	0.210656	0.708142	0.902804	1	1	2331	tags=23%, list=12%, signal=26%
GOBP_DEVELOPMENTAL_CELL_GROWTH	GOBP_DEVELOPMENTAL_CELL_GROWTH		210	0.161541	0.708016	0.945946	1	1	5862	tags=38%, list=30%, signal=53%
GOBP_RESPONSE_TO_ACIDIC_PH	GOBP_RESPONSE_TO_ACIDIC_PH		24	0.239216	0.707826	0.83559	1	1	9954	tags=75%, list=51%, signal=153%
GOBP_ARACHIDONIC_ACID_METABOLIC_PROCESS	GOBP_ARACHIDONIC_ACID_METABOLIC_PROCESS		54	0.207134	0.707776	0.864407	1	1	7251	tags=48%, list=37%, signal=77%
GOBP_GLOBAL_GENOME_NUCLEOTIDE_EXCISION_REPAIR	GOBP_GLOBAL_GENOME_NUCLEOTIDE_EXCISION_REPAIR		26	0.276394	0.707694	0.816701	1	1	937	tags=19%, list=5%, signal=20%
GOBP_AROMATIC_AMINO_ACID_FAMILY_CATABOLIC_PROCESS	GOBP_AROMATIC_AMINO_ACID_FAMILY_CATABOLIC_PROCESS		19	0.235443	0.706365	0.853933	1	1	9037	tags=68%, list=46%, signal=128%
GOBP_NEGATIVE_REGULATION_OF_CELL_JUNCTION_ASSEMBLY	GOBP_NEGATIVE_REGULATION_OF_CELL_JUNCTION_ASSEMBLY		30	0.195715	0.705637	0.880228	1	1	2486	tags=23%, list=13%, signal=27%
GOBP_POSITIVE_REGULATION_OF_LIPID_TRANSPORT	GOBP_POSITIVE_REGULATION_OF_LIPID_TRANSPORT		84	0.166507	0.705565	0.949152	1	1	4810	tags=30%, list=25%, signal=39%
GOBP_NEGATIVE_REGULATION_OF_CELL_PROJECTION_ORGANIZATION	GOBP_NEGATIVE_REGULATION_OF_CELL_PROJECTION_ORGANIZATION		168	0.156701	0.705305	0.957328	1	1	4060	tags=27%, list=21%, signal=34%
GOBP_POSITIVE_REGULATION_OF_ORGAN_GROWTH	GOBP_POSITIVE_REGULATION_OF_ORGAN_GROWTH		45	0.202896	0.705062	0.901961	1	1	5893	tags=40%, list=30%, signal=57%
GOBP_POSITIVE_REGULATION_OF_DEVELOPMENTAL_GROWTH	GOBP_POSITIVE_REGULATION_OF_DEVELOPMENTAL_GROWTH		158	0.168657	0.704876	0.92769	1	1	5705	tags=37%, list=29%, signal=52%
GOBP_REGULATION_OF_CELL_DIVISION	GOBP_REGULATION_OF_CELL_DIVISION		162	0.150789	0.704762	0.9566	1	1	9032	tags=55%, list=46%, signal=102%
GOBP_REGULATION_OF_ACTION_POTENTIAL	GOBP_REGULATION_OF_ACTION_POTENTIAL		50	0.184202	0.704219	0.913534	1	1	8340	tags=52%, list=43%, signal=91%
GOBP_NEGATIVE_REGULATION_OF_OSTEOBLAST_DIFFERENTIATION	GOBP_NEGATIVE_REGULATION_OF_OSTEOBLAST_DIFFERENTIATION		44	0.199641	0.703244	0.886525	1	1	7110	tags=41%, list=37%, signal=64%
GOBP_NEGATIVE_REGULATION_OF_ENDOTHELIAL_CELL_PROLIFERATION	GOBP_NEGATIVE_REGULATION_OF_ENDOTHELIAL_CELL_PROLIFERATION		38	0.189672	0.702882	0.878558	1	1	1914	tags=18%, list=10%, signal=20%
GOBP_AUDITORY_RECEPTOR_CELL_DEVELOPMENT	GOBP_AUDITORY_RECEPTOR_CELL_DEVELOPMENT		17	0.212227	0.702563	0.896686	1	1	7667	tags=59%, list=39%, signal=97%
GOBP_ORGANIC_ACID_BIOSYNTHETIC_PROCESS	GOBP_ORGANIC_ACID_BIOSYNTHETIC_PROCESS		309	0.131376	0.702224	0.977819	1	1	6192	tags=33%, list=32%, signal=47%
GOBP_ENDOCARDIAL_CUSHION_FORMATION	GOBP_ENDOCARDIAL_CUSHION_FORMATION		24	0.216939	0.701732	0.852252	1	1	3229	tags=29%, list=17%, signal=35%
GOBP_STEROL_METABOLIC_PROCESS	GOBP_STEROL_METABOLIC_PROCESS		155	0.142096	0.700881	0.964072	1	1	5114	tags=30%, list=26%, signal=40%
GOBP_PHOSPHATE_ION_TRANSPORT	GOBP_PHOSPHATE_ION_TRANSPORT		26	0.189562	0.70087	0.903882	1	1	7524	tags=50%, list=39%, signal=81%
GOBP_POSITIVE_REGULATION_OF_OLIGODENDROCYTE_DIFFERENTIATION	GOBP_POSITIVE_REGULATION_OF_OLIGODENDROCYTE_DIFFERENTIATION		22	0.209643	0.700393	0.878623	1	1	1884	tags=23%, list=10%, signal=25%
GOBP_METAL_ION_TRANSPORT	GOBP_METAL_ION_TRANSPORT		468	0.152458	0.699721	0.963947	1	1	6825	tags=39%, list=35%, signal=59%
GOBP_CARDIAC_RIGHT_VENTRICLE_MORPHOGENESIS	GOBP_CARDIAC_RIGHT_VENTRICLE_MORPHOGENESIS		20	0.236081	0.696965	0.874307	1	1	5695	tags=40%, list=29%, signal=56%
GOBP_PHOSPHATIDYLGLYCEROL_ACYL_CHAIN_REMODELING	GOBP_PHOSPHATIDYLGLYCEROL_ACYL_CHAIN_REMODELING		17	0.235356	0.696958	0.86055	1	1	6757	tags=53%, list=35%, signal=81%
GOBP_SECOND_MESSENGER_MEDIATED_SIGNALING	GOBP_SECOND_MESSENGER_MEDIATED_SIGNALING		294	0.161617	0.696898	0.967093	1	1	4966	tags=32%, list=26%, signal=42%
GOBP_REGULATION_OF_ICOSANOID_SECRETION	GOBP_REGULATION_OF_ICOSANOID_SECRETION		19	0.247202	0.695774	0.83953	1	1	6110	tags=42%, list=31%, signal=61%
GOBP_PHOSPHATIDYLINOSITOL_ACYL_CHAIN_REMODELING	GOBP_PHOSPHATIDYLINOSITOL_ACYL_CHAIN_REMODELING		17	0.251032	0.695157	0.838951	1	1	3133	tags=35%, list=16%, signal=42%
GOBP_NEGATIVE_REGULATION_OF_SIGNAL_TRANSDUCTION_IN_ABSENCE_OF_LIGAND	GOBP_NEGATIVE_REGULATION_OF_SIGNAL_TRANSDUCTION_IN_ABSENCE_OF_LIGAND		32	0.195903	0.694121	0.888258	1	1	2991	tags=25%, list=15%, signal=29%
GOBP_NEGATIVE_REGULATION_OF_NERVOUS_SYSTEM_DEVELOPMENT	GOBP_NEGATIVE_REGULATION_OF_NERVOUS_SYSTEM_DEVELOPMENT		131	0.184478	0.693749	0.911232	1	1	3158	tags=26%, list=16%, signal=31%
GOBP_REGULATION_OF_CYTOSOLIC_CALCIUM_ION_CONCENTRATION	GOBP_REGULATION_OF_CYTOSOLIC_CALCIUM_ION_CONCENTRATION		334	0.164405	0.69355	0.954198	1	1	6541	tags=40%, list=34%, signal=60%
GOBP_POSITIVE_REGULATION_OF_SECRETION	GOBP_POSITIVE_REGULATION_OF_SECRETION		290	0.155316	0.693525	0.972222	1	1	7963	tags=48%, list=41%, signal=80%
GOBP_NEUROTRANSMITTER_RECEPTOR_TRANSPORT	GOBP_NEUROTRANSMITTER_RECEPTOR_TRANSPORT		45	0.185244	0.693195	0.903108	1	1	4563	tags=33%, list=23%, signal=43%
GOBP_ANOIKIS	GOBP_ANOIKIS		32	0.179865	0.69304	0.893738	1	1	955	tags=13%, list=5%, signal=13%
GOBP_ANIMAL_ORGAN_MATURATION	GOBP_ANIMAL_ORGAN_MATURATION		24	0.19347	0.692847	0.915771	1	1	9269	tags=67%, list=48%, signal=127%
GOBP_LIPID_TRANSLOCATION	GOBP_LIPID_TRANSLOCATION		47	0.177906	0.691889	0.925573	1	1	4466	tags=30%, list=23%, signal=39%
GOBP_SKELETAL_MUSCLE_CELL_DIFFERENTIATION	GOBP_SKELETAL_MUSCLE_CELL_DIFFERENTIATION		63	0.175882	0.691144	0.921154	1	1	5134	tags=33%, list=26%, signal=45%
GOBP_LONG_CHAIN_FATTY_ACID_BIOSYNTHETIC_PROCESS	GOBP_LONG_CHAIN_FATTY_ACID_BIOSYNTHETIC_PROCESS		32	0.204309	0.690527	0.923636	1	1	6295	tags=44%, list=32%, signal=65%
GOBP_ADHERENS_JUNCTION_ORGANIZATION	GOBP_ADHERENS_JUNCTION_ORGANIZATION		60	0.203516	0.68929	0.90573	1	1	2571	tags=22%, list=13%, signal=25%
GOBP_AMINOGLYCAN_CATABOLIC_PROCESS	GOBP_AMINOGLYCAN_CATABOLIC_PROCESS		67	0.203567	0.688631	0.90613	1	1	6867	tags=49%, list=35%, signal=76%
GOBP_POSITIVE_REGULATION_OF_CYTOSOLIC_CALCIUM_ION_CONCENTRATION_INVOLVED_IN_PHOSPHOLIPASE_C_ACTIVATING_G_PROTEIN_COUPLED_SIGNALING_PATHWAY	GOBP_POSITIVE_REGULATION_OF_CYTOSOLIC_CALCIUM_ION_CONCENTRATION_INVOLVED_IN_PHOSPHOLIPASE_C_ACTIVATING_G_PROTEIN_COUPLED_SIGNALING_PATHWAY		32	0.204841	0.688145	0.891013	1	1	3803	tags=31%, list=20%, signal=39%
GOBP_EXCITATORY_SYNAPSE_ASSEMBLY	GOBP_EXCITATORY_SYNAPSE_ASSEMBLY		26	0.24433	0.687783	0.850379	1	1	8111	tags=69%, list=42%, signal=119%
GOBP_REGULATION_OF_G_PROTEIN_COUPLED_RECEPTOR_SIGNALING_PATHWAY	GOBP_REGULATION_OF_G_PROTEIN_COUPLED_RECEPTOR_SIGNALING_PATHWAY		137	0.167982	0.687639	0.942272	1	1	5520	tags=35%, list=28%, signal=49%
GOBP_CALCIUM_ION_TRANSMEMBRANE_TRANSPORT	GOBP_CALCIUM_ION_TRANSMEMBRANE_TRANSPORT		292	0.156455	0.687092	0.948375	1	1	6795	tags=39%, list=35%, signal=59%
GOBP_CELLULAR_ALDEHYDE_METABOLIC_PROCESS	GOBP_CELLULAR_ALDEHYDE_METABOLIC_PROCESS		63	0.15446	0.686562	0.960861	1	1	7220	tags=43%, list=37%, signal=68%
GOBP_CARDIAC_CELL_DEVELOPMENT	GOBP_CARDIAC_CELL_DEVELOPMENT		75	0.185539	0.685875	0.903811	1	1	8422	tags=57%, list=43%, signal=101%
GOBP_SMOOTH_MUSCLE_CONTRACTION	GOBP_SMOOTH_MUSCLE_CONTRACTION		96	0.187906	0.684923	0.923792	1	1	3820	tags=27%, list=20%, signal=34%
GOBP_NEGATIVE_REGULATION_OF_WNT_SIGNALING_PATHWAY	GOBP_NEGATIVE_REGULATION_OF_WNT_SIGNALING_PATHWAY		201	0.13723	0.684386	0.965235	1	1	6909	tags=37%, list=36%, signal=57%
GOBP_REGULATION_OF_POSITIVE_CHEMOTAXIS	GOBP_REGULATION_OF_POSITIVE_CHEMOTAXIS		25	0.210676	0.684049	0.915572	1	1	2108	tags=24%, list=11%, signal=27%
GOBP_PHOSPHATIDIC_ACID_METABOLIC_PROCESS	GOBP_PHOSPHATIDIC_ACID_METABOLIC_PROCESS		50	0.179292	0.683716	0.925651	1	1	7562	tags=48%, list=39%, signal=78%
GOBP_INACTIVATION_OF_MAPK_ACTIVITY	GOBP_INACTIVATION_OF_MAPK_ACTIVITY		25	0.200834	0.683708	0.878327	1	1	2031	tags=20%, list=10%, signal=22%
GOBP_PYRIMIDINE_DEOXYRIBONUCLEOTIDE_METABOLIC_PROCESS	GOBP_PYRIMIDINE_DEOXYRIBONUCLEOTIDE_METABOLIC_PROCESS		22	0.217553	0.683482	0.870021	0.999599	1	230	tags=9%, list=1%, signal=9%
GOBP_REGULATION_OF_ATP_BIOSYNTHETIC_PROCESS	GOBP_REGULATION_OF_ATP_BIOSYNTHETIC_PROCESS		15	0.202376	0.683275	0.911824	0.999166	1	1288	tags=20%, list=7%, signal=21%
GOBP_POSITIVE_REGULATION_OF_TRANSMEMBRANE_RECEPTOR_PROTEIN_SERINE_THREONINE_KINASE_SIGNALING_PATHWAY	GOBP_POSITIVE_REGULATION_OF_TRANSMEMBRANE_RECEPTOR_PROTEIN_SERINE_THREONINE_KINASE_SIGNALING_PATHWAY		101	0.163158	0.682964	0.973638	0.998846	1	8409	tags=52%, list=43%, signal=92%
GOBP_REGULATION_OF_LONG_TERM_NEURONAL_SYNAPTIC_PLASTICITY	GOBP_REGULATION_OF_LONG_TERM_NEURONAL_SYNAPTIC_PLASTICITY		21	0.202918	0.682742	0.871429	0.998448	1	4824	tags=38%, list=25%, signal=51%
GOBP_PROTEIN_LOCALIZATION_TO_CELL_JUNCTION	GOBP_PROTEIN_LOCALIZATION_TO_CELL_JUNCTION		106	0.158253	0.682675	0.963878	0.997863	1	5876	tags=38%, list=30%, signal=54%
GOBP_POTASSIUM_ION_EXPORT_ACROSS_PLASMA_MEMBRANE	GOBP_POTASSIUM_ION_EXPORT_ACROSS_PLASMA_MEMBRANE		17	0.253261	0.682325	0.894632	0.99759	1	7537	tags=65%, list=39%, signal=106%
GOBP_REGULATION_OF_RESPIRATORY_GASEOUS_EXCHANGE	GOBP_REGULATION_OF_RESPIRATORY_GASEOUS_EXCHANGE		20	0.236415	0.681886	0.852886	0.99741	1	8745	tags=60%, list=45%, signal=109%
GOBP_LIPID_DROPLET_ORGANIZATION	GOBP_LIPID_DROPLET_ORGANIZATION		25	0.179534	0.681854	0.929254	0.996793	1	7562	tags=44%, list=39%, signal=72%
GOBP_REVERSE_CHOLESTEROL_TRANSPORT	GOBP_REVERSE_CHOLESTEROL_TRANSPORT		17	0.252082	0.681771	0.905109	0.996237	1	4038	tags=41%, list=21%, signal=52%
GOBP_SPERM_CAPACITATION	GOBP_SPERM_CAPACITATION		25	0.241319	0.681721	0.883065	0.995644	1	8270	tags=60%, list=42%, signal=104%
GOBP_REGULATION_OF_CARDIAC_MUSCLE_CELL_PROLIFERATION	GOBP_REGULATION_OF_CARDIAC_MUSCLE_CELL_PROLIFERATION		37	0.183532	0.68102	0.923077	0.995765	1	2484	tags=22%, list=13%, signal=25%
GOBP_POSITIVE_REGULATION_OF_CELL_GROWTH	GOBP_POSITIVE_REGULATION_OF_CELL_GROWTH		147	0.137194	0.680223	0.990758	0.995941	1	5526	tags=32%, list=28%, signal=44%
GOBP_BONE_MINERALIZATION	GOBP_BONE_MINERALIZATION		108	0.154335	0.680076	0.981982	0.995456	1	4511	tags=29%, list=23%, signal=37%
GOBP_CELLULAR_AMINO_ACID_METABOLIC_PROCESS	GOBP_CELLULAR_AMINO_ACID_METABOLIC_PROCESS		296	0.160333	0.679906	0.838013	0.994991	1	2763	tags=18%, list=14%, signal=20%
GOBP_OLEFINIC_COMPOUND_METABOLIC_PROCESS	GOBP_OLEFINIC_COMPOUND_METABOLIC_PROCESS		114	0.186253	0.679727	0.932203	0.994549	1	7251	tags=46%, list=37%, signal=74%
GOBP_NEGATIVE_REGULATION_OF_PLATELET_ACTIVATION	GOBP_NEGATIVE_REGULATION_OF_PLATELET_ACTIVATION		17	0.248684	0.678984	0.862475	0.99467	1	3656	tags=35%, list=19%, signal=43%
GOBP_REPLICATION_FORK_PROCESSING	GOBP_REPLICATION_FORK_PROCESSING		36	0.232527	0.678364	0.767816	0.994691	1	4527	tags=31%, list=23%, signal=40%
GOBP_REGULATION_OF_CILIUM_DEPENDENT_CELL_MOTILITY	GOBP_REGULATION_OF_CILIUM_DEPENDENT_CELL_MOTILITY		25	0.227882	0.678298	0.875248	0.994116	1	10300	tags=72%, list=53%, signal=153%
GOBP_GANGLIOSIDE_METABOLIC_PROCESS	GOBP_GANGLIOSIDE_METABOLIC_PROCESS		25	0.21851	0.678168	0.880228	0.993601	1	5475	tags=44%, list=28%, signal=61%
GOBP_NEGATIVE_REGULATION_OF_REACTIVE_OXYGEN_SPECIES_METABOLIC_PROCESS	GOBP_NEGATIVE_REGULATION_OF_REACTIVE_OXYGEN_SPECIES_METABOLIC_PROCESS		53	0.166108	0.677206	0.892989	0.993963	1	3042	tags=23%, list=16%, signal=27%
GOBP_CAMP_MEDIATED_SIGNALING	GOBP_CAMP_MEDIATED_SIGNALING		61	0.199379	0.675967	0.919266	0.994535	1	8698	tags=57%, list=45%, signal=103%
GOBP_NEGATIVE_REGULATION_OF_TRANSLATIONAL_INITIATION	GOBP_NEGATIVE_REGULATION_OF_TRANSLATIONAL_INITIATION		17	0.276774	0.675081	0.809055	0.99478	1	263	tags=12%, list=1%, signal=12%
GOBP_REGULATION_OF_MUSCLE_SYSTEM_PROCESS	GOBP_REGULATION_OF_MUSCLE_SYSTEM_PROCESS		215	0.157644	0.674807	0.973881	0.994432	1	5380	tags=33%, list=28%, signal=45%
GOBP_MACROPHAGE_MIGRATION	GOBP_MACROPHAGE_MIGRATION		50	0.162241	0.674109	0.920234	0.994478	1	1192	tags=14%, list=6%, signal=15%
GOBP_NEGATIVE_REGULATION_OF_FAT_CELL_DIFFERENTIATION	GOBP_NEGATIVE_REGULATION_OF_FAT_CELL_DIFFERENTIATION		45	0.176787	0.673229	0.919075	0.994722	1	2228	tags=20%, list=11%, signal=23%
GOBP_MELANOCYTE_DIFFERENTIATION	GOBP_MELANOCYTE_DIFFERENTIATION		23	0.197668	0.672345	0.897087	0.99495	1	6145	tags=43%, list=32%, signal=63%
GOBP_REGULATION_OF_SYNAPTIC_VESICLE_EXOCYTOSIS	GOBP_REGULATION_OF_SYNAPTIC_VESICLE_EXOCYTOSIS		52	0.16594	0.671688	0.958412	0.994958	1	5119	tags=37%, list=26%, signal=49%
GOBP_HYALURONAN_METABOLIC_PROCESS	GOBP_HYALURONAN_METABOLIC_PROCESS		38	0.201578	0.671567	0.900543	0.994446	1	6787	tags=50%, list=35%, signal=77%
GOBP_POSITIVE_REGULATION_OF_RELEASE_OF_SEQUESTERED_CALCIUM_ION_INTO_CYTOSOL	GOBP_POSITIVE_REGULATION_OF_RELEASE_OF_SEQUESTERED_CALCIUM_ION_INTO_CYTOSOL		39	0.183097	0.671441	0.939508	0.993941	1	5727	tags=31%, list=29%, signal=44%
GOBP_DNA_REPLICATION_CHECKPOINT	GOBP_DNA_REPLICATION_CHECKPOINT		17	0.281634	0.670992	0.740319	0.993723	1	4995	tags=41%, list=26%, signal=55%
GOBP_ANTIMICROBIAL_HUMORAL_RESPONSE	GOBP_ANTIMICROBIAL_HUMORAL_RESPONSE		126	0.188062	0.670562	0.902486	0.993502	1	8546	tags=53%, list=44%, signal=94%
GOBP_VITAMIN_BIOSYNTHETIC_PROCESS	GOBP_VITAMIN_BIOSYNTHETIC_PROCESS		19	0.202207	0.670212	0.903922	0.993216	1	3229	tags=26%, list=17%, signal=32%
GOBP_NEGATIVE_REGULATION_OF_INTRACELLULAR_TRANSPORT	GOBP_NEGATIVE_REGULATION_OF_INTRACELLULAR_TRANSPORT		53	0.158049	0.669673	0.955963	0.9931	1	1195	tags=13%, list=6%, signal=14%
GOBP_CARDIOBLAST_DIFFERENTIATION	GOBP_CARDIOBLAST_DIFFERENTIATION		17	0.242666	0.669107	0.87619	0.992997	1	9323	tags=76%, list=48%, signal=147%
GOBP_SKELETAL_MUSCLE_ORGAN_DEVELOPMENT	GOBP_SKELETAL_MUSCLE_ORGAN_DEVELOPMENT		150	0.16004	0.669094	0.981238	0.99238	1	5154	tags=32%, list=26%, signal=43%
GOBP_NUCLEOSIDE_PHOSPHATE_BIOSYNTHETIC_PROCESS	GOBP_NUCLEOSIDE_PHOSPHATE_BIOSYNTHETIC_PROCESS		227	0.143693	0.668305	0.93018	0.992522	1	3066	tags=19%, list=16%, signal=22%
GOBP_TEMPERATURE_HOMEOSTASIS	GOBP_TEMPERATURE_HOMEOSTASIS		171	0.155991	0.667487	0.947842	0.99266	1	5302	tags=32%, list=27%, signal=44%
GOBP_CARBOHYDRATE_TRANSPORT	GOBP_CARBOHYDRATE_TRANSPORT		136	0.14556	0.666403	0.98155	0.993025	1	2683	tags=19%, list=14%, signal=22%
GOBP_SODIUM_ION_IMPORT_ACROSS_PLASMA_MEMBRANE	GOBP_SODIUM_ION_IMPORT_ACROSS_PLASMA_MEMBRANE		18	0.226911	0.665393	0.889098	0.993355	1	9954	tags=78%, list=51%, signal=159%
GOBP_POLYSACCHARIDE_BIOSYNTHETIC_PROCESS	GOBP_POLYSACCHARIDE_BIOSYNTHETIC_PROCESS		77	0.160401	0.663709	0.94709	0.994319	1	1856	tags=17%, list=10%, signal=19%
GOBP_EPITHELIAL_CELL_DEVELOPMENT	GOBP_EPITHELIAL_CELL_DEVELOPMENT		201	0.156602	0.663679	0.990724	0.993717	1	5790	tags=37%, list=30%, signal=52%
GOBP_RECEPTOR_LOCALIZATION_TO_SYNAPSE	GOBP_RECEPTOR_LOCALIZATION_TO_SYNAPSE		52	0.172124	0.663316	0.956522	0.993441	1	9251	tags=62%, list=48%, signal=117%
GOBP_MORPHOGENESIS_OF_AN_EPITHELIAL_SHEET	GOBP_MORPHOGENESIS_OF_AN_EPITHELIAL_SHEET		54	0.15378	0.663016	0.897579	0.993074	1	3469	tags=22%, list=18%, signal=27%
GOBP_ACUTE_PHASE_RESPONSE	GOBP_ACUTE_PHASE_RESPONSE		45	0.221104	0.662896	0.909615	0.992555	1	3287	tags=27%, list=17%, signal=32%
GOBP_REGULATION_OF_NEUROBLAST_PROLIFERATION	GOBP_REGULATION_OF_NEUROBLAST_PROLIFERATION		28	0.195588	0.662537	0.932727	0.992234	1	5321	tags=36%, list=27%, signal=49%
GOBP_REGULATION_OF_DENDRITE_MORPHOGENESIS	GOBP_REGULATION_OF_DENDRITE_MORPHOGENESIS		65	0.152706	0.662481	0.968692	0.991661	1	1998	tags=17%, list=10%, signal=19%
GOBP_N_TERMINAL_PROTEIN_AMINO_ACID_ACETYLATION	GOBP_N_TERMINAL_PROTEIN_AMINO_ACID_ACETYLATION		16	0.224609	0.661879	0.930279	0.991571	1	465	tags=13%, list=2%, signal=13%
GOBP_REGULATION_OF_CARDIAC_MUSCLE_CONTRACTION	GOBP_REGULATION_OF_CARDIAC_MUSCLE_CONTRACTION		69	0.166704	0.661877	0.940631	0.990949	1	5348	tags=35%, list=27%, signal=48%
GOBP_POSITIVE_REGULATION_OF_NERVOUS_SYSTEM_DEVELOPMENT	GOBP_POSITIVE_REGULATION_OF_NERVOUS_SYSTEM_DEVELOPMENT		258	0.140609	0.661159	0.981917	0.990959	1	6437	tags=38%, list=33%, signal=56%
GOBP_CELLULAR_RESPONSE_TO_ALKALOID	GOBP_CELLULAR_RESPONSE_TO_ALKALOID		31	0.186216	0.661024	0.901923	0.99046	1	7029	tags=45%, list=36%, signal=71%
GOBP_SMALL_MOLECULE_CATABOLIC_PROCESS	GOBP_SMALL_MOLECULE_CATABOLIC_PROCESS		417	0.125638	0.660977	0.938819	0.989889	1	6515	tags=33%, list=33%, signal=48%
GOBP_KILLING_OF_CELLS_IN_OTHER_ORGANISM_INVOLVED_IN_SYMBIOTIC_INTERACTION	GOBP_KILLING_OF_CELLS_IN_OTHER_ORGANISM_INVOLVED_IN_SYMBIOTIC_INTERACTION		24	0.226077	0.660238	0.851852	0.989914	1	6287	tags=46%, list=32%, signal=68%
GOBP_ORGANIC_ACID_CATABOLIC_PROCESS	GOBP_ORGANIC_ACID_CATABOLIC_PROCESS		251	0.133432	0.659719	0.921212	0.989775	1	6510	tags=32%, list=33%, signal=48%
GOBP_POSITIVE_REGULATION_OF_KERATINOCYTE_PROLIFERATION	GOBP_POSITIVE_REGULATION_OF_KERATINOCYTE_PROLIFERATION		15	0.256041	0.659269	0.897004	0.989555	1	8606	tags=80%, list=44%, signal=143%
GOBP_HISTONE_H3_DEACETYLATION	GOBP_HISTONE_H3_DEACETYLATION		19	0.198301	0.659137	0.90249	0.989052	1	1105	tags=16%, list=6%, signal=17%
GOBP_REGULATION_OF_KETONE_BIOSYNTHETIC_PROCESS	GOBP_REGULATION_OF_KETONE_BIOSYNTHETIC_PROCESS		17	0.227768	0.658999	0.92976	0.988559	1	6735	tags=47%, list=35%, signal=72%
GOBP_TOOTH_MINERALIZATION	GOBP_TOOTH_MINERALIZATION		21	0.247814	0.658357	0.879473	0.988517	1	7914	tags=62%, list=41%, signal=104%
GOBP_GANGLIOSIDE_BIOSYNTHETIC_PROCESS	GOBP_GANGLIOSIDE_BIOSYNTHETIC_PROCESS		15	0.232214	0.65742	0.886364	0.988764	1	2758	tags=27%, list=14%, signal=31%
GOBP_KERATAN_SULFATE_METABOLIC_PROCESS	GOBP_KERATAN_SULFATE_METABOLIC_PROCESS		33	0.179697	0.6558	0.926923	0.989563	1	5462	tags=36%, list=28%, signal=50%
GOBP_HISTONE_EXCHANGE	GOBP_HISTONE_EXCHANGE		40	0.235763	0.655468	0.757919	0.989226	1	8598	tags=48%, list=44%, signal=85%
GOBP_POSITIVE_REGULATION_OF_MACROPHAGE_DERIVED_FOAM_CELL_DIFFERENTIATION	GOBP_POSITIVE_REGULATION_OF_MACROPHAGE_DERIVED_FOAM_CELL_DIFFERENTIATION		18	0.214243	0.654999	0.922222	0.989045	1	4909	tags=39%, list=25%, signal=52%
GOBP_REGULATION_OF_VASCULOGENESIS	GOBP_REGULATION_OF_VASCULOGENESIS		16	0.223586	0.65498	0.906015	0.988447	1	7332	tags=50%, list=38%, signal=80%
GOBP_SIGNALING_RECEPTOR_LIGAND_PRECURSOR_PROCESSING	GOBP_SIGNALING_RECEPTOR_LIGAND_PRECURSOR_PROCESSING		31	0.199516	0.653572	0.946667	0.989016	1	7760	tags=55%, list=40%, signal=91%
GOBP_REGULATION_OF_ACTIVIN_RECEPTOR_SIGNALING_PATHWAY	GOBP_REGULATION_OF_ACTIVIN_RECEPTOR_SIGNALING_PATHWAY		22	0.192883	0.653484	0.943249	0.988466	1	4758	tags=36%, list=24%, signal=48%
GOBP_REGULATION_OF_WOUND_HEALING	GOBP_REGULATION_OF_WOUND_HEALING		122	0.158839	0.652478	0.949057	0.988752	1	8139	tags=48%, list=42%, signal=83%
GOBP_SARCOPLASMIC_RETICULUM_CALCIUM_ION_TRANSPORT	GOBP_SARCOPLASMIC_RETICULUM_CALCIUM_ION_TRANSPORT		35	0.17798	0.652151	0.945312	0.988411	1	1649	tags=17%, list=8%, signal=19%
GOBP_DENDRITE_EXTENSION	GOBP_DENDRITE_EXTENSION		34	0.184682	0.651309	0.950266	0.988528	1	7818	tags=50%, list=40%, signal=83%
GOBP_REGULATION_OF_DENDRITE_EXTENSION	GOBP_REGULATION_OF_DENDRITE_EXTENSION		25	0.216577	0.651065	0.929476	0.988139	1	7636	tags=52%, list=39%, signal=85%
GOBP_REGULATION_OF_CARDIAC_MUSCLE_CELL_ACTION_POTENTIAL	GOBP_REGULATION_OF_CARDIAC_MUSCLE_CELL_ACTION_POTENTIAL		25	0.179	0.651046	0.942342	0.98754	1	8340	tags=52%, list=43%, signal=91%
GOBP_NEUTRAL_LIPID_METABOLIC_PROCESS	GOBP_NEUTRAL_LIPID_METABOLIC_PROCESS		130	0.165344	0.650198	0.948214	0.987673	1	7434	tags=48%, list=38%, signal=77%
GOBP_REGULATION_OF_EPIDERMIS_DEVELOPMENT	GOBP_REGULATION_OF_EPIDERMIS_DEVELOPMENT		62	0.162217	0.649806	0.971067	0.987373	1	8773	tags=56%, list=45%, signal=102%
GOBP_NEGATIVE_REGULATION_OF_CELL_CYCLE_ARREST	GOBP_NEGATIVE_REGULATION_OF_CELL_CYCLE_ARREST		23	0.201585	0.648674	0.87315	0.987699	1	8832	tags=52%, list=45%, signal=95%
GOBP_ACID_SECRETION	GOBP_ACID_SECRETION		37	0.209673	0.648241	0.913295	0.987447	1	9134	tags=62%, list=47%, signal=117%
GOBP_CYTOSOLIC_CALCIUM_ION_TRANSPORT	GOBP_CYTOSOLIC_CALCIUM_ION_TRANSPORT		166	0.143685	0.6457	0.986408	0.988993	1	6795	tags=37%, list=35%, signal=57%
GOBP_CALCIUM_ION_TRANSPORT_INTO_CYTOSOL	GOBP_CALCIUM_ION_TRANSPORT_INTO_CYTOSOL		148	0.153916	0.645089	0.973282	0.988884	1	6795	tags=39%, list=35%, signal=60%
GOBP_REGULATION_OF_MUSCLE_CONTRACTION	GOBP_REGULATION_OF_MUSCLE_CONTRACTION		148	0.166675	0.64486	0.95619	0.988441	1	8119	tags=49%, list=42%, signal=84%
GOBP_NUCLEOSIDE_PHOSPHATE_CATABOLIC_PROCESS	GOBP_NUCLEOSIDE_PHOSPHATE_CATABOLIC_PROCESS		80	0.145448	0.644755	0.933045	0.987913	1	5294	tags=28%, list=27%, signal=38%
GOBP_NUCLEOTIDE_EXCISION_REPAIR_PREINCISION_COMPLEX_STABILIZATION	GOBP_NUCLEOTIDE_EXCISION_REPAIR_PREINCISION_COMPLEX_STABILIZATION		20	0.279245	0.644326	0.807531	0.987641	1	2296	tags=25%, list=12%, signal=28%
GOBP_REGULATION_OF_GOLGI_ORGANIZATION	GOBP_REGULATION_OF_GOLGI_ORGANIZATION		16	0.205516	0.64402	0.921053	0.987274	1	401	tags=13%, list=2%, signal=13%
GOBP_POSITIVE_REGULATION_OF_EPIDERMAL_CELL_DIFFERENTIATION	GOBP_POSITIVE_REGULATION_OF_EPIDERMAL_CELL_DIFFERENTIATION		22	0.212515	0.643952	0.935728	0.986718	1	8773	tags=68%, list=45%, signal=124%
GOBP_POSITIVE_REGULATION_OF_EPIDERMIS_DEVELOPMENT	GOBP_POSITIVE_REGULATION_OF_EPIDERMIS_DEVELOPMENT		26	0.205433	0.643887	0.945794	0.986165	1	8773	tags=65%, list=45%, signal=119%
GOBP_PYRIMIDINE_RIBONUCLEOTIDE_BIOSYNTHETIC_PROCESS	GOBP_PYRIMIDINE_RIBONUCLEOTIDE_BIOSYNTHETIC_PROCESS		20	0.226034	0.643414	0.843552	0.985949	1	4809	tags=25%, list=25%, signal=33%
GOBP_REGULATION_OF_SYSTEMIC_ARTERIAL_BLOOD_PRESSURE_BY_HORMONE	GOBP_REGULATION_OF_SYSTEMIC_ARTERIAL_BLOOD_PRESSURE_BY_HORMONE		35	0.212225	0.643365	0.909434	0.985379	1	9478	tags=69%, list=49%, signal=133%
GOBP_RESPONSE_TO_ESTROGEN	GOBP_RESPONSE_TO_ESTROGEN		71	0.182428	0.642732	0.945794	0.985293	1	6111	tags=38%, list=31%, signal=55%
GOBP_NEGATIVE_REGULATION_OF_PROTEOLYSIS_INVOLVED_IN_CELLULAR_PROTEIN_CATABOLIC_PROCESS	GOBP_NEGATIVE_REGULATION_OF_PROTEOLYSIS_INVOLVED_IN_CELLULAR_PROTEIN_CATABOLIC_PROCESS		58	0.158422	0.639992	0.945098	0.986907	1	5645	tags=29%, list=29%, signal=41%
GOBP_POSITIVE_REGULATION_OF_DNA_DAMAGE_RESPONSE_SIGNAL_TRANSDUCTION_BY_P53_CLASS_MEDIATOR	GOBP_POSITIVE_REGULATION_OF_DNA_DAMAGE_RESPONSE_SIGNAL_TRANSDUCTION_BY_P53_CLASS_MEDIATOR		15	0.209906	0.639135	0.935614	0.987019	1	6848	tags=47%, list=35%, signal=72%
GOBP_ENDONUCLEOLYTIC_CLEAVAGE_INVOLVED_IN_RRNA_PROCESSING	GOBP_ENDONUCLEOLYTIC_CLEAVAGE_INVOLVED_IN_RRNA_PROCESSING		15	0.276941	0.638848	0.807531	0.986631	1	4634	tags=27%, list=24%, signal=35%
GOBP_CALCIUM_ION_TRANSPORT	GOBP_CALCIUM_ION_TRANSPORT		392	0.144191	0.638795	0.990741	0.986073	1	6825	tags=39%, list=35%, signal=59%
GOBP_REGULATION_OF_GLIOGENESIS	GOBP_REGULATION_OF_GLIOGENESIS		86	0.159029	0.637572	0.975791	0.986432	1	7992	tags=49%, list=41%, signal=83%
GOBP_INTERMEDIATE_FILAMENT_BASED_PROCESS	GOBP_INTERMEDIATE_FILAMENT_BASED_PROCESS		50	0.174477	0.636982	0.945155	0.986285	1	6323	tags=40%, list=32%, signal=59%
GOBP_LIPID_CATABOLIC_PROCESS	GOBP_LIPID_CATABOLIC_PROCESS		329	0.126073	0.636654	1	0.985927	1	7481	tags=40%, list=38%, signal=65%
GOBP_PROTEIN_LOCALIZATION_TO_MICROTUBULE	GOBP_PROTEIN_LOCALIZATION_TO_MICROTUBULE		18	0.200097	0.635677	0.916155	0.986095	1	1616	tags=17%, list=8%, signal=18%
GOBP_ANTIMICROBIAL_HUMORAL_IMMUNE_RESPONSE_MEDIATED_BY_ANTIMICROBIAL_PEPTIDE	GOBP_ANTIMICROBIAL_HUMORAL_IMMUNE_RESPONSE_MEDIATED_BY_ANTIMICROBIAL_PEPTIDE		66	0.190176	0.635642	0.92543	0.985523	1	8998	tags=56%, list=46%, signal=104%
GOBP_RESPONSE_TO_PROSTAGLANDIN	GOBP_RESPONSE_TO_PROSTAGLANDIN		30	0.16592	0.635475	0.92955	0.985038	1	6277	tags=37%, list=32%, signal=54%
GOBP_REGULATION_OF_CALCIUM_ION_TRANSPORT_INTO_CYTOSOL	GOBP_REGULATION_OF_CALCIUM_ION_TRANSPORT_INTO_CYTOSOL		91	0.147803	0.634812	0.982592	0.98494	1	5380	tags=31%, list=28%, signal=42%
GOBP_KERATINOCYTE_PROLIFERATION	GOBP_KERATINOCYTE_PROLIFERATION		46	0.185584	0.634706	0.954955	0.984426	1	8760	tags=63%, list=45%, signal=114%
GOBP_HIGH_DENSITY_LIPOPROTEIN_PARTICLE_ASSEMBLY	GOBP_HIGH_DENSITY_LIPOPROTEIN_PARTICLE_ASSEMBLY		15	0.237776	0.633369	0.915547	0.984849	1	8198	tags=60%, list=42%, signal=104%
GOBP_CELL_SURFACE_RECEPTOR_SIGNALING_PATHWAY_INVOLVED_IN_HEART_DEVELOPMENT	GOBP_CELL_SURFACE_RECEPTOR_SIGNALING_PATHWAY_INVOLVED_IN_HEART_DEVELOPMENT		28	0.200861	0.632838	0.927731	0.984661	1	6054	tags=43%, list=31%, signal=62%
GOBP_POSITIVE_REGULATION_OF_LIPID_KINASE_ACTIVITY	GOBP_POSITIVE_REGULATION_OF_LIPID_KINASE_ACTIVITY		37	0.172244	0.631645	0.941634	0.984976	1	2502	tags=22%, list=13%, signal=25%
GOBP_REGULATION_OF_EPITHELIAL_CELL_DIFFERENTIATION_INVOLVED_IN_KIDNEY_DEVELOPMENT	GOBP_REGULATION_OF_EPITHELIAL_CELL_DIFFERENTIATION_INVOLVED_IN_KIDNEY_DEVELOPMENT		18	0.20805	0.631574	0.911469	0.984425	1	5592	tags=39%, list=29%, signal=55%
GOBP_REGULATION_OF_RESPONSE_TO_WOUNDING	GOBP_REGULATION_OF_RESPONSE_TO_WOUNDING		153	0.149849	0.631534	0.978927	0.983851	1	4283	tags=27%, list=22%, signal=34%
GOBP_PYRIMIDINE_NUCLEOSIDE_TRIPHOSPHATE_METABOLIC_PROCESS	GOBP_PYRIMIDINE_NUCLEOSIDE_TRIPHOSPHATE_METABOLIC_PROCESS		22	0.247042	0.631131	0.808696	0.983552	1	5294	tags=27%, list=27%, signal=37%
GOBP_REGULATION_OF_BICELLULAR_TIGHT_JUNCTION_ASSEMBLY	GOBP_REGULATION_OF_BICELLULAR_TIGHT_JUNCTION_ASSEMBLY		23	0.188857	0.630979	0.928433	0.983066	1	5712	tags=39%, list=29%, signal=55%
GOBP_POSITIVE_REGULATION_OF_CARBOHYDRATE_METABOLIC_PROCESS	GOBP_POSITIVE_REGULATION_OF_CARBOHYDRATE_METABOLIC_PROCESS		74	0.144641	0.630263	0.963031	0.982997	1	1521	tags=14%, list=8%, signal=15%
GOBP_MATING	GOBP_MATING		38	0.178496	0.62729	0.96109	0.984571	1	5660	tags=37%, list=29%, signal=52%
GOBP_SMOOTH_MUSCLE_CELL_DIFFERENTIATION	GOBP_SMOOTH_MUSCLE_CELL_DIFFERENTIATION		54	0.167938	0.627214	0.969697	0.984031	1	3643	tags=26%, list=19%, signal=32%
GOBP_MONOCYTE_CHEMOTAXIS	GOBP_MONOCYTE_CHEMOTAXIS		62	0.170578	0.626648	0.96737	0.98383	1	6188	tags=42%, list=32%, signal=61%
GOBP_NUCLEOBASE_CONTAINING_SMALL_MOLECULE_INTERCONVERSION	GOBP_NUCLEOBASE_CONTAINING_SMALL_MOLECULE_INTERCONVERSION		26	0.241298	0.625994	0.83878	0.983705	1	556	tags=12%, list=3%, signal=12%
GOBP_RESPONSE_TO_ALKALOID	GOBP_RESPONSE_TO_ALKALOID		97	0.134001	0.624948	0.98155	0.983836	1	7099	tags=38%, list=36%, signal=60%
GOBP_POSITIVE_REGULATION_OF_MUSCLE_HYPERTROPHY	GOBP_POSITIVE_REGULATION_OF_MUSCLE_HYPERTROPHY		27	0.165293	0.624923	0.957854	0.983255	1	6052	tags=33%, list=31%, signal=48%
GOBP_EPITHELIAL_CELL_MORPHOGENESIS	GOBP_EPITHELIAL_CELL_MORPHOGENESIS		30	0.208033	0.624171	0.94605	0.983143	1	7976	tags=57%, list=41%, signal=96%
GOBP_POSITIVE_REGULATION_OF_FATTY_ACID_OXIDATION	GOBP_POSITIVE_REGULATION_OF_FATTY_ACID_OXIDATION		15	0.212843	0.624142	0.939623	0.982569	1	3808	tags=27%, list=20%, signal=33%
GOBP_MICROTUBULE_DEPOLYMERIZATION	GOBP_MICROTUBULE_DEPOLYMERIZATION		41	0.170507	0.623945	0.951526	0.982136	1	6644	tags=41%, list=34%, signal=63%
GOBP_PROTEIN_PALMITOYLATION	GOBP_PROTEIN_PALMITOYLATION		31	0.168726	0.623797	0.931559	0.981648	1	2184	tags=19%, list=11%, signal=22%
GOBP_ATTACHMENT_OF_SPINDLE_MICROTUBULES_TO_KINETOCHORE	GOBP_ATTACHMENT_OF_SPINDLE_MICROTUBULES_TO_KINETOCHORE		31	0.252363	0.622835	0.829978	0.981741	1	2915	tags=26%, list=15%, signal=30%
GOBP_RESPONSE_TO_AMINO_ACID_STARVATION	GOBP_RESPONSE_TO_AMINO_ACID_STARVATION		47	0.170669	0.622677	0.964356	0.981249	1	1313	tags=13%, list=7%, signal=14%
GOBP_NEGATIVE_REGULATION_OF_DNA_TEMPLATED_TRANSCRIPTION_ELONGATION	GOBP_NEGATIVE_REGULATION_OF_DNA_TEMPLATED_TRANSCRIPTION_ELONGATION		17	0.212864	0.62207	0.912393	0.981083	1	1884	tags=18%, list=10%, signal=20%
GOBP_NEGATIVE_REGULATION_OF_OSSIFICATION	GOBP_NEGATIVE_REGULATION_OF_OSSIFICATION		34	0.172151	0.620189	0.9631	0.981806	1	5936	tags=38%, list=31%, signal=55%
GOBP_REGULATION_OF_MACROPHAGE_CHEMOTAXIS	GOBP_REGULATION_OF_MACROPHAGE_CHEMOTAXIS		26	0.171824	0.620147	0.966229	0.981242	1	7109	tags=42%, list=37%, signal=67%
GOBP_DNA_DAMAGE_RESPONSE_DETECTION_OF_DNA_DAMAGE	GOBP_DNA_DAMAGE_RESPONSE_DETECTION_OF_DNA_DAMAGE		38	0.233963	0.619866	0.838013	0.980846	1	1319	tags=16%, list=7%, signal=17%
GOBP_POSITIVE_REGULATION_OF_CELL_CYCLE_G2_M_PHASE_TRANSITION	GOBP_POSITIVE_REGULATION_OF_CELL_CYCLE_G2_M_PHASE_TRANSITION		30	0.210839	0.617822	0.825882	0.981634	1	793	tags=13%, list=4%, signal=14%
GOBP_PURINE_CONTAINING_COMPOUND_SALVAGE	GOBP_PURINE_CONTAINING_COMPOUND_SALVAGE		15	0.236447	0.616957	0.924612	0.981615	1	3102	tags=27%, list=16%, signal=32%
GOBP_RETINOIC_ACID_RECEPTOR_SIGNALING_PATHWAY	GOBP_RETINOIC_ACID_RECEPTOR_SIGNALING_PATHWAY		32	0.175156	0.613881	0.967054	0.983042	1	5789	tags=34%, list=30%, signal=49%
GOBP_EPITHELIAL_CELL_DIFFERENTIATION_INVOLVED_IN_KIDNEY_DEVELOPMENT	GOBP_EPITHELIAL_CELL_DIFFERENTIATION_INVOLVED_IN_KIDNEY_DEVELOPMENT		48	0.17731	0.613839	0.961111	0.98248	1	7110	tags=48%, list=37%, signal=75%
GOBP_REPLACEMENT_OSSIFICATION	GOBP_REPLACEMENT_OSSIFICATION		27	0.181259	0.613208	0.942593	0.982312	1	6791	tags=44%, list=35%, signal=68%
GOBP_RESPONSE_TO_CAFFEINE	GOBP_RESPONSE_TO_CAFFEINE		17	0.187805	0.612453	0.922481	0.982204	1	5082	tags=29%, list=26%, signal=40%
GOBP_REGULATION_OF_TRANSMISSION_OF_NERVE_IMPULSE	GOBP_REGULATION_OF_TRANSMISSION_OF_NERVE_IMPULSE		15	0.237841	0.610911	0.910714	0.982627	1	8908	tags=73%, list=46%, signal=135%
GOBP_PYRIMIDINE_RIBONUCLEOSIDE_TRIPHOSPHATE_METABOLIC_PROCESS	GOBP_PYRIMIDINE_RIBONUCLEOSIDE_TRIPHOSPHATE_METABOLIC_PROCESS		16	0.241436	0.608398	0.873051	0.983627	1	5294	tags=31%, list=27%, signal=43%
GOBP_KILLING_OF_CELLS_OF_OTHER_ORGANISM	GOBP_KILLING_OF_CELLS_OF_OTHER_ORGANISM		61	0.166798	0.60654	0.961464	0.984173	1	7624	tags=48%, list=39%, signal=78%
GOBP_ENDOCRINE_PROCESS	GOBP_ENDOCRINE_PROCESS		75	0.168477	0.604348	0.984762	0.984933	1	8632	tags=55%, list=44%, signal=98%
GOBP_ADENYLATE_CYCLASE_ACTIVATING_G_PROTEIN_COUPLED_RECEPTOR_SIGNALING_PATHWAY	GOBP_ADENYLATE_CYCLASE_ACTIVATING_G_PROTEIN_COUPLED_RECEPTOR_SIGNALING_PATHWAY		139	0.176923	0.602843	0.962891	0.985231	1	8705	tags=57%, list=45%, signal=102%
GOBP_PYRIDINE_CONTAINING_COMPOUND_METABOLIC_PROCESS	GOBP_PYRIDINE_CONTAINING_COMPOUND_METABOLIC_PROCESS		39	0.150594	0.60196	0.974757	0.985171	1	9144	tags=56%, list=47%, signal=106%
GOBP_PTERIDINE_CONTAINING_COMPOUND_METABOLIC_PROCESS	GOBP_PTERIDINE_CONTAINING_COMPOUND_METABOLIC_PROCESS		31	0.193139	0.600545	0.920245	0.985483	1	2690	tags=19%, list=14%, signal=22%
GOBP_CELLULAR_RESPONSE_TO_GLUCAGON_STIMULUS	GOBP_CELLULAR_RESPONSE_TO_GLUCAGON_STIMULUS		26	0.195682	0.596622	0.942308	0.987202	1	8622	tags=58%, list=44%, signal=103%
GOBP_FATTY_ACID_HOMEOSTASIS	GOBP_FATTY_ACID_HOMEOSTASIS		16	0.178347	0.596175	0.975655	0.986871	1	3402	tags=25%, list=17%, signal=30%
GOBP_GLYCOLIPID_BIOSYNTHETIC_PROCESS	GOBP_GLYCOLIPID_BIOSYNTHETIC_PROCESS		64	0.131321	0.594297	0.979048	0.987337	1	1296	tags=11%, list=7%, signal=12%
GOBP_SHORT_CHAIN_FATTY_ACID_METABOLIC_PROCESS	GOBP_SHORT_CHAIN_FATTY_ACID_METABOLIC_PROCESS		16	0.197777	0.591745	0.912017	0.988206	1	4268	tags=25%, list=22%, signal=32%
GOBP_NEPHRON_TUBULE_EPITHELIAL_CELL_DIFFERENTIATION	GOBP_NEPHRON_TUBULE_EPITHELIAL_CELL_DIFFERENTIATION		15	0.183916	0.591554	0.960938	0.987734	1	5592	tags=40%, list=29%, signal=56%
GOBP_BIOMINERALIZATION	GOBP_BIOMINERALIZATION		155	0.139354	0.590942	0.998185	0.987498	1	8535	tags=50%, list=44%, signal=89%
GOBP_NEGATIVE_REGULATION_OF_DNA_RECOMBINATION	GOBP_NEGATIVE_REGULATION_OF_DNA_RECOMBINATION		28	0.204969	0.590762	0.884532	0.987019	1	3187	tags=21%, list=16%, signal=26%
GOBP_PYRIMIDINE_NUCLEOTIDE_BIOSYNTHETIC_PROCESS	GOBP_PYRIMIDINE_NUCLEOTIDE_BIOSYNTHETIC_PROCESS		27	0.211708	0.59058	0.882863	0.986535	1	3613	tags=19%, list=19%, signal=23%
GOBP_REGULATION_OF_CENTRIOLE_REPLICATION	GOBP_REGULATION_OF_CENTRIOLE_REPLICATION		20	0.232572	0.588822	0.868644	0.986906	1	7049	tags=45%, list=36%, signal=70%
GOBP_ANTIBACTERIAL_HUMORAL_RESPONSE	GOBP_ANTIBACTERIAL_HUMORAL_RESPONSE		49	0.177559	0.583847	0.951219	0.989058	1	8436	tags=53%, list=43%, signal=93%
GOBP_CELL_SUBSTRATE_ADHESION	GOBP_CELL_SUBSTRATE_ADHESION		343	0.132216	0.582823	0.998084	0.989024	1	6814	tags=40%, list=35%, signal=60%
GOBP_EOSINOPHIL_MIGRATION	GOBP_EOSINOPHIL_MIGRATION		22	0.196449	0.581764	0.968692	0.988964	1	4729	tags=36%, list=24%, signal=48%
GOBP_PYRIMIDINE_NUCLEOTIDE_METABOLIC_PROCESS	GOBP_PYRIMIDINE_NUCLEOTIDE_METABOLIC_PROCESS		47	0.174391	0.57033	0.898707	0.994015	1	3696	tags=19%, list=19%, signal=24%
GOBP_MITOCHONDRIAL_DEPOLARIZATION	GOBP_MITOCHONDRIAL_DEPOLARIZATION		20	0.161074	0.568365	0.967347	0.99431	1	5874	tags=35%, list=30%, signal=50%
GOBP_VITAMIN_D_METABOLIC_PROCESS	GOBP_VITAMIN_D_METABOLIC_PROCESS		20	0.185843	0.566646	0.970037	0.994564	1	4907	tags=35%, list=25%, signal=47%
GOBP_OVULATION_CYCLE_PROCESS	GOBP_OVULATION_CYCLE_PROCESS		43	0.151143	0.566599	0.987203	0.994001	1	7803	tags=47%, list=40%, signal=77%
GOBP_DNA_STRAND_ELONGATION_INVOLVED_IN_DNA_REPLICATION	GOBP_DNA_STRAND_ELONGATION_INVOLVED_IN_DNA_REPLICATION		19	0.281465	0.56555	0.759494	0.993909	1	11231	tags=79%, list=58%, signal=187%
GOBP_COMPLEMENT_ACTIVATION_ALTERNATIVE_PATHWAY	GOBP_COMPLEMENT_ACTIVATION_ALTERNATIVE_PATHWAY		16	0.20674	0.562534	0.949343	0.994656	1	7468	tags=50%, list=38%, signal=81%
GOBP_MAMMARY_GLAND_ALVEOLUS_DEVELOPMENT	GOBP_MAMMARY_GLAND_ALVEOLUS_DEVELOPMENT		17	0.1816	0.562493	0.947269	0.994082	1	9197	tags=53%, list=47%, signal=100%
GOBP_RESPONSE_TO_GLUCAGON	GOBP_RESPONSE_TO_GLUCAGON		36	0.152042	0.562472	0.971857	0.993505	1	8630	tags=53%, list=44%, signal=95%
GOBP_REGULATION_OF_LIPOPROTEIN_METABOLIC_PROCESS	GOBP_REGULATION_OF_LIPOPROTEIN_METABOLIC_PROCESS		15	0.176082	0.561978	0.966068	0.993133	1	1344	tags=13%, list=7%, signal=14%
GOBP_REGULATION_OF_MITOTIC_NUCLEAR_DIVISION	GOBP_REGULATION_OF_MITOTIC_NUCLEAR_DIVISION		109	0.148006	0.56004	0.92735	0.993341	1	6689	tags=36%, list=34%, signal=54%
GOBP_FOLIC_ACID_CONTAINING_COMPOUND_METABOLIC_PROCESS	GOBP_FOLIC_ACID_CONTAINING_COMPOUND_METABOLIC_PROCESS		25	0.182242	0.559527	0.936255	0.992975	1	1942	tags=16%, list=10%, signal=18%
GOBP_POSITIVE_REGULATION_OF_FIBROBLAST_PROLIFERATION	GOBP_POSITIVE_REGULATION_OF_FIBROBLAST_PROLIFERATION		45	0.140201	0.558751	0.980545	0.992726	1	8630	tags=49%, list=44%, signal=88%
GOBP_CELLULAR_AMINO_ACID_BIOSYNTHETIC_PROCESS	GOBP_CELLULAR_AMINO_ACID_BIOSYNTHETIC_PROCESS		70	0.14619	0.558346	0.940426	0.992331	1	9461	tags=49%, list=49%, signal=94%
GOBP_POSITIVE_REGULATION_OF_SIGNALING_RECEPTOR_ACTIVITY	GOBP_POSITIVE_REGULATION_OF_SIGNALING_RECEPTOR_ACTIVITY		43	0.152756	0.554925	0.976103	0.993187	1	2495	tags=19%, list=13%, signal=21%
GOBP_REGULATION_OF_LIPASE_ACTIVITY	GOBP_REGULATION_OF_LIPASE_ACTIVITY		93	0.144295	0.554282	0.996357	0.992845	1	6911	tags=42%, list=36%, signal=65%
GOBP_POSITIVE_REGULATION_OF_MITOTIC_CELL_CYCLE	GOBP_POSITIVE_REGULATION_OF_MITOTIC_CELL_CYCLE		106	0.14455	0.55292	0.954338	0.99282	1	4150	tags=25%, list=21%, signal=31%
GOBP_PROTEOGLYCAN_METABOLIC_PROCESS	GOBP_PROTEOGLYCAN_METABOLIC_PROCESS		85	0.131143	0.549754	0.996269	0.993481	1	5747	tags=33%, list=30%, signal=47%
GOBP_OOCYTE_DIFFERENTIATION	GOBP_OOCYTE_DIFFERENTIATION		44	0.141828	0.549226	0.988615	0.993122	1	9773	tags=57%, list=50%, signal=114%
GOBP_ACTIVATION_OF_ADENYLATE_CYCLASE_ACTIVITY	GOBP_ACTIVATION_OF_ADENYLATE_CYCLASE_ACTIVITY		37	0.17819	0.545722	0.986221	0.993888	1	8705	tags=59%, list=45%, signal=107%
GOBP_REGULATION_OF_FAT_CELL_DIFFERENTIATION	GOBP_REGULATION_OF_FAT_CELL_DIFFERENTIATION		126	0.131998	0.541095	1	0.994962	1	6643	tags=37%, list=34%, signal=56%
GOBP_PROTEIN_LIPID_COMPLEX_ASSEMBLY	GOBP_PROTEIN_LIPID_COMPLEX_ASSEMBLY		33	0.164587	0.540536	0.992495	0.994584	1	7328	tags=48%, list=38%, signal=78%
GOBP_ASPARTATE_FAMILY_AMINO_ACID_METABOLIC_PROCESS	GOBP_ASPARTATE_FAMILY_AMINO_ACID_METABOLIC_PROCESS		47	0.1555	0.53912	0.942308	0.994515	1	6468	tags=32%, list=33%, signal=48%
GOBP_EPIBOLY	GOBP_EPIBOLY		31	0.152309	0.537376	0.9413	0.994589	1	3469	tags=23%, list=18%, signal=27%
GOBP_SERINE_FAMILY_AMINO_ACID_BIOSYNTHETIC_PROCESS	GOBP_SERINE_FAMILY_AMINO_ACID_BIOSYNTHETIC_PROCESS		17	0.209654	0.535334	0.901747	0.994725	1	4551	tags=24%, list=23%, signal=31%
GOBP_SMAD_PROTEIN_SIGNAL_TRANSDUCTION	GOBP_SMAD_PROTEIN_SIGNAL_TRANSDUCTION		74	0.128622	0.535103	0.998246	0.994214	1	8161	tags=47%, list=42%, signal=81%
GOBP_PHAGOCYTOSIS_RECOGNITION	GOBP_PHAGOCYTOSIS_RECOGNITION		36	0.157268	0.534499	0.963168	0.993829	1	3404	tags=25%, list=17%, signal=30%
GOBP_MITOTIC_DNA_REPLICATION	GOBP_MITOTIC_DNA_REPLICATION		15	0.25296	0.533437	0.80292	0.993603	1	9481	tags=67%, list=49%, signal=130%
GOBP_POSITIVE_REGULATION_OF_NUCLEOTIDE_METABOLIC_PROCESS	GOBP_POSITIVE_REGULATION_OF_NUCLEOTIDE_METABOLIC_PROCESS		42	0.154567	0.532599	0.981273	0.993331	1	3066	tags=24%, list=16%, signal=28%
GOBP_DNA_DEALKYLATION	GOBP_DNA_DEALKYLATION		33	0.163013	0.529706	0.979079	0.993691	1	710	tags=9%, list=4%, signal=9%
GOBP_CYTOLYSIS	GOBP_CYTOLYSIS		30	0.162086	0.523602	0.976923	0.994947	1	7468	tags=50%, list=38%, signal=81%
GOBP_ATTACHMENT_OF_MITOTIC_SPINDLE_MICROTUBULES_TO_KINETOCHORE	GOBP_ATTACHMENT_OF_MITOTIC_SPINDLE_MICROTUBULES_TO_KINETOCHORE		15	0.248943	0.523309	0.933481	0.994454	1	2882	tags=27%, list=15%, signal=31%
GOBP_MANNOSYLATION	GOBP_MANNOSYLATION		32	0.160926	0.522987	0.977823	0.993975	1	713	tags=9%, list=4%, signal=10%
GOBP_PROTEIN_IMPORT_INTO_MITOCHONDRIAL_MATRIX	GOBP_PROTEIN_IMPORT_INTO_MITOCHONDRIAL_MATRIX		16	0.219961	0.520185	0.916484	0.994195	1	798	tags=13%, list=4%, signal=13%
GOBP_CAMP_METABOLIC_PROCESS	GOBP_CAMP_METABOLIC_PROCESS		21	0.163172	0.519285	0.984283	0.993866	1	5218	tags=33%, list=27%, signal=45%
GOBP_KINETOCHORE_ORGANIZATION	GOBP_KINETOCHORE_ORGANIZATION		20	0.236087	0.518665	0.873894	0.993455	1	1398	tags=20%, list=7%, signal=22%
GOBP_NUCLEOSIDE_CATABOLIC_PROCESS	GOBP_NUCLEOSIDE_CATABOLIC_PROCESS		33	0.142281	0.513226	0.969893	0.994386	1	417	tags=6%, list=2%, signal=6%
GOBP_DNA_DEPENDENT_DNA_REPLICATION_MAINTENANCE_OF_FIDELITY	GOBP_DNA_DEPENDENT_DNA_REPLICATION_MAINTENANCE_OF_FIDELITY		45	0.178809	0.512966	0.93578	0.993892	1	4527	tags=27%, list=23%, signal=35%
GOBP_WOUND_HEALING_SPREADING_OF_EPIDERMAL_CELLS	GOBP_WOUND_HEALING_SPREADING_OF_EPIDERMAL_CELLS		18	0.171752	0.511958	0.962672	0.993608	1	10009	tags=61%, list=51%, signal=126%
GOBP_MITOTIC_RECOMBINATION	GOBP_MITOTIC_RECOMBINATION		23	0.178106	0.504889	0.956989	0.994865	1	2296	tags=17%, list=12%, signal=20%
GOBP_DNA_DAMAGE_RESPONSE_SIGNAL_TRANSDUCTION_RESULTING_IN_TRANSCRIPTION	GOBP_DNA_DAMAGE_RESPONSE_SIGNAL_TRANSDUCTION_RESULTING_IN_TRANSCRIPTION		18	0.164967	0.502741	0.960825	0.994848	1	4107	tags=22%, list=21%, signal=28%
GOBP_ATRIOVENTRICULAR_VALVE_DEVELOPMENT	GOBP_ATRIOVENTRICULAR_VALVE_DEVELOPMENT		24	0.154458	0.498558	0.994575	0.995239	1	5793	tags=33%, list=30%, signal=47%
GOBP_ETHANOL_METABOLIC_PROCESS	GOBP_ETHANOL_METABOLIC_PROCESS		18	0.17646	0.498113	0.974903	0.994773	1	8459	tags=56%, list=43%, signal=98%
GOBP_NEGATIVE_REGULATION_OF_CELL_MIGRATION_INVOLVED_IN_SPROUTING_ANGIOGENESIS	GOBP_NEGATIVE_REGULATION_OF_CELL_MIGRATION_INVOLVED_IN_SPROUTING_ANGIOGENESIS		15	0.160578	0.494081	0.983968	0.995071	1	4533	tags=27%, list=23%, signal=35%
GOBP_BLOOD_COAGULATION_INTRINSIC_PATHWAY	GOBP_BLOOD_COAGULATION_INTRINSIC_PATHWAY		18	0.178011	0.493492	0.986641	0.994643	1	9068	tags=50%, list=47%, signal=94%
GOBP_MATURATION_OF_5_8S_RRNA_FROM_TRICISTRONIC_RRNA_TRANSCRIPT_SSU_RRNA_5_8S_RRNA_LSU_RRNA	GOBP_MATURATION_OF_5_8S_RRNA_FROM_TRICISTRONIC_RRNA_TRANSCRIPT_SSU_RRNA_5_8S_RRNA_LSU_RRNA		24	0.20508	0.488266	0.969697	0.995148	1	3237	tags=17%, list=17%, signal=20%
GOBP_CHROMATIN_REMODELING_AT_CENTROMERE	GOBP_CHROMATIN_REMODELING_AT_CENTROMERE		28	0.212269	0.485042	0.879271	0.995225	1	4537	tags=25%, list=23%, signal=33%
GOBP_EPITHELIAL_CELL_CELL_ADHESION	GOBP_EPITHELIAL_CELL_CELL_ADHESION		16	0.180158	0.477245	0.97597	0.996107	1	15956	tags=100%, list=82%, signal=555%
GOBP_CILIARY_BASAL_BODY_PLASMA_MEMBRANE_DOCKING	GOBP_CILIARY_BASAL_BODY_PLASMA_MEMBRANE_DOCKING		94	0.138433	0.473458	0.993724	0.996219	1	4161	tags=22%, list=21%, signal=28%
GOBP_SYNCYTIUM_FORMATION	GOBP_SYNCYTIUM_FORMATION		52	0.137962	0.466074	0.994297	0.996838	1	8417	tags=52%, list=43%, signal=91%
GOBP_PROTEIN_TRANSMEMBRANE_IMPORT_INTO_INTRACELLULAR_ORGANELLE	GOBP_PROTEIN_TRANSMEMBRANE_IMPORT_INTO_INTRACELLULAR_ORGANELLE		32	0.164139	0.461135	0.980435	0.996992	1	4401	tags=22%, list=23%, signal=28%
GOBP_REGULATION_OF_THE_FORCE_OF_HEART_CONTRACTION	GOBP_REGULATION_OF_THE_FORCE_OF_HEART_CONTRACTION		25	0.146759	0.459146	0.990958	0.996702	1	6533	tags=40%, list=34%, signal=60%
GOBP_NUCLEOBASE_BIOSYNTHETIC_PROCESS	GOBP_NUCLEOBASE_BIOSYNTHETIC_PROCESS		18	0.210281	0.454789	0.927632	0.996737	1	2485	tags=11%, list=13%, signal=13%
GOBP_CHROMOSOME_CONDENSATION	GOBP_CHROMOSOME_CONDENSATION		32	0.137128	0.416748	0.985656	1	1	7020	tags=38%, list=36%, signal=59%
GOBP_2_OXOGLUTARATE_METABOLIC_PROCESS	GOBP_2_OXOGLUTARATE_METABOLIC_PROCESS		15	0.162715	0.410884	0.982833	0.999912	1	16295	tags=100%, list=84%, signal=614%
GOBP_BASE_EXCISION_REPAIR	GOBP_BASE_EXCISION_REPAIR		39	0.131727	0.394826	0.988864	1	1	2744	tags=15%, list=14%, signal=18%
GOBP_POSITIVE_REGULATION_OF_MITOCHONDRIAL_TRANSLATION	GOBP_POSITIVE_REGULATION_OF_MITOCHONDRIAL_TRANSLATION		15	0.175475	0.384643	0.97286	1	1	447	tags=7%, list=2%, signal=7%
GOBP_ALPHA_AMINO_ACID_BIOSYNTHETIC_PROCESS	GOBP_ALPHA_AMINO_ACID_BIOSYNTHETIC_PROCESS		62	0.0992102	0.364336	0.993789	1	1	3212	tags=15%, list=17%, signal=17%
GOBP_DNA_STRAND_ELONGATION	GOBP_DNA_STRAND_ELONGATION		25	0.161134	0.35754	0.953658	1	1	10283	tags=56%, list=53%, signal=119%
GOBP_CENTROMERE_COMPLEX_ASSEMBLY	GOBP_CENTROMERE_COMPLEX_ASSEMBLY		37	0.148632	0.34609	0.970588	0.999747	1	4537	tags=24%, list=23%, signal=32%
GOBP_RRNA_TRANSCRIPTION	GOBP_RRNA_TRANSCRIPTION		27	0.133658	0.345128	0.991051	0.999189	1	861	tags=7%, list=4%, signal=8%
