# Supplementary material for: Bioinformatics-Based Analysis of Key Genes in Steroid-Induced Osteonecrosis of the Femoral Head That Are Associated with Copper Metabolism
Source: Biomedicines. 2023 Mar 13;11(3):873. doi: 10.3390/biomedicines11030873 (PMC10045807; doi:10.3390/biomedicines11030873)
Supplement: Supplementary file 1 [file biomedicines-11-00873-s001.zip › Table S3.xls.xlsx]

## Sheet: Table S3. gsea_report_for_PNP_n
NAME	GS<br> follow link to MSigDB	GS DETAILS	SIZE	ES	NES	NOM p-val	FDR q-val	FWER p-val	RANK AT MAX	LEADING EDGE
KEGG_FC_GAMMA_R_MEDIATED_PHAGOCYTOSIS	KEGG_FC_GAMMA_R_MEDIATED_PHAGOCYTOSIS	Details ...	94	-0.503961	-1.68905	0.0456349	1	0.383	1928	tags=41%, list=10%, signal=46%
KEGG_LEISHMANIA_INFECTION	KEGG_LEISHMANIA_INFECTION	Details ...	69	-0.574994	-1.61576	0.0663984	1	0.536	3015	tags=54%, list=15%, signal=63%
KEGG_B_CELL_RECEPTOR_SIGNALING_PATHWAY	KEGG_B_CELL_RECEPTOR_SIGNALING_PATHWAY	Details ...	75	-0.549454	-1.60334	0.0285714	0.865437	0.57	2561	tags=51%, list=13%, signal=58%
KEGG_FC_EPSILON_RI_SIGNALING_PATHWAY	KEGG_FC_EPSILON_RI_SIGNALING_PATHWAY	Details ...	78	-0.420897	-1.56822	0.0744467	0.839345	0.641	3173	tags=44%, list=16%, signal=52%
KEGG_LYSOSOME	KEGG_LYSOSOME	Details ...	121	-0.491758	-1.5636	0.0865979	0.69072	0.65	3123	tags=50%, list=16%, signal=60%
KEGG_TOLL_LIKE_RECEPTOR_SIGNALING_PATHWAY	KEGG_TOLL_LIKE_RECEPTOR_SIGNALING_PATHWAY	Details ...	101	-0.463036	-1.54566	0.0927835	0.650116	0.701	3471	tags=48%, list=18%, signal=58%
KEGG_APOPTOSIS	KEGG_APOPTOSIS	Details ...	87	-0.454654	-1.51058	0.0715667	0.699316	0.781	3011	tags=46%, list=15%, signal=54%
KEGG_NEUROTROPHIN_SIGNALING_PATHWAY	KEGG_NEUROTROPHIN_SIGNALING_PATHWAY	Details ...	124	-0.404535	-1.50173	0.0851064	0.649184	0.8	1972	tags=33%, list=10%, signal=37%
KEGG_NON_SMALL_CELL_LUNG_CANCER	KEGG_NON_SMALL_CELL_LUNG_CANCER	Details ...	54	-0.401029	-1.48088	0.102913	0.663089	0.843	1421	tags=31%, list=7%, signal=34%
KEGG_ACUTE_MYELOID_LEUKEMIA	KEGG_ACUTE_MYELOID_LEUKEMIA	Details ...	56	-0.414834	-1.46823	0.0789981	0.652952	0.862	2464	tags=36%, list=13%, signal=41%
KEGG_CHRONIC_MYELOID_LEUKEMIA	KEGG_CHRONIC_MYELOID_LEUKEMIA	Details ...	72	-0.419395	-1.45623	0.0733591	0.64213	0.888	2051	tags=38%, list=11%, signal=42%
KEGG_GRAFT_VERSUS_HOST_DISEASE	KEGG_GRAFT_VERSUS_HOST_DISEASE	Details ...	39	-0.521201	-1.45026	0.126706	0.609258	0.898	5513	tags=62%, list=28%, signal=86%
KEGG_NATURAL_KILLER_CELL_MEDIATED_CYTOTOXICITY	KEGG_NATURAL_KILLER_CELL_MEDIATED_CYTOTOXICITY	Details ...	133	-0.42439	-1.44448	0.160853	0.584498	0.91	3011	tags=41%, list=15%, signal=49%
KEGG_EPITHELIAL_CELL_SIGNALING_IN_HELICOBACTER_PYLORI_INFECTION	KEGG_EPITHELIAL_CELL_SIGNALING_IN_HELICOBACTER_PYLORI_INFECTION	Details ...	68	-0.416777	-1.43776	0.130435	0.563599	0.916	3015	tags=40%, list=15%, signal=47%
KEGG_PROSTATE_CANCER	KEGG_PROSTATE_CANCER	Details ...	89	-0.349567	-1.43055	0.1002	0.549388	0.922	2464	tags=33%, list=13%, signal=37%
KEGG_ERBB_SIGNALING_PATHWAY	KEGG_ERBB_SIGNALING_PATHWAY	Details ...	86	-0.343847	-1.41103	0.120316	0.577727	0.947	2212	tags=29%, list=11%, signal=33%
KEGG_NOD_LIKE_RECEPTOR_SIGNALING_PATHWAY	KEGG_NOD_LIKE_RECEPTOR_SIGNALING_PATHWAY	Details ...	61	-0.452579	-1.40787	0.142857	0.553806	0.95	3015	tags=41%, list=15%, signal=48%
KEGG_T_CELL_RECEPTOR_SIGNALING_PATHWAY	KEGG_T_CELL_RECEPTOR_SIGNALING_PATHWAY	Details ...	107	-0.425159	-1.40376	0.131179	0.534907	0.954	3532	tags=44%, list=18%, signal=53%
KEGG_VIRAL_MYOCARDITIS	KEGG_VIRAL_MYOCARDITIS	Details ...	68	-0.393178	-1.39982	0.0931174	0.518688	0.958	2212	tags=34%, list=11%, signal=38%
KEGG_CHEMOKINE_SIGNALING_PATHWAY	KEGG_CHEMOKINE_SIGNALING_PATHWAY	Details ...	182	-0.371283	-1.3847	0.167702	0.536724	0.969	3561	tags=39%, list=18%, signal=47%
KEGG_ANTIGEN_PROCESSING_AND_PRESENTATION	KEGG_ANTIGEN_PROCESSING_AND_PRESENTATION		83	-0.415612	-1.38335	0.138728	0.514856	0.97	5626	tags=53%, list=29%, signal=74%
KEGG_PANCREATIC_CANCER	KEGG_PANCREATIC_CANCER		69	-0.372163	-1.37822	0.147059	0.507235	0.975	1569	tags=30%, list=8%, signal=33%
KEGG_BETA_ALANINE_METABOLISM	KEGG_BETA_ALANINE_METABOLISM		22	-0.455436	-1.3523	0.114754	0.553284	0.988	3643	tags=50%, list=19%, signal=61%
KEGG_INSULIN_SIGNALING_PATHWAY	KEGG_INSULIN_SIGNALING_PATHWAY		136	-0.307869	-1.34797	0.13442	0.542395	0.988	2720	tags=32%, list=14%, signal=36%
KEGG_ALLOGRAFT_REJECTION	KEGG_ALLOGRAFT_REJECTION		35	-0.488228	-1.34291	0.175758	0.534683	0.992	5513	tags=63%, list=28%, signal=88%
KEGG_OTHER_GLYCAN_DEGRADATION	KEGG_OTHER_GLYCAN_DEGRADATION		16	-0.525397	-1.33153	0.208068	0.547523	0.993	2396	tags=50%, list=12%, signal=57%
KEGG_ENDOCYTOSIS	KEGG_ENDOCYTOSIS		179	-0.311661	-1.3303	0.154004	0.530957	0.993	3052	tags=34%, list=16%, signal=39%
KEGG_VIBRIO_CHOLERAE_INFECTION	KEGG_VIBRIO_CHOLERAE_INFECTION		54	-0.365773	-1.30528	0.169922	0.584651	0.996	2950	tags=35%, list=15%, signal=41%
KEGG_NOTCH_SIGNALING_PATHWAY	KEGG_NOTCH_SIGNALING_PATHWAY		47	-0.361238	-1.30206	0.158103	0.573106	0.996	3564	tags=43%, list=18%, signal=52%
KEGG_GLYCOSAMINOGLYCAN_BIOSYNTHESIS_CHONDROITIN_SULFATE	KEGG_GLYCOSAMINOGLYCAN_BIOSYNTHESIS_CHONDROITIN_SULFATE		22	-0.397115	-1.30069	0.134078	0.557515	0.996	4628	tags=50%, list=24%, signal=66%
KEGG_PATHOGENIC_ESCHERICHIA_COLI_INFECTION	KEGG_PATHOGENIC_ESCHERICHIA_COLI_INFECTION		53	-0.421297	-1.29169	0.162376	0.565403	0.997	5676	tags=60%, list=29%, signal=85%
KEGG_TYPE_I_DIABETES_MELLITUS	KEGG_TYPE_I_DIABETES_MELLITUS		41	-0.416073	-1.28763	0.197581	0.558101	0.997	5513	tags=56%, list=28%, signal=78%
KEGG_RENAL_CELL_CARCINOMA	KEGG_RENAL_CELL_CARCINOMA		66	-0.338364	-1.28449	0.204724	0.549789	0.997	1381	tags=27%, list=7%, signal=29%
KEGG_LEUKOCYTE_TRANSENDOTHELIAL_MIGRATION	KEGG_LEUKOCYTE_TRANSENDOTHELIAL_MIGRATION		115	-0.327189	-1.27769	0.22334	0.551508	0.998	2090	tags=30%, list=11%, signal=33%
KEGG_CYTOSOLIC_DNA_SENSING_PATHWAY	KEGG_CYTOSOLIC_DNA_SENSING_PATHWAY		52	-0.332452	-1.26922	0.19246	0.557455	0.999	3510	tags=37%, list=18%, signal=44%
KEGG_ENDOMETRIAL_CANCER	KEGG_ENDOMETRIAL_CANCER		52	-0.329602	-1.25776	0.183071	0.570381	0.999	2464	tags=33%, list=13%, signal=37%
KEGG_PHOSPHATIDYLINOSITOL_SIGNALING_SYSTEM	KEGG_PHOSPHATIDYLINOSITOL_SIGNALING_SYSTEM		75	-0.31808	-1.25104	0.212355	0.573492	0.999	4076	tags=41%, list=21%, signal=52%
KEGG_GLIOMA	KEGG_GLIOMA		64	-0.307021	-1.24882	0.192229	0.563852	0.999	1972	tags=27%, list=10%, signal=29%
KEGG_INOSITOL_PHOSPHATE_METABOLISM	KEGG_INOSITOL_PHOSPHATE_METABOLISM		54	-0.311081	-1.24043	0.206226	0.56866	0.999	1855	tags=28%, list=10%, signal=31%
KEGG_SPLICEOSOME	KEGG_SPLICEOSOME		126	-0.546701	-1.22996	0.304183	0.5793	1	5879	tags=71%, list=30%, signal=102%
KEGG_ADIPOCYTOKINE_SIGNALING_PATHWAY	KEGG_ADIPOCYTOKINE_SIGNALING_PATHWAY		66	-0.309	-1.21803	0.200795	0.594507	1	3011	tags=35%, list=15%, signal=41%
KEGG_SPHINGOLIPID_METABOLISM	KEGG_SPHINGOLIPID_METABOLISM		39	-0.321427	-1.2158	0.226263	0.5861	1	2801	tags=33%, list=14%, signal=39%
KEGG_PENTOSE_PHOSPHATE_PATHWAY	KEGG_PENTOSE_PHOSPHATE_PATHWAY		27	-0.361905	-1.20176	0.203846	0.606959	1	2988	tags=33%, list=15%, signal=39%
KEGG_COLORECTAL_CANCER	KEGG_COLORECTAL_CANCER		62	-0.339336	-1.20121	0.239686	0.594291	1	3175	tags=34%, list=16%, signal=40%
KEGG_JAK_STAT_SIGNALING_PATHWAY	KEGG_JAK_STAT_SIGNALING_PATHWAY		153	-0.292271	-1.1749	0.246781	0.647104	1	2101	tags=24%, list=11%, signal=26%
KEGG_SMALL_CELL_LUNG_CANCER	KEGG_SMALL_CELL_LUNG_CANCER		84	-0.256999	-1.17201	0.221328	0.639747	1	1569	tags=20%, list=8%, signal=22%
KEGG_RNA_DEGRADATION	KEGG_RNA_DEGRADATION		54	-0.498548	-1.16947	0.346667	0.632905	1	5650	tags=57%, list=29%, signal=81%
KEGG_MTOR_SIGNALING_PATHWAY	KEGG_MTOR_SIGNALING_PATHWAY		51	-0.30208	-1.16401	0.252896	0.632269	1	3400	tags=33%, list=17%, signal=40%
KEGG_LONG_TERM_POTENTIATION	KEGG_LONG_TERM_POTENTIATION		69	-0.259889	-1.15441	0.241107	0.640346	1	2548	tags=29%, list=13%, signal=33%
KEGG_PANTOTHENATE_AND_COA_BIOSYNTHESIS	KEGG_PANTOTHENATE_AND_COA_BIOSYNTHESIS		16	-0.41121	-1.14019	0.305927	0.661454	1	2759	tags=38%, list=14%, signal=44%
KEGG_INTESTINAL_IMMUNE_NETWORK_FOR_IGA_PRODUCTION	KEGG_INTESTINAL_IMMUNE_NETWORK_FOR_IGA_PRODUCTION		45	-0.338224	-1.13775	0.315335	0.65414	1	1724	tags=27%, list=9%, signal=29%
KEGG_RIG_I_LIKE_RECEPTOR_SIGNALING_PATHWAY	KEGG_RIG_I_LIKE_RECEPTOR_SIGNALING_PATHWAY		69	-0.308192	-1.12836	0.330059	0.663163	1	3510	tags=32%, list=18%, signal=39%
KEGG_ADHERENS_JUNCTION	KEGG_ADHERENS_JUNCTION		68	-0.273527	-1.12774	0.317829	0.652008	1	3890	tags=37%, list=20%, signal=46%
KEGG_REGULATION_OF_ACTIN_CYTOSKELETON	KEGG_REGULATION_OF_ACTIN_CYTOSKELETON		211	-0.258949	-1.11672	0.273292	0.66462	1	2464	tags=26%, list=13%, signal=30%
KEGG_PROTEIN_EXPORT	KEGG_PROTEIN_EXPORT		22	-0.555378	-1.1128	0.447419	0.661755	1	5610	tags=73%, list=29%, signal=102%
KEGG_PROGESTERONE_MEDIATED_OOCYTE_MATURATION	KEGG_PROGESTERONE_MEDIATED_OOCYTE_MATURATION		85	-0.253065	-1.10794	0.310413	0.660254	1	3142	tags=28%, list=16%, signal=34%
KEGG_DORSO_VENTRAL_AXIS_FORMATION	KEGG_DORSO_VENTRAL_AXIS_FORMATION		24	-0.354008	-1.09924	0.36345	0.667441	1	3094	tags=38%, list=16%, signal=45%
KEGG_VEGF_SIGNALING_PATHWAY	KEGG_VEGF_SIGNALING_PATHWAY		75	-0.261464	-1.08093	0.345168	0.694425	1	1838	tags=24%, list=9%, signal=26%
KEGG_SNARE_INTERACTIONS_IN_VESICULAR_TRANSPORT	KEGG_SNARE_INTERACTIONS_IN_VESICULAR_TRANSPORT		36	-0.359715	-1.07216	0.423372	0.702135	1	3775	tags=39%, list=19%, signal=48%
KEGG_SYSTEMIC_LUPUS_ERYTHEMATOSUS	KEGG_SYSTEMIC_LUPUS_ERYTHEMATOSUS		53	-0.303933	-1.06506	0.361345	0.705869	1	1724	tags=23%, list=9%, signal=25%
KEGG_AUTOIMMUNE_THYROID_DISEASE	KEGG_AUTOIMMUNE_THYROID_DISEASE		49	-0.306502	-1.05106	0.37149	0.724431	1	1724	tags=22%, list=9%, signal=25%
KEGG_GLYCEROPHOSPHOLIPID_METABOLISM	KEGG_GLYCEROPHOSPHOLIPID_METABOLISM		76	-0.235793	-1.04118	0.368421	0.734273	1	3443	tags=30%, list=18%, signal=37%
KEGG_PROPANOATE_METABOLISM	KEGG_PROPANOATE_METABOLISM		31	-0.367282	-1.02988	0.460821	0.747206	1	5224	tags=52%, list=27%, signal=70%
KEGG_GAP_JUNCTION	KEGG_GAP_JUNCTION		85	-0.236343	-1.01423	0.407787	0.769007	1	2658	tags=26%, list=14%, signal=30%
KEGG_PATHWAYS_IN_CANCER	KEGG_PATHWAYS_IN_CANCER		320	-0.194763	-1.00983	0.427646	0.766759	1	1707	tags=17%, list=9%, signal=18%
KEGG_FATTY_ACID_METABOLISM	KEGG_FATTY_ACID_METABOLISM		40	-0.31053	-1.00766	0.484375	0.759894	1	3099	tags=33%, list=16%, signal=39%
KEGG_HEMATOPOIETIC_CELL_LINEAGE	KEGG_HEMATOPOIETIC_CELL_LINEAGE		86	-0.276731	-0.997265	0.460043	0.770767	1	5677	tags=48%, list=29%, signal=67%
KEGG_ASTHMA	KEGG_ASTHMA		28	-0.339537	-0.99159	0.441955	0.771257	1	3385	tags=32%, list=17%, signal=39%
KEGG_N_GLYCAN_BIOSYNTHESIS	KEGG_N_GLYCAN_BIOSYNTHESIS		46	-0.327571	-0.991551	0.500956	0.760123	1	6037	tags=61%, list=31%, signal=88%
KEGG_VASOPRESSIN_REGULATED_WATER_REABSORPTION	KEGG_VASOPRESSIN_REGULATED_WATER_REABSORPTION		44	-0.242032	-0.986752	0.494949	0.75901	1	2860	tags=27%, list=15%, signal=32%
KEGG_CITRATE_CYCLE_TCA_CYCLE	KEGG_CITRATE_CYCLE_TCA_CYCLE		30	-0.393194	-0.98635	0.517757	0.749098	1	5096	tags=57%, list=26%, signal=77%
KEGG_PRIMARY_IMMUNODEFICIENCY	KEGG_PRIMARY_IMMUNODEFICIENCY		35	-0.324534	-0.980101	0.486434	0.751154	1	5669	tags=51%, list=29%, signal=72%
KEGG_PRION_DISEASES	KEGG_PRION_DISEASES		35	-0.263484	-0.976362	0.488978	0.74942	1	3094	tags=31%, list=16%, signal=37%
KEGG_UBIQUITIN_MEDIATED_PROTEOLYSIS	KEGG_UBIQUITIN_MEDIATED_PROTEOLYSIS		130	-0.302163	-0.973664	0.554935	0.74447	1	4343	tags=40%, list=22%, signal=51%
KEGG_ALDOSTERONE_REGULATED_SODIUM_REABSORPTION	KEGG_ALDOSTERONE_REGULATED_SODIUM_REABSORPTION		42	-0.253537	-0.960229	0.504219	0.760898	1	1938	tags=24%, list=10%, signal=26%
KEGG_PROTEASOME	KEGG_PROTEASOME		42	-0.454547	-0.955583	0.582375	0.759712	1	5642	tags=62%, list=29%, signal=87%
KEGG_AMINOACYL_TRNA_BIOSYNTHESIS	KEGG_AMINOACYL_TRNA_BIOSYNTHESIS		22	-0.390698	-0.948088	0.565455	0.763275	1	4958	tags=41%, list=25%, signal=55%
KEGG_TYPE_II_DIABETES_MELLITUS	KEGG_TYPE_II_DIABETES_MELLITUS		47	-0.245921	-0.930074	0.534737	0.787415	1	3011	tags=28%, list=15%, signal=33%
KEGG_FRUCTOSE_AND_MANNOSE_METABOLISM	KEGG_FRUCTOSE_AND_MANNOSE_METABOLISM		32	-0.270043	-0.927799	0.537255	0.781731	1	2678	tags=28%, list=14%, signal=33%
KEGG_MAPK_SIGNALING_PATHWAY	KEGG_MAPK_SIGNALING_PATHWAY		265	-0.200548	-0.918561	0.592902	0.789167	1	2548	tags=22%, list=13%, signal=24%
KEGG_AMINO_SUGAR_AND_NUCLEOTIDE_SUGAR_METABOLISM	KEGG_AMINO_SUGAR_AND_NUCLEOTIDE_SUGAR_METABOLISM		42	-0.278386	-0.915412	0.58046	0.785442	1	4663	tags=40%, list=24%, signal=53%
KEGG_GLYCOLYSIS_GLUCONEOGENESIS	KEGG_GLYCOLYSIS_GLUCONEOGENESIS		62	-0.223636	-0.913523	0.597107	0.779709	1	3381	tags=29%, list=17%, signal=35%
KEGG_GLYCOSPHINGOLIPID_BIOSYNTHESIS_GANGLIO_SERIES	KEGG_GLYCOSPHINGOLIPID_BIOSYNTHESIS_GANGLIO_SERIES		15	-0.298862	-0.911119	0.559596	0.774648	1	4075	tags=47%, list=21%, signal=59%
KEGG_ONE_CARBON_POOL_BY_FOLATE	KEGG_ONE_CARBON_POOL_BY_FOLATE		17	-0.347479	-0.872142	0.622824	0.835385	1	611	tags=18%, list=3%, signal=18%
KEGG_WNT_SIGNALING_PATHWAY	KEGG_WNT_SIGNALING_PATHWAY		149	-0.171747	-0.861647	0.759519	0.843953	1	4107	tags=30%, list=21%, signal=37%
KEGG_TGF_BETA_SIGNALING_PATHWAY	KEGG_TGF_BETA_SIGNALING_PATHWAY		85	-0.174949	-0.848343	0.732456	0.857836	1	3175	tags=24%, list=16%, signal=28%
KEGG_FOCAL_ADHESION	KEGG_FOCAL_ADHESION		196	-0.197192	-0.846418	0.728448	0.85141	1	2064	tags=19%, list=11%, signal=21%
KEGG_GALACTOSE_METABOLISM	KEGG_GALACTOSE_METABOLISM		26	-0.258083	-0.842994	0.652259	0.847595	1	2750	tags=31%, list=14%, signal=36%
KEGG_OOCYTE_MEIOSIS	KEGG_OOCYTE_MEIOSIS		110	-0.206027	-0.8411	0.712621	0.84089	1	3681	tags=30%, list=19%, signal=37%
KEGG_GNRH_SIGNALING_PATHWAY	KEGG_GNRH_SIGNALING_PATHWAY		99	-0.193531	-0.840162	0.753112	0.83299	1	2548	tags=21%, list=13%, signal=24%
KEGG_GLYCOSAMINOGLYCAN_DEGRADATION	KEGG_GLYCOSAMINOGLYCAN_DEGRADATION		21	-0.292593	-0.836068	0.641138	0.830667	1	3066	tags=33%, list=16%, signal=40%
KEGG_LYSINE_DEGRADATION	KEGG_LYSINE_DEGRADATION		42	-0.255406	-0.833825	0.672414	0.825096	1	1808	tags=19%, list=9%, signal=21%
KEGG_TERPENOID_BACKBONE_BIOSYNTHESIS	KEGG_TERPENOID_BACKBONE_BIOSYNTHESIS		15	-0.315706	-0.808099	0.741344	0.856739	1	3237	tags=27%, list=17%, signal=32%
KEGG_P53_SIGNALING_PATHWAY	KEGG_P53_SIGNALING_PATHWAY		67	-0.217007	-0.806765	0.709419	0.849622	1	3242	tags=25%, list=17%, signal=30%
KEGG_PEROXISOME	KEGG_PEROXISOME		77	-0.220321	-0.792734	0.771863	0.861176	1	4246	tags=32%, list=22%, signal=41%
KEGG_ALZHEIMERS_DISEASE	KEGG_ALZHEIMERS_DISEASE		144	-0.228291	-0.783367	0.72211	0.865695	1	5537	tags=44%, list=28%, signal=62%
KEGG_TIGHT_JUNCTION	KEGG_TIGHT_JUNCTION		129	-0.163933	-0.76674	0.874486	0.881778	1	2739	tags=20%, list=14%, signal=23%
KEGG_SELENOAMINO_ACID_METABOLISM	KEGG_SELENOAMINO_ACID_METABOLISM		24	-0.252716	-0.764891	0.810247	0.875356	1	6089	tags=50%, list=31%, signal=73%
KEGG_CELL_ADHESION_MOLECULES_CAMS	KEGG_CELL_ADHESION_MOLECULES_CAMS		127	-0.191506	-0.76267	0.79015	0.869323	1	1764	tags=17%, list=9%, signal=18%
KEGG_STARCH_AND_SUCROSE_METABOLISM	KEGG_STARCH_AND_SUCROSE_METABOLISM		40	-0.207427	-0.751589	0.780538	0.875541	1	2988	tags=28%, list=15%, signal=32%
KEGG_RIBOSOME	KEGG_RIBOSOME		86	-0.372964	-0.72431	0.744511	0.900955	1	6966	tags=65%, list=36%, signal=101%
KEGG_GLYCEROLIPID_METABOLISM	KEGG_GLYCEROLIPID_METABOLISM		49	-0.173435	-0.71359	0.890558	0.904559	1	1715	tags=16%, list=9%, signal=18%
KEGG_VALINE_LEUCINE_AND_ISOLEUCINE_DEGRADATION	KEGG_VALINE_LEUCINE_AND_ISOLEUCINE_DEGRADATION		43	-0.246492	-0.694058	0.820076	0.917195	1	6092	tags=47%, list=31%, signal=68%
KEGG_BASAL_TRANSCRIPTION_FACTORS	KEGG_BASAL_TRANSCRIPTION_FACTORS		33	-0.238118	-0.667419	0.880157	0.93563	1	5342	tags=45%, list=27%, signal=63%
KEGG_PYRUVATE_METABOLISM	KEGG_PYRUVATE_METABOLISM		40	-0.188979	-0.648476	0.911591	0.944505	1	5072	tags=38%, list=26%, signal=51%
KEGG_CYTOKINE_CYTOKINE_RECEPTOR_INTERACTION	KEGG_CYTOKINE_CYTOKINE_RECEPTOR_INTERACTION		256	-0.169886	-0.62429	0.938636	0.955958	1	1740	tags=14%, list=9%, signal=16%
KEGG_PARKINSONS_DISEASE	KEGG_PARKINSONS_DISEASE		99	-0.220018	-0.610328	0.811881	0.957211	1	6098	tags=51%, list=31%, signal=73%
KEGG_OXIDATIVE_PHOSPHORYLATION	KEGG_OXIDATIVE_PHOSPHORYLATION		101	-0.211367	-0.595607	0.823529	0.958329	1	6098	tags=47%, list=31%, signal=67%
KEGG_HUNTINGTONS_DISEASE	KEGG_HUNTINGTONS_DISEASE		159	-0.163868	-0.563178	0.926295	0.968866	1	5537	tags=40%, list=28%, signal=55%
KEGG_RENIN_ANGIOTENSIN_SYSTEM	KEGG_RENIN_ANGIOTENSIN_SYSTEM		17	-0.162643	-0.521291	0.977131	0.978036	1	1150	tags=12%, list=6%, signal=12%
KEGG_PYRIMIDINE_METABOLISM	KEGG_PYRIMIDINE_METABOLISM		96	-0.144748	-0.483822	0.97026	0.980928	1	3776	tags=21%, list=19%, signal=26%
