# Supplementary material for: Bioinformatics-Based Analysis of Key Genes in Steroid-Induced Osteonecrosis of the Femoral Head That Are Associated with Copper Metabolism
Source: Biomedicines. 2023 Mar 13;11(3):873. doi: 10.3390/biomedicines11030873 (PMC10045807; doi:10.3390/biomedicines11030873)
Supplement: Supplementary file 1 [file biomedicines-11-00873-s001.zip › Table S4.xls.xlsx]

## Sheet: Table S4. gsea_report_for_PNP_p
NAME	GS<br> follow link to MSigDB	GS DETAILS	SIZE	ES	NES	NOM p-val	FDR q-val	FWER p-val	RANK AT MAX	LEADING EDGE
KEGG_PORPHYRIN_AND_CHLOROPHYLL_METABOLISM	KEGG_PORPHYRIN_AND_CHLOROPHYLL_METABOLISM	Details ...	31	0.467272	1.51414	0.0600375	1	0.775	1800	tags=42%, list=9%, signal=46%
KEGG_GLYCOSPHINGOLIPID_BIOSYNTHESIS_LACTO_AND_NEOLACTO_SERIES	KEGG_GLYCOSPHINGOLIPID_BIOSYNTHESIS_LACTO_AND_NEOLACTO_SERIES	Details ...	26	0.461869	1.49328	0.0225141	1	0.815	4246	tags=50%, list=22%, signal=64%
KEGG_PROXIMAL_TUBULE_BICARBONATE_RECLAMATION	KEGG_PROXIMAL_TUBULE_BICARBONATE_RECLAMATION	Details ...	23	0.433641	1.42096	0.0564972	1	0.928	3212	tags=43%, list=17%, signal=52%
KEGG_NITROGEN_METABOLISM	KEGG_NITROGEN_METABOLISM	Details ...	23	0.465445	1.41349	0.0738523	1	0.935	3212	tags=48%, list=17%, signal=57%
KEGG_PRIMARY_BILE_ACID_BIOSYNTHESIS	KEGG_PRIMARY_BILE_ACID_BIOSYNTHESIS	Details ...	16	0.469793	1.27611	0.159223	1	0.996	5332	tags=63%, list=27%, signal=86%
KEGG_STEROID_HORMONE_BIOSYNTHESIS	KEGG_STEROID_HORMONE_BIOSYNTHESIS	Details ...	45	0.393713	1.20702	0.19209	1	1	6631	tags=56%, list=34%, signal=84%
KEGG_ALANINE_ASPARTATE_AND_GLUTAMATE_METABOLISM	KEGG_ALANINE_ASPARTATE_AND_GLUTAMATE_METABOLISM	Details ...	30	0.356489	1.20395	0.260081	1	1	6290	tags=50%, list=32%, signal=74%
KEGG_BASAL_CELL_CARCINOMA	KEGG_BASAL_CELL_CARCINOMA	Details ...	54	0.401051	1.19119	0.274102	1	1	5627	tags=52%, list=29%, signal=73%
KEGG_LINOLEIC_ACID_METABOLISM	KEGG_LINOLEIC_ACID_METABOLISM	Details ...	28	0.461635	1.14857	0.36528	1	1	8396	tags=82%, list=43%, signal=144%
KEGG_MATURITY_ONSET_DIABETES_OF_THE_YOUNG	KEGG_MATURITY_ONSET_DIABETES_OF_THE_YOUNG	Details ...	25	0.489539	1.14368	0.385185	1	1	7335	tags=80%, list=38%, signal=128%
KEGG_METABOLISM_OF_XENOBIOTICS_BY_CYTOCHROME_P450	KEGG_METABOLISM_OF_XENOBIOTICS_BY_CYTOCHROME_P450	Details ...	61	0.37798	1.13328	0.335165	1	1	7394	tags=62%, list=38%, signal=100%
KEGG_DRUG_METABOLISM_CYTOCHROME_P450	KEGG_DRUG_METABOLISM_CYTOCHROME_P450	Details ...	62	0.3715	1.11285	0.35305	1	1	7394	tags=63%, list=38%, signal=101%
KEGG_OLFACTORY_TRANSDUCTION	KEGG_OLFACTORY_TRANSDUCTION	Details ...	367	0.410251	1.10686	0.40566	1	1	10260	tags=84%, list=53%, signal=174%
KEGG_GLYCOSAMINOGLYCAN_BIOSYNTHESIS_KERATAN_SULFATE	KEGG_GLYCOSAMINOGLYCAN_BIOSYNTHESIS_KERATAN_SULFATE	Details ...	15	0.385014	1.08921	0.362725	1	1	6368	tags=47%, list=33%, signal=69%
KEGG_ARGININE_AND_PROLINE_METABOLISM	KEGG_ARGININE_AND_PROLINE_METABOLISM	Details ...	52	0.264792	1.07366	0.362454	1	1	3482	tags=35%, list=18%, signal=42%
KEGG_AMYOTROPHIC_LATERAL_SCLEROSIS_ALS	KEGG_AMYOTROPHIC_LATERAL_SCLEROSIS_ALS	Details ...	53	0.271311	1.04361	0.374502	1	1	2526	tags=30%, list=13%, signal=35%
KEGG_TYROSINE_METABOLISM	KEGG_TYROSINE_METABOLISM	Details ...	40	0.289232	1.01767	0.456604	1	1	7091	tags=48%, list=36%, signal=75%
KEGG_PENTOSE_AND_GLUCURONATE_INTERCONVERSIONS	KEGG_PENTOSE_AND_GLUCURONATE_INTERCONVERSIONS	Details ...	19	0.328141	1.01329	0.45	1	1	3475	tags=32%, list=18%, signal=38%
KEGG_RETINOL_METABOLISM	KEGG_RETINOL_METABOLISM	Details ...	51	0.330938	1.01123	0.5	1	1	6881	tags=57%, list=35%, signal=88%
KEGG_CARDIAC_MUSCLE_CONTRACTION	KEGG_CARDIAC_MUSCLE_CONTRACTION	Details ...	73	0.25169	0.981006	0.491135	1	1	5952	tags=41%, list=31%, signal=59%
KEGG_ECM_RECEPTOR_INTERACTION	KEGG_ECM_RECEPTOR_INTERACTION		83	0.315871	0.974032	0.586998	1	1	9340	tags=64%, list=48%, signal=122%
KEGG_ABC_TRANSPORTERS	KEGG_ABC_TRANSPORTERS		44	0.261398	0.969254	0.507634	1	1	4515	tags=34%, list=23%, signal=44%
KEGG_TASTE_TRANSDUCTION	KEGG_TASTE_TRANSDUCTION		51	0.329418	0.968372	0.563433	1	1	10357	tags=80%, list=53%, signal=171%
KEGG_NEUROACTIVE_LIGAND_RECEPTOR_INTERACTION	KEGG_NEUROACTIVE_LIGAND_RECEPTOR_INTERACTION		270	0.325576	0.965156	0.601887	1	1	8990	tags=72%, list=46%, signal=132%
KEGG_BLADDER_CANCER	KEGG_BLADDER_CANCER		41	0.252642	0.953103	0.514286	1	1	1110	tags=20%, list=6%, signal=21%
KEGG_BUTANOATE_METABOLISM	KEGG_BUTANOATE_METABOLISM		34	0.271181	0.95217	0.530364	1	1	3482	tags=29%, list=18%, signal=36%
KEGG_ASCORBATE_AND_ALDARATE_METABOLISM	KEGG_ASCORBATE_AND_ALDARATE_METABOLISM		16	0.322181	0.94456	0.526923	1	1	6303	tags=56%, list=32%, signal=83%
KEGG_TRYPTOPHAN_METABOLISM	KEGG_TRYPTOPHAN_METABOLISM		39	0.248338	0.934118	0.601852	1	1	8814	tags=64%, list=45%, signal=117%
KEGG_MELANOMA	KEGG_MELANOMA		71	0.246028	0.931813	0.608856	1	1	5504	tags=44%, list=28%, signal=61%
KEGG_ALPHA_LINOLENIC_ACID_METABOLISM	KEGG_ALPHA_LINOLENIC_ACID_METABOLISM		18	0.333267	0.906145	0.612359	1	1	6450	tags=61%, list=33%, signal=91%
KEGG_HEDGEHOG_SIGNALING_PATHWAY	KEGG_HEDGEHOG_SIGNALING_PATHWAY		55	0.284729	0.900212	0.644981	1	1	8452	tags=67%, list=43%, signal=119%
KEGG_AXON_GUIDANCE	KEGG_AXON_GUIDANCE		128	0.225246	0.875523	0.653992	1	1	5300	tags=42%, list=27%, signal=58%
KEGG_LONG_TERM_DEPRESSION	KEGG_LONG_TERM_DEPRESSION		67	0.206484	0.850949	0.750466	1	1	3610	tags=31%, list=19%, signal=38%
KEGG_VASCULAR_SMOOTH_MUSCLE_CONTRACTION	KEGG_VASCULAR_SMOOTH_MUSCLE_CONTRACTION		109	0.198928	0.842479	0.783985	1	1	5082	tags=37%, list=26%, signal=49%
KEGG_THYROID_CANCER	KEGG_THYROID_CANCER		29	0.21105	0.824553	0.749499	1	1	1007	tags=17%, list=5%, signal=18%
KEGG_ARACHIDONIC_ACID_METABOLISM	KEGG_ARACHIDONIC_ACID_METABOLISM		56	0.25155	0.823095	0.73823	1	1	8456	tags=63%, list=43%, signal=110%
KEGG_DRUG_METABOLISM_OTHER_ENZYMES	KEGG_DRUG_METABOLISM_OTHER_ENZYMES		41	0.209469	0.807953	0.764259	1	1	3390	tags=27%, list=17%, signal=32%
KEGG_GLYCINE_SERINE_AND_THREONINE_METABOLISM	KEGG_GLYCINE_SERINE_AND_THREONINE_METABOLISM		31	0.257841	0.805621	0.741758	1	1	6267	tags=42%, list=32%, signal=62%
KEGG_HYPERTROPHIC_CARDIOMYOPATHY_HCM	KEGG_HYPERTROPHIC_CARDIOMYOPATHY_HCM		83	0.229643	0.802711	0.763941	1	1	5878	tags=41%, list=30%, signal=58%
KEGG_ARRHYTHMOGENIC_RIGHT_VENTRICULAR_CARDIOMYOPATHY_ARVC	KEGG_ARRHYTHMOGENIC_RIGHT_VENTRICULAR_CARDIOMYOPATHY_ARVC		74	0.229988	0.785749	0.786106	1	1	6795	tags=43%, list=35%, signal=66%
KEGG_HISTIDINE_METABOLISM	KEGG_HISTIDINE_METABOLISM		28	0.209384	0.777272	0.816092	1	1	5425	tags=39%, list=28%, signal=54%
KEGG_COMPLEMENT_AND_COAGULATION_CASCADES	KEGG_COMPLEMENT_AND_COAGULATION_CASCADES		68	0.250411	0.763993	0.784387	1	1	7862	tags=56%, list=40%, signal=93%
KEGG_CALCIUM_SIGNALING_PATHWAY	KEGG_CALCIUM_SIGNALING_PATHWAY		175	0.202025	0.762497	0.810507	1	1	6533	tags=44%, list=34%, signal=66%
KEGG_STEROID_BIOSYNTHESIS	KEGG_STEROID_BIOSYNTHESIS		17	0.25593	0.759601	0.763713	1	1	323	tags=12%, list=2%, signal=12%
KEGG_NICOTINATE_AND_NICOTINAMIDE_METABOLISM	KEGG_NICOTINATE_AND_NICOTINAMIDE_METABOLISM		24	0.211621	0.756891	0.791016	1	1	1022	tags=17%, list=5%, signal=18%
KEGG_BIOSYNTHESIS_OF_UNSATURATED_FATTY_ACIDS	KEGG_BIOSYNTHESIS_OF_UNSATURATED_FATTY_ACIDS		21	0.268939	0.753316	0.778013	1	1	810	tags=19%, list=4%, signal=20%
KEGG_ETHER_LIPID_METABOLISM	KEGG_ETHER_LIPID_METABOLISM		32	0.198356	0.741217	0.889706	1	1	4945	tags=34%, list=25%, signal=46%
KEGG_DILATED_CARDIOMYOPATHY	KEGG_DILATED_CARDIOMYOPATHY		90	0.21255	0.736581	0.86692	1	1	5385	tags=36%, list=28%, signal=49%
KEGG_PHENYLALANINE_METABOLISM	KEGG_PHENYLALANINE_METABOLISM		17	0.264453	0.734727	0.840156	1	1	7091	tags=53%, list=36%, signal=83%
KEGG_O_GLYCAN_BIOSYNTHESIS	KEGG_O_GLYCAN_BIOSYNTHESIS		29	0.215676	0.720632	0.839216	1	1	7212	tags=41%, list=37%, signal=66%
KEGG_MELANOGENESIS	KEGG_MELANOGENESIS		99	0.17194	0.703335	0.948905	1	1	4934	tags=33%, list=25%, signal=44%
KEGG_GLYCOSYLPHOSPHATIDYLINOSITOL_GPI_ANCHOR_BIOSYNTHESIS	KEGG_GLYCOSYLPHOSPHATIDYLINOSITOL_GPI_ANCHOR_BIOSYNTHESIS		25	0.230367	0.685163	0.898129	1	1	409	tags=12%, list=2%, signal=12%
KEGG_PPAR_SIGNALING_PATHWAY	KEGG_PPAR_SIGNALING_PATHWAY		67	0.172822	0.67201	0.95717	1	1	4268	tags=30%, list=22%, signal=38%
KEGG_GLUTATHIONE_METABOLISM	KEGG_GLUTATHIONE_METABOLISM		50	0.154267	0.625588	0.952107	1	1	5828	tags=32%, list=30%, signal=46%
KEGG_MISMATCH_REPAIR	KEGG_MISMATCH_REPAIR		23	0.256862	0.622375	0.822511	1	1	2024	tags=17%, list=10%, signal=19%
KEGG_CYSTEINE_AND_METHIONINE_METABOLISM	KEGG_CYSTEINE_AND_METHIONINE_METABOLISM		34	0.187392	0.607821	0.909639	1	1	1963	tags=15%, list=10%, signal=16%
KEGG_NUCLEOTIDE_EXCISION_REPAIR	KEGG_NUCLEOTIDE_EXCISION_REPAIR		43	0.224636	0.58437	0.885947	1	1	2296	tags=19%, list=12%, signal=21%
KEGG_PURINE_METABOLISM	KEGG_PURINE_METABOLISM		151	0.139096	0.571675	0.943966	1	1	5218	tags=26%, list=27%, signal=35%
KEGG_GLYCOSAMINOGLYCAN_BIOSYNTHESIS_HEPARAN_SULFATE	KEGG_GLYCOSAMINOGLYCAN_BIOSYNTHESIS_HEPARAN_SULFATE		26	0.154758	0.535251	0.977012	1	1	5747	tags=31%, list=30%, signal=44%
KEGG_REGULATION_OF_AUTOPHAGY	KEGG_REGULATION_OF_AUTOPHAGY		33	0.152288	0.532335	0.964353	1	1	7552	tags=45%, list=39%, signal=74%
KEGG_CELL_CYCLE	KEGG_CELL_CYCLE		124	0.162137	0.501877	0.951782	1	1	955	tags=11%, list=5%, signal=12%
KEGG_GLYOXYLATE_AND_DICARBOXYLATE_METABOLISM	KEGG_GLYOXYLATE_AND_DICARBOXYLATE_METABOLISM		16	0.17022	0.471151	0.966667	1	1	9735	tags=50%, list=50%, signal=100%
KEGG_HOMOLOGOUS_RECOMBINATION	KEGG_HOMOLOGOUS_RECOMBINATION		26	0.157578	0.44951	0.975	1	1	1865	tags=15%, list=10%, signal=17%
KEGG_RNA_POLYMERASE	KEGG_RNA_POLYMERASE		28	0.161308	0.438766	0.970588	1	1	7040	tags=32%, list=36%, signal=50%
KEGG_BASE_EXCISION_REPAIR	KEGG_BASE_EXCISION_REPAIR		33	0.125282	0.357836	0.991649	1	1	5497	tags=24%, list=28%, signal=34%
KEGG_DNA_REPLICATION	KEGG_DNA_REPLICATION		36	0.0915155	0.200205	1	0.99997	1	2024	tags=8%, list=10%, signal=9%
