# Supplementary material for: Bioinformatics-Based Analysis of Key Genes in Steroid-Induced Osteonecrosis of the Femoral Head That Are Associated with Copper Metabolism
Source: Biomedicines. 2023 Mar 13;11(3):873. doi: 10.3390/biomedicines11030873 (PMC10045807; doi:10.3390/biomedicines11030873)
Supplement: Supplementary file 1 [file biomedicines-11-00873-s001.zip › Table S5.xls.xlsx]

## Sheet: Table S5. gsea_report_for_SLC2A
NAME	GS<br> follow link to MSigDB	GS DETAILS	SIZE	ES	NES	NOM p-val	FDR q-val	FWER p-val	RANK AT MAX	LEADING EDGE
GOBP_VACUOLAR_ACIDIFICATION	GOBP_VACUOLAR_ACIDIFICATION	Details ...	23	-0.653694	-1.70772	0.00623701	1	0.86	1463	tags=61%, list=8%, signal=66%
GOBP_REGULATION_OF_SUPEROXIDE_METABOLIC_PROCESS	GOBP_REGULATION_OF_SUPEROXIDE_METABOLIC_PROCESS	Details ...	28	-0.61648	-1.63552	0.0433839	1	0.951	2939	tags=68%, list=15%, signal=80%
GOBP_ACTIN_NUCLEATION	GOBP_ACTIN_NUCLEATION	Details ...	48	-0.416803	-1.53602	0.0223214	1	0.997	3545	tags=44%, list=18%, signal=53%
GOBP_NEGATIVE_REGULATION_OF_B_CELL_PROLIFERATION	GOBP_NEGATIVE_REGULATION_OF_B_CELL_PROLIFERATION	Details ...	17	-0.632599	-1.51751	0.0439331	1	0.999	3781	tags=65%, list=19%, signal=80%
GOBP_NEGATIVE_REGULATION_OF_TYPE_I_INTERFERON_MEDIATED_SIGNALING_PATHWAY	GOBP_NEGATIVE_REGULATION_OF_TYPE_I_INTERFERON_MEDIATED_SIGNALING_PATHWAY	Details ...	15	-0.649176	-1.5168	0.0364026	1	0.999	3374	tags=73%, list=17%, signal=89%
GOBP_ANTIGEN_PROCESSING_AND_PRESENTATION_OF_ENDOGENOUS_ANTIGEN	GOBP_ANTIGEN_PROCESSING_AND_PRESENTATION_OF_ENDOGENOUS_ANTIGEN	Details ...	26	-0.602708	-1.51605	0.07173	1	0.999	3515	tags=58%, list=18%, signal=70%
GOBP_TOLERANCE_INDUCTION	GOBP_TOLERANCE_INDUCTION	Details ...	25	-0.519308	-1.51424	0.0381356	1	0.999	3375	tags=48%, list=17%, signal=58%
GOBP_POSITIVE_REGULATION_OF_MYELOID_LEUKOCYTE_CYTOKINE_PRODUCTION_INVOLVED_IN_IMMUNE_RESPONSE	GOBP_POSITIVE_REGULATION_OF_MYELOID_LEUKOCYTE_CYTOKINE_PRODUCTION_INVOLVED_IN_IMMUNE_RESPONSE	Details ...	16	-0.568132	-1.51345	0.083871	1	0.999	2309	tags=63%, list=12%, signal=71%
GOBP_LIPOPOLYSACCHARIDE_MEDIATED_SIGNALING_PATHWAY	GOBP_LIPOPOLYSACCHARIDE_MEDIATED_SIGNALING_PATHWAY	Details ...	57	-0.522517	-1.50883	0.0864979	1	0.999	4395	tags=61%, list=23%, signal=79%
GOBP_REGULATION_OF_SUPEROXIDE_ANION_GENERATION	GOBP_REGULATION_OF_SUPEROXIDE_ANION_GENERATION	Details ...	20	-0.59715	-1.50539	0.113839	1	0.999	2939	tags=70%, list=15%, signal=82%
GOBP_ARP2_3_COMPLEX_MEDIATED_ACTIN_NUCLEATION	GOBP_ARP2_3_COMPLEX_MEDIATED_ACTIN_NUCLEATION	Details ...	36	-0.486236	-1.50338	0.013245	1	0.999	3545	tags=50%, list=18%, signal=61%
GOBP_INTERLEUKIN_6_MEDIATED_SIGNALING_PATHWAY	GOBP_INTERLEUKIN_6_MEDIATED_SIGNALING_PATHWAY	Details ...	22	-0.550826	-1.489	0.0513393	1	1	3466	tags=50%, list=18%, signal=61%
GOBP_POSITIVE_REGULATION_OF_MYELOID_LEUKOCYTE_MEDIATED_IMMUNITY	GOBP_POSITIVE_REGULATION_OF_MYELOID_LEUKOCYTE_MEDIATED_IMMUNITY	Details ...	17	-0.681219	-1.48338	0.0718816	1	1	2939	tags=71%, list=15%, signal=83%
GOBP_ANTIGEN_PROCESSING_AND_PRESENTATION_OF_ENDOGENOUS_PEPTIDE_ANTIGEN	GOBP_ANTIGEN_PROCESSING_AND_PRESENTATION_OF_ENDOGENOUS_PEPTIDE_ANTIGEN	Details ...	19	-0.620613	-1.46632	0.09375	1	1	3515	tags=63%, list=18%, signal=77%
GOBP_COPII_COATED_VESICLE_CARGO_LOADING	GOBP_COPII_COATED_VESICLE_CARGO_LOADING	Details ...	15	-0.720379	-1.46067	0.0254237	1	1	4178	tags=87%, list=21%, signal=110%
GOBP_VESICLE_CARGO_LOADING	GOBP_VESICLE_CARGO_LOADING	Details ...	24	-0.594547	-1.45848	0.0456522	1	1	4178	tags=67%, list=21%, signal=85%
GOBP_NITRIC_OXIDE_SYNTHASE_BIOSYNTHETIC_PROCESS	GOBP_NITRIC_OXIDE_SYNTHASE_BIOSYNTHETIC_PROCESS	Details ...	18	-0.570053	-1.44329	0.160944	1	1	2884	tags=50%, list=15%, signal=59%
GOBP_REGULATION_OF_NIK_NF_KAPPAB_SIGNALING	GOBP_REGULATION_OF_NIK_NF_KAPPAB_SIGNALING	Details ...	92	-0.397663	-1.43991	0.107296	1	1	3864	tags=45%, list=20%, signal=55%
GOBP_RESPONSE_TO_INCREASED_OXYGEN_LEVELS	GOBP_RESPONSE_TO_INCREASED_OXYGEN_LEVELS	Details ...	27	-0.409611	-1.43961	0.0327869	1	1	3383	tags=44%, list=17%, signal=54%
GOBP_SUPEROXIDE_METABOLIC_PROCESS	GOBP_SUPEROXIDE_METABOLIC_PROCESS	Details ...	62	-0.383181	-1.43672	0.139269	1	1	2102	tags=40%, list=11%, signal=45%
GOBP_TOLL_LIKE_RECEPTOR_4_SIGNALING_PATHWAY	GOBP_TOLL_LIKE_RECEPTOR_4_SIGNALING_PATHWAY		38	-0.458695	-1.43671	0.135417	1	1	4429	tags=63%, list=23%, signal=82%
GOBP_RNA_DESTABILIZATION	GOBP_RNA_DESTABILIZATION		35	-0.535344	-1.43481	0.0837104	1	1	3384	tags=54%, list=17%, signal=66%
GOBP_POSITIVE_REGULATION_OF_LEUKOCYTE_ADHESION_TO_VASCULAR_ENDOTHELIAL_CELL	GOBP_POSITIVE_REGULATION_OF_LEUKOCYTE_ADHESION_TO_VASCULAR_ENDOTHELIAL_CELL		21	-0.544559	-1.43375	0.117773	1	1	3907	tags=57%, list=20%, signal=71%
GOBP_CD8_POSITIVE_ALPHA_BETA_T_CELL_ACTIVATION	GOBP_CD8_POSITIVE_ALPHA_BETA_T_CELL_ACTIVATION		25	-0.492623	-1.43055	0.111345	1	1	3189	tags=52%, list=16%, signal=62%
GOBP_B_CELL_HOMEOSTASIS	GOBP_B_CELL_HOMEOSTASIS		28	-0.58939	-1.42828	0.0868644	1	1	3391	tags=57%, list=17%, signal=69%
GOBP_RAC_PROTEIN_SIGNAL_TRANSDUCTION	GOBP_RAC_PROTEIN_SIGNAL_TRANSDUCTION		38	-0.442587	-1.42361	0.0303688	1	1	3219	tags=47%, list=17%, signal=57%
GOBP_REGULATION_OF_MYELOID_LEUKOCYTE_MEDIATED_IMMUNITY	GOBP_REGULATION_OF_MYELOID_LEUKOCYTE_MEDIATED_IMMUNITY		52	-0.481589	-1.42253	0.14442	1	1	2939	tags=46%, list=15%, signal=54%
GOBP_POSITIVE_REGULATION_OF_TYPE_2_IMMUNE_RESPONSE	GOBP_POSITIVE_REGULATION_OF_TYPE_2_IMMUNE_RESPONSE		16	-0.558128	-1.42211	0.109409	1	1	5473	tags=69%, list=28%, signal=96%
GOBP_REGULATION_OF_T_CELL_RECEPTOR_SIGNALING_PATHWAY	GOBP_REGULATION_OF_T_CELL_RECEPTOR_SIGNALING_PATHWAY		39	-0.562807	-1.42102	0.0847108	1	1	5886	tags=77%, list=30%, signal=110%
GOBP_DOSAGE_COMPENSATION	GOBP_DOSAGE_COMPENSATION		16	-0.652427	-1.41419	0.0556745	1	1	3091	tags=69%, list=16%, signal=82%
GOBP_CELLULAR_RESPONSE_TO_BIOTIC_STIMULUS	GOBP_CELLULAR_RESPONSE_TO_BIOTIC_STIMULUS		217	-0.370819	-1.41356	0.142544	1	1	4299	tags=45%, list=22%, signal=57%
GOBP_PROTEIN_TARGETING_TO_LYSOSOME	GOBP_PROTEIN_TARGETING_TO_LYSOSOME		23	-0.507409	-1.41288	0.0536481	1	1	3077	tags=52%, list=16%, signal=62%
GOBP_PEPTIDYL_THREONINE_DEPHOSPHORYLATION	GOBP_PEPTIDYL_THREONINE_DEPHOSPHORYLATION		22	-0.501663	-1.41227	0.0517241	1	1	3829	tags=55%, list=20%, signal=68%
GOBP_TOLL_LIKE_RECEPTOR_2_SIGNALING_PATHWAY	GOBP_TOLL_LIKE_RECEPTOR_2_SIGNALING_PATHWAY		16	-0.691949	-1.40908	0.108168	1	1	4147	tags=88%, list=21%, signal=111%
GOBP_RNA_PHOSPHODIESTER_BOND_HYDROLYSIS_EXONUCLEOLYTIC	GOBP_RNA_PHOSPHODIESTER_BOND_HYDROLYSIS_EXONUCLEOLYTIC		42	-0.572753	-1.40611	0.0402414	1	1	2876	tags=55%, list=15%, signal=64%
GOBP_NIK_NF_KAPPAB_SIGNALING	GOBP_NIK_NF_KAPPAB_SIGNALING		166	-0.420894	-1.40501	0.0490405	1	1	4690	tags=52%, list=24%, signal=68%
GOBP_REGULATION_OF_ANTIGEN_PROCESSING_AND_PRESENTATION	GOBP_REGULATION_OF_ANTIGEN_PROCESSING_AND_PRESENTATION		20	-0.540774	-1.40016	0.156317	1	1	3817	tags=50%, list=20%, signal=62%
GOBP_POSITIVE_REGULATION_OF_INTERLEUKIN_2_PRODUCTION	GOBP_POSITIVE_REGULATION_OF_INTERLEUKIN_2_PRODUCTION		29	-0.553528	-1.39825	0.083682	1	1	5937	tags=72%, list=31%, signal=104%
GOBP_PLATELET_MORPHOGENESIS	GOBP_PLATELET_MORPHOGENESIS		20	-0.480118	-1.3975	0.119433	1	1	2955	tags=55%, list=15%, signal=65%
GOBP_INTERFERON_GAMMA_MEDIATED_SIGNALING_PATHWAY	GOBP_INTERFERON_GAMMA_MEDIATED_SIGNALING_PATHWAY		88	-0.489628	-1.39621	0.183673	1	1	3946	tags=53%, list=20%, signal=67%
GOBP_PROTEIN_CATABOLIC_PROCESS_IN_THE_VACUOLE	GOBP_PROTEIN_CATABOLIC_PROCESS_IN_THE_VACUOLE		18	-0.452029	-1.39426	0.109504	1	1	624	tags=33%, list=3%, signal=34%
GOBP_CHEMOKINE_C_X_C_MOTIF_LIGAND_2_PRODUCTION	GOBP_CHEMOKINE_C_X_C_MOTIF_LIGAND_2_PRODUCTION		15	-0.549061	-1.39372	0.119205	1	1	4993	tags=67%, list=26%, signal=90%
GOBP_NUCLEOTIDE_BINDING_DOMAIN_LEUCINE_RICH_REPEAT_CONTAINING_RECEPTOR_SIGNALING_PATHWAY	GOBP_NUCLEOTIDE_BINDING_DOMAIN_LEUCINE_RICH_REPEAT_CONTAINING_RECEPTOR_SIGNALING_PATHWAY		39	-0.496795	-1.39264	0.105263	1	1	3725	tags=54%, list=19%, signal=66%
GOBP_PROTEIN_LOCALIZATION_TO_LYSOSOME	GOBP_PROTEIN_LOCALIZATION_TO_LYSOSOME		45	-0.382005	-1.39222	0.0553191	1	1	3384	tags=42%, list=17%, signal=51%
GOBP_REGULATION_OF_CD8_POSITIVE_ALPHA_BETA_T_CELL_ACTIVATION	GOBP_REGULATION_OF_CD8_POSITIVE_ALPHA_BETA_T_CELL_ACTIVATION		17	-0.532122	-1.39217	0.117647	1	1	3140	tags=53%, list=16%, signal=63%
GOBP_RAB_PROTEIN_SIGNAL_TRANSDUCTION	GOBP_RAB_PROTEIN_SIGNAL_TRANSDUCTION		20	-0.50224	-1.38986	0.100616	1	1	2767	tags=40%, list=14%, signal=47%
GOBP_ANTIGEN_PROCESSING_AND_PRESENTATION_OF_PEPTIDE_ANTIGEN_VIA_MHC_CLASS_I	GOBP_ANTIGEN_PROCESSING_AND_PRESENTATION_OF_PEPTIDE_ANTIGEN_VIA_MHC_CLASS_I		97	-0.567602	-1.38729	0.0956341	1	1	4690	tags=69%, list=24%, signal=91%
GOBP_RESPIRATORY_BURST	GOBP_RESPIRATORY_BURST		31	-0.454767	-1.38437	0.155508	1	1	3406	tags=48%, list=18%, signal=59%
GOBP_POSITIVE_REGULATION_OF_CYTOKINE_PRODUCTION_INVOLVED_IN_IMMUNE_RESPONSE	GOBP_POSITIVE_REGULATION_OF_CYTOKINE_PRODUCTION_INVOLVED_IN_IMMUNE_RESPONSE		53	-0.450637	-1.38261	0.161702	1	1	2309	tags=43%, list=12%, signal=49%
GOBP_POSITIVE_REGULATION_OF_PATTERN_RECOGNITION_RECEPTOR_SIGNALING_PATHWAY	GOBP_POSITIVE_REGULATION_OF_PATTERN_RECOGNITION_RECEPTOR_SIGNALING_PATHWAY		40	-0.547927	-1.3824	0.138298	1	1	4785	tags=70%, list=25%, signal=93%
GOBP_POST_GOLGI_VESICLE_MEDIATED_TRANSPORT	GOBP_POST_GOLGI_VESICLE_MEDIATED_TRANSPORT		99	-0.43783	-1.37513	0.03125	1	1	4515	tags=53%, list=23%, signal=68%
GOBP_MRNA_CIS_SPLICING_VIA_SPLICEOSOME	GOBP_MRNA_CIS_SPLICING_VIA_SPLICEOSOME		20	-0.620011	-1.37426	0.108	1	1	3882	tags=75%, list=20%, signal=94%
GOBP_NEGATIVE_REGULATION_OF_NIK_NF_KAPPAB_SIGNALING	GOBP_NEGATIVE_REGULATION_OF_NIK_NF_KAPPAB_SIGNALING		25	-0.472293	-1.37398	0.138702	1	1	3787	tags=52%, list=19%, signal=64%
GOBP_TOLL_LIKE_RECEPTOR_9_SIGNALING_PATHWAY	GOBP_TOLL_LIKE_RECEPTOR_9_SIGNALING_PATHWAY		26	-0.530714	-1.37369	0.134199	1	1	3375	tags=54%, list=17%, signal=65%
GOBP_NEGATIVE_REGULATION_OF_INNATE_IMMUNE_RESPONSE	GOBP_NEGATIVE_REGULATION_OF_INNATE_IMMUNE_RESPONSE		63	-0.45335	-1.37351	0.179226	1	1	3701	tags=49%, list=19%, signal=61%
GOBP_INTERFERON_ALPHA_PRODUCTION	GOBP_INTERFERON_ALPHA_PRODUCTION		28	-0.531963	-1.37328	0.123932	1	1	3742	tags=61%, list=19%, signal=75%
GOBP_REGULATION_OF_RESPONSE_TO_CYTOKINE_STIMULUS	GOBP_REGULATION_OF_RESPONSE_TO_CYTOKINE_STIMULUS		163	-0.380664	-1.37305	0.131183	1	1	3787	tags=44%, list=19%, signal=54%
GOBP_REGULATION_OF_ACTIN_FILAMENT_LENGTH	GOBP_REGULATION_OF_ACTIN_FILAMENT_LENGTH		170	-0.297839	-1.37288	0.115556	1	1	3545	tags=37%, list=18%, signal=45%
GOBP_ACTIN_FILAMENT_SEVERING	GOBP_ACTIN_FILAMENT_SEVERING		16	-0.520628	-1.37195	0.149789	1	1	3545	tags=63%, list=18%, signal=76%
GOBP_MEMBRANE_RAFT_ORGANIZATION	GOBP_MEMBRANE_RAFT_ORGANIZATION		23	-0.481515	-1.37124	0.156388	1	1	2499	tags=43%, list=13%, signal=50%
GOBP_FC_RECEPTOR_SIGNALING_PATHWAY	GOBP_FC_RECEPTOR_SIGNALING_PATHWAY		187	-0.451492	-1.36693	0.118644	1	1	4759	tags=53%, list=24%, signal=70%
GOBP_TOLL_LIKE_RECEPTOR_SIGNALING_PATHWAY	GOBP_TOLL_LIKE_RECEPTOR_SIGNALING_PATHWAY		148	-0.393031	-1.36645	0.172043	1	1	3375	tags=45%, list=17%, signal=54%
GOBP_POSITIVE_REGULATION_OF_NIK_NF_KAPPAB_SIGNALING	GOBP_POSITIVE_REGULATION_OF_NIK_NF_KAPPAB_SIGNALING		65	-0.404023	-1.36434	0.115721	1	1	4288	tags=46%, list=22%, signal=59%
GOBP_POSITIVE_REGULATION_OF_ACTIN_FILAMENT_POLYMERIZATION	GOBP_POSITIVE_REGULATION_OF_ACTIN_FILAMENT_POLYMERIZATION		89	-0.321075	-1.36262	0.11991	1	1	3545	tags=37%, list=18%, signal=45%
GOBP_POSITIVE_REGULATION_OF_I_KAPPAB_KINASE_NF_KAPPAB_SIGNALING	GOBP_POSITIVE_REGULATION_OF_I_KAPPAB_KINASE_NF_KAPPAB_SIGNALING		179	-0.381892	-1.36145	0.104822	1	1	5340	tags=55%, list=27%, signal=76%
GOBP_FC_RECEPTOR_MEDIATED_STIMULATORY_SIGNALING_PATHWAY	GOBP_FC_RECEPTOR_MEDIATED_STIMULATORY_SIGNALING_PATHWAY		95	-0.442978	-1.3606	0.17437	1	1	4574	tags=49%, list=24%, signal=64%
GOBP_REGULATION_OF_ANTIGEN_RECEPTOR_MEDIATED_SIGNALING_PATHWAY	GOBP_REGULATION_OF_ANTIGEN_RECEPTOR_MEDIATED_SIGNALING_PATHWAY		61	-0.510098	-1.36025	0.120172	1	1	5886	tags=70%, list=30%, signal=101%
GOBP_POSITIVE_REGULATION_OF_LEUKOCYTE_CELL_CELL_ADHESION	GOBP_POSITIVE_REGULATION_OF_LEUKOCYTE_CELL_CELL_ADHESION		226	-0.351396	-1.35918	0.13913	1	1	4617	tags=45%, list=24%, signal=58%
GOBP_POSITIVE_REGULATION_OF_T_CELL_MEDIATED_CYTOTOXICITY	GOBP_POSITIVE_REGULATION_OF_T_CELL_MEDIATED_CYTOTOXICITY		27	-0.498178	-1.35894	0.170678	1	1	3164	tags=44%, list=16%, signal=53%
GOBP_IMMUNE_RESPONSE_REGULATING_SIGNALING_PATHWAY	GOBP_IMMUNE_RESPONSE_REGULATING_SIGNALING_PATHWAY		404	-0.399438	-1.35724	0.0905172	1	1	5338	tags=55%, list=27%, signal=74%
GOBP_ACTIN_POLYMERIZATION_OR_DEPOLYMERIZATION	GOBP_ACTIN_POLYMERIZATION_OR_DEPOLYMERIZATION		198	-0.298863	-1.35681	0.153509	1	1	3545	tags=37%, list=18%, signal=45%
GOBP_POSITIVE_REGULATION_OF_PRODUCTION_OF_MOLECULAR_MEDIATOR_OF_IMMUNE_RESPONSE	GOBP_POSITIVE_REGULATION_OF_PRODUCTION_OF_MOLECULAR_MEDIATOR_OF_IMMUNE_RESPONSE		94	-0.355866	-1.35604	0.125813	1	1	2809	tags=38%, list=14%, signal=45%
GOBP_POSITIVE_REGULATION_OF_INTERLEUKIN_12_PRODUCTION	GOBP_POSITIVE_REGULATION_OF_INTERLEUKIN_12_PRODUCTION		40	-0.431014	-1.35457	0.191781	1	1	3539	tags=48%, list=18%, signal=58%
GOBP_SUPEROXIDE_ANION_GENERATION	GOBP_SUPEROXIDE_ANION_GENERATION		34	-0.460164	-1.35382	0.197727	1	1	2939	tags=53%, list=15%, signal=62%
GOBP_RETROGRADE_TRANSPORT_ENDOSOME_TO_PLASMA_MEMBRANE	GOBP_RETROGRADE_TRANSPORT_ENDOSOME_TO_PLASMA_MEMBRANE		24	-0.47348	-1.35247	0.0810235	1	1	4515	tags=63%, list=23%, signal=81%
GOBP_TYPE_I_INTERFERON_PRODUCTION	GOBP_TYPE_I_INTERFERON_PRODUCTION		120	-0.468814	-1.35217	0.083151	1	1	4495	tags=54%, list=23%, signal=70%
GOBP_MYD88_INDEPENDENT_TOLL_LIKE_RECEPTOR_SIGNALING_PATHWAY	GOBP_MYD88_INDEPENDENT_TOLL_LIKE_RECEPTOR_SIGNALING_PATHWAY		34	-0.507846	-1.35154	0.147752	1	1	2342	tags=47%, list=12%, signal=53%
GOBP_ANTIGEN_PROCESSING_AND_PRESENTATION_OF_EXOGENOUS_PEPTIDE_ANTIGEN_VIA_MHC_CLASS_I	GOBP_ANTIGEN_PROCESSING_AND_PRESENTATION_OF_EXOGENOUS_PEPTIDE_ANTIGEN_VIA_MHC_CLASS_I		78	-0.574824	-1.35045	0.14876	1	1	4690	tags=69%, list=24%, signal=91%
GOBP_POSITIVE_REGULATION_OF_ANTIGEN_RECEPTOR_MEDIATED_SIGNALING_PATHWAY	GOBP_POSITIVE_REGULATION_OF_ANTIGEN_RECEPTOR_MEDIATED_SIGNALING_PATHWAY		20	-0.602784	-1.34819	0.13924	1	1	6534	tags=85%, list=34%, signal=128%
GOBP_REGULATION_OF_TYPE_I_INTERFERON_MEDIATED_SIGNALING_PATHWAY	GOBP_REGULATION_OF_TYPE_I_INTERFERON_MEDIATED_SIGNALING_PATHWAY		34	-0.516831	-1.34768	0.12	1	1	4510	tags=59%, list=23%, signal=76%
GOBP_REGULATION_OF_TOLERANCE_INDUCTION	GOBP_REGULATION_OF_TOLERANCE_INDUCTION		17	-0.509154	-1.34708	0.115546	1	1	3375	tags=47%, list=17%, signal=57%
GOBP_REGULATION_OF_INNATE_IMMUNE_RESPONSE	GOBP_REGULATION_OF_INNATE_IMMUNE_RESPONSE		297	-0.416977	-1.34692	0.122056	1	1	4801	tags=54%, list=25%, signal=70%
GOBP_ANTIGEN_PROCESSING_AND_PRESENTATION	GOBP_ANTIGEN_PROCESSING_AND_PRESENTATION		226	-0.417911	-1.34609	0.107438	1	1	4621	tags=52%, list=24%, signal=67%
GOBP_REGULATION_OF_LEUKOCYTE_DEGRANULATION	GOBP_REGULATION_OF_LEUKOCYTE_DEGRANULATION		43	-0.473369	-1.34466	0.194805	1	1	2939	tags=47%, list=15%, signal=55%
GOBP_CELLULAR_RESPONSE_TO_MOLECULE_OF_BACTERIAL_ORIGIN	GOBP_CELLULAR_RESPONSE_TO_MOLECULE_OF_BACTERIAL_ORIGIN		194	-0.346905	-1.34439	0.194748	1	1	4299	tags=43%, list=22%, signal=54%
GOBP_PROTEIN_LOCALIZATION_TO_ENDOSOME	GOBP_PROTEIN_LOCALIZATION_TO_ENDOSOME		23	-0.519921	-1.3442	0.148472	1	1	5122	tags=65%, list=26%, signal=88%
GOBP_NEGATIVE_REGULATION_OF_NATURAL_KILLER_CELL_MEDIATED_IMMUNITY	GOBP_NEGATIVE_REGULATION_OF_NATURAL_KILLER_CELL_MEDIATED_IMMUNITY		19	-0.589244	-1.34301	0.175869	1	1	5554	tags=68%, list=29%, signal=96%
GOBP_POSITIVE_REGULATION_OF_AMYLOID_BETA_FORMATION	GOBP_POSITIVE_REGULATION_OF_AMYLOID_BETA_FORMATION		17	-0.460764	-1.34264	0.125561	1	1	3384	tags=47%, list=17%, signal=57%
GOBP_MACROPHAGE_ACTIVATION_INVOLVED_IN_IMMUNE_RESPONSE	GOBP_MACROPHAGE_ACTIVATION_INVOLVED_IN_IMMUNE_RESPONSE		18	-0.508284	-1.34077	0.1939	1	1	3375	tags=50%, list=17%, signal=60%
GOBP_REGULATION_OF_RESPONSE_TO_BIOTIC_STIMULUS	GOBP_REGULATION_OF_RESPONSE_TO_BIOTIC_STIMULUS		394	-0.382579	-1.34002	0.126882	1	1	4621	tags=50%, list=24%, signal=64%
GOBP_NEGATIVE_REGULATION_OF_TYPE_I_INTERFERON_PRODUCTION	GOBP_NEGATIVE_REGULATION_OF_TYPE_I_INTERFERON_PRODUCTION		43	-0.464755	-1.33843	0.17505	1	1	5661	tags=63%, list=29%, signal=88%
GOBP_POSITIVE_REGULATION_OF_INTERLEUKIN_8_PRODUCTION	GOBP_POSITIVE_REGULATION_OF_INTERLEUKIN_8_PRODUCTION		57	-0.411376	-1.33843	0.228889	1	1	3725	tags=47%, list=19%, signal=58%
GOBP_POSITIVE_REGULATION_OF_REACTIVE_OXYGEN_SPECIES_METABOLIC_PROCESS	GOBP_POSITIVE_REGULATION_OF_REACTIVE_OXYGEN_SPECIES_METABOLIC_PROCESS		91	-0.359207	-1.33748	0.174713	1	1	3632	tags=43%, list=19%, signal=52%
GOBP_ANTIGEN_RECEPTOR_MEDIATED_SIGNALING_PATHWAY	GOBP_ANTIGEN_RECEPTOR_MEDIATED_SIGNALING_PATHWAY		245	-0.444589	-1.33663	0.114894	1	1	5390	tags=60%, list=28%, signal=81%
GOBP_TOLL_LIKE_RECEPTOR_3_SIGNALING_PATHWAY	GOBP_TOLL_LIKE_RECEPTOR_3_SIGNALING_PATHWAY		19	-0.592865	-1.33391	0.178414	1	1	2809	tags=58%, list=14%, signal=68%
GOBP_NEGATIVE_REGULATION_OF_LEUKOCYTE_MEDIATED_CYTOTOXICITY	GOBP_NEGATIVE_REGULATION_OF_LEUKOCYTE_MEDIATED_CYTOTOXICITY		22	-0.568275	-1.33338	0.196787	1	1	5811	tags=73%, list=30%, signal=104%
GOBP_INTERLEUKIN_2_PRODUCTION	GOBP_INTERLEUKIN_2_PRODUCTION		59	-0.407322	-1.33167	0.135135	1	1	5974	tags=63%, list=31%, signal=90%
GOBP_NEGATIVE_REGULATION_OF_T_CELL_RECEPTOR_SIGNALING_PATHWAY	GOBP_NEGATIVE_REGULATION_OF_T_CELL_RECEPTOR_SIGNALING_PATHWAY		22	-0.543202	-1.32912	0.173469	1	1	5722	tags=77%, list=29%, signal=109%
GOBP_T_CELL_RECEPTOR_SIGNALING_PATHWAY	GOBP_T_CELL_RECEPTOR_SIGNALING_PATHWAY		191	-0.451884	-1.32883	0.122581	1	1	5030	tags=59%, list=26%, signal=79%
GOBP_POSITIVE_REGULATION_OF_RESPONSE_TO_CYTOKINE_STIMULUS	GOBP_POSITIVE_REGULATION_OF_RESPONSE_TO_CYTOKINE_STIMULUS		53	-0.441409	-1.32844	0.171367	1	1	4288	tags=49%, list=22%, signal=63%
GOBP_PATTERN_RECOGNITION_RECEPTOR_SIGNALING_PATHWAY	GOBP_PATTERN_RECOGNITION_RECEPTOR_SIGNALING_PATHWAY		194	-0.379885	-1.32677	0.183884	1	1	3742	tags=45%, list=19%, signal=56%
GOBP_RESPONSE_TO_INTERLEUKIN_6	GOBP_RESPONSE_TO_INTERLEUKIN_6		41	-0.384486	-1.32658	0.162471	1	1	3513	tags=41%, list=18%, signal=50%
GOBP_POSITIVE_REGULATION_OF_ALPHA_BETA_T_CELL_DIFFERENTIATION	GOBP_POSITIVE_REGULATION_OF_ALPHA_BETA_T_CELL_DIFFERENTIATION		48	-0.38573	-1.32399	0.133909	1	1	3140	tags=42%, list=16%, signal=50%
GOBP_POSITIVE_REGULATION_OF_ADAPTIVE_IMMUNE_RESPONSE	GOBP_POSITIVE_REGULATION_OF_ADAPTIVE_IMMUNE_RESPONSE		96	-0.397535	-1.32377	0.156652	1	1	6245	tags=59%, list=32%, signal=87%
GOBP_POSITIVE_REGULATION_OF_RESPONSE_TO_BIOTIC_STIMULUS	GOBP_POSITIVE_REGULATION_OF_RESPONSE_TO_BIOTIC_STIMULUS		240	-0.395629	-1.32366	0.122845	1	1	4801	tags=53%, list=25%, signal=70%
GOBP_POSITIVE_REGULATION_OF_ALPHA_BETA_T_CELL_PROLIFERATION	GOBP_POSITIVE_REGULATION_OF_ALPHA_BETA_T_CELL_PROLIFERATION		21	-0.502782	-1.32341	0.137712	1	1	5473	tags=67%, list=28%, signal=93%
GOBP_LYMPHOCYTE_HOMEOSTASIS	GOBP_LYMPHOCYTE_HOMEOSTASIS		57	-0.448025	-1.32292	0.149688	1	1	6370	tags=68%, list=33%, signal=101%
GOBP_I_KAPPAB_KINASE_NF_KAPPAB_SIGNALING	GOBP_I_KAPPAB_KINASE_NF_KAPPAB_SIGNALING		272	-0.34477	-1.32201	0.115385	1	1	5202	tags=50%, list=27%, signal=68%
GOBP_RESPONSE_TO_INTERFERON_ALPHA	GOBP_RESPONSE_TO_INTERFERON_ALPHA		20	-0.613583	-1.3202	0.226141	1	1	5986	tags=85%, list=31%, signal=123%
GOBP_RESPONSE_TO_INTERLEUKIN_12	GOBP_RESPONSE_TO_INTERLEUKIN_12		48	-0.530304	-1.31983	0.146186	1	1	4302	tags=60%, list=22%, signal=77%
GOBP_LYSOSOMAL_TRANSPORT	GOBP_LYSOSOMAL_TRANSPORT		109	-0.381926	-1.31943	0.115139	1	1	3416	tags=44%, list=18%, signal=53%
GOBP_REGULATION_OF_LEUKOCYTE_ADHESION_TO_VASCULAR_ENDOTHELIAL_CELL	GOBP_REGULATION_OF_LEUKOCYTE_ADHESION_TO_VASCULAR_ENDOTHELIAL_CELL		28	-0.413666	-1.31795	0.172786	1	1	3907	tags=46%, list=20%, signal=58%
GOBP_POSITIVE_REGULATION_OF_PROTEIN_LOCALIZATION_TO_CELL_SURFACE	GOBP_POSITIVE_REGULATION_OF_PROTEIN_LOCALIZATION_TO_CELL_SURFACE		16	-0.455916	-1.31792	0.177966	1	1	3259	tags=50%, list=17%, signal=60%
GOBP_HISTONE_H4_K5_ACETYLATION	GOBP_HISTONE_H4_K5_ACETYLATION		16	-0.598122	-1.31778	0.180828	1	1	4790	tags=69%, list=25%, signal=91%
GOBP_PROTEIN_TARGETING_TO_VACUOLE	GOBP_PROTEIN_TARGETING_TO_VACUOLE		40	-0.416874	-1.31731	0.109937	1	1	3264	tags=45%, list=17%, signal=54%
GOBP_POSITIVE_REGULATION_OF_LYMPHOCYTE_DIFFERENTIATION	GOBP_POSITIVE_REGULATION_OF_LYMPHOCYTE_DIFFERENTIATION		99	-0.343406	-1.31712	0.114407	1	1	4617	tags=46%, list=24%, signal=61%
GOBP_CELLULAR_RESPONSE_TO_LIPOPROTEIN_PARTICLE_STIMULUS	GOBP_CELLULAR_RESPONSE_TO_LIPOPROTEIN_PARTICLE_STIMULUS		30	-0.457349	-1.31699	0.173423	1	1	4559	tags=57%, list=23%, signal=74%
GOBP_POSITIVE_REGULATION_OF_NITRIC_OXIDE_METABOLIC_PROCESS	GOBP_POSITIVE_REGULATION_OF_NITRIC_OXIDE_METABOLIC_PROCESS		36	-0.45001	-1.31644	0.159551	1	1	3632	tags=44%, list=19%, signal=55%
GOBP_POSITIVE_REGULATION_OF_NATURAL_KILLER_CELL_ACTIVATION	GOBP_POSITIVE_REGULATION_OF_NATURAL_KILLER_CELL_ACTIVATION		20	-0.496264	-1.31628	0.161765	1	1	3115	tags=45%, list=16%, signal=54%
GOBP_VACUOLAR_TRANSPORT	GOBP_VACUOLAR_TRANSPORT		150	-0.386338	-1.31481	0.122363	1	1	3936	tags=47%, list=20%, signal=58%
GOBP_HISTONE_H4_K16_ACETYLATION	GOBP_HISTONE_H4_K16_ACETYLATION		21	-0.571278	-1.31431	0.191721	1	1	4219	tags=62%, list=22%, signal=79%
GOBP_POSITIVE_REGULATION_OF_LEUKOCYTE_MEDIATED_IMMUNITY	GOBP_POSITIVE_REGULATION_OF_LEUKOCYTE_MEDIATED_IMMUNITY		116	-0.389919	-1.31394	0.16129	1	1	3332	tags=40%, list=17%, signal=48%
GOBP_CELLULAR_PIGMENTATION	GOBP_CELLULAR_PIGMENTATION		52	-0.370247	-1.31282	0.0900901	1	1	3760	tags=44%, list=19%, signal=55%
GOBP_REGULATION_OF_B_CELL_ACTIVATION	GOBP_REGULATION_OF_B_CELL_ACTIVATION		127	-0.384415	-1.31165	0.138593	1	1	6530	tags=67%, list=34%, signal=100%
GOBP_POLY_A_PLUS_MRNA_EXPORT_FROM_NUCLEUS	GOBP_POLY_A_PLUS_MRNA_EXPORT_FROM_NUCLEUS		20	-0.498602	-1.31101	0.139394	1	1	4086	tags=60%, list=21%, signal=76%
GOBP_MYELOID_LEUKOCYTE_CYTOKINE_PRODUCTION	GOBP_MYELOID_LEUKOCYTE_CYTOKINE_PRODUCTION		26	-0.437496	-1.31059	0.20339	1	1	2309	tags=46%, list=12%, signal=52%
GOBP_POSITIVE_REGULATION_OF_LEUKOCYTE_DEGRANULATION	GOBP_POSITIVE_REGULATION_OF_LEUKOCYTE_DEGRANULATION		23	-0.475253	-1.31053	0.215812	1	1	2939	tags=52%, list=15%, signal=61%
GOBP_INTERFERON_BETA_PRODUCTION	GOBP_INTERFERON_BETA_PRODUCTION		49	-0.459847	-1.31028	0.145263	1	1	6307	tags=73%, list=32%, signal=108%
GOBP_POSITIVE_REGULATION_OF_TOLL_LIKE_RECEPTOR_SIGNALING_PATHWAY	GOBP_POSITIVE_REGULATION_OF_TOLL_LIKE_RECEPTOR_SIGNALING_PATHWAY		26	-0.510591	-1.30988	0.206383	1	1	3375	tags=54%, list=17%, signal=65%
GOBP_POSITIVE_REGULATION_OF_IMMUNE_EFFECTOR_PROCESS	GOBP_POSITIVE_REGULATION_OF_IMMUNE_EFFECTOR_PROCESS		207	-0.34314	-1.30953	0.186296	1	1	3410	tags=37%, list=18%, signal=45%
GOBP_POSITIVE_REGULATION_OF_INTERFERON_ALPHA_PRODUCTION	GOBP_POSITIVE_REGULATION_OF_INTERFERON_ALPHA_PRODUCTION		22	-0.561971	-1.30863	0.177106	1	1	3742	tags=64%, list=19%, signal=79%
GOBP_REGULATION_OF_NITRIC_OXIDE_METABOLIC_PROCESS	GOBP_REGULATION_OF_NITRIC_OXIDE_METABOLIC_PROCESS		53	-0.40193	-1.3086	0.14823	1	1	3690	tags=42%, list=19%, signal=51%
GOBP_VESICLE_MEDIATED_TRANSPORT_TO_THE_PLASMA_MEMBRANE	GOBP_VESICLE_MEDIATED_TRANSPORT_TO_THE_PLASMA_MEMBRANE		83	-0.371796	-1.30852	0.0679825	1	1	4515	tags=49%, list=23%, signal=64%
GOBP_RESPONSE_TO_TYPE_I_INTERFERON	GOBP_RESPONSE_TO_TYPE_I_INTERFERON		98	-0.461168	-1.30826	0.266807	1	1	4222	tags=54%, list=22%, signal=69%
GOBP_T_CELL_MEDIATED_CYTOTOXICITY	GOBP_T_CELL_MEDIATED_CYTOTOXICITY		44	-0.450561	-1.30825	0.19403	1	1	5813	tags=61%, list=30%, signal=87%
GOBP_ACTIVATION_OF_INNATE_IMMUNE_RESPONSE	GOBP_ACTIVATION_OF_INNATE_IMMUNE_RESPONSE		138	-0.439731	-1.30806	0.179916	1	1	4793	tags=59%, list=25%, signal=77%
GOBP_INTEGRATED_STRESS_RESPONSE_SIGNALING	GOBP_INTEGRATED_STRESS_RESPONSE_SIGNALING		27	-0.445389	-1.30755	0.110417	1	1	2959	tags=44%, list=15%, signal=52%
GOBP_ER_NUCLEUS_SIGNALING_PATHWAY	GOBP_ER_NUCLEUS_SIGNALING_PATHWAY		51	-0.394965	-1.30599	0.109731	1	1	4850	tags=53%, list=25%, signal=70%
GOBP_ENDOPLASMIC_RETICULUM_ORGANIZATION	GOBP_ENDOPLASMIC_RETICULUM_ORGANIZATION		78	-0.358068	-1.30513	0.0587002	1	1	3385	tags=41%, list=17%, signal=49%
GOBP_POSITIVE_REGULATION_OF_DEFENSE_RESPONSE	GOBP_POSITIVE_REGULATION_OF_DEFENSE_RESPONSE		334	-0.337103	-1.30484	0.138593	1	1	4801	tags=47%, list=25%, signal=62%
GOBP_PH_REDUCTION	GOBP_PH_REDUCTION		58	-0.35001	-1.30481	0.170168	1	1	1478	tags=33%, list=8%, signal=35%
GOBP_INTERLEUKIN_12_PRODUCTION	GOBP_INTERLEUKIN_12_PRODUCTION		60	-0.412282	-1.30457	0.195506	1	1	4147	tags=48%, list=21%, signal=61%
GOBP_LEUKOCYTE_HOMEOSTASIS	GOBP_LEUKOCYTE_HOMEOSTASIS		79	-0.410897	-1.30444	0.172043	1	1	6100	tags=59%, list=31%, signal=86%
GOBP_POSITIVE_REGULATION_OF_CD4_POSITIVE_ALPHA_BETA_T_CELL_ACTIVATION	GOBP_POSITIVE_REGULATION_OF_CD4_POSITIVE_ALPHA_BETA_T_CELL_ACTIVATION		38	-0.410836	-1.30401	0.135881	1	1	5473	tags=55%, list=28%, signal=77%
GOBP_NEGATIVE_REGULATION_OF_B_CELL_ACTIVATION	GOBP_NEGATIVE_REGULATION_OF_B_CELL_ACTIVATION		33	-0.437095	-1.3023	0.17759	1	1	4883	tags=55%, list=25%, signal=73%
GOBP_REGULATION_OF_TUMOR_NECROSIS_FACTOR_MEDIATED_SIGNALING_PATHWAY	GOBP_REGULATION_OF_TUMOR_NECROSIS_FACTOR_MEDIATED_SIGNALING_PATHWAY		55	-0.375744	-1.30048	0.206897	1	1	3787	tags=47%, list=19%, signal=59%
GOBP_POSITIVE_REGULATION_OF_DNA_TEMPLATED_TRANSCRIPTION_INITIATION	GOBP_POSITIVE_REGULATION_OF_DNA_TEMPLATED_TRANSCRIPTION_INITIATION		35	-0.4226	-1.29718	0.128364	1	1	4477	tags=54%, list=23%, signal=70%
GOBP_POSITIVE_REGULATION_OF_TUMOR_NECROSIS_FACTOR_SUPERFAMILY_CYTOKINE_PRODUCTION	GOBP_POSITIVE_REGULATION_OF_TUMOR_NECROSIS_FACTOR_SUPERFAMILY_CYTOKINE_PRODUCTION		84	-0.399034	-1.29662	0.239468	1	1	2919	tags=39%, list=15%, signal=46%
GOBP_REGULATION_OF_LEUKOCYTE_MEDIATED_IMMUNITY	GOBP_REGULATION_OF_LEUKOCYTE_MEDIATED_IMMUNITY		200	-0.368038	-1.29509	0.194384	1	1	6270	tags=58%, list=32%, signal=85%
GOBP_ACTIVATION_OF_IMMUNE_RESPONSE	GOBP_ACTIVATION_OF_IMMUNE_RESPONSE		450	-0.350493	-1.29478	0.131466	1	1	5338	tags=51%, list=27%, signal=69%
GOBP_NEGATIVE_REGULATION_OF_MACROAUTOPHAGY	GOBP_NEGATIVE_REGULATION_OF_MACROAUTOPHAGY		34	-0.398167	-1.29351	0.141414	1	1	3410	tags=47%, list=18%, signal=57%
GOBP_NEGATIVE_REGULATION_OF_PHAGOCYTOSIS	GOBP_NEGATIVE_REGULATION_OF_PHAGOCYTOSIS		19	-0.545435	-1.29307	0.206967	1	1	4429	tags=74%, list=23%, signal=95%
GOBP_POSITIVE_REGULATION_OF_REACTIVE_OXYGEN_SPECIES_BIOSYNTHETIC_PROCESS	GOBP_POSITIVE_REGULATION_OF_REACTIVE_OXYGEN_SPECIES_BIOSYNTHETIC_PROCESS		46	-0.382071	-1.29257	0.177243	1	1	3632	tags=43%, list=19%, signal=53%
GOBP_POSITIVE_REGULATION_OF_T_CELL_MEDIATED_IMMUNITY	GOBP_POSITIVE_REGULATION_OF_T_CELL_MEDIATED_IMMUNITY		49	-0.423276	-1.29251	0.185501	1	1	3721	tags=41%, list=19%, signal=50%
GOBP_INTERLEUKIN_8_PRODUCTION	GOBP_INTERLEUKIN_8_PRODUCTION		83	-0.368901	-1.29231	0.242826	1	1	3725	tags=46%, list=19%, signal=56%
GOBP_POSITIVE_REGULATION_OF_INTERLEUKIN_6_PRODUCTION	GOBP_POSITIVE_REGULATION_OF_INTERLEUKIN_6_PRODUCTION		81	-0.392276	-1.29196	0.242152	1	1	4147	tags=47%, list=21%, signal=59%
GOBP_P_BODY_ASSEMBLY	GOBP_P_BODY_ASSEMBLY		20	-0.553714	-1.29186	0.158458	1	1	6303	tags=75%, list=32%, signal=111%
GOBP_POSITIVE_REGULATION_OF_NITRIC_OXIDE_SYNTHASE_BIOSYNTHETIC_PROCESS	GOBP_POSITIVE_REGULATION_OF_NITRIC_OXIDE_SYNTHASE_BIOSYNTHETIC_PROCESS		15	-0.5252	-1.29109	0.247807	1	1	2884	tags=47%, list=15%, signal=55%
GOBP_NEGATIVE_REGULATION_OF_CELL_KILLING	GOBP_NEGATIVE_REGULATION_OF_CELL_KILLING		26	-0.471242	-1.29041	0.211268	1	1	1836	tags=38%, list=9%, signal=42%
GOBP_INNATE_IMMUNE_RESPONSE_ACTIVATING_SIGNAL_TRANSDUCTION	GOBP_INNATE_IMMUNE_RESPONSE_ACTIVATING_SIGNAL_TRANSDUCTION		113	-0.410279	-1.28981	0.193347	1	1	4793	tags=56%, list=25%, signal=74%
GOBP_POSITIVE_REGULATION_OF_CELL_ACTIVATION	GOBP_POSITIVE_REGULATION_OF_CELL_ACTIVATION		331	-0.32237	-1.28921	0.175556	1	1	4297	tags=40%, list=22%, signal=51%
GOBP_PHAGOLYSOSOME_ASSEMBLY	GOBP_PHAGOLYSOSOME_ASSEMBLY		15	-0.428376	-1.28888	0.167689	1	1	607	tags=33%, list=3%, signal=34%
GOBP_NEGATIVE_REGULATION_OF_NF_KAPPAB_TRANSCRIPTION_FACTOR_ACTIVITY	GOBP_NEGATIVE_REGULATION_OF_NF_KAPPAB_TRANSCRIPTION_FACTOR_ACTIVITY		82	-0.320552	-1.28871	0.147541	1	1	3612	tags=39%, list=19%, signal=48%
GOBP_B_CELL_RECEPTOR_SIGNALING_PATHWAY	GOBP_B_CELL_RECEPTOR_SIGNALING_PATHWAY		69	-0.460001	-1.28856	0.185897	1	1	6530	tags=70%, list=34%, signal=104%
GOBP_POSITIVE_REGULATION_OF_ALPHA_BETA_T_CELL_ACTIVATION	GOBP_POSITIVE_REGULATION_OF_ALPHA_BETA_T_CELL_ACTIVATION		64	-0.391412	-1.2874	0.169851	1	1	5473	tags=56%, list=28%, signal=78%
GOBP_POSITIVE_REGULATION_OF_TYPE_I_INTERFERON_PRODUCTION	GOBP_POSITIVE_REGULATION_OF_TYPE_I_INTERFERON_PRODUCTION		72	-0.486058	-1.28738	0.147436	1	1	4222	tags=54%, list=22%, signal=69%
GOBP_REGULATION_OF_RAC_PROTEIN_SIGNAL_TRANSDUCTION	GOBP_REGULATION_OF_RAC_PROTEIN_SIGNAL_TRANSDUCTION		18	-0.446079	-1.28621	0.168399	1	1	3158	tags=50%, list=16%, signal=60%
GOBP_CYTOKINETIC_PROCESS	GOBP_CYTOKINETIC_PROCESS		38	-0.421693	-1.28557	0.131524	1	1	1873	tags=34%, list=10%, signal=38%
GOBP_CYTOSOLIC_TRANSPORT	GOBP_CYTOSOLIC_TRANSPORT		152	-0.352897	-1.28535	0.130252	1	1	4441	tags=47%, list=23%, signal=60%
GOBP_RETROGRADE_TRANSPORT_ENDOSOME_TO_GOLGI	GOBP_RETROGRADE_TRANSPORT_ENDOSOME_TO_GOLGI		80	-0.377053	-1.28522	0.107368	1	1	4441	tags=50%, list=23%, signal=65%
GOBP_REGULATION_OF_B_CELL_PROLIFERATION	GOBP_REGULATION_OF_B_CELL_PROLIFERATION		61	-0.39396	-1.28513	0.169683	1	1	5886	tags=59%, list=30%, signal=84%
GOBP_ANTIGEN_PROCESSING_AND_PRESENTATION_OF_PEPTIDE_ANTIGEN	GOBP_ANTIGEN_PROCESSING_AND_PRESENTATION_OF_PEPTIDE_ANTIGEN		186	-0.410512	-1.28501	0.161224	1	1	4690	tags=53%, list=24%, signal=69%
GOBP_POSITIVE_REGULATION_OF_BLOOD_VESSEL_ENDOTHELIAL_CELL_MIGRATION	GOBP_POSITIVE_REGULATION_OF_BLOOD_VESSEL_ENDOTHELIAL_CELL_MIGRATION		49	-0.362172	-1.2849	0.18	1	1	3410	tags=39%, list=18%, signal=47%
GOBP_FC_EPSILON_RECEPTOR_SIGNALING_PATHWAY	GOBP_FC_EPSILON_RECEPTOR_SIGNALING_PATHWAY		119	-0.467403	-1.28484	0.191398	1	1	4759	tags=56%, list=24%, signal=74%
GOBP_ALPHA_BETA_T_CELL_PROLIFERATION	GOBP_ALPHA_BETA_T_CELL_PROLIFERATION		34	-0.420407	-1.28361	0.151709	1	1	3115	tags=44%, list=16%, signal=52%
GOBP_LYMPHOCYTE_COSTIMULATION	GOBP_LYMPHOCYTE_COSTIMULATION		58	-0.380962	-1.28259	0.211207	1	1	4777	tags=47%, list=25%, signal=62%
GOBP_NEGATIVE_REGULATION_OF_LEUKOCYTE_PROLIFERATION	GOBP_NEGATIVE_REGULATION_OF_LEUKOCYTE_PROLIFERATION		81	-0.311251	-1.28195	0.173913	1	1	3462	tags=36%, list=18%, signal=43%
GOBP_NEGATIVE_REGULATION_OF_RESPONSE_TO_BIOTIC_STIMULUS	GOBP_NEGATIVE_REGULATION_OF_RESPONSE_TO_BIOTIC_STIMULUS		95	-0.344121	-1.28159	0.21371	1	1	3701	tags=42%, list=19%, signal=52%
GOBP_REGULATION_OF_LIPOPOLYSACCHARIDE_MEDIATED_SIGNALING_PATHWAY	GOBP_REGULATION_OF_LIPOPOLYSACCHARIDE_MEDIATED_SIGNALING_PATHWAY		24	-0.443411	-1.2808	0.215481	1	1	4922	tags=63%, list=25%, signal=84%
GOBP_LYTIC_VACUOLE_ORGANIZATION	GOBP_LYTIC_VACUOLE_ORGANIZATION		67	-0.377784	-1.28061	0.192389	1	1	2786	tags=37%, list=14%, signal=43%
GOBP_TUMOR_NECROSIS_FACTOR_MEDIATED_SIGNALING_PATHWAY	GOBP_TUMOR_NECROSIS_FACTOR_MEDIATED_SIGNALING_PATHWAY		162	-0.347907	-1.27893	0.162338	1	1	5204	tags=51%, list=27%, signal=69%
GOBP_BARBED_END_ACTIN_FILAMENT_CAPPING	GOBP_BARBED_END_ACTIN_FILAMENT_CAPPING		20	-0.460257	-1.27707	0.197849	1	1	3542	tags=55%, list=18%, signal=67%
GOBP_PHAGOCYTOSIS	GOBP_PHAGOCYTOSIS		280	-0.346804	-1.27533	0.240781	1	1	4258	tags=42%, list=22%, signal=53%
GOBP_ESTABLISHMENT_OF_PROTEIN_LOCALIZATION_TO_VACUOLE	GOBP_ESTABLISHMENT_OF_PROTEIN_LOCALIZATION_TO_VACUOLE		52	-0.341562	-1.27452	0.114407	1	1	3264	tags=40%, list=17%, signal=48%
GOBP_PEPTIDYL_ASPARAGINE_MODIFICATION	GOBP_PEPTIDYL_ASPARAGINE_MODIFICATION		31	-0.472934	-1.27345	0.161157	1	1	4234	tags=58%, list=22%, signal=74%
GOBP_MITOCHONDRIAL_RNA_PROCESSING	GOBP_MITOCHONDRIAL_RNA_PROCESSING		16	-0.677996	-1.2733	0.218688	1	1	4829	tags=75%, list=25%, signal=100%
GOBP_REGULATION_OF_NATURAL_KILLER_CELL_ACTIVATION	GOBP_REGULATION_OF_NATURAL_KILLER_CELL_ACTIVATION		33	-0.392254	-1.2726	0.202929	1	1	3241	tags=42%, list=17%, signal=51%
GOBP_ACTIVATED_T_CELL_PROLIFERATION	GOBP_ACTIVATED_T_CELL_PROLIFERATION		44	-0.332832	-1.27177	0.158273	1	1	3462	tags=36%, list=18%, signal=44%
GOBP_NEGATIVE_REGULATION_OF_ANTIGEN_RECEPTOR_MEDIATED_SIGNALING_PATHWAY	GOBP_NEGATIVE_REGULATION_OF_ANTIGEN_RECEPTOR_MEDIATED_SIGNALING_PATHWAY		29	-0.476307	-1.27013	0.234694	1	1	5217	tags=69%, list=27%, signal=94%
GOBP_T_CELL_MEDIATED_IMMUNITY	GOBP_T_CELL_MEDIATED_IMMUNITY		98	-0.391836	-1.27002	0.226981	1	1	5813	tags=55%, list=30%, signal=78%
GOBP_REGULATION_OF_NUCLEASE_ACTIVITY	GOBP_REGULATION_OF_NUCLEASE_ACTIVITY		22	-0.498396	-1.26914	0.166667	1	1	5084	tags=59%, list=26%, signal=80%
GOBP_RNA_SPLICING_VIA_TRANSESTERIFICATION_REACTIONS	GOBP_RNA_SPLICING_VIA_TRANSESTERIFICATION_REACTIONS		341	-0.488649	-1.26877	0.234927	1	1	5486	tags=65%, list=28%, signal=89%
GOBP_ACTIN_FILAMENT_DEPOLYMERIZATION	GOBP_ACTIN_FILAMENT_DEPOLYMERIZATION		53	-0.316631	-1.2677	0.183544	1	1	3542	tags=43%, list=18%, signal=53%
GOBP_COPII_COATED_VESICLE_BUDDING	GOBP_COPII_COATED_VESICLE_BUDDING		70	-0.420327	-1.26763	0.198704	1	1	3672	tags=46%, list=19%, signal=56%
GOBP_MRNA_EXPORT_FROM_NUCLEUS	GOBP_MRNA_EXPORT_FROM_NUCLEUS		109	-0.514096	-1.26754	0.227743	1	1	5599	tags=72%, list=29%, signal=100%
GOBP_PINOCYTOSIS	GOBP_PINOCYTOSIS		21	-0.417316	-1.26695	0.201232	1	1	1629	tags=29%, list=8%, signal=31%
GOBP_REGULATION_OF_CYSTEINE_TYPE_ENDOPEPTIDASE_ACTIVITY_INVOLVED_IN_APOPTOTIC_SIGNALING_PATHWAY	GOBP_REGULATION_OF_CYSTEINE_TYPE_ENDOPEPTIDASE_ACTIVITY_INVOLVED_IN_APOPTOTIC_SIGNALING_PATHWAY		17	-0.454733	-1.2665	0.175649	1	1	3320	tags=47%, list=17%, signal=57%
GOBP_VESICLE_TARGETING	GOBP_VESICLE_TARGETING		89	-0.411481	-1.26522	0.205945	1	1	4290	tags=48%, list=22%, signal=62%
GOBP_TRICARBOXYLIC_ACID_CYCLE	GOBP_TRICARBOXYLIC_ACID_CYCLE		34	-0.511082	-1.26391	0.236473	1	1	3912	tags=62%, list=20%, signal=77%
GOBP_POSITIVE_REGULATION_OF_T_CELL_CYTOKINE_PRODUCTION	GOBP_POSITIVE_REGULATION_OF_T_CELL_CYTOKINE_PRODUCTION		20	-0.477239	-1.26358	0.185745	1	1	5937	tags=65%, list=31%, signal=93%
GOBP_RESPIRATORY_CHAIN_COMPLEX_IV_ASSEMBLY	GOBP_RESPIRATORY_CHAIN_COMPLEX_IV_ASSEMBLY		22	-0.584277	-1.26351	0.229862	1	1	5539	tags=64%, list=28%, signal=89%
GOBP_MRNA_SPLICE_SITE_SELECTION	GOBP_MRNA_SPLICE_SITE_SELECTION		30	-0.488625	-1.26338	0.198745	1	1	5002	tags=70%, list=26%, signal=94%
GOBP_PROTEIN_LOCALIZATION_TO_VACUOLE	GOBP_PROTEIN_LOCALIZATION_TO_VACUOLE		70	-0.338264	-1.26206	0.13786	1	1	3384	tags=39%, list=17%, signal=47%
GOBP_REGULATION_OF_ENDOPLASMIC_RETICULUM_STRESS_INDUCED_INTRINSIC_APOPTOTIC_SIGNALING_PATHWAY	GOBP_REGULATION_OF_ENDOPLASMIC_RETICULUM_STRESS_INDUCED_INTRINSIC_APOPTOTIC_SIGNALING_PATHWAY		28	-0.396904	-1.26187	0.14135	1	1	4090	tags=50%, list=21%, signal=63%
GOBP_NEGATIVE_REGULATION_OF_INTERLEUKIN_2_PRODUCTION	GOBP_NEGATIVE_REGULATION_OF_INTERLEUKIN_2_PRODUCTION		27	-0.429715	-1.26166	0.21322	1	1	5000	tags=56%, list=26%, signal=75%
GOBP_REGULATION_OF_LYMPHOCYTE_ACTIVATION	GOBP_REGULATION_OF_LYMPHOCYTE_ACTIVATION		426	-0.298957	-1.26131	0.174946	1	1	5338	tags=46%, list=27%, signal=61%
GOBP_POSITIVE_REGULATION_OF_HEMOPOIESIS	GOBP_POSITIVE_REGULATION_OF_HEMOPOIESIS		151	-0.306413	-1.26123	0.190476	1	1	4646	tags=44%, list=24%, signal=58%
GOBP_MITOCHONDRIAL_CYTOCHROME_C_OXIDASE_ASSEMBLY	GOBP_MITOCHONDRIAL_CYTOCHROME_C_OXIDASE_ASSEMBLY		19	-0.614879	-1.26065	0.23913	1	1	5539	tags=63%, list=28%, signal=88%
GOBP_POSITIVE_REGULATION_OF_MRNA_METABOLIC_PROCESS	GOBP_POSITIVE_REGULATION_OF_MRNA_METABOLIC_PROCESS		82	-0.410028	-1.26036	0.233766	1	1	4247	tags=54%, list=22%, signal=68%
GOBP_REGULATION_OF_ADAPTIVE_IMMUNE_RESPONSE	GOBP_REGULATION_OF_ADAPTIVE_IMMUNE_RESPONSE		162	-0.347506	-1.26011	0.205074	1	1	6270	tags=57%, list=32%, signal=83%
GOBP_PHOSPHATIDYLINOSITOL_DEPHOSPHORYLATION	GOBP_PHOSPHATIDYLINOSITOL_DEPHOSPHORYLATION		29	-0.409591	-1.25988	0.188312	1	1	3781	tags=45%, list=19%, signal=56%
GOBP_REGULATION_OF_DNA_TEMPLATED_TRANSCRIPTION_INITIATION	GOBP_REGULATION_OF_DNA_TEMPLATED_TRANSCRIPTION_INITIATION		42	-0.399755	-1.25846	0.167006	1	1	4477	tags=52%, list=23%, signal=68%
GOBP_LEUKOCYTE_CELL_CELL_ADHESION	GOBP_LEUKOCYTE_CELL_CELL_ADHESION		341	-0.296298	-1.25795	0.196903	1	1	5327	tags=46%, list=27%, signal=62%
GOBP_MULTIVESICULAR_BODY_SORTING_PATHWAY	GOBP_MULTIVESICULAR_BODY_SORTING_PATHWAY		35	-0.45133	-1.25784	0.193277	1	1	3673	tags=49%, list=19%, signal=60%
GOBP_REGULATION_OF_VACUOLE_ORGANIZATION	GOBP_REGULATION_OF_VACUOLE_ORGANIZATION		44	-0.414019	-1.25758	0.187629	1	1	3941	tags=48%, list=20%, signal=60%
GOBP_REGULATION_OF_ESTABLISHMENT_OR_MAINTENANCE_OF_CELL_POLARITY	GOBP_REGULATION_OF_ESTABLISHMENT_OR_MAINTENANCE_OF_CELL_POLARITY		22	-0.47785	-1.25716	0.173246	1	1	5171	tags=55%, list=27%, signal=74%
GOBP_REGULATION_OF_PRODUCTION_OF_MOLECULAR_MEDIATOR_OF_IMMUNE_RESPONSE	GOBP_REGULATION_OF_PRODUCTION_OF_MOLECULAR_MEDIATOR_OF_IMMUNE_RESPONSE		140	-0.320231	-1.25647	0.201299	1	1	2809	tags=34%, list=14%, signal=40%
GOBP_NEGATIVE_REGULATION_OF_INTERLEUKIN_12_PRODUCTION	GOBP_NEGATIVE_REGULATION_OF_INTERLEUKIN_12_PRODUCTION		18	-0.496991	-1.2561	0.244211	1	1	6004	tags=72%, list=31%, signal=104%
GOBP_INTERLEUKIN_10_PRODUCTION	GOBP_INTERLEUKIN_10_PRODUCTION		55	-0.365216	-1.25564	0.221719	1	1	5661	tags=55%, list=29%, signal=77%
GOBP_POLYOL_CATABOLIC_PROCESS	GOBP_POLYOL_CATABOLIC_PROCESS		25	-0.370729	-1.25536	0.165306	1	1	3053	tags=40%, list=16%, signal=47%
GOBP_REGULATION_OF_MRNA_CATABOLIC_PROCESS	GOBP_REGULATION_OF_MRNA_CATABOLIC_PROCESS		198	-0.423534	-1.25516	0.203782	1	1	4690	tags=54%, list=24%, signal=70%
GOBP_SPLICEOSOMAL_COMPLEX_ASSEMBLY	GOBP_SPLICEOSOMAL_COMPLEX_ASSEMBLY		55	-0.502123	-1.25498	0.245322	1	1	5469	tags=69%, list=28%, signal=96%
GOBP_RNA_SPLICING	GOBP_RNA_SPLICING		429	-0.462855	-1.25278	0.258799	1	1	5486	tags=63%, list=28%, signal=85%
GOBP_MRNA_3_END_PROCESSING	GOBP_MRNA_3_END_PROCESSING		95	-0.496915	-1.25238	0.228512	1	1	5469	tags=68%, list=28%, signal=95%
GOBP_REGULATION_OF_T_CELL_ACTIVATION	GOBP_REGULATION_OF_T_CELL_ACTIVATION		311	-0.295532	-1.25178	0.201735	1	1	5408	tags=46%, list=28%, signal=63%
GOBP_LATE_ENDOSOME_TO_VACUOLE_TRANSPORT	GOBP_LATE_ENDOSOME_TO_VACUOLE_TRANSPORT		23	-0.548423	-1.25176	0.224242	1	1	4299	tags=61%, list=22%, signal=78%
GOBP_POSITIVE_REGULATION_OF_MUSCLE_CELL_APOPTOTIC_PROCESS	GOBP_POSITIVE_REGULATION_OF_MUSCLE_CELL_APOPTOTIC_PROCESS		23	-0.383942	-1.25093	0.180804	1	1	3541	tags=43%, list=18%, signal=53%
GOBP_NATURAL_KILLER_CELL_DIFFERENTIATION	GOBP_NATURAL_KILLER_CELL_DIFFERENTIATION		18	-0.43484	-1.25088	0.216942	1	1	4983	tags=56%, list=26%, signal=75%
GOBP_PORE_COMPLEX_ASSEMBLY	GOBP_PORE_COMPLEX_ASSEMBLY		19	-0.550865	-1.25079	0.206823	1	1	6104	tags=79%, list=31%, signal=115%
GOBP_REGULATION_OF_NUCLEOBASE_CONTAINING_COMPOUND_TRANSPORT	GOBP_REGULATION_OF_NUCLEOBASE_CONTAINING_COMPOUND_TRANSPORT		15	-0.572325	-1.2505	0.237895	1	1	5289	tags=80%, list=27%, signal=110%
GOBP_PROTEIN_LOCALIZATION_TO_CELL_CELL_JUNCTION	GOBP_PROTEIN_LOCALIZATION_TO_CELL_CELL_JUNCTION		21	-0.429626	-1.24995	0.244726	1	1	4211	tags=52%, list=22%, signal=67%
GOBP_PROTEIN_LOCALIZATION_TO_MICROTUBULE_ORGANIZING_CENTER	GOBP_PROTEIN_LOCALIZATION_TO_MICROTUBULE_ORGANIZING_CENTER		35	-0.427224	-1.24973	0.179381	1	1	4704	tags=51%, list=24%, signal=68%
GOBP_REGULATION_OF_MITOTIC_SPINDLE_ASSEMBLY	GOBP_REGULATION_OF_MITOTIC_SPINDLE_ASSEMBLY		18	-0.506431	-1.24945	0.236626	1	1	4299	tags=56%, list=22%, signal=71%
GOBP_POSITIVE_REGULATION_OF_VIRAL_LIFE_CYCLE	GOBP_POSITIVE_REGULATION_OF_VIRAL_LIFE_CYCLE		32	-0.370301	-1.24928	0.197154	1	1	2572	tags=38%, list=13%, signal=43%
GOBP_REGULATION_OF_ACTIN_FILAMENT_ORGANIZATION	GOBP_REGULATION_OF_ACTIN_FILAMENT_ORGANIZATION		252	-0.24666	-1.24914	0.184757	1	1	3545	tags=34%, list=18%, signal=41%
GOBP_POSITIVE_REGULATION_OF_EXTRINSIC_APOPTOTIC_SIGNALING_PATHWAY	GOBP_POSITIVE_REGULATION_OF_EXTRINSIC_APOPTOTIC_SIGNALING_PATHWAY		47	-0.361128	-1.24865	0.227468	1	1	4172	tags=43%, list=21%, signal=54%
GOBP_GOLGI_TO_ENDOSOME_TRANSPORT	GOBP_GOLGI_TO_ENDOSOME_TRANSPORT		15	-0.482416	-1.24771	0.176101	1	1	3936	tags=47%, list=20%, signal=58%
GOBP_NEGATIVE_REGULATION_OF_TELOMERE_MAINTENANCE_VIA_TELOMERE_LENGTHENING	GOBP_NEGATIVE_REGULATION_OF_TELOMERE_MAINTENANCE_VIA_TELOMERE_LENGTHENING		22	-0.563503	-1.24748	0.245436	1	1	5010	tags=68%, list=26%, signal=92%
GOBP_INOSITOL_PHOSPHATE_CATABOLIC_PROCESS	GOBP_INOSITOL_PHOSPHATE_CATABOLIC_PROCESS		17	-0.403207	-1.24701	0.191532	1	1	2133	tags=35%, list=11%, signal=40%
GOBP_INTERLEUKIN_6_PRODUCTION	GOBP_INTERLEUKIN_6_PRODUCTION		132	-0.357684	-1.24669	0.244344	1	1	4147	tags=43%, list=21%, signal=55%
GOBP_REGULATION_OF_T_CELL_MEDIATED_IMMUNITY	GOBP_REGULATION_OF_T_CELL_MEDIATED_IMMUNITY		75	-0.388474	-1.24659	0.237473	1	1	5937	tags=55%, list=31%, signal=78%
GOBP_CD40_SIGNALING_PATHWAY	GOBP_CD40_SIGNALING_PATHWAY		15	-0.436128	-1.24609	0.189655	1	1	3086	tags=40%, list=16%, signal=48%
GOBP_PRODUCTION_OF_MOLECULAR_MEDIATOR_INVOLVED_IN_INFLAMMATORY_RESPONSE	GOBP_PRODUCTION_OF_MOLECULAR_MEDIATOR_INVOLVED_IN_INFLAMMATORY_RESPONSE		67	-0.336375	-1.24585	0.260674	1	1	3690	tags=45%, list=19%, signal=55%
GOBP_REGULATION_OF_CYTOPLASMIC_TRANSPORT	GOBP_REGULATION_OF_CYTOPLASMIC_TRANSPORT		24	-0.422859	-1.24481	0.190578	1	1	1973	tags=38%, list=10%, signal=42%
GOBP_I_KAPPAB_PHOSPHORYLATION	GOBP_I_KAPPAB_PHOSPHORYLATION		19	-0.423707	-1.24466	0.213983	1	1	4516	tags=53%, list=23%, signal=68%
GOBP_POSITIVE_REGULATION_OF_MRNA_CATABOLIC_PROCESS	GOBP_POSITIVE_REGULATION_OF_MRNA_CATABOLIC_PROCESS		51	-0.454357	-1.24433	0.229213	1	1	4247	tags=55%, list=22%, signal=70%
GOBP_COPPER_ION_HOMEOSTASIS	GOBP_COPPER_ION_HOMEOSTASIS		17	-0.50075	-1.24423	0.20122	1	1	5436	tags=59%, list=28%, signal=82%
GOBP_REGULATION_OF_DNA_TEMPLATED_TRANSCRIPTION_IN_RESPONSE_TO_STRESS	GOBP_REGULATION_OF_DNA_TEMPLATED_TRANSCRIPTION_IN_RESPONSE_TO_STRESS		111	-0.410734	-1.24415	0.224066	1	1	4796	tags=54%, list=25%, signal=71%
GOBP_PRODUCTION_OF_SMALL_RNA_INVOLVED_IN_GENE_SILENCING_BY_RNA	GOBP_PRODUCTION_OF_SMALL_RNA_INVOLVED_IN_GENE_SILENCING_BY_RNA		51	-0.357241	-1.24356	0.17735	1	1	4312	tags=53%, list=22%, signal=68%
GOBP_MEMBRANE_PROTEIN_INTRACELLULAR_DOMAIN_PROTEOLYSIS	GOBP_MEMBRANE_PROTEIN_INTRACELLULAR_DOMAIN_PROTEOLYSIS		20	-0.45631	-1.24345	0.229759	1	1	2901	tags=45%, list=15%, signal=53%
GOBP_MACROPHAGE_CYTOKINE_PRODUCTION	GOBP_MACROPHAGE_CYTOKINE_PRODUCTION		15	-0.433101	-1.24294	0.231579	1	1	2309	tags=47%, list=12%, signal=53%
GOBP_PIGMENT_GRANULE_ORGANIZATION	GOBP_PIGMENT_GRANULE_ORGANIZATION		28	-0.374576	-1.24279	0.136891	1	1	3715	tags=43%, list=19%, signal=53%
GOBP_REGULATION_OF_TRANSLATION_NCRNA_MEDIATED	GOBP_REGULATION_OF_TRANSLATION_NCRNA_MEDIATED		18	-0.484359	-1.24264	0.216216	1	1	3017	tags=50%, list=16%, signal=59%
GOBP_MRNA_PROCESSING	GOBP_MRNA_PROCESSING		487	-0.451385	-1.24206	0.254202	1	1	5628	tags=63%, list=29%, signal=86%
GOBP_POSITIVE_REGULATION_OF_PROTEIN_POLYMERIZATION	GOBP_POSITIVE_REGULATION_OF_PROTEIN_POLYMERIZATION		123	-0.276565	-1.24194	0.200441	1	1	3755	tags=34%, list=19%, signal=42%
GOBP_MRNA_TRANSCRIPTION	GOBP_MRNA_TRANSCRIPTION		15	-0.397417	-1.24193	0.186475	1	1	3427	tags=47%, list=18%, signal=57%
GOBP_CELLULAR_DEFENSE_RESPONSE	GOBP_CELLULAR_DEFENSE_RESPONSE		53	-0.413684	-1.24142	0.242291	1	1	4996	tags=51%, list=26%, signal=68%
GOBP_REGULATION_OF_PATTERN_RECOGNITION_RECEPTOR_SIGNALING_PATHWAY	GOBP_REGULATION_OF_PATTERN_RECOGNITION_RECEPTOR_SIGNALING_PATHWAY		92	-0.356421	-1.24119	0.246862	1	1	4785	tags=51%, list=25%, signal=67%
GOBP_NEGATIVE_REGULATION_OF_VIRAL_TRANSCRIPTION	GOBP_NEGATIVE_REGULATION_OF_VIRAL_TRANSCRIPTION		15	-0.477635	-1.24106	0.185268	1	1	5009	tags=67%, list=26%, signal=90%
GOBP_DENDRITIC_CELL_MIGRATION	GOBP_DENDRITIC_CELL_MIGRATION		29	-0.39404	-1.24065	0.195279	1	1	4938	tags=55%, list=25%, signal=74%
GOBP_NUCLEAR_TRANSCRIBED_MRNA_POLY_A_TAIL_SHORTENING	GOBP_NUCLEAR_TRANSCRIBED_MRNA_POLY_A_TAIL_SHORTENING		29	-0.504632	-1.23953	0.256522	1	1	4458	tags=62%, list=23%, signal=80%
GOBP_T_CELL_CYTOKINE_PRODUCTION	GOBP_T_CELL_CYTOKINE_PRODUCTION		36	-0.413477	-1.23938	0.245203	1	1	5473	tags=56%, list=28%, signal=77%
GOBP_SNRNA_METABOLIC_PROCESS	GOBP_SNRNA_METABOLIC_PROCESS		35	-0.472179	-1.23909	0.219758	1	1	4545	tags=54%, list=23%, signal=71%
GOBP_POSITIVE_REGULATION_OF_PHAGOCYTOSIS	GOBP_POSITIVE_REGULATION_OF_PHAGOCYTOSIS		63	-0.389779	-1.23883	0.247241	1	1	3690	tags=40%, list=19%, signal=49%
GOBP_VESICLE_DOCKING	GOBP_VESICLE_DOCKING		65	-0.321641	-1.23816	0.192719	1	1	3360	tags=40%, list=17%, signal=48%
GOBP_RNA_EXPORT_FROM_NUCLEUS	GOBP_RNA_EXPORT_FROM_NUCLEUS		137	-0.49221	-1.23812	0.286885	1	1	5891	tags=73%, list=30%, signal=104%
GOBP_ENDOSOMAL_TRANSPORT	GOBP_ENDOSOMAL_TRANSPORT		220	-0.318826	-1.23784	0.157328	1	1	4515	tags=45%, list=23%, signal=58%
GOBP_POSITIVE_REGULATION_OF_AMYLOID_PRECURSOR_PROTEIN_CATABOLIC_PROCESS	GOBP_POSITIVE_REGULATION_OF_AMYLOID_PRECURSOR_PROTEIN_CATABOLIC_PROCESS		22	-0.373737	-1.23769	0.199105	1	1	3384	tags=41%, list=17%, signal=49%
GOBP_MAINTENANCE_OF_PROTEIN_LOCATION_IN_CELL	GOBP_MAINTENANCE_OF_PROTEIN_LOCATION_IN_CELL		64	-0.366468	-1.23748	0.123711	1	1	4040	tags=45%, list=21%, signal=57%
GOBP_3_UTR_MEDIATED_MRNA_STABILIZATION	GOBP_3_UTR_MEDIATED_MRNA_STABILIZATION		19	-0.417963	-1.23725	0.175105	1	1	4147	tags=53%, list=21%, signal=67%
GOBP_REGULATORY_T_CELL_DIFFERENTIATION	GOBP_REGULATORY_T_CELL_DIFFERENTIATION		33	-0.356389	-1.23715	0.197938	1	1	3134	tags=30%, list=16%, signal=36%
GOBP_REGULATION_OF_PHAGOCYTOSIS	GOBP_REGULATION_OF_PHAGOCYTOSIS		87	-0.369772	-1.23688	0.249467	1	1	4468	tags=46%, list=23%, signal=59%
GOBP_3_UTR_MEDIATED_MRNA_DESTABILIZATION	GOBP_3_UTR_MEDIATED_MRNA_DESTABILIZATION		17	-0.444374	-1.23649	0.237792	1	1	1545	tags=35%, list=8%, signal=38%
GOBP_RELAXATION_OF_CARDIAC_MUSCLE	GOBP_RELAXATION_OF_CARDIAC_MUSCLE		17	-0.432195	-1.23643	0.227064	1	1	4934	tags=59%, list=25%, signal=79%
GOBP_PEPTIDYL_SERINE_DEPHOSPHORYLATION	GOBP_PEPTIDYL_SERINE_DEPHOSPHORYLATION		19	-0.485167	-1.2358	0.248352	1	1	4583	tags=68%, list=24%, signal=89%
GOBP_VESICLE_TARGETING_TO_FROM_OR_WITHIN_GOLGI	GOBP_VESICLE_TARGETING_TO_FROM_OR_WITHIN_GOLGI		71	-0.406284	-1.23467	0.205945	1	1	3636	tags=44%, list=19%, signal=53%
GOBP_CYTOCHROME_COMPLEX_ASSEMBLY	GOBP_CYTOCHROME_COMPLEX_ASSEMBLY		32	-0.530979	-1.23458	0.27593	1	1	5800	tags=59%, list=30%, signal=84%
GOBP_POSITIVE_REGULATION_OF_RESPONSE_TO_EXTERNAL_STIMULUS	GOBP_POSITIVE_REGULATION_OF_RESPONSE_TO_EXTERNAL_STIMULUS		473	-0.278064	-1.23156	0.218143	1	1	4621	tags=41%, list=24%, signal=53%
GOBP_INTERLEUKIN_1_MEDIATED_SIGNALING_PATHWAY	GOBP_INTERLEUKIN_1_MEDIATED_SIGNALING_PATHWAY		100	-0.429846	-1.23149	0.249493	1	1	4690	tags=53%, list=24%, signal=69%
GOBP_REGULATION_OF_TYPE_2_IMMUNE_RESPONSE	GOBP_REGULATION_OF_TYPE_2_IMMUNE_RESPONSE		30	-0.393309	-1.23115	0.217105	1	1	5473	tags=60%, list=28%, signal=83%
GOBP_MITOTIC_CYTOKINETIC_PROCESS	GOBP_MITOTIC_CYTOKINETIC_PROCESS		23	-0.5017	-1.23086	0.22541	1	1	1873	tags=39%, list=10%, signal=43%
GOBP_POSITIVE_REGULATION_OF_INTERLEUKIN_10_PRODUCTION	GOBP_POSITIVE_REGULATION_OF_INTERLEUKIN_10_PRODUCTION		36	-0.372991	-1.23061	0.212121	1	1	5473	tags=56%, list=28%, signal=77%
GOBP_MAINTENANCE_OF_PROTEIN_LOCATION	GOBP_MAINTENANCE_OF_PROTEIN_LOCATION		91	-0.314095	-1.23022	0.111111	1	1	4040	tags=41%, list=21%, signal=51%
GOBP_REGULATION_OF_MRNA_METABOLIC_PROCESS	GOBP_REGULATION_OF_MRNA_METABOLIC_PROCESS		320	-0.399048	-1.23013	0.257862	1	1	5092	tags=55%, list=26%, signal=73%
GOBP_LEUKOCYTE_APOPTOTIC_PROCESS	GOBP_LEUKOCYTE_APOPTOTIC_PROCESS		100	-0.326392	-1.22988	0.196507	1	1	6100	tags=55%, list=31%, signal=80%
GOBP_HISTONE_H2A_ACETYLATION	GOBP_HISTONE_H2A_ACETYLATION		17	-0.56635	-1.22967	0.291581	1	1	5826	tags=76%, list=30%, signal=109%
GOBP_GOLGI_TO_PLASMA_MEMBRANE_TRANSPORT	GOBP_GOLGI_TO_PLASMA_MEMBRANE_TRANSPORT		55	-0.377548	-1.22957	0.170576	1	1	5205	tags=53%, list=27%, signal=72%
GOBP_REGULATION_OF_T_CELL_MEDIATED_CYTOTOXICITY	GOBP_REGULATION_OF_T_CELL_MEDIATED_CYTOTOXICITY		36	-0.432452	-1.22949	0.258064	1	1	3164	tags=39%, list=16%, signal=46%
GOBP_POSITIVE_REGULATION_OF_NF_KAPPAB_TRANSCRIPTION_FACTOR_ACTIVITY	GOBP_POSITIVE_REGULATION_OF_NF_KAPPAB_TRANSCRIPTION_FACTOR_ACTIVITY		157	-0.308754	-1.22946	0.204301	1	1	3946	tags=38%, list=20%, signal=48%
GOBP_INFLAMMATORY_CELL_APOPTOTIC_PROCESS	GOBP_INFLAMMATORY_CELL_APOPTOTIC_PROCESS		19	-0.491046	-1.22937	0.238512	1	1	5939	tags=74%, list=31%, signal=106%
GOBP_B_CELL_APOPTOTIC_PROCESS	GOBP_B_CELL_APOPTOTIC_PROCESS		25	-0.461135	-1.22909	0.216102	1	1	6034	tags=64%, list=31%, signal=93%
GOBP_REGULATION_OF_ALPHA_BETA_T_CELL_ACTIVATION	GOBP_REGULATION_OF_ALPHA_BETA_T_CELL_ACTIVATION		96	-0.339152	-1.22877	0.215352	1	1	5473	tags=51%, list=28%, signal=71%
GOBP_REGULATION_OF_SPINDLE_ASSEMBLY	GOBP_REGULATION_OF_SPINDLE_ASSEMBLY		25	-0.461517	-1.22876	0.236786	1	1	4299	tags=52%, list=22%, signal=67%
GOBP_RESPONSE_TO_MURAMYL_DIPEPTIDE	GOBP_RESPONSE_TO_MURAMYL_DIPEPTIDE		18	-0.506926	-1.22864	0.270213	1	1	6307	tags=67%, list=32%, signal=99%
GOBP_T_CELL_ACTIVATION	GOBP_T_CELL_ACTIVATION		456	-0.289756	-1.22855	0.228942	1	1	5443	tags=46%, list=28%, signal=62%
GOBP_RNA_SPLICING_VIA_ENDONUCLEOLYTIC_CLEAVAGE_AND_LIGATION	GOBP_RNA_SPLICING_VIA_ENDONUCLEOLYTIC_CLEAVAGE_AND_LIGATION		15	-0.543834	-1.22789	0.24846	1	1	4405	tags=60%, list=23%, signal=77%
GOBP_PROTEIN_LOCALIZATION_TO_CHROMATIN	GOBP_PROTEIN_LOCALIZATION_TO_CHROMATIN		24	-0.513963	-1.22714	0.230769	1	1	2712	tags=46%, list=14%, signal=53%
GOBP_REGULATION_OF_B_CELL_RECEPTOR_SIGNALING_PATHWAY	GOBP_REGULATION_OF_B_CELL_RECEPTOR_SIGNALING_PATHWAY		24	-0.489789	-1.22678	0.244111	1	1	5004	tags=63%, list=26%, signal=84%
GOBP_ESTABLISHMENT_OF_PROTEIN_LOCALIZATION_TO_PLASMA_MEMBRANE	GOBP_ESTABLISHMENT_OF_PROTEIN_LOCALIZATION_TO_PLASMA_MEMBRANE		53	-0.368976	-1.22523	0.185345	1	1	5205	tags=53%, list=27%, signal=72%
GOBP_CYTOKINE_PRODUCTION_INVOLVED_IN_IMMUNE_RESPONSE	GOBP_CYTOKINE_PRODUCTION_INVOLVED_IN_IMMUNE_RESPONSE		92	-0.347585	-1.22495	0.265086	1	1	2420	tags=35%, list=12%, signal=40%
GOBP_RESPONSE_TO_INTERFERON_GAMMA	GOBP_RESPONSE_TO_INTERFERON_GAMMA		186	-0.353233	-1.22467	0.284501	1	1	5315	tags=52%, list=27%, signal=71%
GOBP_INTRACELLULAR_LIPID_TRANSPORT	GOBP_INTRACELLULAR_LIPID_TRANSPORT		42	-0.32049	-1.22386	0.17234	1	1	3431	tags=40%, list=18%, signal=49%
GOBP_REGULATION_OF_REACTIVE_OXYGEN_SPECIES_BIOSYNTHETIC_PROCESS	GOBP_REGULATION_OF_REACTIVE_OXYGEN_SPECIES_BIOSYNTHETIC_PROCESS		83	-0.296756	-1.22381	0.217021	1	1	3690	tags=37%, list=19%, signal=46%
GOBP_POSITIVE_REGULATION_OF_HISTONE_METHYLATION	GOBP_POSITIVE_REGULATION_OF_HISTONE_METHYLATION		34	-0.47485	-1.22365	0.25625	1	1	4219	tags=53%, list=22%, signal=67%
GOBP_REGULATION_OF_CARBOHYDRATE_CATABOLIC_PROCESS	GOBP_REGULATION_OF_CARBOHYDRATE_CATABOLIC_PROCESS		87	-0.334782	-1.22345	0.169528	1	1	4919	tags=51%, list=25%, signal=67%
GOBP_RNA_DECAPPING	GOBP_RNA_DECAPPING		16	-0.427693	-1.22274	0.201183	1	1	3618	tags=44%, list=19%, signal=54%
GOBP_REGULATION_OF_TOLL_LIKE_RECEPTOR_SIGNALING_PATHWAY	GOBP_REGULATION_OF_TOLL_LIKE_RECEPTOR_SIGNALING_PATHWAY		68	-0.362557	-1.22249	0.26824	1	1	3375	tags=43%, list=17%, signal=51%
GOBP_AMYLOID_PRECURSOR_PROTEIN_CATABOLIC_PROCESS	GOBP_AMYLOID_PRECURSOR_PROTEIN_CATABOLIC_PROCESS		52	-0.363025	-1.22231	0.251613	1	1	3384	tags=40%, list=17%, signal=49%
GOBP_POSITIVE_REGULATION_OF_B_CELL_ACTIVATION	GOBP_POSITIVE_REGULATION_OF_B_CELL_ACTIVATION		84	-0.359535	-1.22211	0.209503	1	1	6245	tags=64%, list=32%, signal=94%
GOBP_RNA_SURVEILLANCE	GOBP_RNA_SURVEILLANCE		15	-0.573856	-1.22133	0.277359	1	1	4642	tags=60%, list=24%, signal=79%
GOBP_POSITIVE_REGULATION_OF_REGULATORY_T_CELL_DIFFERENTIATION	GOBP_POSITIVE_REGULATION_OF_REGULATORY_T_CELL_DIFFERENTIATION		15	-0.467877	-1.22041	0.252546	1	1	3134	tags=40%, list=16%, signal=48%
GOBP_RIBONUCLEOPROTEIN_COMPLEX_SUBUNIT_ORGANIZATION	GOBP_RIBONUCLEOPROTEIN_COMPLEX_SUBUNIT_ORGANIZATION		184	-0.477674	-1.21991	0.329341	1	1	5469	tags=65%, list=28%, signal=89%
GOBP_REGULATION_OF_CELLULAR_AMINO_ACID_METABOLIC_PROCESS	GOBP_REGULATION_OF_CELLULAR_AMINO_ACID_METABOLIC_PROCESS		61	-0.435552	-1.21948	0.275049	1	1	4690	tags=56%, list=24%, signal=73%
GOBP_REGULATION_OF_RESPONSE_TO_INTERFERON_GAMMA	GOBP_REGULATION_OF_RESPONSE_TO_INTERFERON_GAMMA		25	-0.471806	-1.2187	0.249471	1	1	3669	tags=48%, list=19%, signal=59%
GOBP_PRODUCTION_OF_MOLECULAR_MEDIATOR_OF_IMMUNE_RESPONSE	GOBP_PRODUCTION_OF_MOLECULAR_MEDIATOR_OF_IMMUNE_RESPONSE		197	-0.306232	-1.21802	0.179872	1	1	5611	tags=49%, list=29%, signal=68%
GOBP_GOLGI_TO_VACUOLE_TRANSPORT	GOBP_GOLGI_TO_VACUOLE_TRANSPORT		19	-0.457018	-1.21779	0.2423	1	1	4441	tags=53%, list=23%, signal=68%
GOBP_REGULATION_OF_REACTIVE_OXYGEN_SPECIES_METABOLIC_PROCESS	GOBP_REGULATION_OF_REACTIVE_OXYGEN_SPECIES_METABOLIC_PROCESS		171	-0.281971	-1.21759	0.217002	1	1	3690	tags=36%, list=19%, signal=44%
GOBP_ENDOSOME_TRANSPORT_VIA_MULTIVESICULAR_BODY_SORTING_PATHWAY	GOBP_ENDOSOME_TRANSPORT_VIA_MULTIVESICULAR_BODY_SORTING_PATHWAY		29	-0.475688	-1.21706	0.250509	1	1	3673	tags=52%, list=19%, signal=64%
GOBP_SPHINGOLIPID_MEDIATED_SIGNALING_PATHWAY	GOBP_SPHINGOLIPID_MEDIATED_SIGNALING_PATHWAY		16	-0.423213	-1.21697	0.258403	1	1	4887	tags=69%, list=25%, signal=92%
GOBP_NADPH_REGENERATION	GOBP_NADPH_REGENERATION		18	-0.439809	-1.21659	0.246253	1	1	3377	tags=50%, list=17%, signal=60%
GOBP_TUMOR_NECROSIS_FACTOR_SUPERFAMILY_CYTOKINE_PRODUCTION	GOBP_TUMOR_NECROSIS_FACTOR_SUPERFAMILY_CYTOKINE_PRODUCTION		141	-0.340983	-1.21527	0.266816	1	1	5680	tags=52%, list=29%, signal=74%
GOBP_CELLULAR_RESPONSE_TO_AMYLOID_BETA	GOBP_CELLULAR_RESPONSE_TO_AMYLOID_BETA		35	-0.367964	-1.2149	0.253796	1	1	3864	tags=46%, list=20%, signal=57%
GOBP_ESTABLISHMENT_OF_RNA_LOCALIZATION	GOBP_ESTABLISHMENT_OF_RNA_LOCALIZATION		193	-0.438512	-1.2147	0.288421	1	1	5529	tags=65%, list=28%, signal=90%
GOBP_MRNA_TRANSPORT	GOBP_MRNA_TRANSPORT		145	-0.448148	-1.21381	0.291405	1	1	5599	tags=66%, list=29%, signal=92%
GOBP_CYTOPLASMIC_PATTERN_RECOGNITION_RECEPTOR_SIGNALING_PATHWAY	GOBP_CYTOPLASMIC_PATTERN_RECOGNITION_RECEPTOR_SIGNALING_PATHWAY		66	-0.384455	-1.21319	0.219959	1	1	4495	tags=52%, list=23%, signal=67%
GOBP_DETECTION_OF_OTHER_ORGANISM	GOBP_DETECTION_OF_OTHER_ORGANISM		19	-0.485942	-1.21253	0.297778	1	1	3120	tags=53%, list=16%, signal=63%
GOBP_NEGATIVE_REGULATION_OF_TELOMERE_MAINTENANCE_VIA_TELOMERASE	GOBP_NEGATIVE_REGULATION_OF_TELOMERE_MAINTENANCE_VIA_TELOMERASE		17	-0.548806	-1.21204	0.263473	1	1	4899	tags=65%, list=25%, signal=86%
GOBP_MIDBODY_ABSCISSION	GOBP_MIDBODY_ABSCISSION		17	-0.52782	-1.21202	0.277551	1	1	1873	tags=41%, list=10%, signal=46%
GOBP_DENDRITIC_CELL_CHEMOTAXIS	GOBP_DENDRITIC_CELL_CHEMOTAXIS		24	-0.371212	-1.21185	0.225597	1	1	4184	tags=50%, list=22%, signal=64%
GOBP_VESICLE_ORGANIZATION	GOBP_VESICLE_ORGANIZATION		321	-0.294588	-1.21162	0.229437	1	1	3747	tags=38%, list=19%, signal=46%
GOBP_RESPONSE_TO_TUMOR_CELL	GOBP_RESPONSE_TO_TUMOR_CELL		26	-0.391461	-1.2116	0.24477	1	1	4563	tags=50%, list=23%, signal=65%
GOBP_REGULATION_OF_LYMPHOCYTE_MEDIATED_IMMUNITY	GOBP_REGULATION_OF_LYMPHOCYTE_MEDIATED_IMMUNITY		148	-0.334938	-1.21116	0.234043	1	1	6560	tags=58%, list=34%, signal=87%
GOBP_POSITIVE_REGULATION_OF_LAMELLIPODIUM_ASSEMBLY	GOBP_POSITIVE_REGULATION_OF_LAMELLIPODIUM_ASSEMBLY		28	-0.350918	-1.21055	0.207877	1	1	1032	tags=25%, list=5%, signal=26%
GOBP_RNA_METHYLATION	GOBP_RNA_METHYLATION		73	-0.491768	-1.21036	0.313253	1	1	5901	tags=70%, list=30%, signal=100%
GOBP_FIBROBLAST_APOPTOTIC_PROCESS	GOBP_FIBROBLAST_APOPTOTIC_PROCESS		20	-0.3925	-1.21026	0.222462	1	1	4737	tags=55%, list=24%, signal=73%
GOBP_RRNA_CATABOLIC_PROCESS	GOBP_RRNA_CATABOLIC_PROCESS		19	-0.498112	-1.20968	0.276515	1	1	3769	tags=53%, list=19%, signal=65%
GOBP_POSITIVE_REGULATION_OF_TRANSCRIPTION_INITIATION_FROM_RNA_POLYMERASE_II_PROMOTER	GOBP_POSITIVE_REGULATION_OF_TRANSCRIPTION_INITIATION_FROM_RNA_POLYMERASE_II_PROMOTER		28	-0.414242	-1.20892	0.241667	1	1	4477	tags=57%, list=23%, signal=74%
GOBP_LYMPHOCYTE_ACTIVATION_INVOLVED_IN_IMMUNE_RESPONSE	GOBP_LYMPHOCYTE_ACTIVATION_INVOLVED_IN_IMMUNE_RESPONSE		181	-0.288687	-1.2089	0.205184	1	1	4613	tags=40%, list=24%, signal=52%
GOBP_REGULATION_OF_CD4_POSITIVE_ALPHA_BETA_T_CELL_DIFFERENTIATION	GOBP_REGULATION_OF_CD4_POSITIVE_ALPHA_BETA_T_CELL_DIFFERENTIATION		50	-0.336492	-1.20817	0.234914	1	1	5473	tags=50%, list=28%, signal=69%
GOBP_RNA_3_END_PROCESSING	GOBP_RNA_3_END_PROCESSING		134	-0.456752	-1.20803	0.301426	1	1	5469	tags=63%, list=28%, signal=87%
GOBP_POSITIVE_REGULATION_OF_PROTEIN_CONTAINING_COMPLEX_ASSEMBLY	GOBP_POSITIVE_REGULATION_OF_PROTEIN_CONTAINING_COMPLEX_ASSEMBLY		237	-0.275624	-1.2079	0.171946	1	1	3755	tags=35%, list=19%, signal=43%
GOBP_T_CELL_PROLIFERATION	GOBP_T_CELL_PROLIFERATION		186	-0.27585	-1.20718	0.235808	1	1	3462	tags=33%, list=18%, signal=40%
GOBP_HISTONE_MRNA_METABOLIC_PROCESS	GOBP_HISTONE_MRNA_METABOLIC_PROCESS		22	-0.555449	-1.207	0.298	1	1	5453	tags=68%, list=28%, signal=95%
GOBP_POSITIVE_REGULATION_OF_LEUKOCYTE_APOPTOTIC_PROCESS	GOBP_POSITIVE_REGULATION_OF_LEUKOCYTE_APOPTOTIC_PROCESS		25	-0.374576	-1.20689	0.249476	1	1	4258	tags=48%, list=22%, signal=61%
GOBP_MITOCHONDRIAL_RNA_METABOLIC_PROCESS	GOBP_MITOCHONDRIAL_RNA_METABOLIC_PROCESS		43	-0.516484	-1.20689	0.30099	1	1	5901	tags=70%, list=30%, signal=100%
GOBP_NUCLEAR_TRANSCRIBED_MRNA_CATABOLIC_PROCESS_DEADENYLATION_DEPENDENT_DECAY	GOBP_NUCLEAR_TRANSCRIBED_MRNA_CATABOLIC_PROCESS_DEADENYLATION_DEPENDENT_DECAY		71	-0.435149	-1.20662	0.271368	1	1	5960	tags=63%, list=31%, signal=91%
GOBP_REGULATION_OF_RNA_SPLICING	GOBP_REGULATION_OF_RNA_SPLICING		142	-0.383778	-1.20535	0.280992	1	1	4223	tags=50%, list=22%, signal=63%
GOBP_POSITIVE_REGULATION_OF_PROTEIN_CONTAINING_COMPLEX_DISASSEMBLY	GOBP_POSITIVE_REGULATION_OF_PROTEIN_CONTAINING_COMPLEX_DISASSEMBLY		31	-0.325327	-1.20475	0.221258	1	1	3564	tags=39%, list=18%, signal=47%
GOBP_PROTEIN_EXIT_FROM_ENDOPLASMIC_RETICULUM	GOBP_PROTEIN_EXIT_FROM_ENDOPLASMIC_RETICULUM		44	-0.395386	-1.20422	0.238589	1	1	3222	tags=43%, list=17%, signal=52%
GOBP_MULTIVESICULAR_BODY_ORGANIZATION	GOBP_MULTIVESICULAR_BODY_ORGANIZATION		31	-0.460791	-1.20347	0.281633	1	1	2288	tags=42%, list=12%, signal=47%
GOBP_B_CELL_ACTIVATION	GOBP_B_CELL_ACTIVATION		257	-0.313079	-1.20284	0.203057	1	1	6270	tags=56%, list=32%, signal=82%
GOBP_ADAPTIVE_IMMUNE_RESPONSE	GOBP_ADAPTIVE_IMMUNE_RESPONSE		433	-0.304269	-1.20235	0.256303	1	1	6086	tags=52%, list=31%, signal=74%
GOBP_POSITIVE_REGULATION_OF_CELL_CELL_ADHESION	GOBP_POSITIVE_REGULATION_OF_CELL_CELL_ADHESION		267	-0.273291	-1.20221	0.24612	1	1	4297	tags=38%, list=22%, signal=48%
GOBP_RNA_LOCALIZATION	GOBP_RNA_LOCALIZATION		226	-0.445429	-1.20193	0.326403	1	1	5601	tags=65%, list=29%, signal=90%
GOBP_TRNA_TRANSPORT	GOBP_TRNA_TRANSPORT		36	-0.522916	-1.20067	0.325153	1	1	5781	tags=72%, list=30%, signal=103%
GOBP_MYD88_DEPENDENT_TOLL_LIKE_RECEPTOR_SIGNALING_PATHWAY	GOBP_MYD88_DEPENDENT_TOLL_LIKE_RECEPTOR_SIGNALING_PATHWAY		35	-0.453862	-1.20061	0.3	1	1	4395	tags=57%, list=23%, signal=74%
GOBP_LAMELLIPODIUM_ORGANIZATION	GOBP_LAMELLIPODIUM_ORGANIZATION		84	-0.282918	-1.19997	0.195704	1	1	2783	tags=27%, list=14%, signal=32%
GOBP_NECROPTOTIC_PROCESS	GOBP_NECROPTOTIC_PROCESS		36	-0.405563	-1.19993	0.304536	1	1	5813	tags=67%, list=30%, signal=95%
GOBP_POSITIVE_REGULATION_OF_CYTOKINE_PRODUCTION_INVOLVED_IN_INFLAMMATORY_RESPONSE	GOBP_POSITIVE_REGULATION_OF_CYTOKINE_PRODUCTION_INVOLVED_IN_INFLAMMATORY_RESPONSE		21	-0.416032	-1.19911	0.288591	1	1	3259	tags=52%, list=17%, signal=63%
GOBP_MODULATION_BY_SYMBIONT_OF_HOST_CELLULAR_PROCESS	GOBP_MODULATION_BY_SYMBIONT_OF_HOST_CELLULAR_PROCESS		24	-0.403262	-1.19874	0.230608	1	1	3511	tags=46%, list=18%, signal=56%
GOBP_PROTEIN_DEPHOSPHORYLATION	GOBP_PROTEIN_DEPHOSPHORYLATION		312	-0.258242	-1.1986	0.137555	1	1	4244	tags=38%, list=22%, signal=48%
GOBP_MYELOID_CELL_APOPTOTIC_PROCESS	GOBP_MYELOID_CELL_APOPTOTIC_PROCESS		27	-0.386784	-1.19837	0.24622	1	1	4258	tags=48%, list=22%, signal=62%
GOBP_POSITIVE_REGULATION_OF_CD4_POSITIVE_ALPHA_BETA_T_CELL_DIFFERENTIATION	GOBP_POSITIVE_REGULATION_OF_CD4_POSITIVE_ALPHA_BETA_T_CELL_DIFFERENTIATION		32	-0.37616	-1.19807	0.239829	1	1	4437	tags=44%, list=23%, signal=57%
GOBP_PROTEASOMAL_UBIQUITIN_INDEPENDENT_PROTEIN_CATABOLIC_PROCESS	GOBP_PROTEASOMAL_UBIQUITIN_INDEPENDENT_PROTEIN_CATABOLIC_PROCESS		21	-0.570518	-1.19723	0.316532	1	1	4690	tags=67%, list=24%, signal=88%
GOBP_PROTEIN_LOCALIZATION_TO_GOLGI_APPARATUS	GOBP_PROTEIN_LOCALIZATION_TO_GOLGI_APPARATUS		28	-0.374932	-1.19691	0.202479	1	1	4205	tags=54%, list=22%, signal=68%
GOBP_MICROGLIAL_CELL_ACTIVATION	GOBP_MICROGLIAL_CELL_ACTIVATION		43	-0.397337	-1.19581	0.296537	1	1	3921	tags=49%, list=20%, signal=61%
GOBP_IMMUNOGLOBULIN_PRODUCTION	GOBP_IMMUNOGLOBULIN_PRODUCTION		110	-0.339717	-1.19561	0.230277	1	1	6530	tags=60%, list=34%, signal=90%
GOBP_REGULATION_OF_TRANSCRIPTION_INITIATION_FROM_RNA_POLYMERASE_II_PROMOTER	GOBP_REGULATION_OF_TRANSCRIPTION_INITIATION_FROM_RNA_POLYMERASE_II_PROMOTER		34	-0.403092	-1.1953	0.276986	1	1	4477	tags=56%, list=23%, signal=72%
GOBP_RIG_I_SIGNALING_PATHWAY	GOBP_RIG_I_SIGNALING_PATHWAY		22	-0.433223	-1.19516	0.237219	1	1	4495	tags=59%, list=23%, signal=77%
GOBP_VESICLE_BUDDING_FROM_MEMBRANE	GOBP_VESICLE_BUDDING_FROM_MEMBRANE		104	-0.360742	-1.19515	0.263598	1	1	3672	tags=42%, list=19%, signal=52%
GOBP_REGULATION_OF_LEUKOCYTE_MEDIATED_CYTOTOXICITY	GOBP_REGULATION_OF_LEUKOCYTE_MEDIATED_CYTOTOXICITY		76	-0.385646	-1.19493	0.291028	1	1	5813	tags=54%, list=30%, signal=77%
GOBP_VIRAL_RELEASE_FROM_HOST_CELL	GOBP_VIRAL_RELEASE_FROM_HOST_CELL		33	-0.385063	-1.19485	0.286638	1	1	5315	tags=55%, list=27%, signal=75%
GOBP_AMYLOID_BETA_METABOLIC_PROCESS	GOBP_AMYLOID_BETA_METABOLIC_PROCESS		53	-0.309979	-1.19292	0.233624	1	1	3565	tags=40%, list=18%, signal=48%
GOBP_MULTI_ORGANISM_CELLULAR_PROCESS	GOBP_MULTI_ORGANISM_CELLULAR_PROCESS		15	-0.434509	-1.19236	0.255765	1	1	5939	tags=60%, list=31%, signal=86%
GOBP_LYMPHOCYTE_APOPTOTIC_PROCESS	GOBP_LYMPHOCYTE_APOPTOTIC_PROCESS		70	-0.321968	-1.19235	0.208791	1	1	6100	tags=56%, list=31%, signal=81%
GOBP_REGULATION_OF_ALPHA_BETA_T_CELL_DIFFERENTIATION	GOBP_REGULATION_OF_ALPHA_BETA_T_CELL_DIFFERENTIATION		66	-0.32358	-1.19192	0.246753	1	1	5473	tags=50%, list=28%, signal=69%
GOBP_REGULATION_OF_TELOMERE_MAINTENANCE_VIA_TELOMERE_LENGTHENING	GOBP_REGULATION_OF_TELOMERE_MAINTENANCE_VIA_TELOMERE_LENGTHENING		55	-0.472279	-1.19133	0.306748	1	1	5293	tags=65%, list=27%, signal=90%
GOBP_NEGATIVE_REGULATION_OF_CYSTEINE_TYPE_ENDOPEPTIDASE_ACTIVITY	GOBP_NEGATIVE_REGULATION_OF_CYSTEINE_TYPE_ENDOPEPTIDASE_ACTIVITY		76	-0.314604	-1.19089	0.22479	1	1	3365	tags=36%, list=17%, signal=43%
GOBP_LYMPHOCYTE_MEDIATED_IMMUNITY	GOBP_LYMPHOCYTE_MEDIATED_IMMUNITY		256	-0.31408	-1.19081	0.251613	1	1	6590	tags=57%, list=34%, signal=86%
GOBP_T_HELPER_2_CELL_DIFFERENTIATION	GOBP_T_HELPER_2_CELL_DIFFERENTIATION		15	-0.483213	-1.19074	0.267544	1	1	5473	tags=67%, list=28%, signal=93%
GOBP_REGULATION_OF_TOLL_LIKE_RECEPTOR_4_SIGNALING_PATHWAY	GOBP_REGULATION_OF_TOLL_LIKE_RECEPTOR_4_SIGNALING_PATHWAY		21	-0.387913	-1.1907	0.248408	1	1	4429	tags=57%, list=23%, signal=74%
GOBP_ENDOMEMBRANE_SYSTEM_ORGANIZATION	GOBP_ENDOMEMBRANE_SYSTEM_ORGANIZATION		442	-0.268625	-1.19049	0.162791	1	1	4323	tags=39%, list=22%, signal=49%
GOBP_POSITIVE_REGULATION_OF_INTERLEUKIN_1_PRODUCTION	GOBP_POSITIVE_REGULATION_OF_INTERLEUKIN_1_PRODUCTION		59	-0.359737	-1.18949	0.301518	1	1	3375	tags=41%, list=17%, signal=49%
GOBP_RNA_POLYADENYLATION	GOBP_RNA_POLYADENYLATION		42	-0.459489	-1.18925	0.297521	1	1	5343	tags=64%, list=27%, signal=88%
GOBP_REGULATION_OF_IMMUNOGLOBULIN_PRODUCTION	GOBP_REGULATION_OF_IMMUNOGLOBULIN_PRODUCTION		61	-0.331904	-1.18923	0.219828	1	1	5473	tags=51%, list=28%, signal=70%
GOBP_REGULATION_OF_CYSTEINE_TYPE_ENDOPEPTIDASE_ACTIVITY	GOBP_REGULATION_OF_CYSTEINE_TYPE_ENDOPEPTIDASE_ACTIVITY		220	-0.268505	-1.18838	0.216842	1	1	4139	tags=36%, list=21%, signal=46%
GOBP_VACUOLE_ORGANIZATION	GOBP_VACUOLE_ORGANIZATION		163	-0.313479	-1.18731	0.237113	1	1	3006	tags=34%, list=15%, signal=40%
GOBP_HISTONE_H3_K4_TRIMETHYLATION	GOBP_HISTONE_H3_K4_TRIMETHYLATION		17	-0.423299	-1.18707	0.290984	1	1	2812	tags=47%, list=14%, signal=55%
GOBP_REGULATION_OF_MYELOID_CELL_APOPTOTIC_PROCESS	GOBP_REGULATION_OF_MYELOID_CELL_APOPTOTIC_PROCESS		22	-0.399598	-1.18679	0.268657	1	1	4258	tags=50%, list=22%, signal=64%
GOBP_NUCLEOBASE_CONTAINING_COMPOUND_TRANSPORT	GOBP_NUCLEOBASE_CONTAINING_COMPOUND_TRANSPORT		244	-0.363453	-1.18674	0.309917	1	1	5474	tags=58%, list=28%, signal=79%
GOBP_LEUKOCYTE_MEDIATED_CYTOTOXICITY	GOBP_LEUKOCYTE_MEDIATED_CYTOTOXICITY		107	-0.350031	-1.18577	0.288503	1	1	5820	tags=52%, list=30%, signal=74%
GOBP_POSITIVE_REGULATION_OF_CANONICAL_WNT_SIGNALING_PATHWAY	GOBP_POSITIVE_REGULATION_OF_CANONICAL_WNT_SIGNALING_PATHWAY		143	-0.282398	-1.18541	0.181443	1	1	4690	tags=41%, list=24%, signal=54%
GOBP_LATE_ENDOSOME_TO_VACUOLE_TRANSPORT_VIA_MULTIVESICULAR_BODY_SORTING_PATHWAY	GOBP_LATE_ENDOSOME_TO_VACUOLE_TRANSPORT_VIA_MULTIVESICULAR_BODY_SORTING_PATHWAY		16	-0.531154	-1.18492	0.289109	1	1	5129	tags=69%, list=26%, signal=93%
GOBP_PROGRAMMED_NECROTIC_CELL_DEATH	GOBP_PROGRAMMED_NECROTIC_CELL_DEATH		44	-0.382579	-1.18393	0.298283	1	1	6127	tags=66%, list=31%, signal=96%
GOBP_REGULATION_OF_HEMATOPOIETIC_PROGENITOR_CELL_DIFFERENTIATION	GOBP_REGULATION_OF_HEMATOPOIETIC_PROGENITOR_CELL_DIFFERENTIATION		87	-0.408323	-1.18387	0.314	1	1	4690	tags=56%, list=24%, signal=74%
GOBP_ALPHA_BETA_T_CELL_ACTIVATION	GOBP_ALPHA_BETA_T_CELL_ACTIVATION		143	-0.305834	-1.18342	0.266094	1	1	5473	tags=48%, list=28%, signal=67%
GOBP_REGULATION_OF_PROTEIN_LOCALIZATION_TO_CELL_SURFACE	GOBP_REGULATION_OF_PROTEIN_LOCALIZATION_TO_CELL_SURFACE		37	-0.306649	-1.18317	0.230108	1	1	3407	tags=38%, list=18%, signal=46%
GOBP_PEPTIDYL_LYSINE_TRIMETHYLATION	GOBP_PEPTIDYL_LYSINE_TRIMETHYLATION		39	-0.347157	-1.18313	0.283368	1	1	2981	tags=41%, list=15%, signal=48%
GOBP_ENDOPLASMIC_RETICULUM_TO_GOLGI_VESICLE_MEDIATED_TRANSPORT	GOBP_ENDOPLASMIC_RETICULUM_TO_GOLGI_VESICLE_MEDIATED_TRANSPORT		199	-0.331032	-1.18243	0.219355	1	1	3760	tags=39%, list=19%, signal=47%
GOBP_NEGATIVE_REGULATION_OF_LYMPHOCYTE_MEDIATED_IMMUNITY	GOBP_NEGATIVE_REGULATION_OF_LYMPHOCYTE_MEDIATED_IMMUNITY		45	-0.37763	-1.18136	0.288066	1	1	6560	tags=64%, list=34%, signal=97%
GOBP_RESPONSE_TO_NERVE_GROWTH_FACTOR	GOBP_RESPONSE_TO_NERVE_GROWTH_FACTOR		50	-0.324821	-1.18105	0.272124	1	1	1826	tags=32%, list=9%, signal=35%
GOBP_NEGATIVE_REGULATION_OF_AUTOPHAGY	GOBP_NEGATIVE_REGULATION_OF_AUTOPHAGY		79	-0.274562	-1.18099	0.206759	1	1	3410	tags=35%, list=18%, signal=43%
GOBP_ADAPTIVE_IMMUNE_RESPONSE_BASED_ON_SOMATIC_RECOMBINATION_OF_IMMUNE_RECEPTORS_BUILT_FROM_IMMUNOGLOBULIN_SUPERFAMILY_DOMAINS	GOBP_ADAPTIVE_IMMUNE_RESPONSE_BASED_ON_SOMATIC_RECOMBINATION_OF_IMMUNE_RECEPTORS_BUILT_FROM_IMMUNOGLOBULIN_SUPERFAMILY_DOMAINS		264	-0.29974	-1.18095	0.263598	1	1	6590	tags=56%, list=34%, signal=84%
GOBP_POSITIVE_REGULATION_OF_INTERFERON_BETA_PRODUCTION	GOBP_POSITIVE_REGULATION_OF_INTERFERON_BETA_PRODUCTION		32	-0.442154	-1.18093	0.283644	1	1	6307	tags=75%, list=32%, signal=111%
GOBP_GOLGI_TO_PLASMA_MEMBRANE_PROTEIN_TRANSPORT	GOBP_GOLGI_TO_PLASMA_MEMBRANE_PROTEIN_TRANSPORT		37	-0.383271	-1.18089	0.244111	1	1	5205	tags=54%, list=27%, signal=74%
GOBP_DEFENSE_RESPONSE_TO_VIRUS	GOBP_DEFENSE_RESPONSE_TO_VIRUS		241	-0.325305	-1.18089	0.297917	1	1	4563	tags=44%, list=23%, signal=56%
GOBP_RNA_CATABOLIC_PROCESS	GOBP_RNA_CATABOLIC_PROCESS		393	-0.4164	-1.18003	0.354	1	1	6112	tags=62%, list=31%, signal=89%
GOBP_NCRNA_CATABOLIC_PROCESS	GOBP_NCRNA_CATABOLIC_PROCESS		32	-0.421904	-1.17908	0.281609	1	1	2876	tags=41%, list=15%, signal=48%
GOBP_POSITIVE_REGULATION_OF_CYTOKINE_PRODUCTION	GOBP_POSITIVE_REGULATION_OF_CYTOKINE_PRODUCTION		413	-0.273122	-1.17824	0.270968	1	1	3742	tags=34%, list=19%, signal=41%
GOBP_REGULATION_OF_T_CELL_DIFFERENTIATION	GOBP_REGULATION_OF_T_CELL_DIFFERENTIATION		142	-0.273134	-1.17782	0.228448	1	1	3219	tags=31%, list=17%, signal=37%
GOBP_NUCLEAR_EXPORT	GOBP_NUCLEAR_EXPORT		196	-0.407482	-1.17775	0.322176	1	1	5529	tags=61%, list=28%, signal=85%
GOBP_REGULATION_OF_MACROAUTOPHAGY	GOBP_REGULATION_OF_MACROAUTOPHAGY		157	-0.317117	-1.17767	0.251534	1	1	4260	tags=44%, list=22%, signal=56%
GOBP_POSITIVE_REGULATION_OF_DNA_TEMPLATED_TRANSCRIPTION_ELONGATION	GOBP_POSITIVE_REGULATION_OF_DNA_TEMPLATED_TRANSCRIPTION_ELONGATION		26	-0.417407	-1.17665	0.278243	1	1	4928	tags=62%, list=25%, signal=82%
GOBP_CELLULAR_RESPONSE_TO_ARSENIC_CONTAINING_SUBSTANCE	GOBP_CELLULAR_RESPONSE_TO_ARSENIC_CONTAINING_SUBSTANCE		18	-0.411747	-1.17644	0.246347	1	1	4027	tags=50%, list=21%, signal=63%
GOBP_VESICLE_LOCALIZATION	GOBP_VESICLE_LOCALIZATION		213	-0.290192	-1.17642	0.22658	1	1	3921	tags=38%, list=20%, signal=47%
GOBP_POSITIVE_REGULATION_OF_T_HELPER_CELL_DIFFERENTIATION	GOBP_POSITIVE_REGULATION_OF_T_HELPER_CELL_DIFFERENTIATION		22	-0.400298	-1.17635	0.268398	1	1	5473	tags=55%, list=28%, signal=76%
GOBP_INTERFERON_GAMMA_PRODUCTION	GOBP_INTERFERON_GAMMA_PRODUCTION		105	-0.317013	-1.17619	0.293182	1	1	3712	tags=36%, list=19%, signal=44%
GOBP_REGULATION_OF_TRANSLATION_IN_RESPONSE_TO_STRESS	GOBP_REGULATION_OF_TRANSLATION_IN_RESPONSE_TO_STRESS		21	-0.502324	-1.17549	0.307377	1	1	3207	tags=48%, list=16%, signal=57%
GOBP_NEGATIVE_REGULATION_OF_LEUKOCYTE_MEDIATED_IMMUNITY	GOBP_NEGATIVE_REGULATION_OF_LEUKOCYTE_MEDIATED_IMMUNITY		53	-0.384509	-1.17496	0.2897	1	1	5811	tags=57%, list=30%, signal=80%
GOBP_ENDOPLASMIC_RETICULUM_TO_CYTOSOL_TRANSPORT	GOBP_ENDOPLASMIC_RETICULUM_TO_CYTOSOL_TRANSPORT		26	-0.428762	-1.17425	0.266667	1	1	3222	tags=42%, list=17%, signal=51%
GOBP_ENDOSOME_ORGANIZATION	GOBP_ENDOSOME_ORGANIZATION		74	-0.349027	-1.17354	0.275362	1	1	2974	tags=39%, list=15%, signal=46%
GOBP_ENDOSOME_TO_LYSOSOME_TRANSPORT	GOBP_ENDOSOME_TO_LYSOSOME_TRANSPORT		52	-0.398135	-1.17197	0.279915	1	1	4299	tags=50%, list=22%, signal=64%
GOBP_NCRNA_EXPORT_FROM_NUCLEUS	GOBP_NCRNA_EXPORT_FROM_NUCLEUS		37	-0.540794	-1.17185	0.345188	1	1	5781	tags=76%, list=30%, signal=107%
GOBP_SNRNA_TRANSCRIPTION	GOBP_SNRNA_TRANSCRIPTION		71	-0.423992	-1.17182	0.291837	1	1	6047	tags=61%, list=31%, signal=88%
GOBP_GENE_SILENCING	GOBP_GENE_SILENCING		204	-0.354752	-1.17123	0.278017	1	1	5952	tags=56%, list=31%, signal=80%
GOBP_TERMINATION_OF_RNA_POLYMERASE_II_TRANSCRIPTION	GOBP_TERMINATION_OF_RNA_POLYMERASE_II_TRANSCRIPTION		35	-0.500755	-1.17018	0.323045	1	1	5031	tags=63%, list=26%, signal=85%
GOBP_MYELIN_MAINTENANCE	GOBP_MYELIN_MAINTENANCE		16	-0.363352	-1.16989	0.252049	1	1	1143	tags=31%, list=6%, signal=33%
GOBP_GOLGI_VESICLE_TRANSPORT	GOBP_GOLGI_VESICLE_TRANSPORT		356	-0.315424	-1.16896	0.243644	1	1	4515	tags=42%, list=23%, signal=54%
GOBP_REGULATION_OF_MRNA_PROCESSING	GOBP_REGULATION_OF_MRNA_PROCESSING		137	-0.380133	-1.16818	0.344538	1	1	5599	tags=59%, list=29%, signal=82%
GOBP_REACTIVE_NITROGEN_SPECIES_METABOLIC_PROCESS	GOBP_REACTIVE_NITROGEN_SPECIES_METABOLIC_PROCESS		68	-0.30997	-1.16816	0.268623	1	1	3690	tags=37%, list=19%, signal=45%
GOBP_REGULATION_OF_LEUKOCYTE_PROLIFERATION	GOBP_REGULATION_OF_LEUKOCYTE_PROLIFERATION		231	-0.266701	-1.16762	0.264368	1	1	3831	tags=34%, list=20%, signal=42%
GOBP_REGULATION_OF_RIG_I_SIGNALING_PATHWAY	GOBP_REGULATION_OF_RIG_I_SIGNALING_PATHWAY		16	-0.424626	-1.16755	0.273267	1	1	4495	tags=56%, list=23%, signal=73%
GOBP_REGULATION_OF_CD4_POSITIVE_ALPHA_BETA_T_CELL_ACTIVATION	GOBP_REGULATION_OF_CD4_POSITIVE_ALPHA_BETA_T_CELL_ACTIVATION		62	-0.310223	-1.16712	0.255319	1	1	5473	tags=48%, list=28%, signal=67%
GOBP_NEGATIVE_REGULATION_OF_UBIQUITIN_PROTEIN_TRANSFERASE_ACTIVITY	GOBP_NEGATIVE_REGULATION_OF_UBIQUITIN_PROTEIN_TRANSFERASE_ACTIVITY		16	-0.547013	-1.16636	0.356436	1	1	6609	tags=75%, list=34%, signal=113%
GOBP_RNA_PHOSPHODIESTER_BOND_HYDROLYSIS	GOBP_RNA_PHOSPHODIESTER_BOND_HYDROLYSIS		149	-0.362977	-1.16578	0.31643	1	1	3825	tags=42%, list=20%, signal=51%
GOBP_REGULATION_OF_MRNA_SPLICING_VIA_SPLICEOSOME	GOBP_REGULATION_OF_MRNA_SPLICING_VIA_SPLICEOSOME		99	-0.378079	-1.16532	0.348454	1	1	5040	tags=56%, list=26%, signal=75%
GOBP_LEUKOCYTE_PROLIFERATION	GOBP_LEUKOCYTE_PROLIFERATION		301	-0.255488	-1.16503	0.247113	1	1	3253	tags=30%, list=17%, signal=35%
GOBP_POSITIVE_REGULATION_OF_INTERFERON_GAMMA_PRODUCTION	GOBP_POSITIVE_REGULATION_OF_INTERFERON_GAMMA_PRODUCTION		64	-0.335183	-1.1649	0.284444	1	1	3960	tags=39%, list=20%, signal=49%
GOBP_REGULATION_OF_B_CELL_APOPTOTIC_PROCESS	GOBP_REGULATION_OF_B_CELL_APOPTOTIC_PROCESS		19	-0.468712	-1.16488	0.28172	1	1	6034	tags=74%, list=31%, signal=107%
GOBP_POSITIVE_REGULATION_OF_INFLAMMATORY_RESPONSE	GOBP_POSITIVE_REGULATION_OF_INFLAMMATORY_RESPONSE		121	-0.288981	-1.16488	0.285388	1	1	3907	tags=38%, list=20%, signal=47%
GOBP_DENDRITIC_CELL_DIFFERENTIATION	GOBP_DENDRITIC_CELL_DIFFERENTIATION		45	-0.356463	-1.1641	0.299349	1	1	4241	tags=42%, list=22%, signal=54%
GOBP_POSITIVE_REGULATION_OF_B_CELL_DIFFERENTIATION	GOBP_POSITIVE_REGULATION_OF_B_CELL_DIFFERENTIATION		15	-0.418368	-1.16382	0.280702	1	1	4617	tags=60%, list=24%, signal=79%
GOBP_MATURE_B_CELL_DIFFERENTIATION	GOBP_MATURE_B_CELL_DIFFERENTIATION		31	-0.313683	-1.1624	0.239651	1	1	4331	tags=45%, list=22%, signal=58%
GOBP_REGULATION_OF_HEMATOPOIETIC_STEM_CELL_DIFFERENTIATION	GOBP_REGULATION_OF_HEMATOPOIETIC_STEM_CELL_DIFFERENTIATION		72	-0.42811	-1.16223	0.349705	1	1	4690	tags=57%, list=24%, signal=75%
GOBP_CHAPERONE_COFACTOR_DEPENDENT_PROTEIN_REFOLDING	GOBP_CHAPERONE_COFACTOR_DEPENDENT_PROTEIN_REFOLDING		31	-0.424805	-1.16218	0.283644	1	1	5102	tags=55%, list=26%, signal=74%
GOBP_MYELOID_CELL_DIFFERENTIATION	GOBP_MYELOID_CELL_DIFFERENTIATION		376	-0.267415	-1.16216	0.268722	1	1	4646	tags=41%, list=24%, signal=53%
GOBP_REGULATION_OF_TELOMERE_MAINTENANCE	GOBP_REGULATION_OF_TELOMERE_MAINTENANCE		73	-0.430467	-1.16129	0.338057	1	1	5293	tags=60%, list=27%, signal=82%
GOBP_REGULATION_OF_PROTEIN_POLYMERIZATION	GOBP_REGULATION_OF_PROTEIN_POLYMERIZATION		208	-0.230616	-1.16126	0.255079	1	1	3755	tags=32%, list=19%, signal=39%
GOBP_RESPONSE_TO_INTERLEUKIN_1	GOBP_RESPONSE_TO_INTERLEUKIN_1		193	-0.279654	-1.1611	0.258197	1	1	4690	tags=42%, list=24%, signal=55%
GOBP_PODOSOME_ASSEMBLY	GOBP_PODOSOME_ASSEMBLY		16	-0.405556	-1.16045	0.326134	1	1	3259	tags=50%, list=17%, signal=60%
GOBP_NUCLEAR_TRANSPORT	GOBP_NUCLEAR_TRANSPORT		333	-0.36072	-1.16012	0.330561	1	1	5469	tags=53%, list=28%, signal=73%
GOBP_MYELOID_DENDRITIC_CELL_ACTIVATION	GOBP_MYELOID_DENDRITIC_CELL_ACTIVATION		28	-0.387688	-1.15985	0.309051	1	1	3859	tags=43%, list=20%, signal=53%
GOBP_IMMUNOGLOBULIN_PRODUCTION_INVOLVED_IN_IMMUNOGLOBULIN_MEDIATED_IMMUNE_RESPONSE	GOBP_IMMUNOGLOBULIN_PRODUCTION_INVOLVED_IN_IMMUNOGLOBULIN_MEDIATED_IMMUNE_RESPONSE		49	-0.357304	-1.15969	0.245902	1	1	6270	tags=63%, list=32%, signal=93%
GOBP_AEROBIC_RESPIRATION	GOBP_AEROBIC_RESPIRATION		77	-0.42299	-1.15932	0.344358	1	1	4337	tags=48%, list=22%, signal=62%
GOBP_RESPONSE_TO_INTERFERON_BETA	GOBP_RESPONSE_TO_INTERFERON_BETA		27	-0.447569	-1.15929	0.357294	1	1	4761	tags=56%, list=24%, signal=73%
GOBP_NUCLEUS_ORGANIZATION	GOBP_NUCLEUS_ORGANIZATION		117	-0.355459	-1.15894	0.280922	1	1	4452	tags=45%, list=23%, signal=58%
GOBP_LEUKOCYTE_ADHESION_TO_VASCULAR_ENDOTHELIAL_CELL	GOBP_LEUKOCYTE_ADHESION_TO_VASCULAR_ENDOTHELIAL_CELL		44	-0.320167	-1.15852	0.285408	1	1	3907	tags=41%, list=20%, signal=51%
GOBP_PYROPTOSIS	GOBP_PYROPTOSIS		17	-0.483425	-1.15844	0.329897	1	1	6288	tags=82%, list=32%, signal=122%
GOBP_POSITIVE_REGULATION_OF_CELL_KILLING	GOBP_POSITIVE_REGULATION_OF_CELL_KILLING		60	-0.383015	-1.1583	0.303769	1	1	4950	tags=47%, list=25%, signal=62%
GOBP_ACTIVATION_OF_MAPKK_ACTIVITY	GOBP_ACTIVATION_OF_MAPKK_ACTIVITY		49	-0.349808	-1.15741	0.322799	1	1	4635	tags=49%, list=24%, signal=64%
GOBP_PROTEIN_LOCALIZATION_TO_CELL_SURFACE	GOBP_PROTEIN_LOCALIZATION_TO_CELL_SURFACE		62	-0.284157	-1.15704	0.253933	1	1	3407	tags=34%, list=18%, signal=41%
GOBP_PROTEIN_DEGLYCOSYLATION	GOBP_PROTEIN_DEGLYCOSYLATION		26	-0.42322	-1.15673	0.325153	1	1	5304	tags=58%, list=27%, signal=79%
GOBP_REGULATION_OF_TRANSCRIPTION_BY_RNA_POLYMERASE_III	GOBP_REGULATION_OF_TRANSCRIPTION_BY_RNA_POLYMERASE_III		23	-0.355374	-1.15605	0.257261	1	1	3258	tags=39%, list=17%, signal=47%
GOBP_CYTOPLASMIC_SEQUESTERING_OF_PROTEIN	GOBP_CYTOPLASMIC_SEQUESTERING_OF_PROTEIN		22	-0.357463	-1.15557	0.248031	1	1	3363	tags=36%, list=17%, signal=44%
GOBP_POSITIVE_REGULATION_OF_CYTOSKELETON_ORGANIZATION	GOBP_POSITIVE_REGULATION_OF_CYTOSKELETON_ORGANIZATION		209	-0.224613	-1.15537	0.231818	1	1	3545	tags=31%, list=18%, signal=38%
GOBP_INTERLEUKIN_4_PRODUCTION	GOBP_INTERLEUKIN_4_PRODUCTION		32	-0.360503	-1.15527	0.29955	1	1	5473	tags=53%, list=28%, signal=74%
GOBP_POSITIVE_REGULATION_OF_MEMBRANE_POTENTIAL	GOBP_POSITIVE_REGULATION_OF_MEMBRANE_POTENTIAL		15	-0.345491	-1.15449	0.20985	1	1	2517	tags=40%, list=13%, signal=46%
GOBP_LAMELLIPODIUM_ASSEMBLY	GOBP_LAMELLIPODIUM_ASSEMBLY		68	-0.269709	-1.15449	0.254762	1	1	2754	tags=28%, list=14%, signal=32%
GOBP_REGULATION_OF_RESPONSE_TO_ENDOPLASMIC_RETICULUM_STRESS	GOBP_REGULATION_OF_RESPONSE_TO_ENDOPLASMIC_RETICULUM_STRESS		77	-0.332359	-1.15437	0.307054	1	1	4812	tags=48%, list=25%, signal=64%
GOBP_UDP_N_ACETYLGLUCOSAMINE_METABOLIC_PROCESS	GOBP_UDP_N_ACETYLGLUCOSAMINE_METABOLIC_PROCESS		16	-0.438755	-1.15387	0.290514	1	1	5985	tags=69%, list=31%, signal=99%
GOBP_REGULATION_OF_LEUKOCYTE_APOPTOTIC_PROCESS	GOBP_REGULATION_OF_LEUKOCYTE_APOPTOTIC_PROCESS		78	-0.307177	-1.15337	0.278761	1	1	6034	tags=55%, list=31%, signal=80%
GOBP_DNA_TEMPLATED_TRANSCRIPTION_TERMINATION	GOBP_DNA_TEMPLATED_TRANSCRIPTION_TERMINATION		70	-0.468201	-1.15296	0.38247	1	1	6344	tags=69%, list=33%, signal=101%
GOBP_RESPONSE_TO_VIRUS	GOBP_RESPONSE_TO_VIRUS		332	-0.295803	-1.15275	0.308977	1	1	5737	tags=50%, list=29%, signal=70%
GOBP_RESPONSE_TO_EPIDERMAL_GROWTH_FACTOR	GOBP_RESPONSE_TO_EPIDERMAL_GROWTH_FACTOR		45	-0.298151	-1.15224	0.281573	1	1	1879	tags=27%, list=10%, signal=29%
GOBP_PHAGOSOME_MATURATION	GOBP_PHAGOSOME_MATURATION		45	-0.324238	-1.15223	0.279412	1	1	3350	tags=40%, list=17%, signal=48%
GOBP_NEGATIVE_REGULATION_OF_RESPONSE_TO_CYTOKINE_STIMULUS	GOBP_NEGATIVE_REGULATION_OF_RESPONSE_TO_CYTOKINE_STIMULUS		61	-0.282314	-1.15195	0.262473	1	1	3500	tags=36%, list=18%, signal=44%
GOBP_REGULATION_OF_LYMPHOCYTE_DIFFERENTIATION	GOBP_REGULATION_OF_LYMPHOCYTE_DIFFERENTIATION		171	-0.261096	-1.15193	0.250545	1	1	4617	tags=38%, list=24%, signal=49%
GOBP_MODULATION_BY_HOST_OF_VIRAL_GENOME_REPLICATION	GOBP_MODULATION_BY_HOST_OF_VIRAL_GENOME_REPLICATION		16	-0.433466	-1.1508	0.269155	1	1	3077	tags=44%, list=16%, signal=52%
GOBP_POSITIVE_REGULATION_OF_NEUTROPHIL_MIGRATION	GOBP_POSITIVE_REGULATION_OF_NEUTROPHIL_MIGRATION		28	-0.377164	-1.15063	0.282805	1	1	6375	tags=61%, list=33%, signal=90%
GOBP_B_CELL_ACTIVATION_INVOLVED_IN_IMMUNE_RESPONSE	GOBP_B_CELL_ACTIVATION_INVOLVED_IN_IMMUNE_RESPONSE		74	-0.31817	-1.14965	0.231579	1	1	6270	tags=59%, list=32%, signal=87%
GOBP_NEGATIVE_REGULATION_OF_RESPONSE_TO_ENDOPLASMIC_RETICULUM_STRESS	GOBP_NEGATIVE_REGULATION_OF_RESPONSE_TO_ENDOPLASMIC_RETICULUM_STRESS		41	-0.358503	-1.14952	0.29899	1	1	5801	tags=59%, list=30%, signal=83%
GOBP_NEGATIVE_REGULATION_OF_KINASE_ACTIVITY	GOBP_NEGATIVE_REGULATION_OF_KINASE_ACTIVITY		242	-0.243969	-1.14929	0.266667	1	1	4190	tags=36%, list=22%, signal=45%
GOBP_DETECTION_OF_BIOTIC_STIMULUS	GOBP_DETECTION_OF_BIOTIC_STIMULUS		35	-0.402036	-1.14916	0.335541	1	1	3120	tags=46%, list=16%, signal=54%
GOBP_CELLULAR_RESPONSE_TO_MECHANICAL_STIMULUS	GOBP_CELLULAR_RESPONSE_TO_MECHANICAL_STIMULUS		72	-0.300316	-1.14891	0.318486	1	1	3078	tags=36%, list=16%, signal=43%
GOBP_PROTEIN_POLYUBIQUITINATION	GOBP_PROTEIN_POLYUBIQUITINATION		324	-0.313242	-1.14883	0.296813	1	1	5116	tags=48%, list=26%, signal=65%
GOBP_REGULATION_OF_PROTEIN_LOCALIZATION_TO_PLASMA_MEMBRANE	GOBP_REGULATION_OF_PROTEIN_LOCALIZATION_TO_PLASMA_MEMBRANE		96	-0.256023	-1.14882	0.244009	1	1	5067	tags=47%, list=26%, signal=63%
GOBP_NEGATIVE_REGULATION_OF_TELOMERE_MAINTENANCE	GOBP_NEGATIVE_REGULATION_OF_TELOMERE_MAINTENANCE		30	-0.446767	-1.14875	0.323944	1	1	5010	tags=60%, list=26%, signal=81%
GOBP_NEGATIVE_REGULATION_OF_GENE_EXPRESSION_EPIGENETIC	GOBP_NEGATIVE_REGULATION_OF_GENE_EXPRESSION_EPIGENETIC		58	-0.388648	-1.14821	0.345339	1	1	5908	tags=60%, list=30%, signal=86%
GOBP_HEMATOPOIETIC_PROGENITOR_CELL_DIFFERENTIATION	GOBP_HEMATOPOIETIC_PROGENITOR_CELL_DIFFERENTIATION		156	-0.291442	-1.14771	0.283058	1	1	4690	tags=44%, list=24%, signal=58%
GOBP_DEPHOSPHORYLATION	GOBP_DEPHOSPHORYLATION		467	-0.223742	-1.14736	0.170678	1	1	4244	tags=36%, list=22%, signal=44%
GOBP_PROTEIN_SUMOYLATION	GOBP_PROTEIN_SUMOYLATION		77	-0.400364	-1.14685	0.3625	1	1	6001	tags=55%, list=31%, signal=79%
GOBP_REGULATION_OF_PROTEIN_CONTAINING_COMPLEX_ASSEMBLY	GOBP_REGULATION_OF_PROTEIN_CONTAINING_COMPLEX_ASSEMBLY		414	-0.228484	-1.14647	0.217195	1	1	3755	tags=32%, list=19%, signal=39%
GOBP_NEGATIVE_REGULATION_OF_RNA_SPLICING	GOBP_NEGATIVE_REGULATION_OF_RNA_SPLICING		24	-0.487665	-1.14611	0.372671	1	1	5599	tags=75%, list=29%, signal=105%
GOBP_POSITIVE_REGULATION_OF_TRANSLATIONAL_INITIATION	GOBP_POSITIVE_REGULATION_OF_TRANSLATIONAL_INITIATION		27	-0.423071	-1.14608	0.304781	1	1	4977	tags=59%, list=26%, signal=80%
GOBP_HISTONE_H4_ACETYLATION	GOBP_HISTONE_H4_ACETYLATION		68	-0.401449	-1.14601	0.334773	1	1	5826	tags=57%, list=30%, signal=82%
GOBP_PROTEIN_PEPTIDYL_PROLYL_ISOMERIZATION	GOBP_PROTEIN_PEPTIDYL_PROLYL_ISOMERIZATION		36	-0.373643	-1.14519	0.337864	1	1	4065	tags=47%, list=21%, signal=60%
GOBP_SPLICEOSOMAL_SNRNP_ASSEMBLY	GOBP_SPLICEOSOMAL_SNRNP_ASSEMBLY		38	-0.513404	-1.1448	0.411881	1	1	6805	tags=76%, list=35%, signal=117%
GOBP_REGULATION_OF_RECEPTOR_RECYCLING	GOBP_REGULATION_OF_RECEPTOR_RECYCLING		23	-0.349507	-1.14478	0.27234	1	1	4996	tags=57%, list=26%, signal=76%
GOBP_EXOCYTIC_PROCESS	GOBP_EXOCYTIC_PROCESS		76	-0.281212	-1.14462	0.293217	1	1	3472	tags=37%, list=18%, signal=45%
GOBP_REGULATION_OF_PROTEIN_CONTAINING_COMPLEX_DISASSEMBLY	GOBP_REGULATION_OF_PROTEIN_CONTAINING_COMPLEX_DISASSEMBLY		111	-0.254076	-1.14401	0.255864	1	1	3843	tags=36%, list=20%, signal=45%
GOBP_POSITIVE_REGULATION_OF_ORGANELLE_ASSEMBLY	GOBP_POSITIVE_REGULATION_OF_ORGANELLE_ASSEMBLY		62	-0.300874	-1.14297	0.242678	1	1	4158	tags=42%, list=21%, signal=53%
GOBP_MODULATION_BY_HOST_OF_VIRAL_PROCESS	GOBP_MODULATION_BY_HOST_OF_VIRAL_PROCESS		28	-0.348919	-1.14272	0.279121	1	1	3077	tags=36%, list=16%, signal=42%
GOBP_IMMUNE_RESPONSE_TO_TUMOR_CELL	GOBP_IMMUNE_RESPONSE_TO_TUMOR_CELL		20	-0.406623	-1.14267	0.30625	1	1	4563	tags=50%, list=23%, signal=65%
GOBP_INTERLEUKIN_7_MEDIATED_SIGNALING_PATHWAY	GOBP_INTERLEUKIN_7_MEDIATED_SIGNALING_PATHWAY		17	-0.408397	-1.1425	0.318681	1	1	5811	tags=53%, list=30%, signal=75%
GOBP_CARBOHYDRATE_CATABOLIC_PROCESS	GOBP_CARBOHYDRATE_CATABOLIC_PROCESS		191	-0.264273	-1.14236	0.2527	1	1	3909	tags=38%, list=20%, signal=47%
GOBP_POSITIVE_REGULATION_OF_PROTEIN_DEPHOSPHORYLATION	GOBP_POSITIVE_REGULATION_OF_PROTEIN_DEPHOSPHORYLATION		43	-0.333305	-1.14168	0.280514	1	1	4192	tags=47%, list=22%, signal=59%
GOBP_TOXIN_TRANSPORT	GOBP_TOXIN_TRANSPORT		37	-0.364759	-1.14167	0.280164	1	1	3478	tags=41%, list=18%, signal=49%
GOBP_REGULATION_OF_SPINDLE_ORGANIZATION	GOBP_REGULATION_OF_SPINDLE_ORGANIZATION		39	-0.372248	-1.14157	0.309979	1	1	4299	tags=44%, list=22%, signal=56%
GOBP_MATURE_B_CELL_DIFFERENTIATION_INVOLVED_IN_IMMUNE_RESPONSE	GOBP_MATURE_B_CELL_DIFFERENTIATION_INVOLVED_IN_IMMUNE_RESPONSE		26	-0.326778	-1.14115	0.286957	1	1	4331	tags=46%, list=22%, signal=59%
GOBP_POSITIVE_REGULATION_OF_B_CELL_MEDIATED_IMMUNITY	GOBP_POSITIVE_REGULATION_OF_B_CELL_MEDIATED_IMMUNITY		32	-0.347346	-1.141	0.28821	1	1	3259	tags=38%, list=17%, signal=45%
GOBP_RNA_INTERFERENCE	GOBP_RNA_INTERFERENCE		16	-0.475627	-1.14069	0.340381	1	1	2714	tags=56%, list=14%, signal=65%
GOBP_RIBONUCLEOPROTEIN_COMPLEX_BIOGENESIS	GOBP_RIBONUCLEOPROTEIN_COMPLEX_BIOGENESIS		410	-0.441418	-1.1401	0.413255	1	1	5518	tags=59%, list=28%, signal=81%
GOBP_RESPONSE_TO_TUMOR_NECROSIS_FACTOR	GOBP_RESPONSE_TO_TUMOR_NECROSIS_FACTOR		293	-0.248211	-1.13971	0.268018	1	1	4635	tags=40%, list=24%, signal=51%
GOBP_REGULATION_OF_CELLULAR_RESPONSE_TO_HEAT	GOBP_REGULATION_OF_CELLULAR_RESPONSE_TO_HEAT		77	-0.403941	-1.13964	0.362869	1	1	4517	tags=52%, list=23%, signal=67%
GOBP_INTRINSIC_APOPTOTIC_SIGNALING_PATHWAY_IN_RESPONSE_TO_OXIDATIVE_STRESS	GOBP_INTRINSIC_APOPTOTIC_SIGNALING_PATHWAY_IN_RESPONSE_TO_OXIDATIVE_STRESS		41	-0.395468	-1.13937	0.333988	1	1	3320	tags=44%, list=17%, signal=53%
GOBP_CYTOPLASMIC_TRANSLATIONAL_INITIATION	GOBP_CYTOPLASMIC_TRANSLATIONAL_INITIATION		32	-0.540753	-1.13834	0.401923	1	1	5177	tags=69%, list=27%, signal=94%
GOBP_POSITIVE_REGULATION_OF_MRNA_PROCESSING	GOBP_POSITIVE_REGULATION_OF_MRNA_PROCESSING		32	-0.376864	-1.13813	0.335378	1	1	4508	tags=56%, list=23%, signal=73%
GOBP_NEGATIVE_REGULATION_OF_CELLULAR_AMIDE_METABOLIC_PROCESS	GOBP_NEGATIVE_REGULATION_OF_CELLULAR_AMIDE_METABOLIC_PROCESS		149	-0.33446	-1.13706	0.302222	1	1	5975	tags=54%, list=31%, signal=78%
GOBP_VIRAL_GENE_EXPRESSION	GOBP_VIRAL_GENE_EXPRESSION		195	-0.446758	-1.13681	0.413861	1	1	6465	tags=66%, list=33%, signal=97%
GOBP_MAINTENANCE_OF_CELL_POLARITY	GOBP_MAINTENANCE_OF_CELL_POLARITY		17	-0.392563	-1.1346	0.308316	1	1	2226	tags=35%, list=11%, signal=40%
GOBP_VIRAL_BUDDING_VIA_HOST_ESCRT_COMPLEX	GOBP_VIRAL_BUDDING_VIA_HOST_ESCRT_COMPLEX		21	-0.425782	-1.13418	0.312115	1	1	1410	tags=33%, list=7%, signal=36%
GOBP_GLYCOSIDE_METABOLIC_PROCESS	GOBP_GLYCOSIDE_METABOLIC_PROCESS		20	-0.353172	-1.13398	0.269874	1	1	2289	tags=35%, list=12%, signal=40%
GOBP_NUCLEAR_TRANSCRIBED_MRNA_CATABOLIC_PROCESS	GOBP_NUCLEAR_TRANSCRIBED_MRNA_CATABOLIC_PROCESS		199	-0.451707	-1.13397	0.410931	1	1	6481	tags=68%, list=33%, signal=101%
GOBP_MODULATION_BY_VIRUS_OF_HOST_CELLULAR_PROCESS	GOBP_MODULATION_BY_VIRUS_OF_HOST_CELLULAR_PROCESS		18	-0.416725	-1.13367	0.289916	1	1	3462	tags=44%, list=18%, signal=54%
GOBP_TRNA_PROCESSING	GOBP_TRNA_PROCESSING		120	-0.435894	-1.13342	0.380198	1	1	5901	tags=61%, list=30%, signal=87%
GOBP_REGULATION_OF_TRANSCRIPTION_FROM_RNA_POLYMERASE_II_PROMOTER_IN_RESPONSE_TO_HYPOXIA	GOBP_REGULATION_OF_TRANSCRIPTION_FROM_RNA_POLYMERASE_II_PROMOTER_IN_RESPONSE_TO_HYPOXIA		74	-0.406269	-1.1333	0.35	1	1	4796	tags=54%, list=25%, signal=71%
GOBP_LIPOPROTEIN_CATABOLIC_PROCESS	GOBP_LIPOPROTEIN_CATABOLIC_PROCESS		15	-0.435726	-1.13223	0.331183	1	1	2752	tags=47%, list=14%, signal=54%
GOBP_REGULATION_OF_NEUTROPHIL_MIGRATION	GOBP_REGULATION_OF_NEUTROPHIL_MIGRATION		40	-0.35292	-1.13208	0.305046	1	1	5080	tags=48%, list=26%, signal=64%
GOBP_REGULATION_OF_NEUTROPHIL_CHEMOTAXIS	GOBP_REGULATION_OF_NEUTROPHIL_CHEMOTAXIS		30	-0.359455	-1.13188	0.324263	1	1	5080	tags=50%, list=26%, signal=68%
GOBP_REGULATION_OF_DEFENSE_RESPONSE_TO_VIRUS_BY_VIRUS	GOBP_REGULATION_OF_DEFENSE_RESPONSE_TO_VIRUS_BY_VIRUS		29	-0.368593	-1.13163	0.321792	1	1	1032	tags=31%, list=5%, signal=33%
GOBP_PHOSPHOLIPID_DEPHOSPHORYLATION	GOBP_PHOSPHOLIPID_DEPHOSPHORYLATION		43	-0.301235	-1.13145	0.306843	1	1	3781	tags=37%, list=19%, signal=46%
GOBP_POSITIVE_REGULATION_OF_CYSTEINE_TYPE_ENDOPEPTIDASE_ACTIVITY	GOBP_POSITIVE_REGULATION_OF_CYSTEINE_TYPE_ENDOPEPTIDASE_ACTIVITY		145	-0.261054	-1.13132	0.262115	1	1	4139	tags=37%, list=21%, signal=46%
GOBP_CHEMOKINE_PRODUCTION	GOBP_CHEMOKINE_PRODUCTION		88	-0.298542	-1.13123	0.321348	1	1	4147	tags=41%, list=21%, signal=52%
GOBP_COENZYME_A_METABOLIC_PROCESS	GOBP_COENZYME_A_METABOLIC_PROCESS		15	-0.48097	-1.12998	0.320564	1	1	4082	tags=53%, list=21%, signal=67%
GOBP_NUCLEAR_ENVELOPE_ORGANIZATION	GOBP_NUCLEAR_ENVELOPE_ORGANIZATION		52	-0.395725	-1.12966	0.344681	1	1	4452	tags=48%, list=23%, signal=62%
GOBP_POSITIVE_REGULATION_OF_VIRAL_PROCESS	GOBP_POSITIVE_REGULATION_OF_VIRAL_PROCESS		90	-0.331141	-1.12948	0.271762	1	1	4232	tags=40%, list=22%, signal=51%
GOBP_VIRAL_LIFE_CYCLE	GOBP_VIRAL_LIFE_CYCLE		331	-0.285822	-1.12879	0.309168	1	1	4468	tags=40%, list=23%, signal=51%
GOBP_LYSOSOME_LOCALIZATION	GOBP_LYSOSOME_LOCALIZATION		73	-0.318238	-1.12866	0.342048	1	1	5972	tags=56%, list=31%, signal=81%
GOBP_EPHRIN_RECEPTOR_SIGNALING_PATHWAY	GOBP_EPHRIN_RECEPTOR_SIGNALING_PATHWAY		86	-0.260155	-1.12837	0.306889	1	1	3755	tags=36%, list=19%, signal=44%
GOBP_TRNA_5_END_PROCESSING	GOBP_TRNA_5_END_PROCESSING		15	-0.558571	-1.12823	0.422449	1	1	5901	tags=80%, list=30%, signal=115%
GOBP_POSITIVE_REGULATION_OF_ACUTE_INFLAMMATORY_RESPONSE	GOBP_POSITIVE_REGULATION_OF_ACUTE_INFLAMMATORY_RESPONSE		26	-0.362486	-1.12791	0.281755	1	1	3632	tags=38%, list=19%, signal=47%
GOBP_REGULATION_OF_GENE_SILENCING_BY_RNA	GOBP_REGULATION_OF_GENE_SILENCING_BY_RNA		92	-0.361885	-1.12791	0.328976	1	1	4478	tags=46%, list=23%, signal=59%
GOBP_REGULATION_OF_ACTIN_NUCLEATION	GOBP_REGULATION_OF_ACTIN_NUCLEATION		28	-0.300431	-1.1276	0.255965	1	1	3545	tags=32%, list=18%, signal=39%
GOBP_REGULATION_OF_AUTOPHAGY	GOBP_REGULATION_OF_AUTOPHAGY		319	-0.256022	-1.12749	0.286021	1	1	3946	tags=36%, list=20%, signal=45%
GOBP_REGULATION_OF_CYTOSKELETON_ORGANIZATION	GOBP_REGULATION_OF_CYTOSKELETON_ORGANIZATION		479	-0.204638	-1.12708	0.258503	1	1	3848	tags=32%, list=20%, signal=38%
GOBP_REGULATION_OF_AMYLOID_PRECURSOR_PROTEIN_CATABOLIC_PROCESS	GOBP_REGULATION_OF_AMYLOID_PRECURSOR_PROTEIN_CATABOLIC_PROCESS		40	-0.328116	-1.12696	0.296296	1	1	4249	tags=43%, list=22%, signal=54%
GOBP_POSITIVE_REGULATION_OF_WNT_SIGNALING_PATHWAY	GOBP_POSITIVE_REGULATION_OF_WNT_SIGNALING_PATHWAY		173	-0.24383	-1.12695	0.247934	1	1	4690	tags=39%, list=24%, signal=51%
GOBP_ENTRY_OF_BACTERIUM_INTO_HOST_CELL	GOBP_ENTRY_OF_BACTERIUM_INTO_HOST_CELL		15	-0.392029	-1.12681	0.294737	1	1	3407	tags=47%, list=18%, signal=57%
GOBP_ACETYL_COA_BIOSYNTHETIC_PROCESS	GOBP_ACETYL_COA_BIOSYNTHETIC_PROCESS		22	-0.427483	-1.12638	0.319277	1	1	3908	tags=50%, list=20%, signal=62%
GOBP_VESICLE_TRANSPORT_ALONG_MICROTUBULE	GOBP_VESICLE_TRANSPORT_ALONG_MICROTUBULE		44	-0.304718	-1.12632	0.295154	1	1	3737	tags=39%, list=19%, signal=48%
GOBP_HISTONE_H3_K4_METHYLATION	GOBP_HISTONE_H3_K4_METHYLATION		52	-0.351472	-1.1262	0.342672	1	1	4570	tags=48%, list=23%, signal=63%
GOBP_MATURATION_OF_LSU_RRNA	GOBP_MATURATION_OF_LSU_RRNA		28	-0.561528	-1.12588	0.437137	1	1	6181	tags=71%, list=32%, signal=105%
GOBP_REGULATION_OF_B_CELL_MEDIATED_IMMUNITY	GOBP_REGULATION_OF_B_CELL_MEDIATED_IMMUNITY		48	-0.312748	-1.12586	0.281385	1	1	6364	tags=58%, list=33%, signal=86%
GOBP_POSITIVE_REGULATION_OF_CHROMOSOME_ORGANIZATION	GOBP_POSITIVE_REGULATION_OF_CHROMOSOME_ORGANIZATION		156	-0.354623	-1.12518	0.38843	1	1	4790	tags=49%, list=25%, signal=65%
GOBP_HEMATOPOIETIC_STEM_CELL_DIFFERENTIATION	GOBP_HEMATOPOIETIC_STEM_CELL_DIFFERENTIATION		86	-0.362013	-1.12514	0.370874	1	1	4690	tags=51%, list=24%, signal=67%
GOBP_POSITIVE_REGULATION_OF_SMAD_PROTEIN_SIGNAL_TRANSDUCTION	GOBP_POSITIVE_REGULATION_OF_SMAD_PROTEIN_SIGNAL_TRANSDUCTION		15	-0.361573	-1.12511	0.29148	1	1	2094	tags=33%, list=11%, signal=37%
GOBP_T_CELL_MIGRATION	GOBP_T_CELL_MIGRATION		61	-0.305151	-1.12509	0.321663	1	1	6394	tags=57%, list=33%, signal=85%
GOBP_PIGMENT_CELL_DIFFERENTIATION	GOBP_PIGMENT_CELL_DIFFERENTIATION		33	-0.274731	-1.12501	0.251121	1	1	3600	tags=36%, list=18%, signal=45%
GOBP_REGULATION_OF_ATP_METABOLIC_PROCESS	GOBP_REGULATION_OF_ATP_METABOLIC_PROCESS		108	-0.284199	-1.12493	0.275938	1	1	5080	tags=48%, list=26%, signal=65%
GOBP_MACROAUTOPHAGY	GOBP_MACROAUTOPHAGY		295	-0.299243	-1.12486	0.31134	1	1	3941	tags=40%, list=20%, signal=49%
GOBP_ORGANELLE_MEMBRANE_FUSION	GOBP_ORGANELLE_MEMBRANE_FUSION		102	-0.286739	-1.12401	0.332604	1	1	2517	tags=31%, list=13%, signal=36%
GOBP_REGULATION_OF_HEMOPOIESIS	GOBP_REGULATION_OF_HEMOPOIESIS		373	-0.244795	-1.12386	0.281659	1	1	4646	tags=38%, list=24%, signal=49%
GOBP_NEGATIVE_REGULATION_OF_PEPTIDYL_TYROSINE_PHOSPHORYLATION	GOBP_NEGATIVE_REGULATION_OF_PEPTIDYL_TYROSINE_PHOSPHORYLATION		50	-0.305266	-1.12359	0.312629	1	1	3721	tags=42%, list=19%, signal=52%
GOBP_NUCLEOSIDE_BISPHOSPHATE_BIOSYNTHETIC_PROCESS	GOBP_NUCLEOSIDE_BISPHOSPHATE_BIOSYNTHETIC_PROCESS		66	-0.300169	-1.12314	0.237425	1	1	3928	tags=39%, list=20%, signal=49%
GOBP_RESPONSE_TO_STEROL_DEPLETION	GOBP_RESPONSE_TO_STEROL_DEPLETION		16	-0.369607	-1.12301	0.326964	1	1	4850	tags=63%, list=25%, signal=83%
GOBP_NUCLEAR_MIGRATION	GOBP_NUCLEAR_MIGRATION		19	-0.344334	-1.12278	0.290123	1	1	2780	tags=37%, list=14%, signal=43%
GOBP_VIRAL_GENOME_REPLICATION	GOBP_VIRAL_GENOME_REPLICATION		120	-0.335166	-1.12271	0.344262	1	1	4323	tags=43%, list=22%, signal=55%
GOBP_RUFFLE_ORGANIZATION	GOBP_RUFFLE_ORGANIZATION		51	-0.288117	-1.12177	0.298643	1	1	3539	tags=35%, list=18%, signal=43%
GOBP_ANTIGEN_PROCESSING_AND_PRESENTATION_OF_PEPTIDE_OR_POLYSACCHARIDE_ANTIGEN_VIA_MHC_CLASS_II	GOBP_ANTIGEN_PROCESSING_AND_PRESENTATION_OF_PEPTIDE_OR_POLYSACCHARIDE_ANTIGEN_VIA_MHC_CLASS_II		98	-0.31428	-1.12177	0.312871	1	1	4325	tags=41%, list=22%, signal=52%
GOBP_POSITIVE_REGULATION_OF_DEFENSE_RESPONSE_TO_VIRUS_BY_HOST	GOBP_POSITIVE_REGULATION_OF_DEFENSE_RESPONSE_TO_VIRUS_BY_HOST		27	-0.371676	-1.12159	0.325911	1	1	2809	tags=33%, list=14%, signal=39%
GOBP_TRNA_METABOLIC_PROCESS	GOBP_TRNA_METABOLIC_PROCESS		152	-0.426155	-1.12152	0.414538	1	1	6193	tags=62%, list=32%, signal=90%
GOBP_REGULATION_OF_DOUBLE_STRAND_BREAK_REPAIR_VIA_NONHOMOLOGOUS_END_JOINING	GOBP_REGULATION_OF_DOUBLE_STRAND_BREAK_REPAIR_VIA_NONHOMOLOGOUS_END_JOINING		22	-0.37821	-1.121	0.315335	1	1	4572	tags=55%, list=23%, signal=71%
GOBP_TYPE_2_IMMUNE_RESPONSE	GOBP_TYPE_2_IMMUNE_RESPONSE		36	-0.338582	-1.12085	0.31422	1	1	5473	tags=56%, list=28%, signal=77%
GOBP_REGULATION_OF_ER_TO_GOLGI_VESICLE_MEDIATED_TRANSPORT	GOBP_REGULATION_OF_ER_TO_GOLGI_VESICLE_MEDIATED_TRANSPORT		15	-0.458272	-1.12082	0.327451	1	1	3006	tags=47%, list=15%, signal=55%
GOBP_POSITIVE_REGULATION_OF_LAMELLIPODIUM_ORGANIZATION	GOBP_POSITIVE_REGULATION_OF_LAMELLIPODIUM_ORGANIZATION		35	-0.310615	-1.11998	0.3	1	1	1032	tags=20%, list=5%, signal=21%
GOBP_RIBOSOMAL_LARGE_SUBUNIT_BIOGENESIS	GOBP_RIBOSOMAL_LARGE_SUBUNIT_BIOGENESIS		69	-0.496694	-1.11998	0.448669	1	1	6572	tags=72%, list=34%, signal=109%
GOBP_REGULATION_OF_MEMBRANE_INVAGINATION	GOBP_REGULATION_OF_MEMBRANE_INVAGINATION		16	-0.414127	-1.11927	0.334061	1	1	1928	tags=31%, list=10%, signal=35%
GOBP_NUCLEOTIDE_SUGAR_METABOLIC_PROCESS	GOBP_NUCLEOTIDE_SUGAR_METABOLIC_PROCESS		35	-0.395486	-1.11917	0.351085	1	1	5985	tags=63%, list=31%, signal=91%
GOBP_NEGATIVE_REGULATION_OF_INTERLEUKIN_6_PRODUCTION	GOBP_NEGATIVE_REGULATION_OF_INTERLEUKIN_6_PRODUCTION		43	-0.349626	-1.11738	0.327549	1	1	6321	tags=60%, list=32%, signal=89%
GOBP_CELLULAR_CARBOHYDRATE_CATABOLIC_PROCESS	GOBP_CELLULAR_CARBOHYDRATE_CATABOLIC_PROCESS		46	-0.340574	-1.11552	0.333333	1	1	4021	tags=48%, list=21%, signal=60%
GOBP_NEGATIVE_REGULATION_OF_LYMPHOCYTE_ACTIVATION	GOBP_NEGATIVE_REGULATION_OF_LYMPHOCYTE_ACTIVATION		142	-0.262296	-1.11501	0.31377	1	1	5256	tags=44%, list=27%, signal=60%
GOBP_B_CELL_MEDIATED_IMMUNITY	GOBP_B_CELL_MEDIATED_IMMUNITY		129	-0.292105	-1.11473	0.324153	1	1	6590	tags=57%, list=34%, signal=86%
GOBP_MACROPHAGE_ACTIVATION	GOBP_MACROPHAGE_ACTIVATION		95	-0.310327	-1.11472	0.328829	1	1	4098	tags=40%, list=21%, signal=50%
GOBP_T_CELL_HOMEOSTASIS	GOBP_T_CELL_HOMEOSTASIS		36	-0.34969	-1.11434	0.278373	1	1	6370	tags=58%, list=33%, signal=87%
GOBP_MODULATION_BY_SYMBIONT_OF_ENTRY_INTO_HOST	GOBP_MODULATION_BY_SYMBIONT_OF_ENTRY_INTO_HOST		47	-0.331833	-1.11431	0.367089	1	1	5315	tags=53%, list=27%, signal=73%
GOBP_NEGATIVE_REGULATION_OF_CALCIUM_MEDIATED_SIGNALING	GOBP_NEGATIVE_REGULATION_OF_CALCIUM_MEDIATED_SIGNALING		19	-0.328305	-1.11413	0.294737	1	1	2226	tags=32%, list=11%, signal=36%
GOBP_MITOCHONDRIAL_TRANSCRIPTION	GOBP_MITOCHONDRIAL_TRANSCRIPTION		15	-0.4648	-1.1136	0.388778	1	1	5524	tags=73%, list=28%, signal=102%
GOBP_ORGANELLE_TRANSPORT_ALONG_MICROTUBULE	GOBP_ORGANELLE_TRANSPORT_ALONG_MICROTUBULE		78	-0.283114	-1.11346	0.288172	1	1	4107	tags=38%, list=21%, signal=49%
GOBP_MULTI_ORGANISM_LOCALIZATION	GOBP_MULTI_ORGANISM_LOCALIZATION		65	-0.388588	-1.113	0.376842	1	1	5507	tags=57%, list=28%, signal=79%
GOBP_POSITIVE_REGULATION_OF_B_CELL_PROLIFERATION	GOBP_POSITIVE_REGULATION_OF_B_CELL_PROLIFERATION		40	-0.312115	-1.11275	0.292906	1	1	5886	tags=55%, list=30%, signal=79%
GOBP_ENDOPLASMIC_RETICULUM_TUBULAR_NETWORK_ORGANIZATION	GOBP_ENDOPLASMIC_RETICULUM_TUBULAR_NETWORK_ORGANIZATION		17	-0.462442	-1.11262	0.333333	1	1	5342	tags=65%, list=27%, signal=89%
GOBP_CELLULAR_RESPONSE_TO_GAMMA_RADIATION	GOBP_CELLULAR_RESPONSE_TO_GAMMA_RADIATION		26	-0.345367	-1.11228	0.311445	1	1	1379	tags=27%, list=7%, signal=29%
GOBP_REGULATION_OF_PROTEIN_EXIT_FROM_ENDOPLASMIC_RETICULUM	GOBP_REGULATION_OF_PROTEIN_EXIT_FROM_ENDOPLASMIC_RETICULUM		26	-0.363986	-1.11224	0.336152	1	1	4559	tags=50%, list=23%, signal=65%
GOBP_REGULATION_OF_ISOTYPE_SWITCHING	GOBP_REGULATION_OF_ISOTYPE_SWITCHING		30	-0.351979	-1.11206	0.324211	1	1	6270	tags=67%, list=32%, signal=98%
GOBP_REGULATION_OF_LAMELLIPODIUM_ASSEMBLY	GOBP_REGULATION_OF_LAMELLIPODIUM_ASSEMBLY		38	-0.28782	-1.11185	0.294872	1	1	1382	tags=24%, list=7%, signal=25%
GOBP_REGULATION_OF_AUTOPHAGOSOME_ASSEMBLY	GOBP_REGULATION_OF_AUTOPHAGOSOME_ASSEMBLY		36	-0.370449	-1.11181	0.337449	1	1	3941	tags=44%, list=20%, signal=56%
GOBP_NCRNA_PROCESSING	GOBP_NCRNA_PROCESSING		361	-0.408005	-1.11162	0.424125	1	1	6246	tags=61%, list=32%, signal=88%
GOBP_REGULATION_OF_DEFENSE_RESPONSE_TO_VIRUS_BY_HOST	GOBP_REGULATION_OF_DEFENSE_RESPONSE_TO_VIRUS_BY_HOST		36	-0.347811	-1.11141	0.327381	1	1	3115	tags=33%, list=16%, signal=40%
GOBP_RESPONSE_TO_MOLECULE_OF_BACTERIAL_ORIGIN	GOBP_RESPONSE_TO_MOLECULE_OF_BACTERIAL_ORIGIN		324	-0.25595	-1.11036	0.339326	1	1	3714	tags=32%, list=19%, signal=39%
GOBP_REGULATION_OF_IMMUNE_EFFECTOR_PROCESS	GOBP_REGULATION_OF_IMMUNE_EFFECTOR_PROCESS		394	-0.261624	-1.11017	0.326134	1	1	4617	tags=37%, list=24%, signal=47%
GOBP_POSITIVE_REGULATION_OF_DEPHOSPHORYLATION	GOBP_POSITIVE_REGULATION_OF_DEPHOSPHORYLATION		56	-0.297399	-1.11001	0.313433	1	1	4192	tags=43%, list=22%, signal=54%
GOBP_POSITIVE_REGULATION_OF_PEPTIDASE_ACTIVITY	GOBP_POSITIVE_REGULATION_OF_PEPTIDASE_ACTIVITY		189	-0.246966	-1.10964	0.321814	1	1	4139	tags=35%, list=21%, signal=45%
GOBP_POSITIVE_REGULATION_OF_CHROMATIN_ORGANIZATION	GOBP_POSITIVE_REGULATION_OF_CHROMATIN_ORGANIZATION		96	-0.327528	-1.10963	0.346895	1	1	4790	tags=48%, list=25%, signal=63%
GOBP_NECROTIC_CELL_DEATH	GOBP_NECROTIC_CELL_DEATH		53	-0.338759	-1.10954	0.344227	1	1	5358	tags=55%, list=28%, signal=75%
GOBP_NEGATIVE_REGULATION_OF_PHOSPHORYLATION	GOBP_NEGATIVE_REGULATION_OF_PHOSPHORYLATION		368	-0.217833	-1.10951	0.282851	1	1	4130	tags=33%, list=21%, signal=41%
GOBP_MONOCYTE_CHEMOTACTIC_PROTEIN_1_PRODUCTION	GOBP_MONOCYTE_CHEMOTACTIC_PROTEIN_1_PRODUCTION		15	-0.370191	-1.10946	0.300847	1	1	3632	tags=40%, list=19%, signal=49%
GOBP_TRANSFORMING_GROWTH_FACTOR_BETA_PRODUCTION	GOBP_TRANSFORMING_GROWTH_FACTOR_BETA_PRODUCTION		41	-0.262566	-1.10925	0.283146	1	1	808	tags=20%, list=4%, signal=20%
GOBP_NUCLEAR_TRANSCRIBED_MRNA_CATABOLIC_PROCESS_EXONUCLEOLYTIC	GOBP_NUCLEAR_TRANSCRIBED_MRNA_CATABOLIC_PROCESS_EXONUCLEOLYTIC		35	-0.459475	-1.1083	0.387833	1	1	5960	tags=63%, list=31%, signal=90%
GOBP_REGULATION_OF_VIRAL_TRANSCRIPTION	GOBP_REGULATION_OF_VIRAL_TRANSCRIPTION		42	-0.381577	-1.10826	0.331276	1	1	5477	tags=50%, list=28%, signal=69%
GOBP_REGULATION_OF_DEFENSE_RESPONSE_TO_VIRUS	GOBP_REGULATION_OF_DEFENSE_RESPONSE_TO_VIRUS		61	-0.300046	-1.10792	0.331288	1	1	3759	tags=36%, list=19%, signal=45%
GOBP_REGULATION_OF_NUCLEAR_TRANSCRIBED_MRNA_CATABOLIC_PROCESS_DEADENYLATION_DEPENDENT_DECAY	GOBP_REGULATION_OF_NUCLEAR_TRANSCRIBED_MRNA_CATABOLIC_PROCESS_DEADENYLATION_DEPENDENT_DECAY		15	-0.399471	-1.10692	0.357895	1	1	3965	tags=53%, list=20%, signal=67%
GOBP_REGULATION_OF_CELLULAR_AMINE_METABOLIC_PROCESS	GOBP_REGULATION_OF_CELLULAR_AMINE_METABOLIC_PROCESS		75	-0.333786	-1.1068	0.366472	1	1	4690	tags=48%, list=24%, signal=63%
GOBP_PROTEIN_MODIFICATION_BY_SMALL_PROTEIN_REMOVAL	GOBP_PROTEIN_MODIFICATION_BY_SMALL_PROTEIN_REMOVAL		267	-0.341192	-1.10676	0.357895	1	1	5601	tags=55%, list=29%, signal=76%
GOBP_NEGATIVE_REGULATION_OF_RNA_CATABOLIC_PROCESS	GOBP_NEGATIVE_REGULATION_OF_RNA_CATABOLIC_PROCESS		60	-0.325525	-1.10648	0.345041	1	1	4414	tags=42%, list=23%, signal=54%
GOBP_RESPONSE_TO_INTERLEUKIN_7	GOBP_RESPONSE_TO_INTERLEUKIN_7		26	-0.369467	-1.10635	0.321888	1	1	5811	tags=54%, list=30%, signal=77%
GOBP_STRESS_GRANULE_ASSEMBLY	GOBP_STRESS_GRANULE_ASSEMBLY		23	-0.416008	-1.10576	0.373695	1	1	4312	tags=57%, list=22%, signal=73%
GOBP_PEPTIDYL_PROLINE_MODIFICATION	GOBP_PEPTIDYL_PROLINE_MODIFICATION		52	-0.334519	-1.10542	0.364389	1	1	4936	tags=50%, list=25%, signal=67%
GOBP_BIOLOGICAL_PROCESS_INVOLVED_IN_INTERACTION_WITH_HOST	GOBP_BIOLOGICAL_PROCESS_INVOLVED_IN_INTERACTION_WITH_HOST		214	-0.24915	-1.10542	0.322851	1	1	4468	tags=37%, list=23%, signal=48%
GOBP_NATURAL_KILLER_CELL_MEDIATED_IMMUNITY	GOBP_NATURAL_KILLER_CELL_MEDIATED_IMMUNITY		64	-0.34947	-1.10473	0.36952	1	1	5981	tags=55%, list=31%, signal=79%
GOBP_REGULATION_OF_NATURAL_KILLER_CELL_MEDIATED_IMMUNITY	GOBP_REGULATION_OF_NATURAL_KILLER_CELL_MEDIATED_IMMUNITY		46	-0.372925	-1.10432	0.383648	1	1	5554	tags=52%, list=29%, signal=73%
GOBP_REGULATION_OF_LEUKOCYTE_DIFFERENTIATION	GOBP_REGULATION_OF_LEUKOCYTE_DIFFERENTIATION		270	-0.23906	-1.10395	0.302895	1	1	4646	tags=37%, list=24%, signal=47%
GOBP_UBIQUITIN_DEPENDENT_ERAD_PATHWAY	GOBP_UBIQUITIN_DEPENDENT_ERAD_PATHWAY		75	-0.313653	-1.10334	0.342742	1	1	4472	tags=45%, list=23%, signal=59%
GOBP_PEPTIDYL_TYROSINE_DEPHOSPHORYLATION	GOBP_PEPTIDYL_TYROSINE_DEPHOSPHORYLATION		99	-0.236848	-1.10326	0.291755	1	1	3928	tags=32%, list=20%, signal=40%
GOBP_ENDOPLASMIC_RETICULUM_CALCIUM_ION_HOMEOSTASIS	GOBP_ENDOPLASMIC_RETICULUM_CALCIUM_ION_HOMEOSTASIS		24	-0.360386	-1.10256	0.329167	1	1	756	tags=29%, list=4%, signal=30%
GOBP_MYELOID_CELL_DEVELOPMENT	GOBP_MYELOID_CELL_DEVELOPMENT		64	-0.282288	-1.10216	0.331897	1	1	1854	tags=28%, list=10%, signal=31%
GOBP_REACTIVE_OXYGEN_SPECIES_METABOLIC_PROCESS	GOBP_REACTIVE_OXYGEN_SPECIES_METABOLIC_PROCESS		248	-0.226968	-1.1018	0.302222	1	1	3690	tags=32%, list=19%, signal=39%
GOBP_POSITIVE_REGULATION_OF_AUTOPHAGY	GOBP_POSITIVE_REGULATION_OF_AUTOPHAGY		117	-0.280433	-1.10158	0.348115	1	1	3946	tags=39%, list=20%, signal=49%
GOBP_REGULATION_OF_CELLULAR_AMIDE_METABOLIC_PROCESS	GOBP_REGULATION_OF_CELLULAR_AMIDE_METABOLIC_PROCESS		398	-0.31156	-1.10082	0.368644	1	1	5975	tags=53%, list=31%, signal=75%
GOBP_MOVEMENT_IN_HOST_ENVIRONMENT	GOBP_MOVEMENT_IN_HOST_ENVIRONMENT		171	-0.2515	-1.09999	0.330508	1	1	5055	tags=42%, list=26%, signal=56%
GOBP_RRNA_METHYLATION	GOBP_RRNA_METHYLATION		21	-0.489347	-1.09917	0.432271	1	1	5711	tags=76%, list=29%, signal=108%
GOBP_ESTABLISHMENT_OF_PROTEIN_LOCALIZATION_TO_ENDOPLASMIC_RETICULUM	GOBP_ESTABLISHMENT_OF_PROTEIN_LOCALIZATION_TO_ENDOPLASMIC_RETICULUM		111	-0.516234	-1.09912	0.46988	1	1	6182	tags=70%, list=32%, signal=102%
GOBP_PHOSPHATIDYLINOSITOL_BIOSYNTHETIC_PROCESS	GOBP_PHOSPHATIDYLINOSITOL_BIOSYNTHETIC_PROCESS		114	-0.275092	-1.09884	0.290722	1	1	4418	tags=40%, list=23%, signal=52%
GOBP_POSITIVE_REGULATION_OF_TELOMERE_MAINTENANCE	GOBP_POSITIVE_REGULATION_OF_TELOMERE_MAINTENANCE		48	-0.411495	-1.09843	0.41498	1	1	4708	tags=54%, list=24%, signal=71%
GOBP_PROTEIN_AUTOUBIQUITINATION	GOBP_PROTEIN_AUTOUBIQUITINATION		68	-0.302375	-1.09834	0.321285	1	1	4605	tags=43%, list=24%, signal=56%
GOBP_SOMATIC_RECOMBINATION_OF_IMMUNOGLOBULIN_GENE_SEGMENTS	GOBP_SOMATIC_RECOMBINATION_OF_IMMUNOGLOBULIN_GENE_SEGMENTS		49	-0.351953	-1.09832	0.340122	1	1	6270	tags=65%, list=32%, signal=96%
GOBP_CELL_DEATH_IN_RESPONSE_TO_OXIDATIVE_STRESS	GOBP_CELL_DEATH_IN_RESPONSE_TO_OXIDATIVE_STRESS		75	-0.270696	-1.09826	0.303213	1	1	3402	tags=36%, list=17%, signal=43%
GOBP_T_CELL_DIFFERENTIATION	GOBP_T_CELL_DIFFERENTIATION		241	-0.255539	-1.0981	0.324841	1	1	5473	tags=44%, list=28%, signal=61%
GOBP_RESPONSE_TO_ANTIBIOTIC	GOBP_RESPONSE_TO_ANTIBIOTIC		43	-0.319261	-1.09679	0.351893	1	1	5970	tags=56%, list=31%, signal=80%
GOBP_REGULATION_OF_CELL_SHAPE	GOBP_REGULATION_OF_CELL_SHAPE		146	-0.240926	-1.09582	0.306667	1	1	2604	tags=28%, list=13%, signal=32%
GOBP_POSITIVE_REGULATION_OF_APOPTOTIC_SIGNALING_PATHWAY	GOBP_POSITIVE_REGULATION_OF_APOPTOTIC_SIGNALING_PATHWAY		115	-0.251097	-1.09571	0.313953	1	1	4172	tags=35%, list=21%, signal=44%
GOBP_SCF_DEPENDENT_PROTEASOMAL_UBIQUITIN_DEPENDENT_PROTEIN_CATABOLIC_PROCESS	GOBP_SCF_DEPENDENT_PROTEASOMAL_UBIQUITIN_DEPENDENT_PROTEIN_CATABOLIC_PROCESS		90	-0.356136	-1.09536	0.380769	1	1	4690	tags=51%, list=24%, signal=67%
GOBP_RESPONSE_TO_PROTOZOAN	GOBP_RESPONSE_TO_PROTOZOAN		23	-0.381367	-1.09524	0.367432	1	1	5256	tags=57%, list=27%, signal=77%
GOBP_POSITIVE_REGULATION_OF_CELLULAR_AMIDE_METABOLIC_PROCESS	GOBP_POSITIVE_REGULATION_OF_CELLULAR_AMIDE_METABOLIC_PROCESS		150	-0.320794	-1.09496	0.372671	1	1	5289	tags=49%, list=27%, signal=66%
GOBP_REGULATION_OF_BIOLOGICAL_PROCESS_INVOLVED_IN_SYMBIOTIC_INTERACTION	GOBP_REGULATION_OF_BIOLOGICAL_PROCESS_INVOLVED_IN_SYMBIOTIC_INTERACTION		188	-0.294083	-1.09477	0.349785	1	1	4468	tags=40%, list=23%, signal=51%
GOBP_VESICLE_MEDIATED_TRANSPORT_BETWEEN_ENDOSOMAL_COMPARTMENTS	GOBP_VESICLE_MEDIATED_TRANSPORT_BETWEEN_ENDOSOMAL_COMPARTMENTS		42	-0.337557	-1.09426	0.355649	1	1	3831	tags=40%, list=20%, signal=50%
GOBP_PROTEIN_POLYMERIZATION	GOBP_PROTEIN_POLYMERIZATION		274	-0.216486	-1.09391	0.341573	1	1	3755	tags=30%, list=19%, signal=37%
GOBP_ALPHA_BETA_T_CELL_DIFFERENTIATION	GOBP_ALPHA_BETA_T_CELL_DIFFERENTIATION		105	-0.274656	-1.09389	0.357759	1	1	5473	tags=46%, list=28%, signal=63%
GOBP_POSITIVE_REGULATION_OF_MRNA_SPLICING_VIA_SPLICEOSOME	GOBP_POSITIVE_REGULATION_OF_MRNA_SPLICING_VIA_SPLICEOSOME		22	-0.373378	-1.09361	0.402	1	1	4223	tags=55%, list=22%, signal=70%
GOBP_POSITIVE_REGULATION_OF_RNA_SPLICING	GOBP_POSITIVE_REGULATION_OF_RNA_SPLICING		36	-0.358456	-1.09266	0.395248	1	1	4223	tags=47%, list=22%, signal=60%
GOBP_NCRNA_METABOLIC_PROCESS	GOBP_NCRNA_METABOLIC_PROCESS		434	-0.37553	-1.09256	0.440154	1	1	6193	tags=58%, list=32%, signal=83%
GOBP_NEGATIVE_REGULATION_OF_REGULATED_SECRETORY_PATHWAY	GOBP_NEGATIVE_REGULATION_OF_REGULATED_SECRETORY_PATHWAY		21	-0.413123	-1.09139	0.390135	1	1	2033	tags=38%, list=10%, signal=42%
GOBP_NEGATIVE_REGULATION_OF_MRNA_METABOLIC_PROCESS	GOBP_NEGATIVE_REGULATION_OF_MRNA_METABOLIC_PROCESS		79	-0.325943	-1.09085	0.381339	1	1	4198	tags=42%, list=22%, signal=53%
GOBP_NEGATIVE_REGULATION_OF_PROTEIN_LOCALIZATION_TO_CELL_PERIPHERY	GOBP_NEGATIVE_REGULATION_OF_PROTEIN_LOCALIZATION_TO_CELL_PERIPHERY		23	-0.358934	-1.09071	0.35729	1	1	3889	tags=52%, list=20%, signal=65%
GOBP_REGULATION_OF_SUPRAMOLECULAR_FIBER_ORGANIZATION	GOBP_REGULATION_OF_SUPRAMOLECULAR_FIBER_ORGANIZATION		341	-0.201545	-1.0907	0.304348	1	1	3755	tags=30%, list=19%, signal=37%
GOBP_RESPONSE_TO_ARSENIC_CONTAINING_SUBSTANCE	GOBP_RESPONSE_TO_ARSENIC_CONTAINING_SUBSTANCE		30	-0.306215	-1.09046	0.319149	1	1	4027	tags=40%, list=21%, signal=50%
GOBP_RRNA_CONTAINING_RIBONUCLEOPROTEIN_COMPLEX_EXPORT_FROM_NUCLEUS	GOBP_RRNA_CONTAINING_RIBONUCLEOPROTEIN_COMPLEX_EXPORT_FROM_NUCLEUS		15	-0.555213	-1.08989	0.447525	1	1	5891	tags=80%, list=30%, signal=115%
GOBP_REGULATION_OF_TRANSLATIONAL_INITIATION	GOBP_REGULATION_OF_TRANSLATIONAL_INITIATION		75	-0.408186	-1.08927	0.424658	1	1	5319	tags=57%, list=27%, signal=79%
GOBP_NEGATIVE_REGULATION_OF_LEUKOCYTE_APOPTOTIC_PROCESS	GOBP_NEGATIVE_REGULATION_OF_LEUKOCYTE_APOPTOTIC_PROCESS		45	-0.304376	-1.08893	0.377483	1	1	6005	tags=56%, list=31%, signal=80%
GOBP_REGULATION_OF_TRANSLATIONAL_INITIATION_IN_RESPONSE_TO_STRESS	GOBP_REGULATION_OF_TRANSLATIONAL_INITIATION_IN_RESPONSE_TO_STRESS		15	-0.463609	-1.08865	0.42485	1	1	5954	tags=73%, list=31%, signal=106%
GOBP_CELLULAR_RESPONSE_TO_HEAT	GOBP_CELLULAR_RESPONSE_TO_HEAT		116	-0.348114	-1.08814	0.415778	1	1	5451	tags=53%, list=28%, signal=74%
GOBP_RUFFLE_ASSEMBLY	GOBP_RUFFLE_ASSEMBLY		40	-0.285609	-1.08752	0.349785	1	1	3513	tags=35%, list=18%, signal=43%
GOBP_RNA_MODIFICATION	GOBP_RNA_MODIFICATION		155	-0.365988	-1.0874	0.417647	1	1	5901	tags=56%, list=30%, signal=80%
GOBP_ESTABLISHMENT_OF_ORGANELLE_LOCALIZATION	GOBP_ESTABLISHMENT_OF_ORGANELLE_LOCALIZATION		413	-0.256885	-1.08738	0.324895	1	1	3963	tags=34%, list=20%, signal=42%
GOBP_REGULATION_OF_HISTONE_METHYLATION	GOBP_REGULATION_OF_HISTONE_METHYLATION		57	-0.377934	-1.08717	0.418033	1	1	3498	tags=40%, list=18%, signal=49%
GOBP_REGULATION_OF_HISTONE_DEACETYLATION	GOBP_REGULATION_OF_HISTONE_DEACETYLATION		26	-0.319407	-1.08714	0.371901	1	1	2076	tags=31%, list=11%, signal=34%
GOBP_VESICLE_DOCKING_INVOLVED_IN_EXOCYTOSIS	GOBP_VESICLE_DOCKING_INVOLVED_IN_EXOCYTOSIS		44	-0.283569	-1.08696	0.315678	1	1	4973	tags=48%, list=26%, signal=64%
GOBP_CELL_CELL_ADHESION_MEDIATED_BY_INTEGRIN	GOBP_CELL_CELL_ADHESION_MEDIATED_BY_INTEGRIN		17	-0.355673	-1.08628	0.34375	1	1	4777	tags=53%, list=25%, signal=70%
GOBP_TRANSLATIONAL_INITIATION	GOBP_TRANSLATIONAL_INITIATION		184	-0.464936	-1.08602	0.454183	1	1	6206	tags=67%, list=32%, signal=98%
GOBP_REGULATION_OF_RESPONSE_TO_TUMOR_CELL	GOBP_REGULATION_OF_RESPONSE_TO_TUMOR_CELL		16	-0.388383	-1.08547	0.355042	1	1	3960	tags=44%, list=20%, signal=55%
GOBP_RECEPTOR_RECYCLING	GOBP_RECEPTOR_RECYCLING		30	-0.29158	-1.08503	0.363441	1	1	3510	tags=40%, list=18%, signal=49%
GOBP_MRNA_CLEAVAGE	GOBP_MRNA_CLEAVAGE		21	-0.42235	-1.08481	0.409091	1	1	3623	tags=52%, list=19%, signal=64%
GOBP_MODULATION_OF_PROCESS_OF_OTHER_ORGANISM_INVOLVED_IN_SYMBIOTIC_INTERACTION	GOBP_MODULATION_OF_PROCESS_OF_OTHER_ORGANISM_INVOLVED_IN_SYMBIOTIC_INTERACTION		94	-0.271076	-1.08475	0.320084	1	1	3549	tags=33%, list=18%, signal=40%
GOBP_REGULATION_OF_CYTOPLASMIC_TRANSLATION	GOBP_REGULATION_OF_CYTOPLASMIC_TRANSLATION		21	-0.359076	-1.0845	0.357294	1	1	2864	tags=38%, list=15%, signal=45%
GOBP_REGULATION_OF_LYMPHOCYTE_APOPTOTIC_PROCESS	GOBP_REGULATION_OF_LYMPHOCYTE_APOPTOTIC_PROCESS		53	-0.289677	-1.08416	0.354545	1	1	6034	tags=57%, list=31%, signal=82%
GOBP_POSITIVE_REGULATION_OF_VIRAL_GENOME_REPLICATION	GOBP_POSITIVE_REGULATION_OF_VIRAL_GENOME_REPLICATION		31	-0.356286	-1.08385	0.350951	1	1	4184	tags=48%, list=22%, signal=62%
GOBP_COTRANSLATIONAL_PROTEIN_TARGETING_TO_MEMBRANE	GOBP_COTRANSLATIONAL_PROTEIN_TARGETING_TO_MEMBRANE		98	-0.521184	-1.08283	0.493097	1	1	6465	tags=71%, list=33%, signal=106%
GOBP_REGULATION_OF_INTRINSIC_APOPTOTIC_SIGNALING_PATHWAY	GOBP_REGULATION_OF_INTRINSIC_APOPTOTIC_SIGNALING_PATHWAY		146	-0.277154	-1.08283	0.367432	1	1	5080	tags=44%, list=26%, signal=59%
GOBP_IMPORT_INTO_NUCLEUS	GOBP_IMPORT_INTO_NUCLEUS		157	-0.320644	-1.08261	0.404167	1	1	5453	tags=46%, list=28%, signal=64%
GOBP_REGULATION_OF_NUCLEOCYTOPLASMIC_TRANSPORT	GOBP_REGULATION_OF_NUCLEOCYTOPLASMIC_TRANSPORT		103	-0.291111	-1.08208	0.341772	1	1	5104	tags=46%, list=26%, signal=62%
GOBP_NEGATIVE_REGULATION_OF_TRANSFERASE_ACTIVITY	GOBP_NEGATIVE_REGULATION_OF_TRANSFERASE_ACTIVITY		270	-0.233037	-1.082	0.312088	1	1	3632	tags=31%, list=19%, signal=38%
GOBP_BONE_CELL_DEVELOPMENT	GOBP_BONE_CELL_DEVELOPMENT		31	-0.297389	-1.08163	0.335512	1	1	3274	tags=35%, list=17%, signal=43%
GOBP_REGULATION_OF_EARLY_ENDOSOME_TO_LATE_ENDOSOME_TRANSPORT	GOBP_REGULATION_OF_EARLY_ENDOSOME_TO_LATE_ENDOSOME_TRANSPORT		17	-0.401001	-1.08152	0.344898	1	1	3831	tags=41%, list=20%, signal=51%
GOBP_REGULATION_OF_MICROGLIAL_CELL_ACTIVATION	GOBP_REGULATION_OF_MICROGLIAL_CELL_ACTIVATION		17	-0.366295	-1.08132	0.363239	1	1	1191	tags=29%, list=6%, signal=31%
GOBP_POSITIVE_REGULATION_OF_MYELOID_LEUKOCYTE_DIFFERENTIATION	GOBP_POSITIVE_REGULATION_OF_MYELOID_LEUKOCYTE_DIFFERENTIATION		56	-0.287412	-1.0812	0.358369	1	1	3488	tags=36%, list=18%, signal=43%
GOBP_SYNAPTIC_VESICLE_TRANSPORT	GOBP_SYNAPTIC_VESICLE_TRANSPORT		42	-0.298385	-1.08112	0.349785	1	1	3767	tags=40%, list=19%, signal=50%
GOBP_REGULATION_OF_MRNA_3_END_PROCESSING	GOBP_REGULATION_OF_MRNA_3_END_PROCESSING		27	-0.410728	-1.08069	0.423077	1	1	5092	tags=59%, list=26%, signal=80%
GOBP_NUCLEOTIDE_PHOSPHORYLATION	GOBP_NUCLEOTIDE_PHOSPHORYLATION		128	-0.263202	-1.0806	0.342612	1	1	3909	tags=36%, list=20%, signal=45%
GOBP_MACROMOLECULE_METHYLATION	GOBP_MACROMOLECULE_METHYLATION		272	-0.306578	-1.08054	0.381743	1	1	5929	tags=53%, list=30%, signal=76%
GOBP_POSITIVE_REGULATION_OF_CHEMOKINE_PRODUCTION	GOBP_POSITIVE_REGULATION_OF_CHEMOKINE_PRODUCTION		58	-0.325041	-1.08039	0.38	1	1	4147	tags=43%, list=21%, signal=55%
GOBP_REGULATION_OF_CELL_CELL_ADHESION	GOBP_REGULATION_OF_CELL_CELL_ADHESION		411	-0.222127	-1.08036	0.34186	1	1	3721	tags=31%, list=19%, signal=37%
GOBP_SOMATIC_DIVERSIFICATION_OF_IMMUNE_RECEPTORS	GOBP_SOMATIC_DIVERSIFICATION_OF_IMMUNE_RECEPTORS		67	-0.338855	-1.0801	0.371663	1	1	6502	tags=64%, list=33%, signal=96%
GOBP_ANDROGEN_RECEPTOR_SIGNALING_PATHWAY	GOBP_ANDROGEN_RECEPTOR_SIGNALING_PATHWAY		40	-0.303514	-1.07986	0.367647	1	1	4481	tags=45%, list=23%, signal=58%
GOBP_ESTABLISHMENT_OF_MITOTIC_SPINDLE_ORIENTATION	GOBP_ESTABLISHMENT_OF_MITOTIC_SPINDLE_ORIENTATION		28	-0.317772	-1.0796	0.366534	1	1	3173	tags=32%, list=16%, signal=38%
GOBP_RNA_POLYMERASE_II_PREINITIATION_COMPLEX_ASSEMBLY	GOBP_RNA_POLYMERASE_II_PREINITIATION_COMPLEX_ASSEMBLY		22	-0.393397	-1.07923	0.422449	1	1	4968	tags=59%, list=26%, signal=79%
GOBP_POSITIVE_REGULATION_OF_IMMUNOGLOBULIN_PRODUCTION	GOBP_POSITIVE_REGULATION_OF_IMMUNOGLOBULIN_PRODUCTION		39	-0.28624	-1.07917	0.345339	1	1	2704	tags=31%, list=14%, signal=36%
GOBP_REGULATION_OF_HISTONE_MODIFICATION	GOBP_REGULATION_OF_HISTONE_MODIFICATION		135	-0.296375	-1.07861	0.36076	1	1	4968	tags=44%, list=26%, signal=59%
GOBP_SYNAPTIC_VESICLE_CYTOSKELETAL_TRANSPORT	GOBP_SYNAPTIC_VESICLE_CYTOSKELETAL_TRANSPORT		19	-0.357255	-1.07853	0.369835	1	1	3715	tags=42%, list=19%, signal=52%
GOBP_REGULATION_OF_CELLULAR_RESPIRATION	GOBP_REGULATION_OF_CELLULAR_RESPIRATION		21	-0.371878	-1.07849	0.375276	1	1	3353	tags=43%, list=17%, signal=52%
GOBP_GOLGI_ORGANIZATION	GOBP_GOLGI_ORGANIZATION		131	-0.299627	-1.07779	0.377016	1	1	4580	tags=42%, list=24%, signal=55%
GOBP_MONONUCLEAR_CELL_DIFFERENTIATION	GOBP_MONONUCLEAR_CELL_DIFFERENTIATION		401	-0.229367	-1.07762	0.334061	1	1	5004	tags=39%, list=26%, signal=52%
GOBP_CYTOPLASMIC_SEQUESTERING_OF_TRANSCRIPTION_FACTOR	GOBP_CYTOPLASMIC_SEQUESTERING_OF_TRANSCRIPTION_FACTOR		15	-0.363927	-1.077	0.362069	1	1	2627	tags=33%, list=13%, signal=39%
GOBP_POSITIVE_REGULATION_OF_GLIAL_CELL_PROLIFERATION	GOBP_POSITIVE_REGULATION_OF_GLIAL_CELL_PROLIFERATION		15	-0.368083	-1.07685	0.358744	1	1	3632	tags=47%, list=19%, signal=57%
GOBP_PYRUVATE_METABOLIC_PROCESS	GOBP_PYRUVATE_METABOLIC_PROCESS		147	-0.249597	-1.07683	0.33833	1	1	4326	tags=39%, list=22%, signal=49%
GOBP_PROTEIN_QUALITY_CONTROL_FOR_MISFOLDED_OR_INCOMPLETELY_SYNTHESIZED_PROTEINS	GOBP_PROTEIN_QUALITY_CONTROL_FOR_MISFOLDED_OR_INCOMPLETELY_SYNTHESIZED_PROTEINS		27	-0.408583	-1.07665	0.383984	1	1	5102	tags=63%, list=26%, signal=85%
GOBP_REACTIVE_OXYGEN_SPECIES_BIOSYNTHETIC_PROCESS	GOBP_REACTIVE_OXYGEN_SPECIES_BIOSYNTHETIC_PROCESS		104	-0.232227	-1.07654	0.346667	1	1	3690	tags=33%, list=19%, signal=40%
GOBP_IMMUNOLOGICAL_MEMORY_PROCESS	GOBP_IMMUNOLOGICAL_MEMORY_PROCESS		17	-0.366777	-1.07651	0.375527	1	1	4613	tags=53%, list=24%, signal=69%
GOBP_MEMBRANE_FUSION	GOBP_MEMBRANE_FUSION		158	-0.246145	-1.07631	0.35914	1	1	3737	tags=34%, list=19%, signal=41%
GOBP_REGULATION_OF_VIRAL_GENOME_REPLICATION	GOBP_REGULATION_OF_VIRAL_GENOME_REPLICATION		78	-0.326832	-1.07532	0.371717	1	1	4323	tags=44%, list=22%, signal=56%
GOBP_NUCLEAR_TRANSCRIBED_MRNA_CATABOLIC_PROCESS_NONSENSE_MEDIATED_DECAY	GOBP_NUCLEAR_TRANSCRIBED_MRNA_CATABOLIC_PROCESS_NONSENSE_MEDIATED_DECAY		119	-0.482648	-1.07498	0.48996	1	1	6472	tags=71%, list=33%, signal=106%
GOBP_POSITIVE_REGULATION_OF_TELOMERE_MAINTENANCE_VIA_TELOMERE_LENGTHENING	GOBP_POSITIVE_REGULATION_OF_TELOMERE_MAINTENANCE_VIA_TELOMERE_LENGTHENING		36	-0.437423	-1.07349	0.464135	1	1	5293	tags=64%, list=27%, signal=88%
GOBP_NCRNA_TRANSCRIPTION	GOBP_NCRNA_TRANSCRIPTION		99	-0.366345	-1.07341	0.427451	1	1	6390	tags=59%, list=33%, signal=87%
GOBP_REGULATION_OF_PH	GOBP_REGULATION_OF_PH		100	-0.251213	-1.07312	0.329571	1	1	1478	tags=24%, list=8%, signal=26%
GOBP_REGULATION_OF_GENE_EXPRESSION_EPIGENETIC	GOBP_REGULATION_OF_GENE_EXPRESSION_EPIGENETIC		135	-0.322948	-1.07303	0.403292	1	1	5929	tags=56%, list=30%, signal=79%
GOBP_POSITIVE_REGULATION_OF_INTERLEUKIN_4_PRODUCTION	GOBP_POSITIVE_REGULATION_OF_INTERLEUKIN_4_PRODUCTION		24	-0.384761	-1.07292	0.402299	1	1	5473	tags=58%, list=28%, signal=81%
GOBP_NUCLEOTIDE_SUGAR_BIOSYNTHETIC_PROCESS	GOBP_NUCLEOTIDE_SUGAR_BIOSYNTHETIC_PROCESS		21	-0.408961	-1.07248	0.376494	1	1	5985	tags=67%, list=31%, signal=96%
GOBP_SNRNA_PROCESSING	GOBP_SNRNA_PROCESSING		25	-0.37862	-1.07228	0.362919	1	1	4545	tags=44%, list=23%, signal=57%
GOBP_GTP_METABOLIC_PROCESS	GOBP_GTP_METABOLIC_PROCESS		21	-0.363265	-1.07201	0.364162	1	1	2835	tags=38%, list=15%, signal=45%
GOBP_INTRINSIC_APOPTOTIC_SIGNALING_PATHWAY_IN_RESPONSE_TO_ENDOPLASMIC_RETICULUM_STRESS	GOBP_INTRINSIC_APOPTOTIC_SIGNALING_PATHWAY_IN_RESPONSE_TO_ENDOPLASMIC_RETICULUM_STRESS		58	-0.264125	-1.07186	0.339093	1	1	1441	tags=24%, list=7%, signal=26%
GOBP_REGULATION_OF_GENE_SILENCING	GOBP_REGULATION_OF_GENE_SILENCING		101	-0.337514	-1.07172	0.410753	1	1	4844	tags=47%, list=25%, signal=62%
GOBP_RESPONSE_TO_ENDOPLASMIC_RETICULUM_STRESS	GOBP_RESPONSE_TO_ENDOPLASMIC_RETICULUM_STRESS		279	-0.256765	-1.07153	0.354037	1	1	4270	tags=37%, list=22%, signal=46%
GOBP_NEGATIVE_REGULATION_OF_LEUKOCYTE_CELL_CELL_ADHESION	GOBP_NEGATIVE_REGULATION_OF_LEUKOCYTE_CELL_CELL_ADHESION		119	-0.239869	-1.07145	0.334812	1	1	5256	tags=43%, list=27%, signal=58%
GOBP_HOMEOSTASIS_OF_NUMBER_OF_CELLS	GOBP_HOMEOSTASIS_OF_NUMBER_OF_CELLS		241	-0.251821	-1.07142	0.337054	1	1	4819	tags=39%, list=25%, signal=51%
GOBP_MRNA_METHYLATION	GOBP_MRNA_METHYLATION		15	-0.461362	-1.07135	0.432485	1	1	5579	tags=67%, list=29%, signal=93%
GOBP_PIGMENT_GRANULE_LOCALIZATION	GOBP_PIGMENT_GRANULE_LOCALIZATION		26	-0.301719	-1.07128	0.338174	1	1	3760	tags=38%, list=19%, signal=48%
GOBP_T_CELL_APOPTOTIC_PROCESS	GOBP_T_CELL_APOPTOTIC_PROCESS		48	-0.295871	-1.07115	0.381264	1	1	6100	tags=54%, list=31%, signal=79%
GOBP_REGULATION_OF_VIRAL_LIFE_CYCLE	GOBP_REGULATION_OF_VIRAL_LIFE_CYCLE		140	-0.287478	-1.07056	0.38809	1	1	4426	tags=41%, list=23%, signal=52%
GOBP_REGULATION_OF_MYELOID_CELL_DIFFERENTIATION	GOBP_REGULATION_OF_MYELOID_CELL_DIFFERENTIATION		220	-0.248809	-1.0703	0.339286	1	1	4646	tags=39%, list=24%, signal=50%
GOBP_REGULATION_OF_CHROMATIN_BINDING	GOBP_REGULATION_OF_CHROMATIN_BINDING		22	-0.319651	-1.06977	0.394572	1	1	3883	tags=50%, list=20%, signal=62%
GOBP_MITOTIC_SISTER_CHROMATID_COHESION	GOBP_MITOTIC_SISTER_CHROMATID_COHESION		24	-0.468858	-1.06915	0.46875	1	1	4334	tags=54%, list=22%, signal=70%
GOBP_ALTERNATIVE_MRNA_SPLICING_VIA_SPLICEOSOME	GOBP_ALTERNATIVE_MRNA_SPLICING_VIA_SPLICEOSOME		71	-0.351366	-1.06901	0.460285	1	1	4198	tags=46%, list=22%, signal=59%
GOBP_REGULATION_OF_CELL_KILLING	GOBP_REGULATION_OF_CELL_KILLING		95	-0.319337	-1.06897	0.365256	1	1	5813	tags=48%, list=30%, signal=69%
GOBP_NADP_METABOLIC_PROCESS	GOBP_NADP_METABOLIC_PROCESS		35	-0.3117	-1.0688	0.378323	1	1	3377	tags=34%, list=17%, signal=41%
GOBP_REGULATION_OF_CAMP_DEPENDENT_PROTEIN_KINASE_ACTIVITY	GOBP_REGULATION_OF_CAMP_DEPENDENT_PROTEIN_KINASE_ACTIVITY		20	-0.330509	-1.06835	0.365801	1	1	1989	tags=25%, list=10%, signal=28%
GOBP_NEGATIVE_REGULATION_OF_EXOCYTOSIS	GOBP_NEGATIVE_REGULATION_OF_EXOCYTOSIS		28	-0.374653	-1.06799	0.389262	1	1	4258	tags=50%, list=22%, signal=64%
GOBP_NEGATIVE_REGULATION_OF_EXTRINSIC_APOPTOTIC_SIGNALING_PATHWAY_VIA_DEATH_DOMAIN_RECEPTORS	GOBP_NEGATIVE_REGULATION_OF_EXTRINSIC_APOPTOTIC_SIGNALING_PATHWAY_VIA_DEATH_DOMAIN_RECEPTORS		38	-0.32044	-1.06767	0.386161	1	1	3513	tags=42%, list=18%, signal=51%
GOBP_OSTEOCLAST_DEVELOPMENT	GOBP_OSTEOCLAST_DEVELOPMENT		16	-0.356507	-1.06721	0.374449	1	1	4056	tags=44%, list=21%, signal=55%
GOBP_TELOMERASE_RNA_LOCALIZATION	GOBP_TELOMERASE_RNA_LOCALIZATION		19	-0.535233	-1.06647	0.511538	1	1	5687	tags=68%, list=29%, signal=97%
GOBP_MODULATION_OF_PROCESS_OF_OTHER_ORGANISM	GOBP_MODULATION_OF_PROCESS_OF_OTHER_ORGANISM		118	-0.238605	-1.06541	0.373391	1	1	3549	tags=31%, list=18%, signal=37%
GOBP_SPINDLE_LOCALIZATION	GOBP_SPINDLE_LOCALIZATION		52	-0.265011	-1.06507	0.353755	1	1	3173	tags=29%, list=16%, signal=34%
GOBP_REGULATION_OF_T_HELPER_CELL_DIFFERENTIATION	GOBP_REGULATION_OF_T_HELPER_CELL_DIFFERENTIATION		39	-0.30545	-1.065	0.361419	1	1	5473	tags=49%, list=28%, signal=68%
GOBP_PROTEIN_IMPORT	GOBP_PROTEIN_IMPORT		185	-0.300159	-1.06481	0.418947	1	1	5206	tags=45%, list=27%, signal=61%
GOBP_REGULATION_OF_CHROMATIN_ASSEMBLY_OR_DISASSEMBLY	GOBP_REGULATION_OF_CHROMATIN_ASSEMBLY_OR_DISASSEMBLY		23	-0.39555	-1.06411	0.412766	1	1	3862	tags=48%, list=20%, signal=60%
GOBP_PROTEIN_LOCALIZATION_TO_ENDOPLASMIC_RETICULUM	GOBP_PROTEIN_LOCALIZATION_TO_ENDOPLASMIC_RETICULUM		138	-0.448218	-1.064	0.484909	1	1	6182	tags=65%, list=32%, signal=95%
GOBP_REGULATION_OF_SISTER_CHROMATID_COHESION	GOBP_REGULATION_OF_SISTER_CHROMATID_COHESION		21	-0.43502	-1.06313	0.453629	1	1	4334	tags=48%, list=22%, signal=61%
GOBP_RESPONSE_TO_GAMMA_RADIATION	GOBP_RESPONSE_TO_GAMMA_RADIATION		51	-0.314379	-1.06306	0.410417	1	1	5618	tags=47%, list=29%, signal=66%
GOBP_REGULATION_OF_HOMOTYPIC_CELL_CELL_ADHESION	GOBP_REGULATION_OF_HOMOTYPIC_CELL_CELL_ADHESION		27	-0.330228	-1.06167	0.379227	1	1	899	tags=22%, list=5%, signal=23%
GOBP_ACTIVATION_OF_NF_KAPPAB_INDUCING_KINASE_ACTIVITY	GOBP_ACTIVATION_OF_NF_KAPPAB_INDUCING_KINASE_ACTIVITY		18	-0.348749	-1.06128	0.395973	1	1	1778	tags=33%, list=9%, signal=37%
GOBP_PLATELET_AGGREGATION	GOBP_PLATELET_AGGREGATION		62	-0.299487	-1.06119	0.387368	1	1	3209	tags=34%, list=16%, signal=40%
GOBP_MORPHOGENESIS_OF_AN_ENDOTHELIUM	GOBP_MORPHOGENESIS_OF_AN_ENDOTHELIUM		19	-0.352309	-1.06087	0.399113	1	1	5267	tags=58%, list=27%, signal=79%
GOBP_REGULATION_OF_CHROMATIN_ORGANIZATION	GOBP_REGULATION_OF_CHROMATIN_ORGANIZATION		168	-0.295937	-1.06033	0.408898	1	1	4968	tags=45%, list=26%, signal=59%
GOBP_PROTEIN_K63_LINKED_UBIQUITINATION	GOBP_PROTEIN_K63_LINKED_UBIQUITINATION		55	-0.313353	-1.05985	0.387795	1	1	4922	tags=47%, list=25%, signal=63%
GOBP_NEGATIVE_REGULATION_OF_CYTOKINE_PRODUCTION_INVOLVED_IN_INFLAMMATORY_RESPONSE	GOBP_NEGATIVE_REGULATION_OF_CYTOKINE_PRODUCTION_INVOLVED_IN_INFLAMMATORY_RESPONSE		18	-0.360777	-1.05956	0.373362	1	1	3690	tags=44%, list=19%, signal=55%
GOBP_MAST_CELL_ACTIVATION_INVOLVED_IN_IMMUNE_RESPONSE	GOBP_MAST_CELL_ACTIVATION_INVOLVED_IN_IMMUNE_RESPONSE		47	-0.310092	-1.05844	0.403509	1	1	5923	tags=53%, list=30%, signal=76%
GOBP_AMYLOID_BETA_CLEARANCE	GOBP_AMYLOID_BETA_CLEARANCE		36	-0.331503	-1.05829	0.388521	1	1	5333	tags=50%, list=27%, signal=69%
GOBP_CYTOPLASMIC_PATTERN_RECOGNITION_RECEPTOR_SIGNALING_PATHWAY_IN_RESPONSE_TO_VIRUS	GOBP_CYTOPLASMIC_PATTERN_RECOGNITION_RECEPTOR_SIGNALING_PATHWAY_IN_RESPONSE_TO_VIRUS		28	-0.33836	-1.05812	0.38856	1	1	4495	tags=54%, list=23%, signal=70%
GOBP_MITOCHONDRIAL_RESPIRATORY_CHAIN_COMPLEX_ASSEMBLY	GOBP_MITOCHONDRIAL_RESPIRATORY_CHAIN_COMPLEX_ASSEMBLY		89	-0.465885	-1.05791	0.465116	1	1	6022	tags=60%, list=31%, signal=86%
GOBP_SISTER_CHROMATID_COHESION	GOBP_SISTER_CHROMATID_COHESION		52	-0.413923	-1.05773	0.48503	1	1	4596	tags=48%, list=24%, signal=63%
GOBP_HISTONE_METHYLATION	GOBP_HISTONE_METHYLATION		124	-0.309992	-1.05567	0.402954	1	1	4570	tags=43%, list=23%, signal=56%
GOBP_AMYLOID_PRECURSOR_PROTEIN_METABOLIC_PROCESS	GOBP_AMYLOID_PRECURSOR_PROTEIN_METABOLIC_PROCESS		69	-0.279435	-1.05496	0.380846	1	1	3384	tags=35%, list=17%, signal=42%
GOBP_POSITIVE_REGULATION_OF_ENDOTHELIAL_CELL_APOPTOTIC_PROCESS	GOBP_POSITIVE_REGULATION_OF_ENDOTHELIAL_CELL_APOPTOTIC_PROCESS		17	-0.354424	-1.05495	0.403805	1	1	5064	tags=41%, list=26%, signal=56%
GOBP_CYTOSKELETON_DEPENDENT_CYTOKINESIS	GOBP_CYTOSKELETON_DEPENDENT_CYTOKINESIS		81	-0.283054	-1.0548	0.385417	1	1	1873	tags=23%, list=10%, signal=26%
GOBP_NEGATIVE_REGULATION_OF_MRNA_SPLICING_VIA_SPLICEOSOME	GOBP_NEGATIVE_REGULATION_OF_MRNA_SPLICING_VIA_SPLICEOSOME		20	-0.44472	-1.05456	0.458078	1	1	6004	tags=75%, list=31%, signal=108%
GOBP_NEGATIVE_REGULATION_OF_AMYLOID_PRECURSOR_PROTEIN_CATABOLIC_PROCESS	GOBP_NEGATIVE_REGULATION_OF_AMYLOID_PRECURSOR_PROTEIN_CATABOLIC_PROCESS		20	-0.342663	-1.05453	0.385892	1	1	2450	tags=35%, list=13%, signal=40%
GOBP_NEGATIVE_REGULATION_OF_PROTEIN_TYROSINE_KINASE_ACTIVITY	GOBP_NEGATIVE_REGULATION_OF_PROTEIN_TYROSINE_KINASE_ACTIVITY		27	-0.313362	-1.05426	0.380313	1	1	3014	tags=41%, list=15%, signal=48%
GOBP_RIBOSOMAL_SMALL_SUBUNIT_ASSEMBLY	GOBP_RIBOSOMAL_SMALL_SUBUNIT_ASSEMBLY		17	-0.516141	-1.05425	0.491936	1	1	5285	tags=65%, list=27%, signal=89%
GOBP_POSITIVE_REGULATION_OF_ACTIN_NUCLEATION	GOBP_POSITIVE_REGULATION_OF_ACTIN_NUCLEATION		15	-0.340834	-1.05373	0.373016	1	1	2213	tags=27%, list=11%, signal=30%
GOBP_INFLAMMATORY_RESPONSE_TO_WOUNDING	GOBP_INFLAMMATORY_RESPONSE_TO_WOUNDING		15	-0.417335	-1.05356	0.400442	1	1	4457	tags=53%, list=23%, signal=69%
GOBP_POLYSACCHARIDE_CATABOLIC_PROCESS	GOBP_POLYSACCHARIDE_CATABOLIC_PROCESS		27	-0.338985	-1.05328	0.390625	1	1	5521	tags=59%, list=28%, signal=83%
GOBP_RNA_DEPENDENT_DNA_BIOSYNTHETIC_PROCESS	GOBP_RNA_DEPENDENT_DNA_BIOSYNTHETIC_PROCESS		65	-0.394047	-1.05314	0.451807	1	1	5480	tags=58%, list=28%, signal=81%
GOBP_SOMATIC_DIVERSIFICATION_OF_IMMUNOGLOBULINS	GOBP_SOMATIC_DIVERSIFICATION_OF_IMMUNOGLOBULINS		57	-0.318472	-1.0528	0.396304	1	1	6270	tags=61%, list=32%, signal=90%
GOBP_NEGATIVE_REGULATION_OF_IMMUNE_RESPONSE	GOBP_NEGATIVE_REGULATION_OF_IMMUNE_RESPONSE		143	-0.274145	-1.05253	0.378855	1	1	3781	tags=35%, list=19%, signal=43%
GOBP_POSITIVE_REGULATION_OF_T_CELL_PROLIFERATION	GOBP_POSITIVE_REGULATION_OF_T_CELL_PROLIFERATION		97	-0.260212	-1.05252	0.391011	1	1	3712	tags=33%, list=19%, signal=41%
GOBP_NEGATIVE_REGULATION_OF_PROTEIN_MATURATION	GOBP_NEGATIVE_REGULATION_OF_PROTEIN_MATURATION		25	-0.306494	-1.05206	0.391685	1	1	1677	tags=24%, list=9%, signal=26%
GOBP_INTERLEUKIN_1_BETA_PRODUCTION	GOBP_INTERLEUKIN_1_BETA_PRODUCTION		90	-0.308221	-1.05188	0.390728	1	1	4056	tags=41%, list=21%, signal=52%
GOBP_REGULATION_OF_APOPTOTIC_SIGNALING_PATHWAY	GOBP_REGULATION_OF_APOPTOTIC_SIGNALING_PATHWAY		325	-0.212906	-1.05188	0.34375	1	1	5080	tags=38%, list=26%, signal=51%
GOBP_POSITIVE_REGULATION_OF_RESPONSE_TO_ENDOPLASMIC_RETICULUM_STRESS	GOBP_POSITIVE_REGULATION_OF_RESPONSE_TO_ENDOPLASMIC_RETICULUM_STRESS		35	-0.311843	-1.05171	0.407328	1	1	4812	tags=49%, list=25%, signal=64%
GOBP_MYELOID_CELL_HOMEOSTASIS	GOBP_MYELOID_CELL_HOMEOSTASIS		139	-0.264595	-1.05164	0.386609	1	1	4819	tags=42%, list=25%, signal=56%
GOBP_INSULIN_RECEPTOR_SIGNALING_PATHWAY	GOBP_INSULIN_RECEPTOR_SIGNALING_PATHWAY		139	-0.225812	-1.05155	0.394273	1	1	3422	tags=30%, list=18%, signal=36%
GOBP_MAST_CELL_ACTIVATION	GOBP_MAST_CELL_ACTIVATION		59	-0.305844	-1.05148	0.395833	1	1	5923	tags=51%, list=30%, signal=73%
GOBP_RIBONUCLEOSIDE_TRIPHOSPHATE_METABOLIC_PROCESS	GOBP_RIBONUCLEOSIDE_TRIPHOSPHATE_METABOLIC_PROCESS		58	-0.274697	-1.05091	0.383838	1	1	2835	tags=29%, list=15%, signal=34%
GOBP_REGULATION_OF_STEM_CELL_DIFFERENTIATION	GOBP_REGULATION_OF_STEM_CELL_DIFFERENTIATION		108	-0.280269	-1.04992	0.411877	1	1	4690	tags=45%, list=24%, signal=59%
GOBP_NEGATIVE_REGULATION_OF_MRNA_CATABOLIC_PROCESS	GOBP_NEGATIVE_REGULATION_OF_MRNA_CATABOLIC_PROCESS		50	-0.295883	-1.04966	0.38833	1	1	4147	tags=38%, list=21%, signal=48%
GOBP_POSITIVE_REGULATION_OF_T_HELPER_1_TYPE_IMMUNE_RESPONSE	GOBP_POSITIVE_REGULATION_OF_T_HELPER_1_TYPE_IMMUNE_RESPONSE		15	-0.422283	-1.04965	0.378619	1	1	5837	tags=53%, list=30%, signal=76%
GOBP_PHOSPHORYLATED_CARBOHYDRATE_DEPHOSPHORYLATION	GOBP_PHOSPHORYLATED_CARBOHYDRATE_DEPHOSPHORYLATION		16	-0.32276	-1.04946	0.375824	1	1	2133	tags=31%, list=11%, signal=35%
GOBP_REGULATION_OF_ENDOTHELIAL_CELL_DEVELOPMENT	GOBP_REGULATION_OF_ENDOTHELIAL_CELL_DEVELOPMENT		17	-0.380522	-1.04944	0.390728	1	1	6335	tags=71%, list=33%, signal=105%
GOBP_REGULATION_OF_ERYTHROCYTE_DIFFERENTIATION	GOBP_REGULATION_OF_ERYTHROCYTE_DIFFERENTIATION		44	-0.334608	-1.04927	0.426049	1	1	6593	tags=64%, list=34%, signal=96%
GOBP_REGULATION_OF_NUCLEOTIDE_METABOLIC_PROCESS	GOBP_REGULATION_OF_NUCLEOTIDE_METABOLIC_PROCESS		113	-0.235999	-1.04792	0.38	1	1	4322	tags=38%, list=22%, signal=49%
GOBP_THIOESTER_BIOSYNTHETIC_PROCESS	GOBP_THIOESTER_BIOSYNTHETIC_PROCESS		52	-0.292737	-1.04724	0.38809	1	1	3928	tags=38%, list=20%, signal=48%
GOBP_CELLULAR_RESPONSE_TO_LOW_DENSITY_LIPOPROTEIN_PARTICLE_STIMULUS	GOBP_CELLULAR_RESPONSE_TO_LOW_DENSITY_LIPOPROTEIN_PARTICLE_STIMULUS		19	-0.355264	-1.04675	0.417219	1	1	5284	tags=53%, list=27%, signal=72%
GOBP_MODULATION_BY_HOST_OF_SYMBIONT_PROCESS	GOBP_MODULATION_BY_HOST_OF_SYMBIONT_PROCESS		59	-0.280488	-1.04603	0.384774	1	1	3549	tags=34%, list=18%, signal=41%
GOBP_NEGATIVE_REGULATION_OF_ENDOPLASMIC_RETICULUM_STRESS_INDUCED_INTRINSIC_APOPTOTIC_SIGNALING_PATHWAY	GOBP_NEGATIVE_REGULATION_OF_ENDOPLASMIC_RETICULUM_STRESS_INDUCED_INTRINSIC_APOPTOTIC_SIGNALING_PATHWAY		16	-0.341602	-1.04525	0.414737	1	1	4080	tags=50%, list=21%, signal=63%
GOBP_NEGATIVE_REGULATION_OF_PHOSPHORUS_METABOLIC_PROCESS	GOBP_NEGATIVE_REGULATION_OF_PHOSPHORUS_METABOLIC_PROCESS		477	-0.19134	-1.04523	0.394077	1	1	4144	tags=32%, list=21%, signal=40%
GOBP_ACTIVATION_OF_CYSTEINE_TYPE_ENDOPEPTIDASE_ACTIVITY_INVOLVED_IN_APOPTOTIC_PROCESS	GOBP_ACTIVATION_OF_CYSTEINE_TYPE_ENDOPEPTIDASE_ACTIVITY_INVOLVED_IN_APOPTOTIC_PROCESS		84	-0.264806	-1.04452	0.367841	1	1	4139	tags=38%, list=21%, signal=48%
GOBP_CELLULAR_RESPONSE_TO_INSULIN_STIMULUS	GOBP_CELLULAR_RESPONSE_TO_INSULIN_STIMULUS		218	-0.217018	-1.04451	0.406181	1	1	3728	tags=31%, list=19%, signal=38%
GOBP_RNA_CAPPING	GOBP_RNA_CAPPING		33	-0.445036	-1.04423	0.493042	1	1	4990	tags=52%, list=26%, signal=69%
GOBP_MEMBRANE_INVAGINATION	GOBP_MEMBRANE_INVAGINATION		81	-0.27855	-1.04341	0.397408	1	1	3242	tags=31%, list=17%, signal=37%
GOBP_EXTRACELLULAR_VESICLE_BIOGENESIS	GOBP_EXTRACELLULAR_VESICLE_BIOGENESIS		21	-0.35475	-1.04339	0.403805	1	1	3975	tags=43%, list=20%, signal=54%
GOBP_VIRION_ASSEMBLY	GOBP_VIRION_ASSEMBLY		38	-0.331531	-1.04304	0.40202	1	1	1410	tags=26%, list=7%, signal=28%
GOBP_DNA_METHYLATION_DEPENDENT_HETEROCHROMATIN_ASSEMBLY	GOBP_DNA_METHYLATION_DEPENDENT_HETEROCHROMATIN_ASSEMBLY		18	-0.439876	-1.04275	0.464213	1	1	6318	tags=67%, list=32%, signal=99%
GOBP_REGULATION_OF_PROGRAMMED_NECROTIC_CELL_DEATH	GOBP_REGULATION_OF_PROGRAMMED_NECROTIC_CELL_DEATH		21	-0.340903	-1.04265	0.406452	1	1	2515	tags=38%, list=13%, signal=44%
GOBP_NEGATIVE_REGULATION_OF_ACTIN_FILAMENT_DEPOLYMERIZATION	GOBP_NEGATIVE_REGULATION_OF_ACTIN_FILAMENT_DEPOLYMERIZATION		39	-0.265252	-1.04223	0.383023	1	1	3542	tags=38%, list=18%, signal=47%
GOBP_POSITIVE_REGULATION_OF_HISTONE_DEACETYLATION	GOBP_POSITIVE_REGULATION_OF_HISTONE_DEACETYLATION		17	-0.336689	-1.04185	0.418891	1	1	2076	tags=35%, list=11%, signal=39%
GOBP_NEGATIVE_REGULATION_OF_LYMPHOCYTE_APOPTOTIC_PROCESS	GOBP_NEGATIVE_REGULATION_OF_LYMPHOCYTE_APOPTOTIC_PROCESS		31	-0.32991	-1.04131	0.400871	1	1	6005	tags=61%, list=31%, signal=89%
GOBP_RIBOSOME_BIOGENESIS	GOBP_RIBOSOME_BIOGENESIS		285	-0.402182	-1.04123	0.480843	1	1	6246	tags=62%, list=32%, signal=90%
GOBP_POSITIVE_REGULATION_OF_ISOTYPE_SWITCHING	GOBP_POSITIVE_REGULATION_OF_ISOTYPE_SWITCHING		21	-0.367595	-1.04113	0.436326	1	1	2704	tags=38%, list=14%, signal=44%
GOBP_MACROPHAGE_DIFFERENTIATION	GOBP_MACROPHAGE_DIFFERENTIATION		45	-0.309577	-1.04104	0.394977	1	1	6259	tags=60%, list=32%, signal=88%
GOBP_NEGATIVE_REGULATION_OF_OXIDATIVE_STRESS_INDUCED_INTRINSIC_APOPTOTIC_SIGNALING_PATHWAY	GOBP_NEGATIVE_REGULATION_OF_OXIDATIVE_STRESS_INDUCED_INTRINSIC_APOPTOTIC_SIGNALING_PATHWAY		18	-0.365355	-1.04074	0.434457	1	1	3320	tags=44%, list=17%, signal=54%
GOBP_REGULATION_OF_ORGANELLE_ASSEMBLY	GOBP_REGULATION_OF_ORGANELLE_ASSEMBLY		176	-0.244043	-1.03995	0.392931	1	1	4158	tags=36%, list=21%, signal=46%
GOBP_ENDOCYTIC_RECYCLING	GOBP_ENDOCYTIC_RECYCLING		47	-0.267757	-1.03993	0.394958	1	1	2052	tags=28%, list=11%, signal=31%
GOBP_REGULATION_OF_PROTEIN_AUTOPHOSPHORYLATION	GOBP_REGULATION_OF_PROTEIN_AUTOPHOSPHORYLATION		45	-0.250388	-1.0399	0.388309	1	1	3728	tags=38%, list=19%, signal=47%
GOBP_NEGATIVE_REGULATION_OF_CYTOKINE_PRODUCTION	GOBP_NEGATIVE_REGULATION_OF_CYTOKINE_PRODUCTION		268	-0.239633	-1.03968	0.381375	1	1	4613	tags=36%, list=24%, signal=46%
GOBP_CELLULAR_RESPONSE_TO_FLUID_SHEAR_STRESS	GOBP_CELLULAR_RESPONSE_TO_FLUID_SHEAR_STRESS		16	-0.395201	-1.03825	0.422619	1	1	2791	tags=38%, list=14%, signal=44%
GOBP_MITOCHONDRIAL_GENE_EXPRESSION	GOBP_MITOCHONDRIAL_GENE_EXPRESSION		156	-0.440035	-1.03798	0.506796	1	1	6195	tags=64%, list=32%, signal=93%
GOBP_PROTEIN_DEMANNOSYLATION	GOBP_PROTEIN_DEMANNOSYLATION		19	-0.387629	-1.03642	0.440816	1	1	6225	tags=63%, list=32%, signal=93%
GOBP_NEGATIVE_REGULATION_OF_CHEMOKINE_PRODUCTION	GOBP_NEGATIVE_REGULATION_OF_CHEMOKINE_PRODUCTION		20	-0.300235	-1.03614	0.37149	1	1	3690	tags=40%, list=19%, signal=49%
GOBP_INTRINSIC_APOPTOTIC_SIGNALING_PATHWAY	GOBP_INTRINSIC_APOPTOTIC_SIGNALING_PATHWAY		266	-0.249032	-1.03599	0.440347	1	1	5721	tags=46%, list=29%, signal=64%
GOBP_NEGATIVE_REGULATION_OF_PROTEIN_SERINE_THREONINE_KINASE_ACTIVITY	GOBP_NEGATIVE_REGULATION_OF_PROTEIN_SERINE_THREONINE_KINASE_ACTIVITY		132	-0.22159	-1.03512	0.439636	1	1	4130	tags=33%, list=21%, signal=42%
GOBP_ACETYL_COA_BIOSYNTHETIC_PROCESS_FROM_PYRUVATE	GOBP_ACETYL_COA_BIOSYNTHETIC_PROCESS_FROM_PYRUVATE		15	-0.388501	-1.03475	0.421712	1	1	3704	tags=47%, list=19%, signal=58%
GOBP_TRNA_THREONYLCARBAMOYLADENOSINE_METABOLIC_PROCESS	GOBP_TRNA_THREONYLCARBAMOYLADENOSINE_METABOLIC_PROCESS		15	-0.477571	-1.0345	0.477927	1	1	4829	tags=67%, list=25%, signal=89%
GOBP_CYTOKINE_PRODUCTION_INVOLVED_IN_INFLAMMATORY_RESPONSE	GOBP_CYTOKINE_PRODUCTION_INVOLVED_IN_INFLAMMATORY_RESPONSE		48	-0.314263	-1.03415	0.379391	1	1	3690	tags=44%, list=19%, signal=54%
GOBP_PROTEIN_LOCALIZATION_TO_NUCLEUS	GOBP_PROTEIN_LOCALIZATION_TO_NUCLEUS		267	-0.25995	-1.03337	0.447205	1	1	5148	tags=43%, list=26%, signal=58%
GOBP_RRNA_METABOLIC_PROCESS	GOBP_RRNA_METABOLIC_PROCESS		221	-0.397598	-1.03322	0.492278	1	1	6246	tags=61%, list=32%, signal=88%
GOBP_DE_NOVO_PROTEIN_FOLDING	GOBP_DE_NOVO_PROTEIN_FOLDING		39	-0.355551	-1.03229	0.460744	1	1	5102	tags=49%, list=26%, signal=66%
GOBP_MYELOID_LEUKOCYTE_DIFFERENTIATION	GOBP_MYELOID_LEUKOCYTE_DIFFERENTIATION		196	-0.244564	-1.03225	0.396355	1	1	3864	tags=34%, list=20%, signal=42%
GOBP_POSITIVE_REGULATION_OF_NUCLEOCYTOPLASMIC_TRANSPORT	GOBP_POSITIVE_REGULATION_OF_NUCLEOCYTOPLASMIC_TRANSPORT		61	-0.288793	-1.0322	0.422998	1	1	3632	tags=36%, list=19%, signal=44%
GOBP_CELLULAR_RESPONSE_TO_STEROL_DEPLETION	GOBP_CELLULAR_RESPONSE_TO_STEROL_DEPLETION		15	-0.334879	-1.03167	0.415254	1	1	4850	tags=60%, list=25%, signal=80%
GOBP_DETECTION_OF_EXTERNAL_BIOTIC_STIMULUS	GOBP_DETECTION_OF_EXTERNAL_BIOTIC_STIMULUS		23	-0.377443	-1.03164	0.425764	1	1	3120	tags=43%, list=16%, signal=52%
GOBP_PROSTANOID_BIOSYNTHETIC_PROCESS	GOBP_PROSTANOID_BIOSYNTHETIC_PROCESS		27	-0.304987	-1.03143	0.389831	1	1	5686	tags=52%, list=29%, signal=73%
GOBP_RESPONSE_TO_ANGIOTENSIN	GOBP_RESPONSE_TO_ANGIOTENSIN		23	-0.301952	-1.03002	0.439825	1	1	3384	tags=39%, list=17%, signal=47%
GOBP_NEGATIVE_REGULATION_OF_CELL_CELL_ADHESION	GOBP_NEGATIVE_REGULATION_OF_CELL_CELL_ADHESION		169	-0.215891	-1.02988	0.401376	1	1	3462	tags=29%, list=18%, signal=35%
GOBP_POSITIVE_REGULATION_OF_MACROAUTOPHAGY	GOBP_POSITIVE_REGULATION_OF_MACROAUTOPHAGY		58	-0.280211	-1.02969	0.421268	1	1	3941	tags=40%, list=20%, signal=50%
GOBP_POSITIVE_REGULATION_OF_JNK_CASCADE	GOBP_POSITIVE_REGULATION_OF_JNK_CASCADE		83	-0.249286	-1.02947	0.378924	1	1	4147	tags=35%, list=21%, signal=44%
GOBP_REGULATION_OF_PROTEIN_DEPHOSPHORYLATION	GOBP_REGULATION_OF_PROTEIN_DEPHOSPHORYLATION		137	-0.222255	-1.02941	0.390456	1	1	4244	tags=38%, list=22%, signal=48%
GOBP_REGULATION_OF_ACTIN_FILAMENT_BASED_PROCESS	GOBP_REGULATION_OF_ACTIN_FILAMENT_BASED_PROCESS		364	-0.198176	-1.0289	0.376126	1	1	3592	tags=30%, list=18%, signal=36%
GOBP_PROTEIN_METHYLATION	GOBP_PROTEIN_METHYLATION		154	-0.293994	-1.02872	0.456067	1	1	5929	tags=52%, list=30%, signal=74%
GOBP_ENDOPLASMIC_RETICULUM_MANNOSE_TRIMMING	GOBP_ENDOPLASMIC_RETICULUM_MANNOSE_TRIMMING		15	-0.385274	-1.02823	0.461066	1	1	5304	tags=53%, list=27%, signal=73%
GOBP_RAS_PROTEIN_SIGNAL_TRANSDUCTION	GOBP_RAS_PROTEIN_SIGNAL_TRANSDUCTION		325	-0.206192	-1.02799	0.410835	1	1	5264	tags=40%, list=27%, signal=54%
GOBP_PEPTIDYL_LYSINE_ACETYLATION	GOBP_PEPTIDYL_LYSINE_ACETYLATION		162	-0.288894	-1.02789	0.451965	1	1	5826	tags=49%, list=30%, signal=70%
GOBP_MICROTUBULE_ORGANIZING_CENTER_LOCALIZATION	GOBP_MICROTUBULE_ORGANIZING_CENTER_LOCALIZATION		28	-0.345937	-1.02783	0.463158	1	1	5160	tags=54%, list=27%, signal=73%
GOBP_POSITIVE_REGULATION_OF_PROTEIN_DEACETYLATION	GOBP_POSITIVE_REGULATION_OF_PROTEIN_DEACETYLATION		22	-0.318871	-1.02769	0.459052	1	1	2076	tags=32%, list=11%, signal=36%
GOBP_REGULATION_OF_GENERATION_OF_PRECURSOR_METABOLITES_AND_ENERGY	GOBP_REGULATION_OF_GENERATION_OF_PRECURSOR_METABOLITES_AND_ENERGY		148	-0.242967	-1.02756	0.443459	1	1	4919	tags=43%, list=25%, signal=57%
GOBP_NEGATIVE_REGULATION_OF_ERBB_SIGNALING_PATHWAY	GOBP_NEGATIVE_REGULATION_OF_ERBB_SIGNALING_PATHWAY		50	-0.262679	-1.02751	0.431866	1	1	2209	tags=26%, list=11%, signal=29%
GOBP_POSITIVE_REGULATION_OF_PROTEIN_EXPORT_FROM_NUCLEUS	GOBP_POSITIVE_REGULATION_OF_PROTEIN_EXPORT_FROM_NUCLEUS		20	-0.313672	-1.02728	0.411885	1	1	5104	tags=50%, list=26%, signal=68%
GOBP_NEGATIVE_REGULATION_OF_DNA_BINDING_TRANSCRIPTION_FACTOR_ACTIVITY	GOBP_NEGATIVE_REGULATION_OF_DNA_BINDING_TRANSCRIPTION_FACTOR_ACTIVITY		156	-0.217257	-1.02717	0.381057	1	1	3612	tags=31%, list=19%, signal=37%
GOBP_NEGATIVE_REGULATION_OF_INTRINSIC_APOPTOTIC_SIGNALING_PATHWAY	GOBP_NEGATIVE_REGULATION_OF_INTRINSIC_APOPTOTIC_SIGNALING_PATHWAY		88	-0.273051	-1.02666	0.476673	1	1	5009	tags=43%, list=26%, signal=58%
GOBP_COVALENT_CHROMATIN_MODIFICATION	GOBP_COVALENT_CHROMATIN_MODIFICATION		439	-0.258447	-1.02657	0.429769	1	1	5845	tags=48%, list=30%, signal=67%
GOBP_CYTOKINESIS	GOBP_CYTOKINESIS		148	-0.241639	-1.02657	0.425847	1	1	2781	tags=25%, list=14%, signal=29%
GOBP_POSITIVE_REGULATION_OF_TELOMERASE_RNA_LOCALIZATION_TO_CAJAL_BODY	GOBP_POSITIVE_REGULATION_OF_TELOMERASE_RNA_LOCALIZATION_TO_CAJAL_BODY		15	-0.548628	-1.02579	0.543893	1	1	6619	tags=80%, list=34%, signal=121%
GOBP_ESTABLISHMENT_OF_PROTEIN_LOCALIZATION_TO_CHROMOSOME	GOBP_ESTABLISHMENT_OF_PROTEIN_LOCALIZATION_TO_CHROMOSOME		24	-0.44199	-1.02553	0.502901	1	1	5687	tags=63%, list=29%, signal=88%
GOBP_PROTEIN_LOCALIZATION_TO_PLASMA_MEMBRANE	GOBP_PROTEIN_LOCALIZATION_TO_PLASMA_MEMBRANE		264	-0.198562	-1.02547	0.380313	1	1	5205	tags=41%, list=27%, signal=56%
GOBP_PHOSPHOLIPID_BIOSYNTHETIC_PROCESS	GOBP_PHOSPHOLIPID_BIOSYNTHETIC_PROCESS		262	-0.206027	-1.0254	0.400424	1	1	4418	tags=35%, list=23%, signal=45%
GOBP_SMOOTH_MUSCLE_CELL_APOPTOTIC_PROCESS	GOBP_SMOOTH_MUSCLE_CELL_APOPTOTIC_PROCESS		22	-0.312803	-1.02537	0.418708	1	1	3541	tags=36%, list=18%, signal=44%
GOBP_REGULATION_OF_MAST_CELL_ACTIVATION_INVOLVED_IN_IMMUNE_RESPONSE	GOBP_REGULATION_OF_MAST_CELL_ACTIVATION_INVOLVED_IN_IMMUNE_RESPONSE		30	-0.318892	-1.0248	0.419913	1	1	5820	tags=53%, list=30%, signal=76%
GOBP_B_CELL_PROLIFERATION	GOBP_B_CELL_PROLIFERATION		95	-0.257013	-1.02464	0.446469	1	1	6312	tags=49%, list=32%, signal=73%
GOBP_REGULATION_OF_PROTON_TRANSPORT	GOBP_REGULATION_OF_PROTON_TRANSPORT		20	-0.292784	-1.02463	0.410148	1	1	3320	tags=35%, list=17%, signal=42%
GOBP_REGULATION_OF_MONOCYTE_DIFFERENTIATION	GOBP_REGULATION_OF_MONOCYTE_DIFFERENTIATION		20	-0.340085	-1.02449	0.421166	1	1	4932	tags=50%, list=25%, signal=67%
GOBP_POSITIVE_REGULATION_OF_CATABOLIC_PROCESS	GOBP_POSITIVE_REGULATION_OF_CATABOLIC_PROCESS		436	-0.220261	-1.02395	0.415385	1	1	5017	tags=40%, list=26%, signal=53%
GOBP_REGULATION_OF_ENDOPLASMIC_RETICULUM_UNFOLDED_PROTEIN_RESPONSE	GOBP_REGULATION_OF_ENDOPLASMIC_RETICULUM_UNFOLDED_PROTEIN_RESPONSE		27	-0.341493	-1.02381	0.44958	1	1	6200	tags=59%, list=32%, signal=87%
GOBP_BLASTOCYST_GROWTH	GOBP_BLASTOCYST_GROWTH		19	-0.399712	-1.02323	0.476793	1	1	4300	tags=42%, list=22%, signal=54%
GOBP_CELLULAR_RESPONSE_TO_VIRUS	GOBP_CELLULAR_RESPONSE_TO_VIRUS		58	-0.288671	-1.0222	0.396584	1	1	6034	tags=55%, list=31%, signal=80%
GOBP_VESICLE_CYTOSKELETAL_TRAFFICKING	GOBP_VESICLE_CYTOSKELETAL_TRAFFICKING		68	-0.244321	-1.02212	0.408333	1	1	3737	tags=32%, list=19%, signal=40%
GOBP_NEGATIVE_REGULATION_OF_MRNA_PROCESSING	GOBP_NEGATIVE_REGULATION_OF_MRNA_PROCESSING		29	-0.400066	-1.02209	0.488	1	1	5599	tags=62%, list=29%, signal=87%
GOBP_POSITIVE_REGULATION_OF_CELL_ADHESION	GOBP_POSITIVE_REGULATION_OF_CELL_ADHESION		412	-0.20552	-1.02158	0.398618	1	1	3721	tags=30%, list=19%, signal=36%
GOBP_RRNA_MODIFICATION	GOBP_RRNA_MODIFICATION		33	-0.427705	-1.02115	0.492126	1	1	5711	tags=64%, list=29%, signal=90%
GOBP_NUCLEIC_ACID_PHOSPHODIESTER_BOND_HYDROLYSIS	GOBP_NUCLEIC_ACID_PHOSPHODIESTER_BOND_HYDROLYSIS		282	-0.285741	-1.0211	0.475149	1	1	4357	tags=38%, list=22%, signal=48%
GOBP_REGULATION_OF_PROTEIN_DEPOLYMERIZATION	GOBP_REGULATION_OF_PROTEIN_DEPOLYMERIZATION		77	-0.222961	-1.02048	0.409283	1	1	3843	tags=35%, list=20%, signal=44%
GOBP_NEGATIVE_REGULATION_OF_VIRAL_PROCESS	GOBP_NEGATIVE_REGULATION_OF_VIRAL_PROCESS		83	-0.310281	-1.02002	0.446281	1	1	5737	tags=53%, list=29%, signal=75%
GOBP_POSITIVE_REGULATION_OF_TRANSLATION	GOBP_POSITIVE_REGULATION_OF_TRANSLATION		124	-0.315059	-1.0197	0.496109	1	1	5390	tags=49%, list=28%, signal=68%
GOBP_TELOMERE_MAINTENANCE_VIA_TELOMERE_LENGTHENING	GOBP_TELOMERE_MAINTENANCE_VIA_TELOMERE_LENGTHENING		73	-0.364984	-1.01967	0.478958	1	1	5293	tags=55%, list=27%, signal=75%
GOBP_POSITIVE_REGULATION_OF_GRANULOCYTE_CHEMOTAXIS	GOBP_POSITIVE_REGULATION_OF_GRANULOCYTE_CHEMOTAXIS		26	-0.312582	-1.01945	0.407925	1	1	5080	tags=46%, list=26%, signal=62%
GOBP_RESPONSE_TO_HYDROGEN_PEROXIDE	GOBP_RESPONSE_TO_HYDROGEN_PEROXIDE		123	-0.229324	-1.01935	0.406048	1	1	4883	tags=39%, list=25%, signal=52%
GOBP_ORGANELLE_FUSION	GOBP_ORGANELLE_FUSION		133	-0.247047	-1.01927	0.44186	1	1	3737	tags=34%, list=19%, signal=42%
GOBP_EXTRINSIC_APOPTOTIC_SIGNALING_PATHWAY_VIA_DEATH_DOMAIN_RECEPTORS	GOBP_EXTRINSIC_APOPTOTIC_SIGNALING_PATHWAY_VIA_DEATH_DOMAIN_RECEPTORS		80	-0.275707	-1.01895	0.412027	1	1	4172	tags=39%, list=21%, signal=49%
GOBP_REGULATION_OF_RESPIRATORY_BURST	GOBP_REGULATION_OF_RESPIRATORY_BURST		15	-0.323944	-1.01841	0.433839	1	1	1250	tags=27%, list=6%, signal=28%
GOBP_POSITIVE_REGULATION_OF_DOUBLE_STRAND_BREAK_REPAIR	GOBP_POSITIVE_REGULATION_OF_DOUBLE_STRAND_BREAK_REPAIR		37	-0.294147	-1.01801	0.463312	1	1	5010	tags=46%, list=26%, signal=62%
GOBP_METHIONINE_METABOLIC_PROCESS	GOBP_METHIONINE_METABOLIC_PROCESS		16	-0.389964	-1.01732	0.429735	1	1	6555	tags=69%, list=34%, signal=104%
GOBP_ACTIVATION_OF_CYSTEINE_TYPE_ENDOPEPTIDASE_ACTIVITY	GOBP_ACTIVATION_OF_CYSTEINE_TYPE_ENDOPEPTIDASE_ACTIVITY		15	-0.392032	-1.01728	0.4375	1	1	5707	tags=60%, list=29%, signal=85%
GOBP_POSITIVE_REGULATION_OF_HISTONE_H3_K4_METHYLATION	GOBP_POSITIVE_REGULATION_OF_HISTONE_H3_K4_METHYLATION		18	-0.398319	-1.01717	0.501002	1	1	6045	tags=61%, list=31%, signal=89%
GOBP_REGULATION_OF_METALLOPEPTIDASE_ACTIVITY	GOBP_REGULATION_OF_METALLOPEPTIDASE_ACTIVITY		15	-0.380746	-1.01654	0.449024	1	1	2941	tags=40%, list=15%, signal=47%
GOBP_INTERLEUKIN_1_PRODUCTION	GOBP_INTERLEUKIN_1_PRODUCTION		105	-0.286632	-1.01623	0.400438	1	1	4336	tags=40%, list=22%, signal=51%
GOBP_NON_RECOMBINATIONAL_REPAIR	GOBP_NON_RECOMBINATIONAL_REPAIR		77	-0.328093	-1.01607	0.461233	1	1	6270	tags=58%, list=32%, signal=86%
GOBP_PROTEIN_N_LINKED_GLYCOSYLATION	GOBP_PROTEIN_N_LINKED_GLYCOSYLATION		73	-0.302203	-1.01593	0.452611	1	1	4419	tags=42%, list=23%, signal=55%
GOBP_POSITIVE_REGULATION_OF_LEUKOCYTE_PROLIFERATION	GOBP_POSITIVE_REGULATION_OF_LEUKOCYTE_PROLIFERATION		145	-0.243668	-1.01585	0.428904	1	1	5710	tags=45%, list=29%, signal=63%
GOBP_NEGATIVE_REGULATION_OF_IMMUNE_SYSTEM_PROCESS	GOBP_NEGATIVE_REGULATION_OF_IMMUNE_SYSTEM_PROCESS		368	-0.2111	-1.01444	0.404018	1	1	5287	tags=39%, list=27%, signal=53%
GOBP_REGULATION_OF_PROTEIN_ACETYLATION	GOBP_REGULATION_OF_PROTEIN_ACETYLATION		73	-0.261336	-1.01412	0.443966	1	1	4968	tags=42%, list=26%, signal=57%
GOBP_CORTICAL_CYTOSKELETON_ORGANIZATION	GOBP_CORTICAL_CYTOSKELETON_ORGANIZATION		58	-0.261272	-1.01411	0.426049	1	1	1189	tags=21%, list=6%, signal=22%
GOBP_GAMMA_DELTA_T_CELL_ACTIVATION	GOBP_GAMMA_DELTA_T_CELL_ACTIVATION		18	-0.334592	-1.01393	0.422037	1	1	6385	tags=61%, list=33%, signal=91%
GOBP_GENERATION_OF_PRECURSOR_METABOLITES_AND_ENERGY	GOBP_GENERATION_OF_PRECURSOR_METABOLITES_AND_ENERGY		472	-0.233237	-1.01358	0.475806	1	1	4867	tags=39%, list=25%, signal=51%
GOBP_REGULATION_OF_LYMPHOCYTE_MIGRATION	GOBP_REGULATION_OF_LYMPHOCYTE_MIGRATION		58	-0.259682	-1.01267	0.420354	1	1	2901	tags=28%, list=15%, signal=32%
GOBP_NEGATIVE_REGULATION_OF_MONONUCLEAR_CELL_MIGRATION	GOBP_NEGATIVE_REGULATION_OF_MONONUCLEAR_CELL_MIGRATION		19	-0.302706	-1.01224	0.470852	1	1	4297	tags=32%, list=22%, signal=40%
GOBP_CELL_REDOX_HOMEOSTASIS	GOBP_CELL_REDOX_HOMEOSTASIS		41	-0.284115	-1.01193	0.441634	1	1	2129	tags=29%, list=11%, signal=33%
GOBP_LYMPHOID_PROGENITOR_CELL_DIFFERENTIATION	GOBP_LYMPHOID_PROGENITOR_CELL_DIFFERENTIATION		21	-0.304394	-1.01184	0.441176	1	1	4560	tags=43%, list=23%, signal=56%
GOBP_MITOTIC_METAPHASE_PLATE_CONGRESSION	GOBP_MITOTIC_METAPHASE_PLATE_CONGRESSION		50	-0.389318	-1.01139	0.491194	1	1	5129	tags=56%, list=26%, signal=76%
GOBP_REGULATION_OF_CHROMOSOME_ORGANIZATION	GOBP_REGULATION_OF_CHROMOSOME_ORGANIZATION		259	-0.317269	-1.01134	0.520243	1	1	5044	tags=46%, list=26%, signal=61%
GOBP_REGULATION_OF_CHROMATIN_ASSEMBLY	GOBP_REGULATION_OF_CHROMATIN_ASSEMBLY		18	-0.391128	-1.0113	0.466245	1	1	6318	tags=67%, list=32%, signal=99%
GOBP_REGULATION_OF_ERBB_SIGNALING_PATHWAY	GOBP_REGULATION_OF_ERBB_SIGNALING_PATHWAY		91	-0.240687	-1.01071	0.432258	1	1	3274	tags=30%, list=17%, signal=36%
GOBP_AXO_DENDRITIC_TRANSPORT	GOBP_AXO_DENDRITIC_TRANSPORT		69	-0.224615	-1.01021	0.465553	1	1	4107	tags=36%, list=21%, signal=46%
GOBP_TRNA_MODIFICATION	GOBP_TRNA_MODIFICATION		84	-0.377979	-1.01018	0.498069	1	1	5901	tags=56%, list=30%, signal=80%
GOBP_PROTEIN_ACETYLATION	GOBP_PROTEIN_ACETYLATION		190	-0.270682	-1.00995	0.461538	1	1	5363	tags=45%, list=28%, signal=62%
GOBP_VASCULAR_ENDOTHELIAL_GROWTH_FACTOR_RECEPTOR_SIGNALING_PATHWAY	GOBP_VASCULAR_ENDOTHELIAL_GROWTH_FACTOR_RECEPTOR_SIGNALING_PATHWAY		88	-0.243681	-1.0099	0.450116	1	1	1256	tags=20%, list=6%, signal=22%
GOBP_REGULATION_OF_PROTEIN_MODIFICATION_BY_SMALL_PROTEIN_CONJUGATION_OR_REMOVAL	GOBP_REGULATION_OF_PROTEIN_MODIFICATION_BY_SMALL_PROTEIN_CONJUGATION_OR_REMOVAL		222	-0.278603	-1.0097	0.479079	1	1	6110	tags=51%, list=31%, signal=74%
GOBP_REGULATION_OF_CARBOHYDRATE_METABOLIC_PROCESS	GOBP_REGULATION_OF_CARBOHYDRATE_METABOLIC_PROCESS		194	-0.20699	-1.00882	0.428246	1	1	4919	tags=39%, list=25%, signal=51%
GOBP_REGULATION_OF_INFLAMMATORY_RESPONSE_TO_ANTIGENIC_STIMULUS	GOBP_REGULATION_OF_INFLAMMATORY_RESPONSE_TO_ANTIGENIC_STIMULUS		26	-0.288749	-1.00846	0.39749	1	1	3539	tags=38%, list=18%, signal=47%
GOBP_CELLULAR_RESPIRATION	GOBP_CELLULAR_RESPIRATION		168	-0.354725	-1.00844	0.516765	1	1	4838	tags=48%, list=25%, signal=63%
GOBP_NCRNA_3_END_PROCESSING	GOBP_NCRNA_3_END_PROCESSING		37	-0.391766	-1.00773	0.50193	1	1	6910	tags=70%, list=36%, signal=109%
GOBP_RECEPTOR_METABOLIC_PROCESS	GOBP_RECEPTOR_METABOLIC_PROCESS		162	-0.213752	-1.00698	0.440449	1	1	4996	tags=40%, list=26%, signal=54%
GOBP_POSITIVE_REGULATION_OF_PROTEIN_DEPOLYMERIZATION	GOBP_POSITIVE_REGULATION_OF_PROTEIN_DEPOLYMERIZATION		15	-0.304828	-1.00651	0.453061	1	1	3457	tags=40%, list=18%, signal=49%
GOBP_PIGMENTATION	GOBP_PIGMENTATION		92	-0.210229	-1.00584	0.449889	1	1	3760	tags=30%, list=19%, signal=38%
GOBP_PEROXISOMAL_TRANSPORT	GOBP_PEROXISOMAL_TRANSPORT		71	-0.29364	-1.00581	0.466667	1	1	5604	tags=49%, list=29%, signal=69%
GOBP_POSITIVE_REGULATION_OF_TRANSFORMING_GROWTH_FACTOR_BETA_PRODUCTION	GOBP_POSITIVE_REGULATION_OF_TRANSFORMING_GROWTH_FACTOR_BETA_PRODUCTION		20	-0.274294	-1.00537	0.491304	1	1	727	tags=20%, list=4%, signal=21%
GOBP_REGULATION_OF_SMALL_MOLECULE_METABOLIC_PROCESS	GOBP_REGULATION_OF_SMALL_MOLECULE_METABOLIC_PROCESS		406	-0.192154	-1.00521	0.440087	1	1	4919	tags=37%, list=25%, signal=48%
GOBP_STRESS_ACTIVATED_PROTEIN_KINASE_SIGNALING_CASCADE	GOBP_STRESS_ACTIVATED_PROTEIN_KINASE_SIGNALING_CASCADE		263	-0.207983	-1.00504	0.4375	1	1	4147	tags=32%, list=21%, signal=40%
GOBP_POSITIVE_REGULATION_OF_RECEPTOR_MEDIATED_ENDOCYTOSIS	GOBP_POSITIVE_REGULATION_OF_RECEPTOR_MEDIATED_ENDOCYTOSIS		50	-0.243015	-1.00339	0.434879	1	1	2075	tags=24%, list=11%, signal=27%
GOBP_PROTEIN_DEPOLYMERIZATION	GOBP_PROTEIN_DEPOLYMERIZATION		103	-0.208309	-1.00335	0.446352	1	1	3843	tags=34%, list=20%, signal=42%
GOBP_PROTEIN_LOCALIZATION_TO_CHROMOSOME	GOBP_PROTEIN_LOCALIZATION_TO_CHROMOSOME		84	-0.401778	-1.00304	0.552475	1	1	5749	tags=57%, list=30%, signal=81%
GOBP_CELLULAR_RESPONSE_TO_OXYGEN_LEVELS	GOBP_CELLULAR_RESPONSE_TO_OXYGEN_LEVELS		217	-0.23398	-1.00303	0.476695	1	1	4690	tags=39%, list=24%, signal=51%
GOBP_NEGATIVE_REGULATION_OF_CELLULAR_PROTEIN_LOCALIZATION	GOBP_NEGATIVE_REGULATION_OF_CELLULAR_PROTEIN_LOCALIZATION		106	-0.212808	-1.00288	0.471983	1	1	4500	tags=41%, list=23%, signal=52%
GOBP_PEPTIDYL_LYSINE_MODIFICATION	GOBP_PEPTIDYL_LYSINE_MODIFICATION		367	-0.264126	-1.00268	0.488323	1	1	5840	tags=47%, list=30%, signal=66%
GOBP_MITOTIC_CYTOKINESIS	GOBP_MITOTIC_CYTOKINESIS		68	-0.289139	-1.00267	0.449275	1	1	3384	tags=29%, list=17%, signal=35%
GOBP_NEGATIVE_REGULATION_OF_STEM_CELL_DIFFERENTIATION	GOBP_NEGATIVE_REGULATION_OF_STEM_CELL_DIFFERENTIATION		20	-0.275533	-1.00235	0.45776	1	1	3144	tags=35%, list=16%, signal=42%
GOBP_ACTIN_FILAMENT_ORGANIZATION	GOBP_ACTIN_FILAMENT_ORGANIZATION		409	-0.196534	-1.00189	0.385809	1	1	3545	tags=29%, list=18%, signal=35%
GOBP_REGULATION_OF_T_CELL_MIGRATION	GOBP_REGULATION_OF_T_CELL_MIGRATION		39	-0.261852	-1.0018	0.44186	1	1	2901	tags=31%, list=15%, signal=36%
GOBP_CELLULAR_PROTEIN_CONTAINING_COMPLEX_LOCALIZATION	GOBP_CELLULAR_PROTEIN_CONTAINING_COMPLEX_LOCALIZATION		19	-0.356818	-1.00171	0.477987	1	1	5451	tags=58%, list=28%, signal=80%
GOBP_POSITIVE_REGULATION_OF_PROTEIN_MODIFICATION_BY_SMALL_PROTEIN_CONJUGATION_OR_REMOVAL	GOBP_POSITIVE_REGULATION_OF_PROTEIN_MODIFICATION_BY_SMALL_PROTEIN_CONJUGATION_OR_REMOVAL		127	-0.280897	-1.00127	0.488223	1	1	4028	tags=35%, list=21%, signal=44%
GOBP_PHAGOSOME_ACIDIFICATION	GOBP_PHAGOSOME_ACIDIFICATION		28	-0.321735	-1.00115	0.455319	1	1	3350	tags=39%, list=17%, signal=47%
GOBP_POSITIVE_REGULATION_OF_TRANSCRIPTION_FROM_RNA_POLYMERASE_II_PROMOTER_INVOLVED_IN_CELLULAR_RESPONSE_TO_CHEMICAL_STIMULUS	GOBP_POSITIVE_REGULATION_OF_TRANSCRIPTION_FROM_RNA_POLYMERASE_II_PROMOTER_INVOLVED_IN_CELLULAR_RESPONSE_TO_CHEMICAL_STIMULUS		22	-0.353705	-1.00105	0.504292	1	1	6041	tags=59%, list=31%, signal=86%
GOBP_REGULATION_OF_EXTRINSIC_APOPTOTIC_SIGNALING_PATHWAY	GOBP_REGULATION_OF_EXTRINSIC_APOPTOTIC_SIGNALING_PATHWAY		149	-0.223572	-1.0006	0.45	1	1	4235	tags=34%, list=22%, signal=43%
GOBP_REGULATION_OF_OXIDATIVE_STRESS_INDUCED_CELL_DEATH	GOBP_REGULATION_OF_OXIDATIVE_STRESS_INDUCED_CELL_DEATH		56	-0.245422	-1.00054	0.480769	1	1	3402	tags=36%, list=17%, signal=43%
GOBP_PROTEIN_CONTAINING_COMPLEX_LOCALIZATION	GOBP_PROTEIN_CONTAINING_COMPLEX_LOCALIZATION		271	-0.268361	-1.00025	0.516194	1	1	5469	tags=48%, list=28%, signal=65%
GOBP_NUCLEOSIDE_DIPHOSPHATE_METABOLIC_PROCESS	GOBP_NUCLEOSIDE_DIPHOSPHATE_METABOLIC_PROCESS		151	-0.230271	-1.00005	0.506522	1	1	5465	tags=44%, list=28%, signal=61%
GOBP_MAINTENANCE_OF_PROTEIN_LOCALIZATION_IN_ORGANELLE	GOBP_MAINTENANCE_OF_PROTEIN_LOCALIZATION_IN_ORGANELLE		42	-0.303262	-1.00004	0.457364	1	1	4040	tags=43%, list=21%, signal=54%
GOBP_SMALL_GTPASE_MEDIATED_SIGNAL_TRANSDUCTION	GOBP_SMALL_GTPASE_MEDIATED_SIGNAL_TRANSDUCTION		484	-0.193339	-0.999496	0.428246	1	1	3461	tags=27%, list=18%, signal=32%
GOBP_METHYLATION	GOBP_METHYLATION		321	-0.267362	-0.999402	0.491736	1	1	5963	tags=49%, list=31%, signal=70%
GOBP_REGULATION_OF_PROTEIN_LOCALIZATION_TO_CELL_PERIPHERY	GOBP_REGULATION_OF_PROTEIN_LOCALIZATION_TO_CELL_PERIPHERY		117	-0.201955	-0.999306	0.453515	1	1	5067	tags=41%, list=26%, signal=55%
GOBP_NEGATIVE_REGULATION_OF_PROTEIN_LOCALIZATION_TO_MEMBRANE	GOBP_NEGATIVE_REGULATION_OF_PROTEIN_LOCALIZATION_TO_MEMBRANE		28	-0.287715	-0.999228	0.467347	1	1	4488	tags=50%, list=23%, signal=65%
GOBP_POSITIVE_REGULATION_OF_ERYTHROCYTE_DIFFERENTIATION	GOBP_POSITIVE_REGULATION_OF_ERYTHROCYTE_DIFFERENTIATION		29	-0.329299	-0.999082	0.473118	1	1	6259	tags=66%, list=32%, signal=96%
GOBP_REGULATION_OF_PROTEIN_IMPORT	GOBP_REGULATION_OF_PROTEIN_IMPORT		59	-0.261967	-0.999063	0.483801	0.999695	1	3461	tags=34%, list=18%, signal=41%
GOBP_REGULATION_OF_DNA_BINDING_TRANSCRIPTION_FACTOR_ACTIVITY	GOBP_REGULATION_OF_DNA_BINDING_TRANSCRIPTION_FACTOR_ACTIVITY		417	-0.195465	-0.998384	0.460043	1	1	3725	tags=28%, list=19%, signal=34%
GOBP_TRNA_METHYLATION	GOBP_TRNA_METHYLATION		38	-0.408678	-0.998366	0.5	0.999608	1	6193	tags=63%, list=32%, signal=92%
GOBP_CYTOPLASMIC_TRANSLATION	GOBP_CYTOPLASMIC_TRANSLATION		98	-0.416174	-0.998287	0.545276	0.998758	1	6466	tags=66%, list=33%, signal=99%
GOBP_POSITIVE_REGULATION_BY_HOST_OF_VIRAL_TRANSCRIPTION	GOBP_POSITIVE_REGULATION_BY_HOST_OF_VIRAL_TRANSCRIPTION		16	-0.393576	-0.997714	0.480916	0.999467	1	3549	tags=38%, list=18%, signal=46%
GOBP_PROTEIN_INSERTION_INTO_ER_MEMBRANE	GOBP_PROTEIN_INSERTION_INTO_ER_MEMBRANE		17	-0.347951	-0.997632	0.488	0.998677	1	4763	tags=53%, list=24%, signal=70%
GOBP_T_CELL_DIFFERENTIATION_INVOLVED_IN_IMMUNE_RESPONSE	GOBP_T_CELL_DIFFERENTIATION_INVOLVED_IN_IMMUNE_RESPONSE		72	-0.268372	-0.997453	0.443946	0.998134	1	5473	tags=46%, list=28%, signal=64%
GOBP_SELECTIVE_AUTOPHAGY	GOBP_SELECTIVE_AUTOPHAGY		56	-0.306483	-0.997393	0.464066	0.99725	1	3936	tags=41%, list=20%, signal=51%
GOBP_DNA_TEMPLATED_TRANSCRIPTION_ELONGATION	GOBP_DNA_TEMPLATED_TRANSCRIPTION_ELONGATION		107	-0.339197	-0.99737	0.50969	0.996269	1	5884	tags=53%, list=30%, signal=76%
GOBP_CD4_POSITIVE_ALPHA_BETA_T_CELL_DIFFERENTIATION	GOBP_CD4_POSITIVE_ALPHA_BETA_T_CELL_DIFFERENTIATION		79	-0.252993	-0.997105	0.465665	0.995983	1	5473	tags=43%, list=28%, signal=60%
GOBP_NATURAL_KILLER_CELL_ACTIVATION	GOBP_NATURAL_KILLER_CELL_ACTIVATION		81	-0.273082	-0.997071	0.436242	0.995041	1	3540	tags=32%, list=18%, signal=39%
GOBP_ERYTHROCYTE_HOMEOSTASIS	GOBP_ERYTHROCYTE_HOMEOSTASIS		115	-0.259037	-0.996958	0.490239	0.994334	1	4819	tags=43%, list=25%, signal=56%
GOBP_INTRACELLULAR_ESTROGEN_RECEPTOR_SIGNALING_PATHWAY	GOBP_INTRACELLULAR_ESTROGEN_RECEPTOR_SIGNALING_PATHWAY		51	-0.240495	-0.996444	0.45805	0.994878	1	4149	tags=37%, list=21%, signal=47%
GOBP_REGULATION_OF_ALTERNATIVE_MRNA_SPLICING_VIA_SPLICEOSOME	GOBP_REGULATION_OF_ALTERNATIVE_MRNA_SPLICING_VIA_SPLICEOSOME		57	-0.309793	-0.996121	0.513238	0.994803	1	4861	tags=47%, list=25%, signal=63%
GOBP_NUCLEUS_LOCALIZATION	GOBP_NUCLEUS_LOCALIZATION		24	-0.294539	-0.996001	0.465726	0.994118	1	4249	tags=42%, list=22%, signal=53%
GOBP_REGULATION_OF_EXTRINSIC_APOPTOTIC_SIGNALING_PATHWAY_VIA_DEATH_DOMAIN_RECEPTORS	GOBP_REGULATION_OF_EXTRINSIC_APOPTOTIC_SIGNALING_PATHWAY_VIA_DEATH_DOMAIN_RECEPTORS		56	-0.279008	-0.995951	0.459641	0.993236	1	4172	tags=41%, list=21%, signal=52%
GOBP_CELLULAR_RESPONSE_TO_HYDROGEN_PEROXIDE	GOBP_CELLULAR_RESPONSE_TO_HYDROGEN_PEROXIDE		82	-0.229619	-0.995813	0.474614	0.992578	1	4883	tags=39%, list=25%, signal=52%
GOBP_REGULATION_OF_PROTEIN_EXPORT_FROM_NUCLEUS	GOBP_REGULATION_OF_PROTEIN_EXPORT_FROM_NUCLEUS		32	-0.302332	-0.995031	0.471545	0.993856	1	5104	tags=47%, list=26%, signal=63%
GOBP_AUTOPHAGOSOME_MATURATION	GOBP_AUTOPHAGOSOME_MATURATION		39	-0.303032	-0.994547	0.47166	0.994303	1	2355	tags=33%, list=12%, signal=38%
GOBP_VIRAL_BUDDING	GOBP_VIRAL_BUDDING		26	-0.343349	-0.994402	0.473896	0.993683	1	1410	tags=27%, list=7%, signal=29%
GOBP_PROTEIN_LOCALIZATION_TO_CHROMOSOME_TELOMERIC_REGION	GOBP_PROTEIN_LOCALIZATION_TO_CHROMOSOME_TELOMERIC_REGION		29	-0.423088	-0.993976	0.527027	0.993913	1	6619	tags=72%, list=34%, signal=110%
GOBP_UBIQUINONE_METABOLIC_PROCESS	GOBP_UBIQUINONE_METABOLIC_PROCESS		16	-0.368833	-0.993283	0.498016	0.994905	1	5138	tags=44%, list=26%, signal=59%
GOBP_CARDIAC_EPITHELIAL_TO_MESENCHYMAL_TRANSITION	GOBP_CARDIAC_EPITHELIAL_TO_MESENCHYMAL_TRANSITION		31	-0.263594	-0.992852	0.453303	0.995211	1	1788	tags=23%, list=9%, signal=25%
GOBP_MITOCHONDRIAL_TRANSLATIONAL_TERMINATION	GOBP_MITOCHONDRIAL_TRANSLATIONAL_TERMINATION		86	-0.463813	-0.992545	0.570328	0.995057	1	6195	tags=66%, list=32%, signal=97%
GOBP_ENTRY_INTO_HOST	GOBP_ENTRY_INTO_HOST		149	-0.229196	-0.992271	0.440426	0.99481	1	5055	tags=40%, list=26%, signal=54%
GOBP_REGULATION_OF_GLIAL_CELL_PROLIFERATION	GOBP_REGULATION_OF_GLIAL_CELL_PROLIFERATION		29	-0.255039	-0.990504	0.470716	0.998909	1	3632	tags=38%, list=19%, signal=47%
GOBP_REGULATION_OF_PROTEIN_POLYUBIQUITINATION	GOBP_REGULATION_OF_PROTEIN_POLYUBIQUITINATION		22	-0.30685	-0.990285	0.477583	0.998551	1	4288	tags=50%, list=22%, signal=64%
GOBP_PROTEIN_ACYLATION	GOBP_PROTEIN_ACYLATION		230	-0.250098	-0.989996	0.486258	0.998399	1	5363	tags=43%, list=28%, signal=59%
GOBP_RNA_5_END_PROCESSING	GOBP_RNA_5_END_PROCESSING		22	-0.403906	-0.989724	0.522593	0.998202	1	5901	tags=64%, list=30%, signal=91%
GOBP_FORMATION_OF_CYTOPLASMIC_TRANSLATION_INITIATION_COMPLEX	GOBP_FORMATION_OF_CYTOPLASMIC_TRANSLATION_INITIATION_COMPLEX		15	-0.509809	-0.988753	0.558712	0.99998	1	5177	tags=67%, list=27%, signal=91%
GOBP_ERAD_PATHWAY	GOBP_ERAD_PATHWAY		96	-0.269102	-0.988622	0.507014	0.999333	1	4472	tags=41%, list=23%, signal=52%
GOBP_NEGATIVE_REGULATION_OF_PROTEIN_MODIFICATION_BY_SMALL_PROTEIN_CONJUGATION_OR_REMOVAL	GOBP_NEGATIVE_REGULATION_OF_PROTEIN_MODIFICATION_BY_SMALL_PROTEIN_CONJUGATION_OR_REMOVAL		85	-0.281867	-0.988325	0.530738	0.999182	1	5716	tags=49%, list=29%, signal=70%
GOBP_TELOMERE_ORGANIZATION	GOBP_TELOMERE_ORGANIZATION		139	-0.341367	-0.988105	0.535294	0.998796	1	5111	tags=46%, list=26%, signal=62%
GOBP_ATP_BIOSYNTHETIC_PROCESS	GOBP_ATP_BIOSYNTHETIC_PROCESS		30	-0.265476	-0.988056	0.452431	0.997928	1	1404	tags=23%, list=7%, signal=25%
GOBP_MAINTENANCE_OF_PROTEIN_LOCATION_IN_NUCLEUS	GOBP_MAINTENANCE_OF_PROTEIN_LOCATION_IN_NUCLEUS		23	-0.346975	-0.987877	0.485605	0.997445	1	5148	tags=52%, list=26%, signal=71%
GOBP_RESPONSE_TO_INSULIN	GOBP_RESPONSE_TO_INSULIN		268	-0.198612	-0.987464	0.492205	0.997692	1	3728	tags=29%, list=19%, signal=36%
GOBP_PROTEIN_LOCALIZATION_TO_CYTOSKELETON	GOBP_PROTEIN_LOCALIZATION_TO_CYTOSKELETON		58	-0.275755	-0.987461	0.484342	0.996669	1	4704	tags=38%, list=24%, signal=50%
GOBP_REGULATION_OF_ARP2_3_COMPLEX_MEDIATED_ACTIN_NUCLEATION	GOBP_REGULATION_OF_ARP2_3_COMPLEX_MEDIATED_ACTIN_NUCLEATION		20	-0.277359	-0.987342	0.494669	0.996004	1	3545	tags=30%, list=18%, signal=37%
GOBP_NEGATIVE_REGULATION_OF_APOPTOTIC_SIGNALING_PATHWAY	GOBP_NEGATIVE_REGULATION_OF_APOPTOTIC_SIGNALING_PATHWAY		211	-0.207275	-0.987072	0.469163	0.995822	1	5064	tags=38%, list=26%, signal=51%
GOBP_ATP_METABOLIC_PROCESS	GOBP_ATP_METABOLIC_PROCESS		267	-0.270984	-0.986892	0.501018	0.995327	1	5465	tags=46%, list=28%, signal=64%
GOBP_REGULATION_OF_KILLING_OF_CELLS_OF_OTHER_ORGANISM	GOBP_REGULATION_OF_KILLING_OF_CELLS_OF_OTHER_ORGANISM		16	-0.330551	-0.986823	0.479821	0.994498	1	1971	tags=31%, list=10%, signal=35%
GOBP_REGULATION_OF_MONOCYTE_CHEMOTAXIS	GOBP_REGULATION_OF_MONOCYTE_CHEMOTAXIS		25	-0.285828	-0.986198	0.444444	0.995234	1	4184	tags=44%, list=22%, signal=56%
GOBP_NEGATIVE_REGULATION_OF_DEFENSE_RESPONSE	GOBP_NEGATIVE_REGULATION_OF_DEFENSE_RESPONSE		192	-0.22318	-0.985968	0.419565	0.994859	1	3701	tags=32%, list=19%, signal=39%
GOBP_ELECTRON_TRANSPORT_CHAIN	GOBP_ELECTRON_TRANSPORT_CHAIN		158	-0.31741	-0.98583	0.522417	0.994248	1	4852	tags=45%, list=25%, signal=59%
GOBP_NEGATIVE_REGULATION_OF_MAPK_CASCADE	GOBP_NEGATIVE_REGULATION_OF_MAPK_CASCADE		165	-0.202467	-0.985806	0.468889	0.993305	1	4275	tags=34%, list=22%, signal=43%
GOBP_TRANSLATIONAL_ELONGATION	GOBP_TRANSLATIONAL_ELONGATION		126	-0.413056	-0.985795	0.562016	0.992321	1	6332	tags=63%, list=33%, signal=94%
GOBP_CD4_POSITIVE_ALPHA_BETA_T_CELL_ACTIVATION	GOBP_CD4_POSITIVE_ALPHA_BETA_T_CELL_ACTIVATION		94	-0.240568	-0.985752	0.465665	0.991442	1	5473	tags=43%, list=28%, signal=59%
GOBP_REGULATION_OF_INTRACELLULAR_TRANSPORT	GOBP_REGULATION_OF_INTRACELLULAR_TRANSPORT		333	-0.209966	-0.985319	0.5	0.99173	1	4345	tags=34%, list=22%, signal=43%
GOBP_REGULATION_OF_CELLULAR_KETONE_METABOLIC_PROCESS	GOBP_REGULATION_OF_CELLULAR_KETONE_METABOLIC_PROCESS		173	-0.208158	-0.98402	0.5	0.994583	1	4690	tags=35%, list=24%, signal=46%
GOBP_PROTEIN_DEMETHYLATION	GOBP_PROTEIN_DEMETHYLATION		31	-0.309408	-0.983703	0.468487	0.994485	1	2578	tags=32%, list=13%, signal=37%
GOBP_REGULATION_OF_B_CELL_DIFFERENTIATION	GOBP_REGULATION_OF_B_CELL_DIFFERENTIATION		30	-0.285153	-0.983048	0.505423	0.99539	1	5893	tags=53%, list=30%, signal=76%
GOBP_STRIATED_MUSCLE_CELL_APOPTOTIC_PROCESS	GOBP_STRIATED_MUSCLE_CELL_APOPTOTIC_PROCESS		35	-0.257846	-0.982276	0.481567	0.996629	1	2094	tags=29%, list=11%, signal=32%
GOBP_NADH_METABOLIC_PROCESS	GOBP_NADH_METABOLIC_PROCESS		42	-0.271754	-0.981692	0.477733	0.997279	1	3905	tags=38%, list=20%, signal=48%
GOBP_POSITIVE_REGULATION_OF_STRESS_ACTIVATED_PROTEIN_KINASE_SIGNALING_CASCADE	GOBP_POSITIVE_REGULATION_OF_STRESS_ACTIVATED_PROTEIN_KINASE_SIGNALING_CASCADE		113	-0.224904	-0.981311	0.456763	0.997336	1	3632	tags=30%, list=19%, signal=37%
GOBP_REGULATION_OF_OXIDATIVE_STRESS_INDUCED_INTRINSIC_APOPTOTIC_SIGNALING_PATHWAY	GOBP_REGULATION_OF_OXIDATIVE_STRESS_INDUCED_INTRINSIC_APOPTOTIC_SIGNALING_PATHWAY		26	-0.342297	-0.980824	0.51577	0.997742	1	3822	tags=46%, list=20%, signal=57%
GOBP_REGULATION_OF_STRESS_ACTIVATED_PROTEIN_KINASE_SIGNALING_CASCADE	GOBP_REGULATION_OF_STRESS_ACTIVATED_PROTEIN_KINASE_SIGNALING_CASCADE		174	-0.202048	-0.980253	0.432967	0.998383	1	4147	tags=32%, list=21%, signal=40%
GOBP_ESTABLISHMENT_OF_PROTEIN_LOCALIZATION_TO_MEMBRANE	GOBP_ESTABLISHMENT_OF_PROTEIN_LOCALIZATION_TO_MEMBRANE		327	-0.281207	-0.980175	0.49501	0.997599	1	5292	tags=46%, list=27%, signal=62%
GOBP_REGULATION_OF_CHOLESTEROL_METABOLIC_PROCESS	GOBP_REGULATION_OF_CHOLESTEROL_METABOLIC_PROCESS		56	-0.255044	-0.979638	0.477419	0.998132	1	4896	tags=45%, list=25%, signal=59%
GOBP_PROTEIN_FOLDING	GOBP_PROTEIN_FOLDING		218	-0.277805	-0.979167	0.524462	0.998596	1	5697	tags=48%, list=29%, signal=67%
GOBP_VIRAL_RNA_GENOME_REPLICATION	GOBP_VIRAL_RNA_GENOME_REPLICATION		33	-0.320113	-0.978725	0.519348	0.998877	1	6664	tags=64%, list=34%, signal=97%
GOBP_CELLULAR_MONOVALENT_INORGANIC_CATION_HOMEOSTASIS	GOBP_CELLULAR_MONOVALENT_INORGANIC_CATION_HOMEOSTASIS		112	-0.213838	-0.978295	0.448352	0.999094	1	1504	tags=21%, list=8%, signal=23%
GOBP_NEGATIVE_REGULATION_OF_INTRINSIC_APOPTOTIC_SIGNALING_PATHWAY_BY_P53_CLASS_MEDIATOR	GOBP_NEGATIVE_REGULATION_OF_INTRINSIC_APOPTOTIC_SIGNALING_PATHWAY_BY_P53_CLASS_MEDIATOR		18	-0.373045	-0.978131	0.521385	0.998534	1	5618	tags=50%, list=29%, signal=70%
GOBP_NEGATIVE_REGULATION_OF_INTERLEUKIN_10_PRODUCTION	GOBP_NEGATIVE_REGULATION_OF_INTERLEUKIN_10_PRODUCTION		18	-0.316483	-0.977651	0.483801	0.99886	1	3253	tags=33%, list=17%, signal=40%
GOBP_CELLULAR_RESPONSE_TO_PEPTIDE	GOBP_CELLULAR_RESPONSE_TO_PEPTIDE		373	-0.194781	-0.977579	0.484305	0.998056	1	3728	tags=29%, list=19%, signal=35%
GOBP_AUTOPHAGOSOME_ORGANIZATION	GOBP_AUTOPHAGOSOME_ORGANIZATION		91	-0.27312	-0.977526	0.504149	0.997205	1	2173	tags=29%, list=11%, signal=32%
GOBP_POSITIVE_REGULATION_OF_ENDOCYTOSIS	GOBP_POSITIVE_REGULATION_OF_ENDOCYTOSIS		97	-0.218564	-0.977309	0.470199	0.996841	1	2075	tags=24%, list=11%, signal=26%
GOBP_ESTABLISHMENT_OF_PROTEIN_LOCALIZATION_TO_TELOMERE	GOBP_ESTABLISHMENT_OF_PROTEIN_LOCALIZATION_TO_TELOMERE		18	-0.436965	-0.976084	0.537313	0.999513	1	5687	tags=67%, list=29%, signal=94%
GOBP_EXTRINSIC_APOPTOTIC_SIGNALING_PATHWAY	GOBP_EXTRINSIC_APOPTOTIC_SIGNALING_PATHWAY		211	-0.210888	-0.976072	0.493243	0.998551	1	4917	tags=37%, list=25%, signal=49%
GOBP_NUCLEAR_ENVELOPE_REASSEMBLY	GOBP_NUCLEAR_ENVELOPE_REASSEMBLY		18	-0.374751	-0.975958	0.514523	0.997882	1	4019	tags=44%, list=21%, signal=56%
GOBP_PROTEIN_TARGETING	GOBP_PROTEIN_TARGETING		416	-0.283346	-0.975925	0.513944	0.996981	1	5700	tags=48%, list=29%, signal=66%
GOBP_CELLULAR_EXTRAVASATION	GOBP_CELLULAR_EXTRAVASATION		66	-0.267064	-0.975743	0.447489	0.996494	1	3690	tags=33%, list=19%, signal=41%
GOBP_REGULATION_OF_LAMELLIPODIUM_ORGANIZATION	GOBP_REGULATION_OF_LAMELLIPODIUM_ORGANIZATION		49	-0.236517	-0.975722	0.501094	0.995566	1	1382	tags=18%, list=7%, signal=20%
GOBP_DEVELOPMENTAL_PIGMENTATION	GOBP_DEVELOPMENTAL_PIGMENTATION		43	-0.230492	-0.975235	0.5	0.99594	1	3600	tags=33%, list=18%, signal=40%
GOBP_NEGATIVE_REGULATION_OF_CATABOLIC_PROCESS	GOBP_NEGATIVE_REGULATION_OF_CATABOLIC_PROCESS		288	-0.19124	-0.975131	0.502146	0.995246	1	3793	tags=29%, list=19%, signal=36%
GOBP_REGULATION_OF_FIBROBLAST_MIGRATION	GOBP_REGULATION_OF_FIBROBLAST_MIGRATION		32	-0.274025	-0.974831	0.489607	0.995116	1	5099	tags=44%, list=26%, signal=59%
GOBP_POSITIVE_REGULATION_OF_PHOSPHOPROTEIN_PHOSPHATASE_ACTIVITY	GOBP_POSITIVE_REGULATION_OF_PHOSPHOPROTEIN_PHOSPHATASE_ACTIVITY		19	-0.32838	-0.974594	0.524211	0.994807	1	2094	tags=32%, list=11%, signal=35%
GOBP_RESPONSE_TO_HEAT	GOBP_RESPONSE_TO_HEAT		155	-0.27121	-0.974423	0.550725	0.994274	1	5276	tags=46%, list=27%, signal=63%
GOBP_PROTEIN_CONTAINING_COMPLEX_DISASSEMBLY	GOBP_PROTEIN_CONTAINING_COMPLEX_DISASSEMBLY		311	-0.266131	-0.974248	0.554435	0.993797	1	5626	tags=47%, list=29%, signal=65%
GOBP_TRANSCRIPTION_ELONGATION_FROM_RNA_POLYMERASE_II_PROMOTER	GOBP_TRANSCRIPTION_ELONGATION_FROM_RNA_POLYMERASE_II_PROMOTER		81	-0.330322	-0.973645	0.545809	0.994598	1	5567	tags=48%, list=29%, signal=67%
GOBP_INTRACELLULAR_STEROID_HORMONE_RECEPTOR_SIGNALING_PATHWAY	GOBP_INTRACELLULAR_STEROID_HORMONE_RECEPTOR_SIGNALING_PATHWAY		107	-0.214024	-0.973401	0.50641	0.994312	1	4149	tags=35%, list=21%, signal=44%
GOBP_VIRAL_TRANSLATION	GOBP_VIRAL_TRANSLATION		15	-0.471376	-0.973161	0.551595	0.994074	1	4267	tags=60%, list=22%, signal=77%
GOBP_NEGATIVE_REGULATION_OF_T_CELL_PROLIFERATION	GOBP_NEGATIVE_REGULATION_OF_T_CELL_PROLIFERATION		59	-0.232825	-0.972941	0.489888	0.993684	1	3462	tags=31%, list=18%, signal=37%
GOBP_HISTONE_H3_K27_METHYLATION	GOBP_HISTONE_H3_K27_METHYLATION		15	-0.379605	-0.9726	0.501938	0.993627	1	4560	tags=47%, list=23%, signal=61%
GOBP_MITOCHONDRIAL_TRANSLATION	GOBP_MITOCHONDRIAL_TRANSLATION		128	-0.418227	-0.972295	0.564547	0.99359	1	6195	tags=61%, list=32%, signal=89%
GOBP_REGULATION_OF_INTRACELLULAR_ESTROGEN_RECEPTOR_SIGNALING_PATHWAY	GOBP_REGULATION_OF_INTRACELLULAR_ESTROGEN_RECEPTOR_SIGNALING_PATHWAY		35	-0.254983	-0.972114	0.494505	0.993132	1	4121	tags=40%, list=21%, signal=51%
GOBP_GRANULOCYTE_DIFFERENTIATION	GOBP_GRANULOCYTE_DIFFERENTIATION		32	-0.270455	-0.972035	0.47541	0.99241	1	3012	tags=31%, list=15%, signal=37%
GOBP_RNA_PHOSPHODIESTER_BOND_HYDROLYSIS_ENDONUCLEOLYTIC	GOBP_RNA_PHOSPHODIESTER_BOND_HYDROLYSIS_ENDONUCLEOLYTIC		75	-0.283391	-0.971946	0.523715	0.991712	1	5676	tags=48%, list=29%, signal=68%
GOBP_HISTONE_DEUBIQUITINATION	GOBP_HISTONE_DEUBIQUITINATION		22	-0.353681	-0.970699	0.525253	0.994146	1	5563	tags=59%, list=29%, signal=83%
GOBP_PURINE_NUCLEOSIDE_BIOSYNTHETIC_PROCESS	GOBP_PURINE_NUCLEOSIDE_BIOSYNTHETIC_PROCESS		19	-0.367757	-0.969316	0.522472	0.997132	1	3104	tags=37%, list=16%, signal=44%
GOBP_SPHINGOLIPID_METABOLIC_PROCESS	GOBP_SPHINGOLIPID_METABOLIC_PROCESS		161	-0.20075	-0.969257	0.491304	0.996334	1	4169	tags=33%, list=21%, signal=42%
GOBP_V_D_J_RECOMBINATION	GOBP_V_D_J_RECOMBINATION		15	-0.440705	-0.969212	0.548828	0.995488	1	6385	tags=73%, list=33%, signal=109%
GOBP_PROTEIN_REFOLDING	GOBP_PROTEIN_REFOLDING		22	-0.375999	-0.968695	0.542969	0.995957	1	4028	tags=50%, list=21%, signal=63%
GOBP_POSITIVE_REGULATION_OF_POSTTRANSCRIPTIONAL_GENE_SILENCING	GOBP_POSITIVE_REGULATION_OF_POSTTRANSCRIPTIONAL_GENE_SILENCING		30	-0.288119	-0.967234	0.513919	0.999156	1	1423	tags=27%, list=7%, signal=29%
GOBP_NEGATIVE_REGULATION_OF_BINDING	GOBP_NEGATIVE_REGULATION_OF_BINDING		149	-0.208897	-0.967225	0.522321	0.998209	1	4276	tags=34%, list=22%, signal=44%
GOBP_DETERMINATION_OF_ADULT_LIFESPAN	GOBP_DETERMINATION_OF_ADULT_LIFESPAN		17	-0.319655	-0.967086	0.507495	0.997631	1	3781	tags=41%, list=19%, signal=51%
GOBP_OLIGOSACCHARIDE_LIPID_INTERMEDIATE_BIOSYNTHETIC_PROCESS	GOBP_OLIGOSACCHARIDE_LIPID_INTERMEDIATE_BIOSYNTHETIC_PROCESS		21	-0.391958	-0.966202	0.521154	0.999108	1	10137	tags=95%, list=52%, signal=199%
GOBP_PEPTIDYL_LYSINE_METHYLATION	GOBP_PEPTIDYL_LYSINE_METHYLATION		109	-0.265478	-0.965841	0.506073	0.999106	1	4570	tags=39%, list=23%, signal=51%
GOBP_NUCLEAR_MEMBRANE_ORGANIZATION	GOBP_NUCLEAR_MEMBRANE_ORGANIZATION		17	-0.378193	-0.965814	0.523207	0.998201	1	5317	tags=53%, list=27%, signal=73%
GOBP_LONG_CHAIN_FATTY_ACID_IMPORT_INTO_CELL	GOBP_LONG_CHAIN_FATTY_ACID_IMPORT_INTO_CELL		16	-0.284373	-0.965632	0.535714	0.997763	1	3501	tags=38%, list=18%, signal=46%
GOBP_POSITIVE_REGULATION_OF_CELLULAR_RESPONSE_TO_TRANSFORMING_GROWTH_FACTOR_BETA_STIMULUS	GOBP_POSITIVE_REGULATION_OF_CELLULAR_RESPONSE_TO_TRANSFORMING_GROWTH_FACTOR_BETA_STIMULUS		28	-0.267643	-0.965443	0.539583	0.997326	1	3346	tags=32%, list=17%, signal=39%
GOBP_REGULATION_OF_JUN_KINASE_ACTIVITY	GOBP_REGULATION_OF_JUN_KINASE_ACTIVITY		80	-0.220143	-0.965089	0.505669	0.997327	1	3259	tags=29%, list=17%, signal=34%
GOBP_ESTABLISHMENT_OF_SPINDLE_ORIENTATION	GOBP_ESTABLISHMENT_OF_SPINDLE_ORIENTATION		34	-0.251516	-0.964828	0.533074	0.997077	1	3173	tags=26%, list=16%, signal=32%
GOBP_NEGATIVE_REGULATION_OF_CELL_ACTIVATION	GOBP_NEGATIVE_REGULATION_OF_CELL_ACTIVATION		185	-0.215958	-0.964668	0.46283	0.996576	1	3462	tags=29%, list=18%, signal=35%
GOBP_T_CELL_ACTIVATION_INVOLVED_IN_IMMUNE_RESPONSE	GOBP_T_CELL_ACTIVATION_INVOLVED_IN_IMMUNE_RESPONSE		109	-0.249158	-0.964626	0.481132	0.995733	1	4613	tags=37%, list=24%, signal=48%
GOBP_PHOSPHATIDYLINOSITOL_METABOLIC_PROCESS	GOBP_PHOSPHATIDYLINOSITOL_METABOLIC_PROCESS		178	-0.203309	-0.964327	0.54013	0.995649	1	4418	tags=34%, list=23%, signal=43%
GOBP_NEUTROPHIL_MIGRATION	GOBP_NEUTROPHIL_MIGRATION		116	-0.245646	-0.964069	0.462264	0.995365	1	3639	tags=32%, list=19%, signal=39%
GOBP_POSITIVE_REGULATION_OF_T_CELL_MIGRATION	GOBP_POSITIVE_REGULATION_OF_T_CELL_MIGRATION		27	-0.281542	-0.963722	0.501099	0.995375	1	2901	tags=33%, list=15%, signal=39%
GOBP_MONOCYTE_DIFFERENTIATION	GOBP_MONOCYTE_DIFFERENTIATION		35	-0.269123	-0.963187	0.488889	0.995916	1	4275	tags=43%, list=22%, signal=55%
GOBP_CHAPERONE_MEDIATED_PROTEIN_FOLDING	GOBP_CHAPERONE_MEDIATED_PROTEIN_FOLDING		60	-0.287982	-0.962974	0.552684	0.995536	1	4028	tags=38%, list=21%, signal=48%
GOBP_POSITIVE_REGULATION_OF_MONOCYTE_CHEMOTAXIS	GOBP_POSITIVE_REGULATION_OF_MONOCYTE_CHEMOTAXIS		20	-0.298311	-0.962832	0.451542	0.994928	1	4184	tags=45%, list=22%, signal=57%
GOBP_POSITIVE_REGULATION_OF_PHOSPHATASE_ACTIVITY	GOBP_POSITIVE_REGULATION_OF_PHOSPHATASE_ACTIVITY		31	-0.268043	-0.962254	0.529536	0.995657	1	3604	tags=35%, list=19%, signal=43%
GOBP_NEGATIVE_REGULATION_OF_CELLULAR_CATABOLIC_PROCESS	GOBP_NEGATIVE_REGULATION_OF_CELLULAR_CATABOLIC_PROCESS		232	-0.197787	-0.962196	0.520747	0.994867	1	3793	tags=29%, list=19%, signal=36%
GOBP_POSITIVE_REGULATION_OF_ENDOTHELIAL_CELL_MIGRATION	GOBP_POSITIVE_REGULATION_OF_ENDOTHELIAL_CELL_MIGRATION		102	-0.217271	-0.961541	0.476636	0.995774	1	3410	tags=29%, list=18%, signal=35%
GOBP_PROTEIN_HYDROXYLATION	GOBP_PROTEIN_HYDROXYLATION		27	-0.283052	-0.96064	0.516598	0.997353	1	4936	tags=48%, list=25%, signal=64%
GOBP_NEGATIVE_REGULATION_OF_VIRAL_GENOME_REPLICATION	GOBP_NEGATIVE_REGULATION_OF_VIRAL_GENOME_REPLICATION		49	-0.337281	-0.960147	0.487755	0.997695	1	4323	tags=43%, list=22%, signal=55%
GOBP_TRANSLATIONAL_TERMINATION	GOBP_TRANSLATIONAL_TERMINATION		101	-0.426652	-0.960134	0.578544	0.996783	1	6332	tags=65%, list=33%, signal=96%
GOBP_CELLULAR_RESPONSE_TO_TOPOLOGICALLY_INCORRECT_PROTEIN	GOBP_CELLULAR_RESPONSE_TO_TOPOLOGICALLY_INCORRECT_PROTEIN		157	-0.234755	-0.959734	0.531187	0.996941	1	4812	tags=38%, list=25%, signal=50%
GOBP_REGULATION_OF_FATTY_ACID_BIOSYNTHETIC_PROCESS	GOBP_REGULATION_OF_FATTY_ACID_BIOSYNTHETIC_PROCESS		46	-0.238306	-0.958981	0.496732	0.998105	1	1989	tags=24%, list=10%, signal=27%
GOBP_CORTICAL_ACTIN_CYTOSKELETON_ORGANIZATION	GOBP_CORTICAL_ACTIN_CYTOSKELETON_ORGANIZATION		38	-0.271432	-0.958296	0.517544	0.999107	1	898	tags=18%, list=5%, signal=19%
GOBP_ICOSANOID_BIOSYNTHETIC_PROCESS	GOBP_ICOSANOID_BIOSYNTHETIC_PROCESS		45	-0.246458	-0.95809	0.494692	0.998724	1	4871	tags=42%, list=25%, signal=56%
GOBP_NAD_METABOLIC_PROCESS	GOBP_NAD_METABOLIC_PROCESS		50	-0.252354	-0.957535	0.537849	0.999303	1	3905	tags=36%, list=20%, signal=45%
GOBP_MEGAKARYOCYTE_DIFFERENTIATION	GOBP_MEGAKARYOCYTE_DIFFERENTIATION		69	-0.242242	-0.956281	0.503341	1	1	4467	tags=39%, list=23%, signal=51%
GOBP_TROPHECTODERMAL_CELL_DIFFERENTIATION	GOBP_TROPHECTODERMAL_CELL_DIFFERENTIATION		16	-0.300659	-0.956177	0.494669	1	1	1947	tags=31%, list=10%, signal=35%
GOBP_CHROMOSOME_LOCALIZATION	GOBP_CHROMOSOME_LOCALIZATION		77	-0.314354	-0.956165	0.532567	1	1	5129	tags=48%, list=26%, signal=65%
GOBP_POSITIVE_REGULATION_OF_RESPONSE_TO_DNA_DAMAGE_STIMULUS	GOBP_POSITIVE_REGULATION_OF_RESPONSE_TO_DNA_DAMAGE_STIMULUS		98	-0.227085	-0.955691	0.537832	1	1	4820	tags=40%, list=25%, signal=53%
GOBP_PURINE_NUCLEOSIDE_MONOPHOSPHATE_BIOSYNTHETIC_PROCESS	GOBP_PURINE_NUCLEOSIDE_MONOPHOSPHATE_BIOSYNTHETIC_PROCESS		21	-0.402187	-0.955431	0.580271	1	1	6646	tags=71%, list=34%, signal=108%
GOBP_NEGATIVE_REGULATION_OF_RECEPTOR_SIGNALING_PATHWAY_VIA_JAK_STAT	GOBP_NEGATIVE_REGULATION_OF_RECEPTOR_SIGNALING_PATHWAY_VIA_JAK_STAT		23	-0.288359	-0.955401	0.540856	0.999659	1	3484	tags=35%, list=18%, signal=42%
GOBP_RESPONSE_TO_HYDROPEROXIDE	GOBP_RESPONSE_TO_HYDROPEROXIDE		16	-0.369677	-0.95536	0.493182	0.998819	1	3310	tags=44%, list=17%, signal=53%
GOBP_NEGATIVE_REGULATION_OF_INTRACELLULAR_SIGNAL_TRANSDUCTION	GOBP_NEGATIVE_REGULATION_OF_INTRACELLULAR_SIGNAL_TRANSDUCTION		459	-0.183793	-0.955311	0.556522	0.998029	1	4887	tags=35%, list=25%, signal=45%
GOBP_REGULATION_OF_MONONUCLEAR_CELL_MIGRATION	GOBP_REGULATION_OF_MONONUCLEAR_CELL_MIGRATION		104	-0.217479	-0.954493	0.472093	0.99937	1	4297	tags=34%, list=22%, signal=43%
GOBP_NEGATIVE_REGULATION_OF_ORGANELLE_ASSEMBLY	GOBP_NEGATIVE_REGULATION_OF_ORGANELLE_ASSEMBLY		39	-0.285317	-0.954405	0.514523	0.998666	1	5616	tags=49%, list=29%, signal=68%
GOBP_PEROXISOME_ORGANIZATION	GOBP_PEROXISOME_ORGANIZATION		80	-0.269368	-0.954204	0.540918	0.998315	1	5604	tags=49%, list=29%, signal=68%
GOBP_CHROMATIN_SILENCING	GOBP_CHROMATIN_SILENCING		40	-0.309384	-0.95303	0.57906	1	1	5908	tags=55%, list=30%, signal=79%
GOBP_NEGATIVE_REGULATION_OF_HISTONE_ACETYLATION	GOBP_NEGATIVE_REGULATION_OF_HISTONE_ACETYLATION		16	-0.33864	-0.952967	0.544898	0.999755	1	4968	tags=44%, list=26%, signal=59%
GOBP_SMOOTH_MUSCLE_CELL_PROLIFERATION	GOBP_SMOOTH_MUSCLE_CELL_PROLIFERATION		125	-0.205886	-0.952365	0.524336	1	1	3524	tags=30%, list=18%, signal=37%
GOBP_LIVER_MORPHOGENESIS	GOBP_LIVER_MORPHOGENESIS		22	-0.282703	-0.952085	0.492662	1	1	3274	tags=41%, list=17%, signal=49%
GOBP_SYNAPTIC_VESICLE_LOCALIZATION	GOBP_SYNAPTIC_VESICLE_LOCALIZATION		53	-0.229331	-0.9517	0.520455	1	1	3767	tags=34%, list=19%, signal=42%
GOBP_REGULATION_OF_GTPASE_ACTIVITY	GOBP_REGULATION_OF_GTPASE_ACTIVITY		452	-0.182793	-0.951292	0.523702	1	1	4427	tags=31%, list=23%, signal=40%
GOBP_NEGATIVE_REGULATION_OF_MAP_KINASE_ACTIVITY	GOBP_NEGATIVE_REGULATION_OF_MAP_KINASE_ACTIVITY		74	-0.217314	-0.95108	0.534368	1	1	4130	tags=34%, list=21%, signal=43%
GOBP_NEGATIVE_REGULATION_OF_RECEPTOR_MEDIATED_ENDOCYTOSIS	GOBP_NEGATIVE_REGULATION_OF_RECEPTOR_MEDIATED_ENDOCYTOSIS		28	-0.276924	-0.950297	0.483051	1	1	1685	tags=29%, list=9%, signal=31%
GOBP_REGULATION_OF_PROTEIN_KINASE_A_SIGNALING	GOBP_REGULATION_OF_PROTEIN_KINASE_A_SIGNALING		22	-0.262941	-0.949977	0.56639	1	1	1233	tags=23%, list=6%, signal=24%
GOBP_AMINO_ACID_ACTIVATION	GOBP_AMINO_ACID_ACTIVATION		30	-0.392185	-0.949074	0.545279	1	1	6543	tags=60%, list=34%, signal=90%
GOBP_REGULATION_OF_PROTEIN_STABILITY	GOBP_REGULATION_OF_PROTEIN_STABILITY		281	-0.234197	-0.948273	0.608511	1	1	4868	tags=39%, list=25%, signal=51%
GOBP_POSITIVE_REGULATION_OF_DNA_BINDING_TRANSCRIPTION_FACTOR_ACTIVITY	GOBP_POSITIVE_REGULATION_OF_DNA_BINDING_TRANSCRIPTION_FACTOR_ACTIVITY		261	-0.194605	-0.948177	0.535714	1	1	3725	tags=28%, list=19%, signal=34%
GOBP_NEGATIVE_REGULATION_OF_MUSCLE_HYPERTROPHY	GOBP_NEGATIVE_REGULATION_OF_MUSCLE_HYPERTROPHY		29	-0.279272	-0.947923	0.494715	1	1	3383	tags=38%, list=17%, signal=46%
GOBP_JNK_CASCADE	GOBP_JNK_CASCADE		184	-0.195952	-0.947631	0.497778	1	1	4147	tags=32%, list=21%, signal=40%
GOBP_POSITIVE_REGULATION_OF_PROTEIN_IMPORT	GOBP_POSITIVE_REGULATION_OF_PROTEIN_IMPORT		40	-0.277934	-0.947335	0.569959	1	1	2879	tags=30%, list=15%, signal=35%
GOBP_CHROMATIN_ORGANIZATION_INVOLVED_IN_REGULATION_OF_TRANSCRIPTION	GOBP_CHROMATIN_ORGANIZATION_INVOLVED_IN_REGULATION_OF_TRANSCRIPTION		85	-0.281162	-0.947184	0.564211	1	1	5908	tags=51%, list=30%, signal=72%
GOBP_LOW_DENSITY_LIPOPROTEIN_PARTICLE_CLEARANCE	GOBP_LOW_DENSITY_LIPOPROTEIN_PARTICLE_CLEARANCE		34	-0.252072	-0.947174	0.526	1	1	3610	tags=38%, list=19%, signal=47%
GOBP_MUSCLE_CELL_APOPTOTIC_PROCESS	GOBP_MUSCLE_CELL_APOPTOTIC_PROCESS		62	-0.224762	-0.946891	0.53913	1	1	2094	tags=24%, list=11%, signal=27%
GOBP_RESPONSE_TO_AMYLOID_BETA	GOBP_RESPONSE_TO_AMYLOID_BETA		43	-0.267278	-0.946805	0.482609	1	1	3864	tags=37%, list=20%, signal=46%
GOBP_PROTEIN_DESTABILIZATION	GOBP_PROTEIN_DESTABILIZATION		43	-0.257177	-0.94633	0.566591	1	1	5304	tags=49%, list=27%, signal=67%
GOBP_CELLULAR_RESPONSE_TO_CHEMICAL_STRESS	GOBP_CELLULAR_RESPONSE_TO_CHEMICAL_STRESS		323	-0.198557	-0.94558	0.587137	1	1	5032	tags=37%, list=26%, signal=49%
GOBP_POSITIVE_REGULATION_OF_EPITHELIAL_CELL_MIGRATION	GOBP_POSITIVE_REGULATION_OF_EPITHELIAL_CELL_MIGRATION		144	-0.206815	-0.945299	0.53288	1	1	4115	tags=32%, list=21%, signal=40%
GOBP_REGULATION_OF_PEPTIDYL_LYSINE_ACETYLATION	GOBP_REGULATION_OF_PEPTIDYL_LYSINE_ACETYLATION		62	-0.247145	-0.944951	0.519068	1	1	4968	tags=40%, list=26%, signal=54%
GOBP_POSITIVE_REGULATION_OF_DNA_RECOMBINATION	GOBP_POSITIVE_REGULATION_OF_DNA_RECOMBINATION		39	-0.275387	-0.944785	0.539419	1	1	3020	tags=31%, list=16%, signal=36%
GOBP_N_GLYCAN_PROCESSING	GOBP_N_GLYCAN_PROCESSING		19	-0.297588	-0.944552	0.515924	1	1	5060	tags=53%, list=26%, signal=71%
GOBP_ESTABLISHMENT_OF_MITOTIC_SPINDLE_LOCALIZATION	GOBP_ESTABLISHMENT_OF_MITOTIC_SPINDLE_LOCALIZATION		33	-0.282482	-0.944548	0.530097	1	1	3173	tags=30%, list=16%, signal=36%
GOBP_POSITIVE_REGULATION_OF_NATURAL_KILLER_CELL_MEDIATED_CYTOTOXICITY	GOBP_POSITIVE_REGULATION_OF_NATURAL_KILLER_CELL_MEDIATED_CYTOTOXICITY		24	-0.357428	-0.944105	0.519751	1	1	5287	tags=50%, list=27%, signal=69%
GOBP_NEGATIVE_REGULATION_OF_ORGANELLE_ORGANIZATION	GOBP_NEGATIVE_REGULATION_OF_ORGANELLE_ORGANIZATION		320	-0.190229	-0.943939	0.616525	1	1	3843	tags=29%, list=20%, signal=36%
GOBP_POSITIVE_REGULATION_OF_TRANSCRIPTION_FROM_RNA_POLYMERASE_II_PROMOTER_IN_RESPONSE_TO_STRESS	GOBP_POSITIVE_REGULATION_OF_TRANSCRIPTION_FROM_RNA_POLYMERASE_II_PROMOTER_IN_RESPONSE_TO_STRESS		24	-0.296187	-0.943901	0.540948	0.999305	1	4791	tags=46%, list=25%, signal=61%
GOBP_NEGATIVE_REGULATION_OF_TOLL_LIKE_RECEPTOR_SIGNALING_PATHWAY	GOBP_NEGATIVE_REGULATION_OF_TOLL_LIKE_RECEPTOR_SIGNALING_PATHWAY		37	-0.281326	-0.943762	0.511628	0.998746	1	2309	tags=32%, list=12%, signal=37%
GOBP_PROTEIN_TRANSMEMBRANE_TRANSPORT	GOBP_PROTEIN_TRANSMEMBRANE_TRANSPORT		56	-0.294115	-0.943395	0.552581	0.998855	1	6205	tags=57%, list=32%, signal=84%
GOBP_INTRACELLULAR_RECEPTOR_SIGNALING_PATHWAY	GOBP_INTRACELLULAR_RECEPTOR_SIGNALING_PATHWAY		260	-0.180252	-0.943087	0.586354	0.998797	1	4194	tags=32%, list=22%, signal=40%
GOBP_REGULATION_OF_PHOSPHOPROTEIN_PHOSPHATASE_ACTIVITY	GOBP_REGULATION_OF_PHOSPHOPROTEIN_PHOSPHATASE_ACTIVITY		114	-0.204391	-0.942947	0.547619	0.998287	1	4244	tags=36%, list=22%, signal=46%
GOBP_REGULATION_OF_CHOLESTEROL_BIOSYNTHETIC_PROCESS	GOBP_REGULATION_OF_CHOLESTEROL_BIOSYNTHETIC_PROCESS		43	-0.268685	-0.942889	0.525253	0.997544	1	4784	tags=47%, list=25%, signal=62%
GOBP_S_ADENOSYLMETHIONINE_METABOLIC_PROCESS	GOBP_S_ADENOSYLMETHIONINE_METABOLIC_PROCESS		15	-0.370786	-0.942413	0.566735	0.997924	1	6275	tags=53%, list=32%, signal=79%
GOBP_INTRACELLULAR_STEROL_TRANSPORT	GOBP_INTRACELLULAR_STEROL_TRANSPORT		24	-0.257967	-0.942394	0.538622	0.997068	1	4676	tags=46%, list=24%, signal=60%
GOBP_REGULATION_OF_CELLULAR_COMPONENT_SIZE	GOBP_REGULATION_OF_CELLULAR_COMPONENT_SIZE		351	-0.178703	-0.940925	0.548753	1	1	2226	tags=21%, list=11%, signal=23%
GOBP_POSITIVE_REGULATION_OF_PROTEIN_AUTOPHOSPHORYLATION	GOBP_POSITIVE_REGULATION_OF_PROTEIN_AUTOPHOSPHORYLATION		25	-0.254816	-0.940888	0.544858	0.999315	1	3604	tags=36%, list=19%, signal=44%
GOBP_NEGATIVE_REGULATION_OF_CELL_CYCLE_G2_M_PHASE_TRANSITION	GOBP_NEGATIVE_REGULATION_OF_CELL_CYCLE_G2_M_PHASE_TRANSITION		102	-0.304588	-0.939595	0.542146	1	1	4843	tags=45%, list=25%, signal=60%
GOBP_REGULATION_OF_OXIDATIVE_STRESS_INDUCED_NEURON_DEATH	GOBP_REGULATION_OF_OXIDATIVE_STRESS_INDUCED_NEURON_DEATH		19	-0.282699	-0.939009	0.558468	1	1	3320	tags=42%, list=17%, signal=51%
GOBP_POSITIVE_REGULATION_OF_TRANSCRIPTION_OF_NOTCH_RECEPTOR_TARGET	GOBP_POSITIVE_REGULATION_OF_TRANSCRIPTION_OF_NOTCH_RECEPTOR_TARGET		18	-0.291734	-0.938657	0.528807	1	1	3041	tags=39%, list=16%, signal=46%
GOBP_RIBOSE_PHOSPHATE_BIOSYNTHETIC_PROCESS	GOBP_RIBOSE_PHOSPHATE_BIOSYNTHETIC_PROCESS		162	-0.218619	-0.938029	0.586745	1	1	4021	tags=31%, list=21%, signal=39%
GOBP_ENERGY_DERIVATION_BY_OXIDATION_OF_ORGANIC_COMPOUNDS	GOBP_ENERGY_DERIVATION_BY_OXIDATION_OF_ORGANIC_COMPOUNDS		256	-0.252824	-0.936975	0.575099	1	1	4838	tags=41%, list=25%, signal=54%
GOBP_POSITIVE_REGULATION_OF_CELLULAR_PROTEIN_LOCALIZATION	GOBP_POSITIVE_REGULATION_OF_CELLULAR_PROTEIN_LOCALIZATION		286	-0.199317	-0.936973	0.580913	1	1	3478	tags=29%, list=18%, signal=35%
GOBP_POSITIVE_REGULATION_OF_PROTEIN_LOCALIZATION_TO_CELL_PERIPHERY	GOBP_POSITIVE_REGULATION_OF_PROTEIN_LOCALIZATION_TO_CELL_PERIPHERY		65	-0.200981	-0.936675	0.573276	1	1	2830	tags=25%, list=15%, signal=29%
GOBP_CELLULAR_RESPONSE_TO_IONIZING_RADIATION	GOBP_CELLULAR_RESPONSE_TO_IONIZING_RADIATION		63	-0.264108	-0.936666	0.589286	1	1	3435	tags=30%, list=18%, signal=37%
GOBP_CELL_AGING	GOBP_CELL_AGING		99	-0.225909	-0.936275	0.604331	1	1	5199	tags=39%, list=27%, signal=53%
GOBP_RETROGRADE_VESICLE_MEDIATED_TRANSPORT_GOLGI_TO_ENDOPLASMIC_RETICULUM	GOBP_RETROGRADE_VESICLE_MEDIATED_TRANSPORT_GOLGI_TO_ENDOPLASMIC_RETICULUM		82	-0.29644	-0.935997	0.55754	1	1	3515	tags=34%, list=18%, signal=41%
GOBP_POSITIVE_REGULATION_OF_PROTEOLYSIS	GOBP_POSITIVE_REGULATION_OF_PROTEOLYSIS		350	-0.195808	-0.934804	0.546638	1	1	4139	tags=32%, list=21%, signal=40%
GOBP_REGULATION_OF_DNA_METABOLIC_PROCESS	GOBP_REGULATION_OF_DNA_METABOLIC_PROCESS		316	-0.232478	-0.934803	0.590099	1	1	5010	tags=40%, list=26%, signal=53%
GOBP_INTRA_GOLGI_VESICLE_MEDIATED_TRANSPORT	GOBP_INTRA_GOLGI_VESICLE_MEDIATED_TRANSPORT		32	-0.314059	-0.934486	0.528376	1	1	3688	tags=38%, list=19%, signal=46%
GOBP_CELLULAR_RESPONSE_TO_ABIOTIC_STIMULUS	GOBP_CELLULAR_RESPONSE_TO_ABIOTIC_STIMULUS		316	-0.173698	-0.934373	0.618304	1	1	3653	tags=27%, list=19%, signal=33%
GOBP_CELLULAR_KETONE_METABOLIC_PROCESS	GOBP_CELLULAR_KETONE_METABOLIC_PROCESS		238	-0.186163	-0.934195	0.593478	1	1	4726	tags=34%, list=24%, signal=44%
GOBP_NUCLEOSIDE_SALVAGE	GOBP_NUCLEOSIDE_SALVAGE		16	-0.323608	-0.933782	0.565476	1	1	4083	tags=44%, list=21%, signal=55%
GOBP_SNARE_COMPLEX_ASSEMBLY	GOBP_SNARE_COMPLEX_ASSEMBLY		16	-0.293888	-0.933297	0.567729	1	1	1072	tags=25%, list=6%, signal=26%
GOBP_REGULATION_OF_INTRACELLULAR_PROTEIN_TRANSPORT	GOBP_REGULATION_OF_INTRACELLULAR_PROTEIN_TRANSPORT		239	-0.210222	-0.933272	0.614894	1	1	5104	tags=39%, list=26%, signal=53%
GOBP_SPHINGOLIPID_BIOSYNTHETIC_PROCESS	GOBP_SPHINGOLIPID_BIOSYNTHETIC_PROCESS		104	-0.196761	-0.932875	0.532468	1	1	4131	tags=34%, list=21%, signal=42%
GOBP_MYELOID_DENDRITIC_CELL_DIFFERENTIATION	GOBP_MYELOID_DENDRITIC_CELL_DIFFERENTIATION		19	-0.325372	-0.932766	0.524838	1	1	3859	tags=37%, list=20%, signal=46%
GOBP_POSITIVE_REGULATION_OF_GTPASE_ACTIVITY	GOBP_POSITIVE_REGULATION_OF_GTPASE_ACTIVITY		379	-0.182268	-0.932646	0.534216	1	1	4427	tags=32%, list=23%, signal=40%
GOBP_NADH_DEHYDROGENASE_COMPLEX_ASSEMBLY	GOBP_NADH_DEHYDROGENASE_COMPLEX_ASSEMBLY		56	-0.425659	-0.932254	0.587669	1	1	6022	tags=59%, list=31%, signal=85%
GOBP_PEPTIDYL_PROLINE_HYDROXYLATION	GOBP_PEPTIDYL_PROLINE_HYDROXYLATION		15	-0.313748	-0.932245	0.545455	1	1	4936	tags=53%, list=25%, signal=71%
GOBP_NEGATIVE_REGULATION_OF_ACTIN_FILAMENT_POLYMERIZATION	GOBP_NEGATIVE_REGULATION_OF_ACTIN_FILAMENT_POLYMERIZATION		56	-0.22867	-0.93194	0.532751	1	1	3710	tags=34%, list=19%, signal=42%
GOBP_NEGATIVE_REGULATION_OF_I_KAPPAB_KINASE_NF_KAPPAB_SIGNALING	GOBP_NEGATIVE_REGULATION_OF_I_KAPPAB_KINASE_NF_KAPPAB_SIGNALING		44	-0.238461	-0.931934	0.558386	1	1	3612	tags=34%, list=19%, signal=42%
GOBP_GLYCEROLIPID_BIOSYNTHETIC_PROCESS	GOBP_GLYCEROLIPID_BIOSYNTHETIC_PROCESS		256	-0.185972	-0.931664	0.557734	1	1	4418	tags=33%, list=23%, signal=42%
GOBP_POSITIVE_REGULATION_OF_MYELOID_CELL_DIFFERENTIATION	GOBP_POSITIVE_REGULATION_OF_MYELOID_CELL_DIFFERENTIATION		97	-0.224042	-0.931529	0.552239	0.999911	1	5086	tags=41%, list=26%, signal=56%
GOBP_NEGATIVE_REGULATION_OF_PRODUCTION_OF_MOLECULAR_MEDIATOR_OF_IMMUNE_RESPONSE	GOBP_NEGATIVE_REGULATION_OF_PRODUCTION_OF_MOLECULAR_MEDIATOR_OF_IMMUNE_RESPONSE		39	-0.268501	-0.930997	0.540659	1	1	5611	tags=49%, list=29%, signal=68%
GOBP_T_HELPER_1_TYPE_IMMUNE_RESPONSE	GOBP_T_HELPER_1_TYPE_IMMUNE_RESPONSE		40	-0.275108	-0.930928	0.486842	0.999689	1	4258	tags=35%, list=22%, signal=45%
GOBP_REGULATION_OF_RESPONSE_TO_OXIDATIVE_STRESS	GOBP_REGULATION_OF_RESPONSE_TO_OXIDATIVE_STRESS		75	-0.22687	-0.930717	0.613592	0.999339	1	3822	tags=35%, list=20%, signal=43%
GOBP_CD4_POSITIVE_ALPHA_BETA_T_CELL_CYTOKINE_PRODUCTION	GOBP_CD4_POSITIVE_ALPHA_BETA_T_CELL_CYTOKINE_PRODUCTION		18	-0.329229	-0.930286	0.534694	0.999583	1	5000	tags=44%, list=26%, signal=60%
GOBP_POSITIVE_REGULATION_OF_INTRINSIC_APOPTOTIC_SIGNALING_PATHWAY	GOBP_POSITIVE_REGULATION_OF_INTRINSIC_APOPTOTIC_SIGNALING_PATHWAY		53	-0.233595	-0.9296	0.59408	1	1	5227	tags=42%, list=27%, signal=57%
GOBP_MAINTENANCE_OF_LOCATION_IN_CELL	GOBP_MAINTENANCE_OF_LOCATION_IN_CELL		201	-0.178083	-0.929299	0.574032	1	1	4096	tags=29%, list=21%, signal=37%
GOBP_IRON_ION_HOMEOSTASIS	GOBP_IRON_ION_HOMEOSTASIS		80	-0.204351	-0.928223	0.569472	1	1	3410	tags=31%, list=18%, signal=38%
GOBP_POSITIVE_REGULATION_OF_ERBB_SIGNALING_PATHWAY	GOBP_POSITIVE_REGULATION_OF_ERBB_SIGNALING_PATHWAY		39	-0.266079	-0.927913	0.526998	1	1	3274	tags=33%, list=17%, signal=40%
GOBP_NEGATIVE_REGULATION_OF_PROTEIN_BINDING	GOBP_NEGATIVE_REGULATION_OF_PROTEIN_BINDING		90	-0.210477	-0.927391	0.571739	1	1	4572	tags=36%, list=23%, signal=46%
GOBP_NEGATIVE_REGULATION_OF_RECEPTOR_SIGNALING_PATHWAY_VIA_STAT	GOBP_NEGATIVE_REGULATION_OF_RECEPTOR_SIGNALING_PATHWAY_VIA_STAT		24	-0.265127	-0.927215	0.564706	1	1	3484	tags=33%, list=18%, signal=41%
GOBP_CELLULAR_IRON_ION_HOMEOSTASIS	GOBP_CELLULAR_IRON_ION_HOMEOSTASIS		65	-0.217613	-0.92654	0.597561	1	1	3410	tags=32%, list=18%, signal=39%
GOBP_PURINE_NUCLEOSIDE_METABOLIC_PROCESS	GOBP_PURINE_NUCLEOSIDE_METABOLIC_PROCESS		56	-0.260567	-0.925201	0.57685	1	1	3104	tags=30%, list=16%, signal=36%
GOBP_REGULATION_OF_GLIAL_CELL_MIGRATION	GOBP_REGULATION_OF_GLIAL_CELL_MIGRATION		16	-0.312102	-0.924457	0.545455	1	1	3578	tags=38%, list=18%, signal=46%
GOBP_MONOSACCHARIDE_BIOSYNTHETIC_PROCESS	GOBP_MONOSACCHARIDE_BIOSYNTHETIC_PROCESS		91	-0.208643	-0.924146	0.588983	1	1	3373	tags=30%, list=17%, signal=36%
GOBP_FIBROBLAST_MIGRATION	GOBP_FIBROBLAST_MIGRATION		40	-0.240548	-0.924043	0.554604	1	1	5099	tags=40%, list=26%, signal=54%
GOBP_SULFUR_AMINO_ACID_BIOSYNTHETIC_PROCESS	GOBP_SULFUR_AMINO_ACID_BIOSYNTHETIC_PROCESS		16	-0.345259	-0.92195	0.586345	1	1	10738	tags=94%, list=55%, signal=209%
GOBP_INFLAMMATORY_RESPONSE_TO_ANTIGENIC_STIMULUS	GOBP_INFLAMMATORY_RESPONSE_TO_ANTIGENIC_STIMULUS		56	-0.241429	-0.921314	0.53653	1	1	3539	tags=32%, list=18%, signal=39%
GOBP_DENDRITIC_SPINE_MAINTENANCE	GOBP_DENDRITIC_SPINE_MAINTENANCE		19	-0.271625	-0.920813	0.536017	1	1	1300	tags=21%, list=7%, signal=23%
GOBP_CELLULAR_RESPONSE_TO_KETONE	GOBP_CELLULAR_RESPONSE_TO_KETONE		90	-0.197234	-0.920369	0.597137	1	1	3513	tags=29%, list=18%, signal=35%
GOBP_PLATELET_ACTIVATION	GOBP_PLATELET_ACTIVATION		156	-0.221622	-0.920295	0.529915	1	1	3669	tags=29%, list=19%, signal=36%
GOBP_NLS_BEARING_PROTEIN_IMPORT_INTO_NUCLEUS	GOBP_NLS_BEARING_PROTEIN_IMPORT_INTO_NUCLEUS		17	-0.400834	-0.920189	0.573614	1	1	5722	tags=53%, list=29%, signal=75%
GOBP_REGULATION_OF_DNA_BIOSYNTHETIC_PROCESS	GOBP_REGULATION_OF_DNA_BIOSYNTHETIC_PROCESS		103	-0.256389	-0.919118	0.592885	1	1	4899	tags=41%, list=25%, signal=54%
GOBP_REGULATION_OF_PLATELET_AGGREGATION	GOBP_REGULATION_OF_PLATELET_AGGREGATION		19	-0.296298	-0.918172	0.552204	1	1	899	tags=21%, list=5%, signal=22%
GOBP_ERROR_PRONE_TRANSLESION_SYNTHESIS	GOBP_ERROR_PRONE_TRANSLESION_SYNTHESIS		21	-0.402224	-0.918061	0.598456	1	1	4357	tags=43%, list=22%, signal=55%
GOBP_MEMBRANE_LIPID_METABOLIC_PROCESS	GOBP_MEMBRANE_LIPID_METABOLIC_PROCESS		207	-0.187306	-0.917774	0.603982	1	1	4169	tags=31%, list=21%, signal=40%
GOBP_POSITIVE_REGULATION_OF_JUN_KINASE_ACTIVITY	GOBP_POSITIVE_REGULATION_OF_JUN_KINASE_ACTIVITY		65	-0.233269	-0.917757	0.567627	1	1	3259	tags=29%, list=17%, signal=35%
GOBP_CELLULAR_RESPONSE_TO_ETHANOL	GOBP_CELLULAR_RESPONSE_TO_ETHANOL		15	-0.333526	-0.917549	0.553145	1	1	5698	tags=53%, list=29%, signal=75%
GOBP_RESPONSE_TO_INTERLEUKIN_4	GOBP_RESPONSE_TO_INTERLEUKIN_4		34	-0.266444	-0.917412	0.568966	1	1	5256	tags=44%, list=27%, signal=60%
GOBP_NEGATIVE_REGULATION_OF_FIBROBLAST_PROLIFERATION	GOBP_NEGATIVE_REGULATION_OF_FIBROBLAST_PROLIFERATION		30	-0.258415	-0.917033	0.578714	1	1	6034	tags=53%, list=31%, signal=77%
GOBP_REGULATION_OF_DEPHOSPHORYLATION	GOBP_REGULATION_OF_DEPHOSPHORYLATION		202	-0.182343	-0.916827	0.596603	1	1	4244	tags=34%, list=22%, signal=43%
GOBP_MICROTUBULE_ANCHORING	GOBP_MICROTUBULE_ANCHORING		25	-0.270221	-0.916746	0.561798	1	1	2788	tags=28%, list=14%, signal=33%
GOBP_POSITIVE_REGULATION_OF_DNA_BIOSYNTHETIC_PROCESS	GOBP_POSITIVE_REGULATION_OF_DNA_BIOSYNTHETIC_PROCESS		65	-0.286361	-0.916325	0.608	1	1	6148	tags=54%, list=32%, signal=78%
GOBP_HISTONE_PHOSPHORYLATION	GOBP_HISTONE_PHOSPHORYLATION		36	-0.263046	-0.916184	0.567623	1	1	2094	tags=25%, list=11%, signal=28%
GOBP_NEGATIVE_REGULATION_OF_MULTI_ORGANISM_PROCESS	GOBP_NEGATIVE_REGULATION_OF_MULTI_ORGANISM_PROCESS		19	-0.26503	-0.916043	0.586134	1	1	3500	tags=42%, list=18%, signal=51%
GOBP_LEUKOTRIENE_BIOSYNTHETIC_PROCESS	GOBP_LEUKOTRIENE_BIOSYNTHETIC_PROCESS		15	-0.325154	-0.91517	0.541322	1	1	4509	tags=53%, list=23%, signal=69%
GOBP_TRANSCYTOSIS	GOBP_TRANSCYTOSIS		20	-0.284171	-0.914807	0.548319	1	1	3610	tags=40%, list=19%, signal=49%
GOBP_CHROMATIN_DISASSEMBLY	GOBP_CHROMATIN_DISASSEMBLY		18	-0.332986	-0.914347	0.52988	1	1	3687	tags=39%, list=19%, signal=48%
GOBP_RESPONSE_TO_IONIZING_RADIATION	GOBP_RESPONSE_TO_IONIZING_RADIATION		135	-0.243951	-0.913845	0.648871	1	1	6165	tags=50%, list=32%, signal=72%
GOBP_NEGATIVE_REGULATION_OF_PROTEIN_ACETYLATION	GOBP_NEGATIVE_REGULATION_OF_PROTEIN_ACETYLATION		22	-0.315837	-0.913838	0.627767	1	1	4968	tags=41%, list=26%, signal=55%
GOBP_POSITIVE_REGULATION_OF_VIRAL_TRANSCRIPTION	GOBP_POSITIVE_REGULATION_OF_VIRAL_TRANSCRIPTION		26	-0.355094	-0.913775	0.569472	1	1	5477	tags=42%, list=28%, signal=59%
GOBP_POSITIVE_REGULATION_OF_MONOOXYGENASE_ACTIVITY	GOBP_POSITIVE_REGULATION_OF_MONOOXYGENASE_ACTIVITY		31	-0.234928	-0.913583	0.600423	1	1	3632	tags=35%, list=19%, signal=44%
GOBP_GUANOSINE_CONTAINING_COMPOUND_METABOLIC_PROCESS	GOBP_GUANOSINE_CONTAINING_COMPOUND_METABOLIC_PROCESS		37	-0.26322	-0.913463	0.638507	1	1	2835	tags=30%, list=15%, signal=35%
GOBP_REGULATION_OF_JNK_CASCADE	GOBP_REGULATION_OF_JNK_CASCADE		126	-0.196359	-0.912987	0.571429	1	1	4147	tags=31%, list=21%, signal=39%
GOBP_T_CELL_SELECTION	GOBP_T_CELL_SELECTION		47	-0.284433	-0.912962	0.516129	1	1	5981	tags=57%, list=31%, signal=83%
GOBP_NEURON_DEATH_IN_RESPONSE_TO_OXIDATIVE_STRESS	GOBP_NEURON_DEATH_IN_RESPONSE_TO_OXIDATIVE_STRESS		23	-0.258123	-0.912478	0.598377	1	1	5032	tags=52%, list=26%, signal=70%
GOBP_DNA_CATABOLIC_PROCESS	GOBP_DNA_CATABOLIC_PROCESS		37	-0.254984	-0.912402	0.595285	1	1	4569	tags=35%, list=23%, signal=46%
GOBP_DNA_DOUBLE_STRAND_BREAK_PROCESSING	GOBP_DNA_DOUBLE_STRAND_BREAK_PROCESSING		22	-0.364304	-0.91232	0.602294	1	1	4945	tags=45%, list=25%, signal=61%
GOBP_REGULATION_OF_VIRAL_INDUCED_CYTOPLASMIC_PATTERN_RECOGNITION_RECEPTOR_SIGNALING_PATHWAY	GOBP_REGULATION_OF_VIRAL_INDUCED_CYTOPLASMIC_PATTERN_RECOGNITION_RECEPTOR_SIGNALING_PATHWAY		19	-0.286721	-0.912051	0.583497	1	1	4495	tags=47%, list=23%, signal=62%
GOBP_BETA_CATENIN_TCF_COMPLEX_ASSEMBLY	GOBP_BETA_CATENIN_TCF_COMPLEX_ASSEMBLY		31	-0.280211	-0.911792	0.534304	1	1	4508	tags=42%, list=23%, signal=54%
GOBP_TRANSCRIPTION_INITIATION_FROM_RNA_POLYMERASE_II_PROMOTER	GOBP_TRANSCRIPTION_INITIATION_FROM_RNA_POLYMERASE_II_PROMOTER		182	-0.198714	-0.911455	0.649682	1	1	4061	tags=33%, list=21%, signal=41%
GOBP_CELLULAR_RESPONSE_TO_INTERFERON_BETA	GOBP_CELLULAR_RESPONSE_TO_INTERFERON_BETA		19	-0.324073	-0.911342	0.57085	1	1	2743	tags=32%, list=14%, signal=37%
GOBP_POSITIVE_REGULATION_OF_PROTEIN_ACETYLATION	GOBP_POSITIVE_REGULATION_OF_PROTEIN_ACETYLATION		43	-0.234398	-0.911153	0.595699	1	1	4790	tags=42%, list=25%, signal=55%
GOBP_PROTEIN_MONOUBIQUITINATION	GOBP_PROTEIN_MONOUBIQUITINATION		63	-0.295906	-0.910815	0.642447	1	1	5083	tags=43%, list=26%, signal=58%
GOBP_CERAMIDE_BIOSYNTHETIC_PROCESS	GOBP_CERAMIDE_BIOSYNTHETIC_PROCESS		65	-0.21804	-0.910523	0.558522	1	1	4131	tags=37%, list=21%, signal=47%
GOBP_MITOTIC_SPINDLE_ASSEMBLY	GOBP_MITOTIC_SPINDLE_ASSEMBLY		59	-0.30896	-0.910163	0.59519	1	1	4431	tags=42%, list=23%, signal=55%
GOBP_ESTABLISHMENT_OF_CELL_POLARITY	GOBP_ESTABLISHMENT_OF_CELL_POLARITY		133	-0.186107	-0.910127	0.627753	1	1	3721	tags=28%, list=19%, signal=34%
GOBP_HISTONE_UBIQUITINATION	GOBP_HISTONE_UBIQUITINATION		47	-0.306444	-0.909903	0.611969	1	1	5618	tags=49%, list=29%, signal=69%
GOBP_PROSTANOID_METABOLIC_PROCESS	GOBP_PROSTANOID_METABOLIC_PROCESS		44	-0.234948	-0.909646	0.592593	1	1	4871	tags=41%, list=25%, signal=54%
GOBP_MUSCLE_CELL_CELLULAR_HOMEOSTASIS	GOBP_MUSCLE_CELL_CELLULAR_HOMEOSTASIS		18	-0.306124	-0.908405	0.550832	1	1	5009	tags=44%, list=26%, signal=60%
GOBP_CELLULAR_RESPONSE_TO_UV	GOBP_CELLULAR_RESPONSE_TO_UV		85	-0.257234	-0.908383	0.660417	1	1	6075	tags=51%, list=31%, signal=73%
GOBP_POSITIVE_REGULATION_OF_GLYCOPROTEIN_METABOLIC_PROCESS	GOBP_POSITIVE_REGULATION_OF_GLYCOPROTEIN_METABOLIC_PROCESS		24	-0.247547	-0.907987	0.620763	1	1	4883	tags=46%, list=25%, signal=61%
GOBP_B_CELL_DIFFERENTIATION	GOBP_B_CELL_DIFFERENTIATION		135	-0.205096	-0.907344	0.654102	1	1	4737	tags=35%, list=24%, signal=46%
GOBP_REGULATION_OF_HISTONE_H3_K4_METHYLATION	GOBP_REGULATION_OF_HISTONE_H3_K4_METHYLATION		27	-0.333495	-0.907127	0.602362	1	1	6045	tags=56%, list=31%, signal=80%
GOBP_TRANSCRIPTION_PREINITIATION_COMPLEX_ASSEMBLY	GOBP_TRANSCRIPTION_PREINITIATION_COMPLEX_ASSEMBLY		34	-0.31503	-0.907065	0.632411	1	1	5917	tags=56%, list=30%, signal=80%
GOBP_HOMOTYPIC_CELL_CELL_ADHESION	GOBP_HOMOTYPIC_CELL_CELL_ADHESION		85	-0.237256	-0.907026	0.535032	1	1	3209	tags=28%, list=16%, signal=34%
GOBP_REGULATION_OF_INFLAMMATORY_RESPONSE	GOBP_REGULATION_OF_INFLAMMATORY_RESPONSE		311	-0.202684	-0.906907	0.510638	1	1	4711	tags=36%, list=24%, signal=47%
GOBP_NEGATIVE_REGULATION_OF_ORGAN_GROWTH	GOBP_NEGATIVE_REGULATION_OF_ORGAN_GROWTH		31	-0.236947	-0.906736	0.596882	1	1	1216	tags=19%, list=6%, signal=21%
GOBP_CHAPERONE_MEDIATED_PROTEIN_COMPLEX_ASSEMBLY	GOBP_CHAPERONE_MEDIATED_PROTEIN_COMPLEX_ASSEMBLY		22	-0.363814	-0.906712	0.607619	1	1	6619	tags=68%, list=34%, signal=103%
GOBP_REGULATION_OF_NECROTIC_CELL_DEATH	GOBP_REGULATION_OF_NECROTIC_CELL_DEATH		30	-0.273938	-0.906474	0.54646	1	1	3238	tags=37%, list=17%, signal=44%
GOBP_PROTEIN_PHOSPHOPANTETHEINYLATION	GOBP_PROTEIN_PHOSPHOPANTETHEINYLATION		298	-0.20198	-0.905974	0.669439	1	1	5368	tags=43%, list=28%, signal=58%
GOBP_NEGATIVE_REGULATION_OF_OXIDATIVE_STRESS_INDUCED_CELL_DEATH	GOBP_NEGATIVE_REGULATION_OF_OXIDATIVE_STRESS_INDUCED_CELL_DEATH		39	-0.220236	-0.905798	0.622351	1	1	3402	tags=33%, list=17%, signal=40%
GOBP_NEUROTRANSMITTER_RECEPTOR_TRANSPORT_TO_PLASMA_MEMBRANE	GOBP_NEUROTRANSMITTER_RECEPTOR_TRANSPORT_TO_PLASMA_MEMBRANE		15	-0.290605	-0.904574	0.573561	1	1	1843	tags=27%, list=9%, signal=29%
GOBP_REGULATION_OF_SMALL_GTPASE_MEDIATED_SIGNAL_TRANSDUCTION	GOBP_REGULATION_OF_SMALL_GTPASE_MEDIATED_SIGNAL_TRANSDUCTION		309	-0.189784	-0.904476	0.58371	1	1	3219	tags=27%, list=17%, signal=31%
GOBP_MODULATION_BY_SYMBIONT_OF_HOST_PROCESS	GOBP_MODULATION_BY_SYMBIONT_OF_HOST_PROCESS		36	-0.25202	-0.904196	0.602434	1	1	3511	tags=31%, list=18%, signal=37%
GOBP_CARDIOLIPIN_METABOLIC_PROCESS	GOBP_CARDIOLIPIN_METABOLIC_PROCESS		18	-0.287523	-0.904176	0.571429	1	1	5980	tags=67%, list=31%, signal=96%
GOBP_NEGATIVE_REGULATION_OF_VASCULAR_ASSOCIATED_SMOOTH_MUSCLE_CELL_PROLIFERATION	GOBP_NEGATIVE_REGULATION_OF_VASCULAR_ASSOCIATED_SMOOTH_MUSCLE_CELL_PROLIFERATION		18	-0.264499	-0.903884	0.595092	1	1	1734	tags=28%, list=9%, signal=30%
GOBP_ACTIVATION_OF_PROTEIN_KINASE_ACTIVITY	GOBP_ACTIVATION_OF_PROTEIN_KINASE_ACTIVITY		322	-0.181051	-0.902963	0.560175	1	1	4184	tags=30%, list=22%, signal=38%
GOBP_NEGATIVE_REGULATION_OF_VIRAL_LIFE_CYCLE	GOBP_NEGATIVE_REGULATION_OF_VIRAL_LIFE_CYCLE		23	-0.287446	-0.902231	0.545842	1	1	3946	tags=43%, list=20%, signal=54%
GOBP_RIBONUCLEOSIDE_TRIPHOSPHATE_BIOSYNTHETIC_PROCESS	GOBP_RIBONUCLEOSIDE_TRIPHOSPHATE_BIOSYNTHETIC_PROCESS		45	-0.229101	-0.901785	0.633663	1	1	2708	tags=24%, list=14%, signal=28%
GOBP_REGULATION_OF_EXOSOMAL_SECRETION	GOBP_REGULATION_OF_EXOSOMAL_SECRETION		15	-0.312831	-0.901717	0.58547	1	1	3975	tags=40%, list=20%, signal=50%
GOBP_NEGATIVE_REGULATION_OF_STRESS_ACTIVATED_PROTEIN_KINASE_SIGNALING_CASCADE	GOBP_NEGATIVE_REGULATION_OF_STRESS_ACTIVATED_PROTEIN_KINASE_SIGNALING_CASCADE		44	-0.235062	-0.900863	0.641138	1	1	5367	tags=48%, list=28%, signal=66%
GOBP_TERMINATION_OF_RNA_POLYMERASE_I_TRANSCRIPTION	GOBP_TERMINATION_OF_RNA_POLYMERASE_I_TRANSCRIPTION		27	-0.389422	-0.900548	0.60728	1	1	5884	tags=56%, list=30%, signal=80%
GOBP_POSITIVE_REGULATION_OF_CELL_MORPHOGENESIS_INVOLVED_IN_DIFFERENTIATION	GOBP_POSITIVE_REGULATION_OF_CELL_MORPHOGENESIS_INVOLVED_IN_DIFFERENTIATION		77	-0.201522	-0.900339	0.630573	1	1	4029	tags=32%, list=21%, signal=41%
GOBP_REGULATION_OF_MITOCHONDRIAL_MEMBRANE_POTENTIAL	GOBP_REGULATION_OF_MITOCHONDRIAL_MEMBRANE_POTENTIAL		63	-0.213211	-0.900297	0.650924	1	1	3540	tags=32%, list=18%, signal=39%
GOBP_POSITIVE_REGULATION_OF_FATTY_ACID_BIOSYNTHETIC_PROCESS	GOBP_POSITIVE_REGULATION_OF_FATTY_ACID_BIOSYNTHETIC_PROCESS		21	-0.271611	-0.900292	0.574279	1	1	1112	tags=24%, list=6%, signal=25%
GOBP_MRNA_MODIFICATION	GOBP_MRNA_MODIFICATION		24	-0.340458	-0.900069	0.591716	1	1	5739	tags=58%, list=29%, signal=83%
GOBP_NEGATIVE_REGULATION_OF_PROTEIN_CONTAINING_COMPLEX_DISASSEMBLY	GOBP_NEGATIVE_REGULATION_OF_PROTEIN_CONTAINING_COMPLEX_DISASSEMBLY		73	-0.201078	-0.89988	0.642715	1	1	3542	tags=30%, list=18%, signal=37%
GOBP_NLRP3_INFLAMMASOME_COMPLEX_ASSEMBLY	GOBP_NLRP3_INFLAMMASOME_COMPLEX_ASSEMBLY		15	-0.336695	-0.899792	0.546201	1	1	3612	tags=47%, list=19%, signal=57%
GOBP_RESPIRATORY_ELECTRON_TRANSPORT_CHAIN	GOBP_RESPIRATORY_ELECTRON_TRANSPORT_CHAIN		100	-0.357818	-0.899574	0.631373	1	1	4838	tags=48%, list=25%, signal=64%
GOBP_REGULATION_OF_SIGNAL_TRANSDUCTION_BY_P53_CLASS_MEDIATOR	GOBP_REGULATION_OF_SIGNAL_TRANSDUCTION_BY_P53_CLASS_MEDIATOR		169	-0.268374	-0.899268	0.632613	1	1	5192	tags=43%, list=27%, signal=58%
GOBP_REGULATION_OF_RESPONSE_TO_DNA_DAMAGE_STIMULUS	GOBP_REGULATION_OF_RESPONSE_TO_DNA_DAMAGE_STIMULUS		204	-0.218747	-0.899098	0.657033	1	1	5010	tags=39%, list=26%, signal=52%
GOBP_RESPONSE_TO_TOPOLOGICALLY_INCORRECT_PROTEIN	GOBP_RESPONSE_TO_TOPOLOGICALLY_INCORRECT_PROTEIN		194	-0.21583	-0.898256	0.619239	1	1	4270	tags=33%, list=22%, signal=42%
GOBP_POSITIVE_REGULATION_OF_INTRACELLULAR_PROTEIN_TRANSPORT	GOBP_POSITIVE_REGULATION_OF_INTRACELLULAR_PROTEIN_TRANSPORT		175	-0.216565	-0.897886	0.666667	1	1	5560	tags=42%, list=29%, signal=59%
GOBP_CELL_JUNCTION_DISASSEMBLY	GOBP_CELL_JUNCTION_DISASSEMBLY		20	-0.302589	-0.897727	0.591919	1	1	6097	tags=50%, list=31%, signal=73%
GOBP_ERBB_SIGNALING_PATHWAY	GOBP_ERBB_SIGNALING_PATHWAY		139	-0.19797	-0.897634	0.622768	1	1	3353	tags=26%, list=17%, signal=31%
GOBP_NEGATIVE_REGULATION_OF_TUMOR_NECROSIS_FACTOR_SUPERFAMILY_CYTOKINE_PRODUCTION	GOBP_NEGATIVE_REGULATION_OF_TUMOR_NECROSIS_FACTOR_SUPERFAMILY_CYTOKINE_PRODUCTION		54	-0.257792	-0.897524	0.530435	1	1	3921	tags=33%, list=20%, signal=42%
GOBP_SULFUR_COMPOUND_BIOSYNTHETIC_PROCESS	GOBP_SULFUR_COMPOUND_BIOSYNTHETIC_PROCESS		184	-0.174632	-0.896236	0.726141	1	1	4045	tags=30%, list=21%, signal=37%
GOBP_MATURATION_OF_LSU_RRNA_FROM_TRICISTRONIC_RRNA_TRANSCRIPT_SSU_RRNA_5_8S_RRNA_LSU_RRNA	GOBP_MATURATION_OF_LSU_RRNA_FROM_TRICISTRONIC_RRNA_TRANSCRIPT_SSU_RRNA_5_8S_RRNA_LSU_RRNA		15	-0.44721	-0.896132	0.621072	1	1	7329	tags=80%, list=38%, signal=128%
GOBP_MITOCHONDRION_ORGANIZATION	GOBP_MITOCHONDRION_ORGANIZATION		479	-0.238879	-0.896109	0.650699	1	1	5700	tags=45%, list=29%, signal=62%
GOBP_EPIDERMAL_GROWTH_FACTOR_RECEPTOR_SIGNALING_PATHWAY	GOBP_EPIDERMAL_GROWTH_FACTOR_RECEPTOR_SIGNALING_PATHWAY		118	-0.202426	-0.896069	0.605321	1	1	3353	tags=26%, list=17%, signal=32%
GOBP_MITOTIC_G2_DNA_DAMAGE_CHECKPOINT	GOBP_MITOTIC_G2_DNA_DAMAGE_CHECKPOINT		21	-0.294986	-0.895993	0.595339	1	1	2521	tags=29%, list=13%, signal=33%
GOBP_NEGATIVE_REGULATION_OF_GTPASE_ACTIVITY	GOBP_NEGATIVE_REGULATION_OF_GTPASE_ACTIVITY		43	-0.217671	-0.895977	0.662252	1	1	4297	tags=37%, list=22%, signal=48%
GOBP_ANAPHASE_PROMOTING_COMPLEX_DEPENDENT_CATABOLIC_PROCESS	GOBP_ANAPHASE_PROMOTING_COMPLEX_DEPENDENT_CATABOLIC_PROCESS		80	-0.35353	-0.895261	0.619772	1	1	5044	tags=50%, list=26%, signal=67%
GOBP_REGULATION_OF_TELOMERE_CAPPING	GOBP_REGULATION_OF_TELOMERE_CAPPING		26	-0.299434	-0.894631	0.589844	1	1	3831	tags=42%, list=20%, signal=53%
GOBP_REGULATION_OF_VESICLE_MEDIATED_TRANSPORT	GOBP_REGULATION_OF_VESICLE_MEDIATED_TRANSPORT		486	-0.182736	-0.893681	0.553571	1	1	3975	tags=31%, list=20%, signal=38%
GOBP_NEGATIVE_REGULATION_OF_ANION_TRANSMEMBRANE_TRANSPORT	GOBP_NEGATIVE_REGULATION_OF_ANION_TRANSMEMBRANE_TRANSPORT		30	-0.254088	-0.893628	0.587196	1	1	3632	tags=33%, list=19%, signal=41%
GOBP_PROTEIN_STABILIZATION	GOBP_PROTEIN_STABILIZATION		183	-0.230675	-0.893355	0.684536	1	1	6110	tags=49%, list=31%, signal=71%
GOBP_NEGATIVE_REGULATION_OF_T_CELL_MEDIATED_IMMUNITY	GOBP_NEGATIVE_REGULATION_OF_T_CELL_MEDIATED_IMMUNITY		22	-0.320286	-0.893156	0.589852	1	1	5811	tags=55%, list=30%, signal=78%
GOBP_STEROID_HORMONE_MEDIATED_SIGNALING_PATHWAY	GOBP_STEROID_HORMONE_MEDIATED_SIGNALING_PATHWAY		128	-0.182632	-0.893108	0.685345	1	1	4149	tags=33%, list=21%, signal=41%
GOBP_TRANSITION_METAL_ION_HOMEOSTASIS	GOBP_TRANSITION_METAL_ION_HOMEOSTASIS		131	-0.192081	-0.893072	0.660494	1	1	3633	tags=30%, list=19%, signal=36%
GOBP_MITOCHONDRIAL_ELECTRON_TRANSPORT_CYTOCHROME_C_TO_OXYGEN	GOBP_MITOCHONDRIAL_ELECTRON_TRANSPORT_CYTOCHROME_C_TO_OXYGEN		16	-0.382086	-0.892838	0.612121	1	1	4139	tags=38%, list=21%, signal=48%
GOBP_HEPARAN_SULFATE_PROTEOGLYCAN_BIOSYNTHETIC_PROCESS	GOBP_HEPARAN_SULFATE_PROTEOGLYCAN_BIOSYNTHETIC_PROCESS		25	-0.273781	-0.892835	0.615538	1	1	4832	tags=44%, list=25%, signal=58%
GOBP_NEUROINFLAMMATORY_RESPONSE	GOBP_NEUROINFLAMMATORY_RESPONSE		36	-0.269424	-0.892641	0.543779	1	1	3921	tags=33%, list=20%, signal=42%
GOBP_NEGATIVE_REGULATION_OF_PROTEIN_KINASE_B_SIGNALING	GOBP_NEGATIVE_REGULATION_OF_PROTEIN_KINASE_B_SIGNALING		44	-0.220328	-0.892602	0.612691	1	1	2791	tags=27%, list=14%, signal=32%
GOBP_ATP_SYNTHESIS_COUPLED_ELECTRON_TRANSPORT	GOBP_ATP_SYNTHESIS_COUPLED_ELECTRON_TRANSPORT		84	-0.383135	-0.891878	0.636364	1	1	4838	tags=49%, list=25%, signal=65%
GOBP_BETA_CATENIN_DESTRUCTION_COMPLEX_DISASSEMBLY	GOBP_BETA_CATENIN_DESTRUCTION_COMPLEX_DISASSEMBLY		21	-0.252227	-0.891817	0.609649	1	1	3853	tags=33%, list=20%, signal=42%
GOBP_REGULATION_OF_RUFFLE_ASSEMBLY	GOBP_REGULATION_OF_RUFFLE_ASSEMBLY		27	-0.254149	-0.891773	0.656682	0.999668	1	5683	tags=44%, list=29%, signal=63%
GOBP_REGULATION_OF_RAS_PROTEIN_SIGNAL_TRANSDUCTION	GOBP_REGULATION_OF_RAS_PROTEIN_SIGNAL_TRANSDUCTION		183	-0.194179	-0.891257	0.583524	1	1	4237	tags=33%, list=22%, signal=42%
GOBP_REGULATION_OF_MEGAKARYOCYTE_DIFFERENTIATION	GOBP_REGULATION_OF_MEGAKARYOCYTE_DIFFERENTIATION		53	-0.240846	-0.891074	0.58613	0.999652	1	4467	tags=40%, list=23%, signal=51%
GOBP_PROTEIN_TARGETING_TO_MEMBRANE	GOBP_PROTEIN_TARGETING_TO_MEMBRANE		195	-0.288104	-0.891029	0.566532	0.998956	1	5665	tags=48%, list=29%, signal=67%
GOBP_POSITIVE_REGULATION_OF_PROTEIN_TARGETING_TO_MITOCHONDRION	GOBP_POSITIVE_REGULATION_OF_PROTEIN_TARGETING_TO_MITOCHONDRION		31	-0.289052	-0.890668	0.596194	0.998979	1	3836	tags=39%, list=20%, signal=48%
GOBP_RESPONSE_TO_OXYGEN_LEVELS	GOBP_RESPONSE_TO_OXYGEN_LEVELS		362	-0.169561	-0.890633	0.686147	0.998265	1	3771	tags=28%, list=19%, signal=34%
GOBP_NEGATIVE_REGULATION_OF_CELLULAR_RESPONSE_TO_INSULIN_STIMULUS	GOBP_NEGATIVE_REGULATION_OF_CELLULAR_RESPONSE_TO_INSULIN_STIMULUS		37	-0.239893	-0.890588	0.61987	0.997573	1	3925	tags=32%, list=20%, signal=41%
GOBP_CELLULAR_RESPONSE_TO_PEPTIDE_HORMONE_STIMULUS	GOBP_CELLULAR_RESPONSE_TO_PEPTIDE_HORMONE_STIMULUS		314	-0.176715	-0.889699	0.656951	0.998815	1	3422	tags=26%, list=18%, signal=32%
GOBP_POSITIVE_REGULATION_OF_TELOMERASE_ACTIVITY	GOBP_POSITIVE_REGULATION_OF_TELOMERASE_ACTIVITY		33	-0.312024	-0.889608	0.628337	0.998197	1	6320	tags=61%, list=32%, signal=90%
GOBP_RIBOSOMAL_SMALL_SUBUNIT_BIOGENESIS	GOBP_RIBOSOMAL_SMALL_SUBUNIT_BIOGENESIS		70	-0.374232	-0.889592	0.601547	0.997447	1	6653	tags=63%, list=34%, signal=95%
GOBP_MEMBRANE_LIPID_BIOSYNTHETIC_PROCESS	GOBP_MEMBRANE_LIPID_BIOSYNTHETIC_PROCESS		141	-0.184305	-0.888918	0.671772	0.998217	1	4679	tags=35%, list=24%, signal=45%
GOBP_RESPONSE_TO_TEMPERATURE_STIMULUS	GOBP_RESPONSE_TO_TEMPERATURE_STIMULUS		219	-0.195257	-0.888804	0.703158	0.997698	1	5286	tags=41%, list=27%, signal=55%
GOBP_REGULATION_OF_PROTEIN_DEACETYLATION	GOBP_REGULATION_OF_PROTEIN_DEACETYLATION		41	-0.227557	-0.888113	0.65708	0.99856	1	4934	tags=41%, list=25%, signal=55%
GOBP_GLYCEROPHOSPHOLIPID_METABOLIC_PROCESS	GOBP_GLYCEROPHOSPHOLIPID_METABOLIC_PROCESS		330	-0.171937	-0.887637	0.716518	0.998882	1	4418	tags=32%, list=23%, signal=40%
GOBP_POSITIVE_REGULATION_OF_INTRACELLULAR_TRANSPORT	GOBP_POSITIVE_REGULATION_OF_INTRACELLULAR_TRANSPORT		212	-0.205025	-0.887536	0.686071	0.998327	1	3836	tags=30%, list=20%, signal=37%
GOBP_PROTON_TRANSMEMBRANE_TRANSPORT	GOBP_PROTON_TRANSMEMBRANE_TRANSPORT		124	-0.177092	-0.88744	0.683693	0.997769	1	3509	tags=27%, list=18%, signal=32%
GOBP_RIBOSOME_ASSEMBLY	GOBP_RIBOSOME_ASSEMBLY		57	-0.361785	-0.887107	0.598837	0.997704	1	6062	tags=63%, list=31%, signal=91%
GOBP_METAPHASE_PLATE_CONGRESSION	GOBP_METAPHASE_PLATE_CONGRESSION		64	-0.31322	-0.887103	0.626415	0.99693	1	5129	tags=48%, list=26%, signal=66%
GOBP_REGULATION_OF_TELOMERASE_ACTIVITY	GOBP_REGULATION_OF_TELOMERASE_ACTIVITY		46	-0.278589	-0.887083	0.623016	0.996176	1	6320	tags=57%, list=32%, signal=84%
GOBP_POSITIVE_REGULATION_OF_MICROTUBULE_POLYMERIZATION_OR_DEPOLYMERIZATION	GOBP_POSITIVE_REGULATION_OF_MICROTUBULE_POLYMERIZATION_OR_DEPOLYMERIZATION		32	-0.251179	-0.886192	0.614256	0.997356	1	4096	tags=34%, list=21%, signal=43%
GOBP_SPINDLE_ASSEMBLY	GOBP_SPINDLE_ASSEMBLY		105	-0.296269	-0.885067	0.621951	0.999135	1	4431	tags=40%, list=23%, signal=52%
GOBP_TRANSFERRIN_TRANSPORT	GOBP_TRANSFERRIN_TRANSPORT		36	-0.236708	-0.884964	0.633401	0.998586	1	1528	tags=25%, list=8%, signal=27%
GOBP_POSITIVE_REGULATION_OF_TRANSCRIPTION_REGULATORY_REGION_DNA_BINDING	GOBP_POSITIVE_REGULATION_OF_TRANSCRIPTION_REGULATORY_REGION_DNA_BINDING		23	-0.241529	-0.884602	0.6875	0.998655	1	5010	tags=43%, list=26%, signal=58%
GOBP_PROTEIN_K48_LINKED_DEUBIQUITINATION	GOBP_PROTEIN_K48_LINKED_DEUBIQUITINATION		29	-0.285223	-0.884068	0.65102	0.999102	1	5368	tags=55%, list=28%, signal=76%
GOBP_HISTONE_MONOUBIQUITINATION	GOBP_HISTONE_MONOUBIQUITINATION		29	-0.321056	-0.883504	0.650391	0.99957	1	5881	tags=55%, list=30%, signal=79%
GOBP_CELLULAR_RESPONSE_TO_REACTIVE_OXYGEN_SPECIES	GOBP_CELLULAR_RESPONSE_TO_REACTIVE_OXYGEN_SPECIES		144	-0.187075	-0.882459	0.694737	1	1	4883	tags=35%, list=25%, signal=46%
GOBP_REGULATION_OF_TRANSCRIPTION_REGULATORY_REGION_DNA_BINDING	GOBP_REGULATION_OF_TRANSCRIPTION_REGULATORY_REGION_DNA_BINDING		49	-0.197056	-0.882455	0.668889	1	1	3407	tags=29%, list=18%, signal=35%
GOBP_POSITIVE_REGULATION_OF_UBIQUITIN_DEPENDENT_PROTEIN_CATABOLIC_PROCESS	GOBP_POSITIVE_REGULATION_OF_UBIQUITIN_DEPENDENT_PROTEIN_CATABOLIC_PROCESS		99	-0.226254	-0.882135	0.688172	1	1	5443	tags=44%, list=28%, signal=61%
GOBP_GLYCOLIPID_CATABOLIC_PROCESS	GOBP_GLYCOLIPID_CATABOLIC_PROCESS		16	-0.332935	-0.881976	0.591006	0.999869	1	3707	tags=44%, list=19%, signal=54%
GOBP_RESPONSE_TO_PEPTIDE	GOBP_RESPONSE_TO_PEPTIDE		494	-0.166875	-0.881916	0.660674	0.999233	1	3728	tags=27%, list=19%, signal=32%
GOBP_ENDOPLASMIC_RETICULUM_UNFOLDED_PROTEIN_RESPONSE	GOBP_ENDOPLASMIC_RETICULUM_UNFOLDED_PROTEIN_RESPONSE		119	-0.214728	-0.88186	0.649694	0.998578	1	4270	tags=33%, list=22%, signal=42%
GOBP_POSITIVE_REGULATION_OF_CELLULAR_PROTEIN_CATABOLIC_PROCESS	GOBP_POSITIVE_REGULATION_OF_CELLULAR_PROTEIN_CATABOLIC_PROCESS		144	-0.206168	-0.881769	0.702083	0.997977	1	2514	tags=24%, list=13%, signal=28%
GOBP_POSITIVE_REGULATION_OF_PROTEIN_LOCALIZATION_TO_MEMBRANE	GOBP_POSITIVE_REGULATION_OF_PROTEIN_LOCALIZATION_TO_MEMBRANE		123	-0.174109	-0.881666	0.696391	0.997431	1	2939	tags=24%, list=15%, signal=29%
GOBP_PROTEASOMAL_PROTEIN_CATABOLIC_PROCESS	GOBP_PROTEASOMAL_PROTEIN_CATABOLIC_PROCESS		460	-0.225927	-0.881566	0.686475	0.996879	1	4812	tags=39%, list=25%, signal=50%
GOBP_MEMBRANE_DOCKING	GOBP_MEMBRANE_DOCKING		179	-0.219017	-0.881474	0.709544	0.99632	1	5187	tags=41%, list=27%, signal=56%
GOBP_LIPID_PHOSPHORYLATION	GOBP_LIPID_PHOSPHORYLATION		68	-0.210545	-0.880603	0.693133	0.997549	1	5910	tags=46%, list=30%, signal=65%
GOBP_POSITIVE_REGULATION_OF_TOR_SIGNALING	GOBP_POSITIVE_REGULATION_OF_TOR_SIGNALING		39	-0.249909	-0.880306	0.619718	0.997471	1	4294	tags=41%, list=22%, signal=53%
GOBP_LYMPH_NODE_DEVELOPMENT	GOBP_LYMPH_NODE_DEVELOPMENT		17	-0.303414	-0.880287	0.605603	0.996734	1	5813	tags=53%, list=30%, signal=75%
GOBP_CHAPERONE_MEDIATED_AUTOPHAGY	GOBP_CHAPERONE_MEDIATED_AUTOPHAGY		16	-0.269686	-0.880002	0.632135	0.996666	1	3518	tags=38%, list=18%, signal=46%
GOBP_DNA_TEMPLATED_TRANSCRIPTION_INITIATION	GOBP_DNA_TEMPLATED_TRANSCRIPTION_INITIATION		225	-0.200086	-0.879922	0.700205	0.996084	1	4634	tags=36%, list=24%, signal=46%
GOBP_CERAMIDE_CATABOLIC_PROCESS	GOBP_CERAMIDE_CATABOLIC_PROCESS		21	-0.312214	-0.879149	0.585859	0.997039	1	2826	tags=33%, list=15%, signal=39%
GOBP_VASCULAR_ENDOTHELIAL_CELL_PROLIFERATION	GOBP_VASCULAR_ENDOTHELIAL_CELL_PROLIFERATION		21	-0.245596	-0.878442	0.644231	0.997893	1	1870	tags=24%, list=10%, signal=26%
GOBP_PREASSEMBLY_OF_GPI_ANCHOR_IN_ER_MEMBRANE	GOBP_PREASSEMBLY_OF_GPI_ANCHOR_IN_ER_MEMBRANE		17	-0.320883	-0.877093	0.656189	1	1	6615	tags=71%, list=34%, signal=107%
GOBP_RESPONSE_TO_DSRNA	GOBP_RESPONSE_TO_DSRNA		51	-0.218085	-0.877093	0.666667	0.999333	1	5611	tags=45%, list=29%, signal=63%
GOBP_CELLULAR_RESPONSE_TO_PROSTAGLANDIN_E_STIMULUS	GOBP_CELLULAR_RESPONSE_TO_PROSTAGLANDIN_E_STIMULUS		15	-0.292232	-0.876925	0.641631	0.998915	1	5473	tags=53%, list=28%, signal=74%
GOBP_MAINTENANCE_OF_LOCATION	GOBP_MAINTENANCE_OF_LOCATION		304	-0.168631	-0.876743	0.650575	0.998573	1	4096	tags=28%, list=21%, signal=35%
GOBP_REGULATION_OF_PROTEIN_SERINE_THREONINE_KINASE_ACTIVITY	GOBP_REGULATION_OF_PROTEIN_SERINE_THREONINE_KINASE_ACTIVITY		467	-0.164378	-0.876467	0.696262	0.998452	1	3831	tags=27%, list=20%, signal=32%
GOBP_REGULATION_OF_CELLULAR_RESPONSE_TO_INSULIN_STIMULUS	GOBP_REGULATION_OF_CELLULAR_RESPONSE_TO_INSULIN_STIMULUS		62	-0.19919	-0.87585	0.651709	0.99909	1	3925	tags=31%, list=20%, signal=38%
GOBP_PURINE_CONTAINING_COMPOUND_METABOLIC_PROCESS	GOBP_PURINE_CONTAINING_COMPOUND_METABOLIC_PROCESS		411	-0.171488	-0.875682	0.792961	0.998701	1	3928	tags=28%, list=20%, signal=35%
GOBP_MATURATION_OF_5_8S_RRNA	GOBP_MATURATION_OF_5_8S_RRNA		34	-0.361328	-0.875365	0.630996	0.998704	1	6654	tags=59%, list=34%, signal=89%
GOBP_NEGATIVE_REGULATION_OF_PEPTIDYL_SERINE_PHOSPHORYLATION	GOBP_NEGATIVE_REGULATION_OF_PEPTIDYL_SERINE_PHOSPHORYLATION		26	-0.264716	-0.875347	0.6417	0.997964	1	2981	tags=31%, list=15%, signal=36%
GOBP_POSITIVE_REGULATION_OF_PROTEIN_CATABOLIC_PROCESS	GOBP_POSITIVE_REGULATION_OF_PROTEIN_CATABOLIC_PROCESS		217	-0.187636	-0.87509	0.7	0.997796	1	5443	tags=41%, list=28%, signal=56%
GOBP_GLUCOSE_CATABOLIC_PROCESS	GOBP_GLUCOSE_CATABOLIC_PROCESS		35	-0.240544	-0.874771	0.641584	0.997752	1	3905	tags=34%, list=20%, signal=43%
GOBP_AMYLOID_FIBRIL_FORMATION	GOBP_AMYLOID_FIBRIL_FORMATION		22	-0.301321	-0.873926	0.629482	0.998868	1	5813	tags=45%, list=30%, signal=65%
GOBP_NEGATIVE_REGULATION_OF_HISTONE_MODIFICATION	GOBP_NEGATIVE_REGULATION_OF_HISTONE_MODIFICATION		41	-0.252267	-0.873838	0.602767	0.998292	1	3511	tags=32%, list=18%, signal=39%
GOBP_NEGATIVE_REGULATION_OF_SIGNAL_TRANSDUCTION_BY_P53_CLASS_MEDIATOR	GOBP_NEGATIVE_REGULATION_OF_SIGNAL_TRANSDUCTION_BY_P53_CLASS_MEDIATOR		25	-0.29177	-0.873723	0.663424	0.997762	1	4871	tags=40%, list=25%, signal=53%
GOBP_NEGATIVE_REGULATION_OF_CD4_POSITIVE_ALPHA_BETA_T_CELL_DIFFERENTIATION	GOBP_NEGATIVE_REGULATION_OF_CD4_POSITIVE_ALPHA_BETA_T_CELL_DIFFERENTIATION		21	-0.283486	-0.873665	0.614719	0.997148	1	5473	tags=52%, list=28%, signal=73%
GOBP_REGULATION_OF_MYELOID_LEUKOCYTE_DIFFERENTIATION	GOBP_REGULATION_OF_MYELOID_LEUKOCYTE_DIFFERENTIATION		112	-0.20613	-0.873604	0.62585	0.996532	1	4646	tags=34%, list=24%, signal=44%
GOBP_REGULATION_OF_PHOSPHATASE_ACTIVITY	GOBP_REGULATION_OF_PHOSPHATASE_ACTIVITY		168	-0.173137	-0.873266	0.728285	0.996483	1	4244	tags=33%, list=22%, signal=42%
GOBP_REGULATION_OF_DNA_TEMPLATED_TRANSCRIPTION_ELONGATION	GOBP_REGULATION_OF_DNA_TEMPLATED_TRANSCRIPTION_ELONGATION		50	-0.283174	-0.872962	0.670635	0.996355	1	5477	tags=48%, list=28%, signal=67%
GOBP_REGULATION_OF_T_HELPER_1_TYPE_IMMUNE_RESPONSE	GOBP_REGULATION_OF_T_HELPER_1_TYPE_IMMUNE_RESPONSE		27	-0.2892	-0.872646	0.572707	0.996263	1	5837	tags=48%, list=30%, signal=69%
GOBP_DNA_BIOSYNTHETIC_PROCESS	GOBP_DNA_BIOSYNTHETIC_PROCESS		179	-0.235986	-0.87258	0.643678	0.995652	1	4899	tags=39%, list=25%, signal=52%
GOBP_VASCULAR_ENDOTHELIAL_GROWTH_FACTOR_PRODUCTION	GOBP_VASCULAR_ENDOTHELIAL_GROWTH_FACTOR_PRODUCTION		34	-0.25795	-0.872159	0.567442	0.995771	1	3632	tags=32%, list=19%, signal=40%
GOBP_GLYCOSYL_COMPOUND_METABOLIC_PROCESS	GOBP_GLYCOSYL_COMPOUND_METABOLIC_PROCESS		122	-0.22114	-0.871321	0.712598	0.99688	1	5886	tags=43%, list=30%, signal=62%
GOBP_NEGATIVE_REGULATION_OF_GENE_SILENCING	GOBP_NEGATIVE_REGULATION_OF_GENE_SILENCING		24	-0.248788	-0.870974	0.626638	0.996854	1	4097	tags=38%, list=21%, signal=47%
GOBP_POSITIVE_REGULATION_OF_BONE_MINERALIZATION	GOBP_POSITIVE_REGULATION_OF_BONE_MINERALIZATION		38	-0.216291	-0.870395	0.653488	0.997325	1	3060	tags=29%, list=16%, signal=34%
GOBP_REGULATION_OF_DOUBLE_STRAND_BREAK_REPAIR	GOBP_REGULATION_OF_DOUBLE_STRAND_BREAK_REPAIR		76	-0.221036	-0.870347	0.678295	0.996675	1	5010	tags=41%, list=26%, signal=55%
GOBP_MYELOID_LEUKOCYTE_MIGRATION	GOBP_MYELOID_LEUKOCYTE_MIGRATION		204	-0.194338	-0.87026	0.589499	0.996107	1	3857	tags=29%, list=20%, signal=36%
GOBP_CELLULAR_RESPONSE_TO_EXTERNAL_STIMULUS	GOBP_CELLULAR_RESPONSE_TO_EXTERNAL_STIMULUS		288	-0.169659	-0.870214	0.661539	0.995447	1	3632	tags=27%, list=19%, signal=33%
GOBP_NEGATIVE_REGULATION_OF_T_CELL_APOPTOTIC_PROCESS	GOBP_NEGATIVE_REGULATION_OF_T_CELL_APOPTOTIC_PROCESS		20	-0.271902	-0.870158	0.653244	0.994827	1	6370	tags=60%, list=33%, signal=89%
GOBP_TELOMERE_CAPPING	GOBP_TELOMERE_CAPPING		37	-0.292493	-0.869916	0.656379	0.994563	1	4899	tags=49%, list=25%, signal=65%
GOBP_NEGATIVE_REGULATION_OF_INTERLEUKIN_8_PRODUCTION	GOBP_NEGATIVE_REGULATION_OF_INTERLEUKIN_8_PRODUCTION		18	-0.272942	-0.869911	0.57438	0.99382	1	4258	tags=44%, list=22%, signal=57%
GOBP_POSITIVE_REGULATION_OF_PROTEIN_LOCALIZATION_TO_NUCLEUS	GOBP_POSITIVE_REGULATION_OF_PROTEIN_LOCALIZATION_TO_NUCLEUS		85	-0.236658	-0.869626	0.676707	0.993681	1	5111	tags=45%, list=26%, signal=60%
GOBP_REGULATION_OF_MAST_CELL_ACTIVATION	GOBP_REGULATION_OF_MAST_CELL_ACTIVATION		40	-0.254777	-0.869537	0.618736	0.993134	1	5923	tags=48%, list=30%, signal=68%
GOBP_REGULATION_OF_PROTEIN_SUMOYLATION	GOBP_REGULATION_OF_PROTEIN_SUMOYLATION		24	-0.264604	-0.869044	0.678788	0.993487	1	5053	tags=38%, list=26%, signal=51%
GOBP_POSITIVE_REGULATION_OF_PROTEOLYSIS_INVOLVED_IN_CELLULAR_PROTEIN_CATABOLIC_PROCESS	GOBP_POSITIVE_REGULATION_OF_PROTEOLYSIS_INVOLVED_IN_CELLULAR_PROTEIN_CATABOLIC_PROCESS		121	-0.211731	-0.868885	0.7463	0.993089	1	5443	tags=44%, list=28%, signal=60%
GOBP_CELLULAR_RESPONSE_TO_STEROID_HORMONE_STIMULUS	GOBP_CELLULAR_RESPONSE_TO_STEROID_HORMONE_STIMULUS		193	-0.163057	-0.868785	0.747153	0.992587	1	4149	tags=31%, list=21%, signal=38%
GOBP_NEGATIVE_REGULATION_OF_EXTRINSIC_APOPTOTIC_SIGNALING_PATHWAY	GOBP_NEGATIVE_REGULATION_OF_EXTRINSIC_APOPTOTIC_SIGNALING_PATHWAY		99	-0.201096	-0.867488	0.636986	0.99463	1	4235	tags=33%, list=22%, signal=42%
GOBP_POSITIVE_REGULATION_OF_DNA_METABOLIC_PROCESS	GOBP_POSITIVE_REGULATION_OF_DNA_METABOLIC_PROCESS		185	-0.214691	-0.867343	0.707754	0.994208	1	5010	tags=38%, list=26%, signal=51%
GOBP_PROTEIN_TARGETING_TO_MITOCHONDRION	GOBP_PROTEIN_TARGETING_TO_MITOCHONDRION		93	-0.280521	-0.866703	0.657587	0.994823	1	6205	tags=55%, list=32%, signal=80%
GOBP_ESTABLISHMENT_OF_PIGMENT_GRANULE_LOCALIZATION	GOBP_ESTABLISHMENT_OF_PIGMENT_GRANULE_LOCALIZATION		24	-0.24096	-0.866689	0.654244	0.994113	1	3760	tags=33%, list=19%, signal=41%
GOBP_REGULATION_OF_DNA_RECOMBINATION	GOBP_REGULATION_OF_DNA_RECOMBINATION		84	-0.239416	-0.866297	0.676413	0.994227	1	6270	tags=52%, list=32%, signal=77%
GOBP_SIGNAL_TRANSDUCTION_IN_RESPONSE_TO_DNA_DAMAGE	GOBP_SIGNAL_TRANSDUCTION_IN_RESPONSE_TO_DNA_DAMAGE		126	-0.223658	-0.866163	0.727451	0.993786	1	2527	tags=25%, list=13%, signal=29%
GOBP_REGULATION_OF_ERAD_PATHWAY	GOBP_REGULATION_OF_ERAD_PATHWAY		19	-0.284533	-0.865908	0.667355	0.993587	1	4812	tags=47%, list=25%, signal=63%
GOBP_NEGATIVE_REGULATION_OF_IMMUNE_EFFECTOR_PROCESS	GOBP_NEGATIVE_REGULATION_OF_IMMUNE_EFFECTOR_PROCESS		122	-0.208406	-0.865836	0.619266	0.992978	1	5811	tags=43%, list=30%, signal=62%
GOBP_DEOXYRIBONUCLEOSIDE_MONOPHOSPHATE_METABOLIC_PROCESS	GOBP_DEOXYRIBONUCLEOSIDE_MONOPHOSPHATE_METABOLIC_PROCESS		16	-0.313473	-0.8658	0.655172	0.992314	1	5710	tags=50%, list=29%, signal=71%
GOBP_LEUKOCYTE_MIGRATION	GOBP_LEUKOCYTE_MIGRATION		439	-0.185059	-0.865232	0.584135	0.992837	1	5080	tags=35%, list=26%, signal=47%
GOBP_CIRCADIAN_REGULATION_OF_GENE_EXPRESSION	GOBP_CIRCADIAN_REGULATION_OF_GENE_EXPRESSION		66	-0.205872	-0.865	0.659574	0.992572	1	2431	tags=23%, list=12%, signal=26%
GOBP_STEROL_BIOSYNTHETIC_PROCESS	GOBP_STEROL_BIOSYNTHETIC_PROCESS		72	-0.209975	-0.864715	0.67086	0.992428	1	4784	tags=40%, list=25%, signal=53%
GOBP_POSITIVE_REGULATION_OF_NATURAL_KILLER_CELL_MEDIATED_IMMUNITY	GOBP_POSITIVE_REGULATION_OF_NATURAL_KILLER_CELL_MEDIATED_IMMUNITY		29	-0.302941	-0.864392	0.60166	0.992396	1	5287	tags=45%, list=27%, signal=61%
GOBP_CELLULAR_RESPONSE_TO_DSRNA	GOBP_CELLULAR_RESPONSE_TO_DSRNA		20	-0.277374	-0.864259	0.677551	0.991959	1	5440	tags=55%, list=28%, signal=76%
GOBP_PROTEIN_LOCALIZATION_TO_CELL_PERIPHERY	GOBP_PROTEIN_LOCALIZATION_TO_CELL_PERIPHERY		317	-0.154884	-0.864247	0.751142	0.991246	1	5205	tags=37%, list=27%, signal=49%
GOBP_NEUTROPHIL_CHEMOTAXIS	GOBP_NEUTROPHIL_CHEMOTAXIS		96	-0.223826	-0.862878	0.577197	0.99336	1	3639	tags=30%, list=19%, signal=37%
GOBP_PEROXISOMAL_MEMBRANE_TRANSPORT	GOBP_PEROXISOMAL_MEMBRANE_TRANSPORT		20	-0.298087	-0.862626	0.645228	0.993162	1	3877	tags=40%, list=20%, signal=50%
GOBP_GLUCOSE_6_PHOSPHATE_METABOLIC_PROCESS	GOBP_GLUCOSE_6_PHOSPHATE_METABOLIC_PROCESS		25	-0.247829	-0.861359	0.64482	0.995228	1	3905	tags=40%, list=20%, signal=50%
GOBP_MEMBRANE_PROTEIN_PROTEOLYSIS	GOBP_MEMBRANE_PROTEIN_PROTEOLYSIS		61	-0.209904	-0.859824	0.624454	0.997795	1	4635	tags=39%, list=24%, signal=51%
GOBP_REGULATION_OF_SKELETAL_MUSCLE_CELL_DIFFERENTIATION	GOBP_REGULATION_OF_SKELETAL_MUSCLE_CELL_DIFFERENTIATION		18	-0.248493	-0.859779	0.686916	0.99715	1	3642	tags=33%, list=19%, signal=41%
GOBP_CELLULAR_TRANSITION_METAL_ION_HOMEOSTASIS	GOBP_CELLULAR_TRANSITION_METAL_ION_HOMEOSTASIS		112	-0.190401	-0.859365	0.720408	0.997246	1	3633	tags=29%, list=19%, signal=36%
GOBP_PROTEIN_K48_LINKED_UBIQUITINATION	GOBP_PROTEIN_K48_LINKED_UBIQUITINATION		58	-0.290236	-0.859156	0.669371	0.996975	1	5009	tags=48%, list=26%, signal=65%
GOBP_GLYCOSYL_COMPOUND_CATABOLIC_PROCESS	GOBP_GLYCOSYL_COMPOUND_CATABOLIC_PROCESS		42	-0.247658	-0.859044	0.662722	0.996459	1	5710	tags=43%, list=29%, signal=61%
GOBP_OSTEOCLAST_DIFFERENTIATION	GOBP_OSTEOCLAST_DIFFERENTIATION		90	-0.206998	-0.858502	0.636161	0.996884	1	3274	tags=28%, list=17%, signal=33%
GOBP_CHROMATIN_REMODELING	GOBP_CHROMATIN_REMODELING		172	-0.242313	-0.858285	0.67284	0.996605	1	5826	tags=46%, list=30%, signal=65%
GOBP_EXIT_FROM_MITOSIS	GOBP_EXIT_FROM_MITOSIS		27	-0.296186	-0.858187	0.6875	0.996076	1	5044	tags=48%, list=26%, signal=65%
GOBP_MACROMOLECULE_DEACYLATION	GOBP_MACROMOLECULE_DEACYLATION		106	-0.204913	-0.857414	0.738661	0.996957	1	5159	tags=41%, list=27%, signal=55%
GOBP_REGULATION_OF_TOR_SIGNALING	GOBP_REGULATION_OF_TOR_SIGNALING		88	-0.209014	-0.857373	0.747412	0.996302	1	4038	tags=34%, list=21%, signal=43%
GOBP_NEGATIVE_REGULATION_OF_DNA_METABOLIC_PROCESS	GOBP_NEGATIVE_REGULATION_OF_DNA_METABOLIC_PROCESS		98	-0.228316	-0.857202	0.712329	0.995888	1	5010	tags=40%, list=26%, signal=53%
GOBP_POSITIVE_REGULATION_OF_ESTABLISHMENT_OF_PROTEIN_LOCALIZATION	GOBP_POSITIVE_REGULATION_OF_ESTABLISHMENT_OF_PROTEIN_LOCALIZATION		320	-0.164266	-0.856714	0.784188	0.99617	1	3755	tags=27%, list=19%, signal=33%
GOBP_NEGATIVE_REGULATION_OF_CYTOSKELETON_ORGANIZATION	GOBP_NEGATIVE_REGULATION_OF_CYTOSKELETON_ORGANIZATION		142	-0.165048	-0.856379	0.744828	0.996152	1	2207	tags=20%, list=11%, signal=22%
GOBP_RELAXATION_OF_MUSCLE	GOBP_RELAXATION_OF_MUSCLE		29	-0.220924	-0.856147	0.69869	0.995933	1	3353	tags=31%, list=17%, signal=37%
GOBP_MEGAKARYOCYTE_DEVELOPMENT	GOBP_MEGAKARYOCYTE_DEVELOPMENT		15	-0.282987	-0.855753	0.653509	0.996026	1	1439	tags=27%, list=7%, signal=29%
GOBP_NON_CANONICAL_WNT_SIGNALING_PATHWAY	GOBP_NON_CANONICAL_WNT_SIGNALING_PATHWAY		152	-0.186524	-0.855342	0.716698	0.996127	1	4764	tags=36%, list=24%, signal=48%
GOBP_TRANSCRIPTION_BY_RNA_POLYMERASE_I	GOBP_TRANSCRIPTION_BY_RNA_POLYMERASE_I		59	-0.296476	-0.853512	0.646617	0.999238	1	6390	tags=58%, list=33%, signal=86%
GOBP_REGULATION_OF_CELL_MORPHOGENESIS	GOBP_REGULATION_OF_CELL_MORPHOGENESIS		295	-0.165494	-0.853337	0.716981	0.998883	1	4029	tags=29%, list=21%, signal=36%
GOBP_FATTY_ACID_TRANSMEMBRANE_TRANSPORT	GOBP_FATTY_ACID_TRANSMEMBRANE_TRANSPORT		49	-0.204066	-0.853016	0.705357	0.998831	1	3501	tags=29%, list=18%, signal=35%
GOBP_BLOOD_VESSEL_ENDOTHELIAL_CELL_MIGRATION	GOBP_BLOOD_VESSEL_ENDOTHELIAL_CELL_MIGRATION		111	-0.176446	-0.852964	0.719101	0.998197	1	3410	tags=26%, list=18%, signal=31%
GOBP_NEGATIVE_REGULATION_OF_POSTTRANSCRIPTIONAL_GENE_SILENCING	GOBP_NEGATIVE_REGULATION_OF_POSTTRANSCRIPTIONAL_GENE_SILENCING		20	-0.272506	-0.852844	0.646552	0.997695	1	4097	tags=40%, list=21%, signal=51%
GOBP_POSITIVE_REGULATION_OF_PROTEASOMAL_UBIQUITIN_DEPENDENT_PROTEIN_CATABOLIC_PROCESS	GOBP_POSITIVE_REGULATION_OF_PROTEASOMAL_UBIQUITIN_DEPENDENT_PROTEIN_CATABOLIC_PROCESS		83	-0.224379	-0.85266	0.758985	0.997389	1	2514	tags=27%, list=13%, signal=30%
GOBP_NUCLEOTIDE_EXCISION_REPAIR	GOBP_NUCLEOTIDE_EXCISION_REPAIR		105	-0.287052	-0.851498	0.664729	0.999094	1	5573	tags=46%, list=29%, signal=64%
GOBP_REGULATION_OF_PROTEIN_LOCALIZATION_TO_MEMBRANE	GOBP_REGULATION_OF_PROTEIN_LOCALIZATION_TO_MEMBRANE		187	-0.161226	-0.851431	0.761364	0.998509	1	4959	tags=36%, list=25%, signal=48%
GOBP_MITOCHONDRIAL_GENOME_MAINTENANCE	GOBP_MITOCHONDRIAL_GENOME_MAINTENANCE		21	-0.287198	-0.851365	0.673624	0.997915	1	5010	tags=48%, list=26%, signal=64%
GOBP_POSTREPLICATION_REPAIR	GOBP_POSTREPLICATION_REPAIR		50	-0.296191	-0.851285	0.683301	0.997346	1	5661	tags=48%, list=29%, signal=68%
GOBP_CELLULAR_PROTEIN_COMPLEX_DISASSEMBLY	GOBP_CELLULAR_PROTEIN_COMPLEX_DISASSEMBLY		208	-0.24389	-0.850411	0.662745	0.998442	1	5718	tags=47%, list=29%, signal=65%
GOBP_LONG_CHAIN_FATTY_ACYL_COA_BIOSYNTHETIC_PROCESS	GOBP_LONG_CHAIN_FATTY_ACYL_COA_BIOSYNTHETIC_PROCESS		19	-0.262201	-0.849584	0.744444	0.999493	1	3928	tags=37%, list=20%, signal=46%
GOBP_HETEROCHROMATIN_ORGANIZATION	GOBP_HETEROCHROMATIN_ORGANIZATION		48	-0.247707	-0.849474	0.638037	0.998969	1	5107	tags=44%, list=26%, signal=59%
GOBP_MEMBRANE_BIOGENESIS	GOBP_MEMBRANE_BIOGENESIS		39	-0.211737	-0.849162	0.668919	0.998927	1	1143	tags=18%, list=6%, signal=19%
GOBP_EPITHELIAL_TO_MESENCHYMAL_TRANSITION_INVOLVED_IN_ENDOCARDIAL_CUSHION_FORMATION	GOBP_EPITHELIAL_TO_MESENCHYMAL_TRANSITION_INVOLVED_IN_ENDOCARDIAL_CUSHION_FORMATION		16	-0.263239	-0.849136	0.656471	0.998254	1	1788	tags=25%, list=9%, signal=28%
GOBP_OXIDATIVE_PHOSPHORYLATION	GOBP_OXIDATIVE_PHOSPHORYLATION		110	-0.31395	-0.849023	0.662083	0.997783	1	4852	tags=45%, list=25%, signal=59%
GOBP_GLOBAL_GENOME_NUCLEOTIDE_EXCISION_REPAIR	GOBP_GLOBAL_GENOME_NUCLEOTIDE_EXCISION_REPAIR		26	-0.340058	-0.848721	0.676357	0.997715	1	5857	tags=58%, list=30%, signal=82%
GOBP_PROTEIN_KINASE_A_SIGNALING	GOBP_PROTEIN_KINASE_A_SIGNALING		35	-0.206129	-0.848292	0.709957	0.997888	1	1233	tags=17%, list=6%, signal=18%
GOBP_MHC_CLASS_II_BIOSYNTHETIC_PROCESS	GOBP_MHC_CLASS_II_BIOSYNTHETIC_PROCESS		17	-0.281887	-0.847565	0.6893	0.998735	1	5837	tags=47%, list=30%, signal=67%
GOBP_TOR_SIGNALING	GOBP_TOR_SIGNALING		109	-0.2125	-0.847026	0.746939	0.999111	1	4560	tags=37%, list=23%, signal=48%
GOBP_PURINE_CONTAINING_COMPOUND_SALVAGE	GOBP_PURINE_CONTAINING_COMPOUND_SALVAGE		15	-0.318375	-0.846893	0.670433	0.998649	1	3104	tags=40%, list=16%, signal=48%
GOBP_REGULATION_OF_CENTROSOME_CYCLE	GOBP_REGULATION_OF_CENTROSOME_CYCLE		45	-0.270876	-0.846798	0.719626	0.998121	1	3594	tags=31%, list=18%, signal=38%
GOBP_RESPONSE_TO_REACTIVE_OXYGEN_SPECIES	GOBP_RESPONSE_TO_REACTIVE_OXYGEN_SPECIES		205	-0.164162	-0.846746	0.754757	0.997516	1	4804	tags=33%, list=25%, signal=44%
GOBP_RESPONSE_TO_X_RAY	GOBP_RESPONSE_TO_X_RAY		31	-0.253141	-0.84642	0.725367	0.997493	1	6245	tags=55%, list=32%, signal=81%
GOBP_REGULATION_OF_CELL_CYCLE_G1_S_PHASE_TRANSITION	GOBP_REGULATION_OF_CELL_CYCLE_G1_S_PHASE_TRANSITION		160	-0.199331	-0.845312	0.755769	0.99904	1	4458	tags=33%, list=23%, signal=43%
GOBP_POSITIVE_REGULATION_OF_EPITHELIAL_TO_MESENCHYMAL_TRANSITION	GOBP_POSITIVE_REGULATION_OF_EPITHELIAL_TO_MESENCHYMAL_TRANSITION		49	-0.19362	-0.842039	0.712984	1	1	3632	tags=29%, list=19%, signal=35%
GOBP_CELLULAR_RESPONSE_TO_GLUCOSE_STARVATION	GOBP_CELLULAR_RESPONSE_TO_GLUCOSE_STARVATION		46	-0.207542	-0.841259	0.749482	1	1	4090	tags=30%, list=21%, signal=38%
GOBP_NEGATIVE_REGULATION_OF_DNA_REPLICATION	GOBP_NEGATIVE_REGULATION_OF_DNA_REPLICATION		32	-0.29457	-0.840954	0.671128	1	1	6128	tags=53%, list=31%, signal=77%
GOBP_VERY_LONG_CHAIN_FATTY_ACID_METABOLIC_PROCESS	GOBP_VERY_LONG_CHAIN_FATTY_ACID_METABOLIC_PROCESS		33	-0.216642	-0.840923	0.777528	1	1	3928	tags=30%, list=20%, signal=38%
GOBP_KERATINOCYTE_MIGRATION	GOBP_KERATINOCYTE_MIGRATION		18	-0.284539	-0.840772	0.632479	1	1	13929	tags=100%, list=72%, signal=352%
GOBP_GRANULOCYTE_MIGRATION	GOBP_GRANULOCYTE_MIGRATION		141	-0.203732	-0.840063	0.600907	1	1	4279	tags=33%, list=22%, signal=42%
GOBP_NUCLEOSIDE_METABOLIC_PROCESS	GOBP_NUCLEOSIDE_METABOLIC_PROCESS		98	-0.222563	-0.839748	0.735294	1	1	5886	tags=44%, list=30%, signal=63%
GOBP_APOPTOTIC_CELL_CLEARANCE	GOBP_APOPTOTIC_CELL_CLEARANCE		48	-0.237658	-0.83949	0.639738	1	1	1928	tags=21%, list=10%, signal=23%
GOBP_MORPHOGENESIS_OF_A_POLARIZED_EPITHELIUM	GOBP_MORPHOGENESIS_OF_A_POLARIZED_EPITHELIUM		142	-0.184801	-0.839401	0.702555	1	1	4732	tags=36%, list=24%, signal=47%
GOBP_NEGATIVE_REGULATION_OF_SMOOTH_MUSCLE_CELL_DIFFERENTIATION	GOBP_NEGATIVE_REGULATION_OF_SMOOTH_MUSCLE_CELL_DIFFERENTIATION		17	-0.259799	-0.838898	0.66443	1	1	1630	tags=24%, list=8%, signal=26%
GOBP_TRNA_WOBBLE_BASE_MODIFICATION	GOBP_TRNA_WOBBLE_BASE_MODIFICATION		19	-0.311108	-0.838889	0.658349	1	1	5873	tags=58%, list=30%, signal=83%
GOBP_RIBONUCLEOSIDE_METABOLIC_PROCESS	GOBP_RIBONUCLEOSIDE_METABOLIC_PROCESS		67	-0.212013	-0.838364	0.753321	1	1	3104	tags=25%, list=16%, signal=30%
GOBP_PEPTIDYL_ARGININE_METHYLATION	GOBP_PEPTIDYL_ARGININE_METHYLATION		15	-0.287611	-0.837477	0.708015	1	1	5830	tags=60%, list=30%, signal=86%
GOBP_POSITIVE_REGULATION_OF_OSTEOCLAST_DIFFERENTIATION	GOBP_POSITIVE_REGULATION_OF_OSTEOCLAST_DIFFERENTIATION		27	-0.251157	-0.837453	0.652807	1	1	3259	tags=33%, list=17%, signal=40%
GOBP_REGULATION_OF_LEUKOCYTE_MIGRATION	GOBP_REGULATION_OF_LEUKOCYTE_MIGRATION		192	-0.183986	-0.837174	0.636364	1	1	4297	tags=31%, list=22%, signal=39%
GOBP_VASCULAR_ASSOCIATED_SMOOTH_MUSCLE_CONTRACTION	GOBP_VASCULAR_ASSOCIATED_SMOOTH_MUSCLE_CONTRACTION		24	-0.241493	-0.83685	0.681913	1	1	3679	tags=38%, list=19%, signal=46%
GOBP_QUINONE_METABOLIC_PROCESS	GOBP_QUINONE_METABOLIC_PROCESS		32	-0.229338	-0.83629	0.74375	1	1	5138	tags=38%, list=26%, signal=51%
GOBP_POSITIVE_REGULATION_OF_PROTEIN_BINDING	GOBP_POSITIVE_REGULATION_OF_PROTEIN_BINDING		81	-0.18025	-0.836197	0.770916	1	1	4778	tags=37%, list=25%, signal=49%
GOBP_ESTABLISHMENT_OF_PROTEIN_LOCALIZATION_TO_MITOCHONDRIAL_MEMBRANE	GOBP_ESTABLISHMENT_OF_PROTEIN_LOCALIZATION_TO_MITOCHONDRIAL_MEMBRANE		49	-0.276842	-0.836045	0.681018	1	1	6316	tags=59%, list=32%, signal=87%
GOBP_CYTOPLASMIC_MICROTUBULE_ORGANIZATION	GOBP_CYTOPLASMIC_MICROTUBULE_ORGANIZATION		62	-0.220942	-0.835913	0.715481	1	1	5067	tags=40%, list=26%, signal=54%
GOBP_NEGATIVE_REGULATION_OF_ADAPTIVE_IMMUNE_RESPONSE	GOBP_NEGATIVE_REGULATION_OF_ADAPTIVE_IMMUNE_RESPONSE		52	-0.24863	-0.835628	0.634091	1	1	5473	tags=44%, list=28%, signal=61%
GOBP_REGULATION_OF_RECEPTOR_MEDIATED_ENDOCYTOSIS	GOBP_REGULATION_OF_RECEPTOR_MEDIATED_ENDOCYTOSIS		100	-0.190098	-0.834369	0.745536	1	1	2402	tags=23%, list=12%, signal=26%
GOBP_POSITIVE_REGULATION_OF_CELL_CYCLE_G1_S_PHASE_TRANSITION	GOBP_POSITIVE_REGULATION_OF_CELL_CYCLE_G1_S_PHASE_TRANSITION		43	-0.215467	-0.834065	0.758687	1	1	4328	tags=37%, list=22%, signal=48%
GOBP_MICROTUBULE_CYTOSKELETON_ORGANIZATION_INVOLVED_IN_MITOSIS	GOBP_MICROTUBULE_CYTOSKELETON_ORGANIZATION_INVOLVED_IN_MITOSIS		135	-0.255606	-0.833611	0.686627	1	1	4431	tags=36%, list=23%, signal=46%
GOBP_LIPOSACCHARIDE_METABOLIC_PROCESS	GOBP_LIPOSACCHARIDE_METABOLIC_PROCESS		109	-0.180766	-0.833335	0.71954	1	1	4679	tags=34%, list=24%, signal=44%
GOBP_MONONUCLEAR_CELL_MIGRATION	GOBP_MONONUCLEAR_CELL_MIGRATION		177	-0.190756	-0.832942	0.64532	1	1	4297	tags=32%, list=22%, signal=40%
GOBP_PROTEIN_LOCALIZATION_TO_MITOCHONDRION	GOBP_PROTEIN_LOCALIZATION_TO_MITOCHONDRION		136	-0.245496	-0.832414	0.724951	1	1	6205	tags=52%, list=32%, signal=76%
GOBP_REGULATION_OF_INTRACELLULAR_STEROID_HORMONE_RECEPTOR_SIGNALING_PATHWAY	GOBP_REGULATION_OF_INTRACELLULAR_STEROID_HORMONE_RECEPTOR_SIGNALING_PATHWAY		69	-0.195962	-0.832071	0.729167	1	1	4121	tags=35%, list=21%, signal=44%
GOBP_NEGATIVE_REGULATION_OF_MITOTIC_CELL_CYCLE	GOBP_NEGATIVE_REGULATION_OF_MITOTIC_CELL_CYCLE		292	-0.220128	-0.831655	0.709552	1	1	4843	tags=36%, list=25%, signal=47%
GOBP_NEGATIVE_REGULATION_OF_PROTEIN_CONTAINING_COMPLEX_ASSEMBLY	GOBP_NEGATIVE_REGULATION_OF_PROTEIN_CONTAINING_COMPLEX_ASSEMBLY		128	-0.164666	-0.831431	0.808889	1	1	3721	tags=29%, list=19%, signal=36%
GOBP_RESPONSE_TO_UV	GOBP_RESPONSE_TO_UV		140	-0.220229	-0.831102	0.756	1	1	6075	tags=45%, list=31%, signal=65%
GOBP_PROTEIN_AUTOPHOSPHORYLATION	GOBP_PROTEIN_AUTOPHOSPHORYLATION		221	-0.163076	-0.83109	0.767857	1	1	2591	tags=21%, list=13%, signal=24%
GOBP_VASCULAR_ASSOCIATED_SMOOTH_MUSCLE_CELL_MIGRATION	GOBP_VASCULAR_ASSOCIATED_SMOOTH_MUSCLE_CELL_MIGRATION		21	-0.270774	-0.830571	0.695833	1	1	1741	tags=29%, list=9%, signal=31%
GOBP_TRANSCRIPTION_COUPLED_NUCLEOTIDE_EXCISION_REPAIR	GOBP_TRANSCRIPTION_COUPLED_NUCLEOTIDE_EXCISION_REPAIR		72	-0.304419	-0.830093	0.691089	1	1	5450	tags=43%, list=28%, signal=60%
GOBP_POSITIVE_REGULATION_OF_PROTEIN_SERINE_THREONINE_KINASE_ACTIVITY	GOBP_POSITIVE_REGULATION_OF_PROTEIN_SERINE_THREONINE_KINASE_ACTIVITY		300	-0.159287	-0.829433	0.75378	1	1	4564	tags=30%, list=23%, signal=39%
GOBP_INTERMEMBRANE_LIPID_TRANSFER	GOBP_INTERMEMBRANE_LIPID_TRANSFER		45	-0.210149	-0.829369	0.704989	1	1	3860	tags=33%, list=20%, signal=41%
GOBP_REGULATION_OF_MITOCHONDRION_ORGANIZATION	GOBP_REGULATION_OF_MITOCHONDRION_ORGANIZATION		146	-0.183938	-0.827874	0.824034	1	1	4090	tags=30%, list=21%, signal=38%
GOBP_LEUKOTRIENE_METABOLIC_PROCESS	GOBP_LEUKOTRIENE_METABOLIC_PROCESS		30	-0.262956	-0.827603	0.607064	1	1	4509	tags=43%, list=23%, signal=56%
GOBP_HISTONE_H3_ACETYLATION	GOBP_HISTONE_H3_ACETYLATION		58	-0.256575	-0.827282	0.661323	1	1	6045	tags=47%, list=31%, signal=67%
GOBP_ACTIVATION_OF_JUN_KINASE_ACTIVITY	GOBP_ACTIVATION_OF_JUN_KINASE_ACTIVITY		37	-0.230178	-0.827029	0.695464	1	1	2969	tags=30%, list=15%, signal=35%
GOBP_P38MAPK_CASCADE	GOBP_P38MAPK_CASCADE		44	-0.220775	-0.826818	0.669492	1	1	5086	tags=41%, list=26%, signal=55%
GOBP_PLASMA_MEMBRANE_TUBULATION	GOBP_PLASMA_MEMBRANE_TUBULATION		19	-0.251187	-0.826586	0.682505	1	1	2546	tags=32%, list=13%, signal=36%
GOBP_CENTROSOME_SEPARATION	GOBP_CENTROSOME_SEPARATION		15	-0.299247	-0.826501	0.674	1	1	2586	tags=33%, list=13%, signal=38%
GOBP_REGULATION_OF_CELL_MORPHOGENESIS_INVOLVED_IN_DIFFERENTIATION	GOBP_REGULATION_OF_CELL_MORPHOGENESIS_INVOLVED_IN_DIFFERENTIATION		91	-0.174338	-0.826076	0.741453	1	1	4029	tags=31%, list=21%, signal=39%
GOBP_NEGATIVE_REGULATION_OF_PROTEASOMAL_UBIQUITIN_DEPENDENT_PROTEIN_CATABOLIC_PROCESS	GOBP_NEGATIVE_REGULATION_OF_PROTEASOMAL_UBIQUITIN_DEPENDENT_PROTEIN_CATABOLIC_PROCESS		33	-0.26576	-0.825639	0.722917	1	1	6320	tags=58%, list=32%, signal=85%
GOBP_REGULATION_OF_GLUCONEOGENESIS	GOBP_REGULATION_OF_GLUCONEOGENESIS		41	-0.201365	-0.825604	0.727651	1	1	3109	tags=29%, list=16%, signal=35%
GOBP_NEGATIVE_REGULATION_OF_DNA_DEPENDENT_DNA_REPLICATION	GOBP_NEGATIVE_REGULATION_OF_DNA_DEPENDENT_DNA_REPLICATION		16	-0.365203	-0.825248	0.681905	1	1	6128	tags=56%, list=31%, signal=82%
GOBP_CELLULAR_RESPONSE_TO_OSMOTIC_STRESS	GOBP_CELLULAR_RESPONSE_TO_OSMOTIC_STRESS		39	-0.207686	-0.824006	0.75	1	1	3653	tags=31%, list=19%, signal=38%
GOBP_REGULATION_OF_PROTEIN_TYROSINE_KINASE_ACTIVITY	GOBP_REGULATION_OF_PROTEIN_TYROSINE_KINASE_ACTIVITY		89	-0.182278	-0.823823	0.718245	1	1	2389	tags=21%, list=12%, signal=24%
GOBP_GLYCOLYTIC_PROCESS_THROUGH_FRUCTOSE_6_PHOSPHATE	GOBP_GLYCOLYTIC_PROCESS_THROUGH_FRUCTOSE_6_PHOSPHATE		29	-0.242393	-0.823259	0.709419	1	1	3905	tags=34%, list=20%, signal=43%
GOBP_REGULATION_OF_INTRINSIC_APOPTOTIC_SIGNALING_PATHWAY_IN_RESPONSE_TO_DNA_DAMAGE_BY_P53_CLASS_MEDIATOR	GOBP_REGULATION_OF_INTRINSIC_APOPTOTIC_SIGNALING_PATHWAY_IN_RESPONSE_TO_DNA_DAMAGE_BY_P53_CLASS_MEDIATOR		15	-0.338645	-0.822676	0.690335	1	1	5618	tags=47%, list=29%, signal=66%
GOBP_REGULATION_OF_PROTEASOMAL_UBIQUITIN_DEPENDENT_PROTEIN_CATABOLIC_PROCESS	GOBP_REGULATION_OF_PROTEASOMAL_UBIQUITIN_DEPENDENT_PROTEIN_CATABOLIC_PROCESS		125	-0.218147	-0.822548	0.771489	1	1	6033	tags=49%, list=31%, signal=70%
GOBP_REGULATION_OF_INTRINSIC_APOPTOTIC_SIGNALING_PATHWAY_BY_P53_CLASS_MEDIATOR	GOBP_REGULATION_OF_INTRINSIC_APOPTOTIC_SIGNALING_PATHWAY_BY_P53_CLASS_MEDIATOR		25	-0.290363	-0.822457	0.667331	1	1	4871	tags=40%, list=25%, signal=53%
GOBP_INTEGRIN_MEDIATED_SIGNALING_PATHWAY	GOBP_INTEGRIN_MEDIATED_SIGNALING_PATHWAY		100	-0.194356	-0.821784	0.685654	1	1	4711	tags=36%, list=24%, signal=47%
GOBP_SPINDLE_ORGANIZATION	GOBP_SPINDLE_ORGANIZATION		171	-0.251961	-0.821724	0.696787	1	1	5295	tags=42%, list=27%, signal=57%
GOBP_REGULATION_OF_UBIQUITIN_DEPENDENT_PROTEIN_CATABOLIC_PROCESS	GOBP_REGULATION_OF_UBIQUITIN_DEPENDENT_PROTEIN_CATABOLIC_PROCESS		154	-0.206827	-0.820404	0.799163	1	1	5443	tags=42%, list=28%, signal=57%
GOBP_REGULATION_OF_MITOCHONDRIAL_GENE_EXPRESSION	GOBP_REGULATION_OF_MITOCHONDRIAL_GENE_EXPRESSION		27	-0.331214	-0.81989	0.686907	1	1	5526	tags=52%, list=28%, signal=72%
GOBP_NUCLEOSIDE_TRIPHOSPHATE_METABOLIC_PROCESS	GOBP_NUCLEOSIDE_TRIPHOSPHATE_METABOLIC_PROCESS		79	-0.205971	-0.819867	0.799228	1	1	3313	tags=27%, list=17%, signal=32%
GOBP_NEGATIVE_REGULATION_OF_INTERFERON_GAMMA_PRODUCTION	GOBP_NEGATIVE_REGULATION_OF_INTERFERON_GAMMA_PRODUCTION		36	-0.232705	-0.819734	0.697572	1	1	2309	tags=22%, list=12%, signal=25%
GOBP_REGULATION_OF_AUTOPHAGY_OF_MITOCHONDRION	GOBP_REGULATION_OF_AUTOPHAGY_OF_MITOCHONDRION		30	-0.247032	-0.819296	0.729339	1	1	5080	tags=47%, list=26%, signal=63%
GOBP_REGULATION_OF_SPINDLE_CHECKPOINT	GOBP_REGULATION_OF_SPINDLE_CHECKPOINT		15	-0.333423	-0.819269	0.718426	1	1	5758	tags=47%, list=30%, signal=66%
GOBP_DOUBLE_STRAND_BREAK_REPAIR	GOBP_DOUBLE_STRAND_BREAK_REPAIR		231	-0.226993	-0.819246	0.707224	1	1	4849	tags=35%, list=25%, signal=47%
GOBP_CELL_KILLING	GOBP_CELL_KILLING		167	-0.203534	-0.819245	0.638889	1	1	5820	tags=40%, list=30%, signal=57%
GOBP_CERAMIDE_METABOLIC_PROCESS	GOBP_CERAMIDE_METABOLIC_PROCESS		98	-0.190129	-0.819179	0.71097	1	1	4131	tags=33%, list=21%, signal=41%
GOBP_REGULATION_OF_GRANULOCYTE_CHEMOTAXIS	GOBP_REGULATION_OF_GRANULOCYTE_CHEMOTAXIS		47	-0.224306	-0.818737	0.684086	1	1	5080	tags=40%, list=26%, signal=55%
GOBP_REGULATION_OF_ACTIN_FILAMENT_BUNDLE_ASSEMBLY	GOBP_REGULATION_OF_ACTIN_FILAMENT_BUNDLE_ASSEMBLY		96	-0.164775	-0.818728	0.859122	1	1	3167	tags=26%, list=16%, signal=31%
GOBP_NEGATIVE_REGULATION_OF_CHROMOSOME_ORGANIZATION	GOBP_NEGATIVE_REGULATION_OF_CHROMOSOME_ORGANIZATION		84	-0.275687	-0.818467	0.731286	1	1	4036	tags=35%, list=21%, signal=43%
GOBP_REGULATION_OF_ALCOHOL_BIOSYNTHETIC_PROCESS	GOBP_REGULATION_OF_ALCOHOL_BIOSYNTHETIC_PROCESS		70	-0.181226	-0.818134	0.781038	1	1	1985	tags=20%, list=10%, signal=22%
GOBP_AGING	GOBP_AGING		282	-0.145621	-0.817951	0.823656	1	1	2207	tags=18%, list=11%, signal=20%
GOBP_NEGATIVE_REGULATION_OF_NUCLEOCYTOPLASMIC_TRANSPORT	GOBP_NEGATIVE_REGULATION_OF_NUCLEOCYTOPLASMIC_TRANSPORT		20	-0.240334	-0.817718	0.752536	1	1	4945	tags=45%, list=25%, signal=60%
GOBP_REGULATION_OF_BINDING	GOBP_REGULATION_OF_BINDING		340	-0.164486	-0.817498	0.849345	1	1	5196	tags=36%, list=27%, signal=48%
GOBP_RESPONSE_TO_FLUID_SHEAR_STRESS	GOBP_RESPONSE_TO_FLUID_SHEAR_STRESS		29	-0.230142	-0.817079	0.753247	1	1	3907	tags=34%, list=20%, signal=43%
GOBP_LEUKOCYTE_MIGRATION_INVOLVED_IN_INFLAMMATORY_RESPONSE	GOBP_LEUKOCYTE_MIGRATION_INVOLVED_IN_INFLAMMATORY_RESPONSE		18	-0.287922	-0.81655	0.625287	1	1	3616	tags=39%, list=19%, signal=48%
GOBP_NEGATIVE_REGULATION_OF_CHROMATIN_ORGANIZATION	GOBP_NEGATIVE_REGULATION_OF_CHROMATIN_ORGANIZATION		50	-0.231642	-0.816055	0.73506	1	1	3511	tags=30%, list=18%, signal=37%
GOBP_BONE_RESORPTION	GOBP_BONE_RESORPTION		62	-0.225797	-0.816011	0.687646	1	1	2484	tags=24%, list=13%, signal=28%
GOBP_NEGATIVE_REGULATION_OF_INTRACELLULAR_PROTEIN_TRANSPORT	GOBP_NEGATIVE_REGULATION_OF_INTRACELLULAR_PROTEIN_TRANSPORT		40	-0.21176	-0.815985	0.806262	1	1	4945	tags=43%, list=25%, signal=57%
GOBP_THIOESTER_METABOLIC_PROCESS	GOBP_THIOESTER_METABOLIC_PROCESS		102	-0.184255	-0.815427	0.864476	1	1	5999	tags=45%, list=31%, signal=65%
GOBP_MAGNESIUM_ION_TRANSPORT	GOBP_MAGNESIUM_ION_TRANSPORT		17	-0.253828	-0.8153	0.717742	1	1	4872	tags=47%, list=25%, signal=63%
GOBP_RECEPTOR_MEDIATED_ENDOCYTOSIS	GOBP_RECEPTOR_MEDIATED_ENDOCYTOSIS		270	-0.177723	-0.814853	0.709821	1	1	2579	tags=22%, list=13%, signal=25%
GOBP_POSITIVE_REGULATION_OF_TELOMERE_CAPPING	GOBP_POSITIVE_REGULATION_OF_TELOMERE_CAPPING		17	-0.284242	-0.814811	0.714876	1	1	2506	tags=35%, list=13%, signal=40%
GOBP_ESTABLISHMENT_OF_ENDOTHELIAL_BARRIER	GOBP_ESTABLISHMENT_OF_ENDOTHELIAL_BARRIER		47	-0.211702	-0.814415	0.711538	1	1	5381	tags=45%, list=28%, signal=62%
GOBP_REGULATION_OF_SMAD_PROTEIN_SIGNAL_TRANSDUCTION	GOBP_REGULATION_OF_SMAD_PROTEIN_SIGNAL_TRANSDUCTION		25	-0.221764	-0.813452	0.735023	1	1	2094	tags=24%, list=11%, signal=27%
GOBP_NEGATIVE_REGULATION_OF_ACTIN_FILAMENT_BUNDLE_ASSEMBLY	GOBP_NEGATIVE_REGULATION_OF_ACTIN_FILAMENT_BUNDLE_ASSEMBLY		30	-0.205221	-0.813438	0.781903	1	1	2036	tags=23%, list=10%, signal=26%
GOBP_ACETYL_COA_METABOLIC_PROCESS	GOBP_ACETYL_COA_METABOLIC_PROCESS		38	-0.232507	-0.813391	0.792453	1	1	5586	tags=45%, list=29%, signal=63%
GOBP_PHOSPHOLIPID_METABOLIC_PROCESS	GOBP_PHOSPHOLIPID_METABOLIC_PROCESS		402	-0.14691	-0.813114	0.858491	1	1	4418	tags=30%, list=23%, signal=38%
GOBP_CELLULAR_METABOLIC_COMPOUND_SALVAGE	GOBP_CELLULAR_METABOLIC_COMPOUND_SALVAGE		33	-0.247848	-0.813094	0.779468	1	1	5842	tags=48%, list=30%, signal=69%
GOBP_RESPONSE_TO_OXIDATIVE_STRESS	GOBP_RESPONSE_TO_OXIDATIVE_STRESS		409	-0.155267	-0.811819	0.873181	1	1	4804	tags=33%, list=25%, signal=42%
GOBP_REGULATION_OF_PROTEIN_TARGETING_TO_MITOCHONDRION	GOBP_REGULATION_OF_PROTEIN_TARGETING_TO_MITOCHONDRION		41	-0.246342	-0.811802	0.741379	1	1	4646	tags=41%, list=24%, signal=54%
GOBP_SISTER_CHROMATID_SEGREGATION	GOBP_SISTER_CHROMATID_SEGREGATION		187	-0.276886	-0.811298	0.707692	1	1	4685	tags=39%, list=24%, signal=51%
GOBP_PURINE_CONTAINING_COMPOUND_BIOSYNTHETIC_PROCESS	GOBP_PURINE_CONTAINING_COMPOUND_BIOSYNTHETIC_PROCESS		173	-0.171076	-0.811103	0.810056	1	1	3928	tags=28%, list=20%, signal=35%
GOBP_REGULATION_OF_DNA_REPLICATION	GOBP_REGULATION_OF_DNA_REPLICATION		103	-0.24566	-0.810305	0.693762	1	1	6128	tags=48%, list=31%, signal=69%
GOBP_CORPUS_CALLOSUM_DEVELOPMENT	GOBP_CORPUS_CALLOSUM_DEVELOPMENT		15	-0.248764	-0.810257	0.717724	1	1	3167	tags=33%, list=16%, signal=40%
GOBP_NEGATIVE_REGULATION_OF_CELL_ADHESION	GOBP_NEGATIVE_REGULATION_OF_CELL_ADHESION		264	-0.162589	-0.810072	0.761671	1	1	3510	tags=25%, list=18%, signal=31%
GOBP_NEGATIVE_REGULATION_OF_PEPTIDYL_LYSINE_ACETYLATION	GOBP_NEGATIVE_REGULATION_OF_PEPTIDYL_LYSINE_ACETYLATION		19	-0.285896	-0.809681	0.765286	1	1	4968	tags=37%, list=26%, signal=49%
GOBP_THYMIC_T_CELL_SELECTION	GOBP_THYMIC_T_CELL_SELECTION		22	-0.268386	-0.80871	0.637712	1	1	5886	tags=59%, list=30%, signal=85%
GOBP_DNA_SYNTHESIS_INVOLVED_IN_DNA_REPAIR	GOBP_DNA_SYNTHESIS_INVOLVED_IN_DNA_REPAIR		50	-0.258613	-0.808135	0.705078	1	1	4359	tags=36%, list=22%, signal=46%
GOBP_ERROR_FREE_TRANSLESION_SYNTHESIS	GOBP_ERROR_FREE_TRANSLESION_SYNTHESIS		21	-0.305806	-0.80781	0.707224	1	1	4357	tags=38%, list=22%, signal=49%
GOBP_POSITIVE_REGULATION_OF_NEURON_PROJECTION_DEVELOPMENT	GOBP_POSITIVE_REGULATION_OF_NEURON_PROJECTION_DEVELOPMENT		142	-0.15646	-0.807552	0.832589	1	1	4235	tags=31%, list=22%, signal=39%
GOBP_REGULATION_OF_OSTEOCLAST_DIFFERENTIATION	GOBP_REGULATION_OF_OSTEOCLAST_DIFFERENTIATION		62	-0.207005	-0.807394	0.741935	1	1	3274	tags=27%, list=17%, signal=33%
GOBP_TRANSCRIPTION_BY_RNA_POLYMERASE_III	GOBP_TRANSCRIPTION_BY_RNA_POLYMERASE_III		46	-0.258099	-0.807068	0.711799	1	1	6390	tags=48%, list=33%, signal=71%
GOBP_NEGATIVE_REGULATION_OF_METAPHASE_ANAPHASE_TRANSITION_OF_CELL_CYCLE	GOBP_NEGATIVE_REGULATION_OF_METAPHASE_ANAPHASE_TRANSITION_OF_CELL_CYCLE		41	-0.300933	-0.807009	0.706667	1	1	4036	tags=34%, list=21%, signal=43%
GOBP_RIBONUCLEOSIDE_MONOPHOSPHATE_BIOSYNTHETIC_PROCESS	GOBP_RIBONUCLEOSIDE_MONOPHOSPHATE_BIOSYNTHETIC_PROCESS		32	-0.294685	-0.806519	0.685714	1	1	7032	tags=66%, list=36%, signal=103%
GOBP_PROTEIN_K11_LINKED_UBIQUITINATION	GOBP_PROTEIN_K11_LINKED_UBIQUITINATION		27	-0.295009	-0.806495	0.749518	1	1	2279	tags=30%, list=12%, signal=34%
GOBP_CANONICAL_WNT_SIGNALING_PATHWAY	GOBP_CANONICAL_WNT_SIGNALING_PATHWAY		321	-0.140786	-0.806343	0.878161	1	1	3499	tags=24%, list=18%, signal=28%
GOBP_CELLULAR_SENESCENCE	GOBP_CELLULAR_SENESCENCE		64	-0.19285	-0.80441	0.84	1	1	2741	tags=22%, list=14%, signal=25%
GOBP_PROTEIN_K63_LINKED_DEUBIQUITINATION	GOBP_PROTEIN_K63_LINKED_DEUBIQUITINATION		30	-0.26314	-0.804019	0.752964	1	1	5483	tags=53%, list=28%, signal=74%
GOBP_RESPONSE_TO_PEPTIDE_HORMONE	GOBP_RESPONSE_TO_PEPTIDE_HORMONE		419	-0.148244	-0.803218	0.840449	1	1	3728	tags=26%, list=19%, signal=31%
GOBP_REGULATION_OF_MEMBRANE_PERMEABILITY	GOBP_REGULATION_OF_MEMBRANE_PERMEABILITY		81	-0.17983	-0.803189	0.821596	1	1	5381	tags=42%, list=28%, signal=58%
GOBP_BIOLOGICAL_PROCESS_INVOLVED_IN_INTERACTION_WITH_SYMBIONT	GOBP_BIOLOGICAL_PROCESS_INVOLVED_IN_INTERACTION_WITH_SYMBIONT		86	-0.186837	-0.802929	0.819172	1	1	3549	tags=27%, list=18%, signal=33%
GOBP_POSITIVE_REGULATION_OF_VASCULAR_ENDOTHELIAL_CELL_PROLIFERATION	GOBP_POSITIVE_REGULATION_OF_VASCULAR_ENDOTHELIAL_CELL_PROLIFERATION		16	-0.243118	-0.802805	0.752273	1	1	1870	tags=25%, list=10%, signal=28%
GOBP_NUCLEOSIDE_BISPHOSPHATE_METABOLIC_PROCESS	GOBP_NUCLEOSIDE_BISPHOSPHATE_METABOLIC_PROCESS		132	-0.166442	-0.802258	0.911885	1	1	4340	tags=31%, list=22%, signal=40%
GOBP_PROTEIN_LOCALIZATION_TO_CHROMOSOME_CENTROMERIC_REGION	GOBP_PROTEIN_LOCALIZATION_TO_CHROMOSOME_CENTROMERIC_REGION		23	-0.376468	-0.802004	0.720149	1	1	5506	tags=57%, list=28%, signal=79%
GOBP_PHOSPHATIDYLINOSITOL_PHOSPHORYLATION	GOBP_PHOSPHATIDYLINOSITOL_PHOSPHORYLATION		53	-0.207067	-0.801855	0.796178	1	1	5806	tags=45%, list=30%, signal=64%
GOBP_POSITIVE_REGULATION_OF_SMALL_GTPASE_MEDIATED_SIGNAL_TRANSDUCTION	GOBP_POSITIVE_REGULATION_OF_SMALL_GTPASE_MEDIATED_SIGNAL_TRANSDUCTION		74	-0.215753	-0.801582	0.69746	1	1	5017	tags=42%, list=26%, signal=56%
GOBP_IRE1_MEDIATED_UNFOLDED_PROTEIN_RESPONSE	GOBP_IRE1_MEDIATED_UNFOLDED_PROTEIN_RESPONSE		62	-0.214639	-0.801449	0.725869	1	1	4270	tags=34%, list=22%, signal=43%
GOBP_RESPONSE_TO_LEUKEMIA_INHIBITORY_FACTOR	GOBP_RESPONSE_TO_LEUKEMIA_INHIBITORY_FACTOR		80	-0.202824	-0.800747	0.836864	1	1	3905	tags=30%, list=20%, signal=37%
GOBP_HISTONE_H2A_UBIQUITINATION	GOBP_HISTONE_H2A_UBIQUITINATION		26	-0.278855	-0.800654	0.74761	1	1	5881	tags=54%, list=30%, signal=77%
GOBP_N_TERMINAL_PROTEIN_AMINO_ACID_MODIFICATION	GOBP_N_TERMINAL_PROTEIN_AMINO_ACID_MODIFICATION		27	-0.248864	-0.800205	0.743902	1	1	4710	tags=41%, list=24%, signal=54%
GOBP_NEGATIVE_REGULATION_OF_ERK1_AND_ERK2_CASCADE	GOBP_NEGATIVE_REGULATION_OF_ERK1_AND_ERK2_CASCADE		70	-0.1758	-0.800005	0.8	1	1	4014	tags=31%, list=21%, signal=39%
GOBP_PLATELET_DEGRANULATION	GOBP_PLATELET_DEGRANULATION		124	-0.195642	-0.799925	0.668712	1	1	2647	tags=22%, list=14%, signal=25%
GOBP_REGULATION_OF_MICROTUBULE_CYTOSKELETON_ORGANIZATION	GOBP_REGULATION_OF_MICROTUBULE_CYTOSKELETON_ORGANIZATION		132	-0.170238	-0.799575	0.776087	1	1	4115	tags=30%, list=21%, signal=37%
GOBP_REGULATION_OF_MACROPHAGE_ACTIVATION	GOBP_REGULATION_OF_MACROPHAGE_ACTIVATION		53	-0.20959	-0.799007	0.704444	1	1	2484	tags=23%, list=13%, signal=26%
GOBP_CELLULAR_RESPONSE_TO_REACTIVE_NITROGEN_SPECIES	GOBP_CELLULAR_RESPONSE_TO_REACTIVE_NITROGEN_SPECIES		16	-0.247438	-0.798975	0.746808	1	1	1748	tags=25%, list=9%, signal=27%
GOBP_GLIAL_CELL_MIGRATION	GOBP_GLIAL_CELL_MIGRATION		46	-0.20554	-0.798788	0.755102	1	1	3922	tags=33%, list=20%, signal=41%
GOBP_MITOCHONDRIAL_ELECTRON_TRANSPORT_NADH_TO_UBIQUINONE	GOBP_MITOCHONDRIAL_ELECTRON_TRANSPORT_NADH_TO_UBIQUINONE		46	-0.361354	-0.798686	0.72549	1	1	5649	tags=54%, list=29%, signal=76%
GOBP_NEGATIVE_REGULATION_OF_ANOIKIS	GOBP_NEGATIVE_REGULATION_OF_ANOIKIS		17	-0.249851	-0.797951	0.757576	1	1	6140	tags=47%, list=32%, signal=69%
GOBP_DNA_RECOMBINATION	GOBP_DNA_RECOMBINATION		259	-0.216789	-0.797649	0.73743	1	1	6270	tags=46%, list=32%, signal=67%
GOBP_MICROTUBULE_NUCLEATION	GOBP_MICROTUBULE_NUCLEATION		30	-0.278583	-0.797567	0.736051	1	1	4954	tags=43%, list=25%, signal=58%
GOBP_REGULATION_OF_WNT_SIGNALING_PATHWAY	GOBP_REGULATION_OF_WNT_SIGNALING_PATHWAY		348	-0.14176	-0.797109	0.878914	1	1	3499	tags=24%, list=18%, signal=29%
GOBP_LIPOPROTEIN_BIOSYNTHETIC_PROCESS	GOBP_LIPOPROTEIN_BIOSYNTHETIC_PROCESS		90	-0.185647	-0.796993	0.866667	1	1	5515	tags=41%, list=28%, signal=57%
GOBP_SEQUESTERING_OF_METAL_ION	GOBP_SEQUESTERING_OF_METAL_ION		15	-0.268782	-0.796857	0.697425	1	1	3616	tags=40%, list=19%, signal=49%
GOBP_TELENCEPHALON_GLIAL_CELL_MIGRATION	GOBP_TELENCEPHALON_GLIAL_CELL_MIGRATION		20	-0.256877	-0.796585	0.731441	1	1	5683	tags=55%, list=29%, signal=78%
GOBP_ESTABLISHMENT_OR_MAINTENANCE_OF_CELL_POLARITY	GOBP_ESTABLISHMENT_OR_MAINTENANCE_OF_CELL_POLARITY		205	-0.155055	-0.795972	0.83617	1	1	3843	tags=26%, list=20%, signal=32%
GOBP_N_TERMINAL_PROTEIN_AMINO_ACID_ACETYLATION	GOBP_N_TERMINAL_PROTEIN_AMINO_ACID_ACETYLATION		16	-0.274557	-0.795794	0.749503	1	1	4710	tags=44%, list=24%, signal=58%
GOBP_GPI_ANCHOR_METABOLIC_PROCESS	GOBP_GPI_ANCHOR_METABOLIC_PROCESS		31	-0.254533	-0.795422	0.779093	1	1	5669	tags=48%, list=29%, signal=68%
GOBP_PROTEIN_DNA_COMPLEX_DISASSEMBLY	GOBP_PROTEIN_DNA_COMPLEX_DISASSEMBLY		18	-0.292947	-0.795287	0.69084	1	1	4275	tags=39%, list=22%, signal=50%
GOBP_NEGATIVE_REGULATION_OF_CYTOKINE_PRODUCTION_INVOLVED_IN_IMMUNE_RESPONSE	GOBP_NEGATIVE_REGULATION_OF_CYTOKINE_PRODUCTION_INVOLVED_IN_IMMUNE_RESPONSE		26	-0.253526	-0.794908	0.69379	1	1	5611	tags=50%, list=29%, signal=70%
GOBP_CHONDROITIN_SULFATE_BIOSYNTHETIC_PROCESS	GOBP_CHONDROITIN_SULFATE_BIOSYNTHETIC_PROCESS		25	-0.219727	-0.794638	0.761603	1	1	4045	tags=40%, list=21%, signal=50%
GOBP_NEGATIVE_REGULATION_OF_ENDOCYTOSIS	GOBP_NEGATIVE_REGULATION_OF_ENDOCYTOSIS		47	-0.217847	-0.79442	0.721627	1	1	1852	tags=23%, list=10%, signal=26%
GOBP_REGULATION_OF_T_CELL_APOPTOTIC_PROCESS	GOBP_REGULATION_OF_T_CELL_APOPTOTIC_PROCESS		33	-0.207619	-0.793399	0.769397	1	1	6005	tags=48%, list=31%, signal=70%
GOBP_TRANSLESION_SYNTHESIS	GOBP_TRANSLESION_SYNTHESIS		40	-0.272401	-0.792597	0.746535	1	1	5661	tags=48%, list=29%, signal=67%
GOBP_REGULATION_OF_MITOCHONDRIAL_MEMBRANE_PERMEABILITY	GOBP_REGULATION_OF_MITOCHONDRIAL_MEMBRANE_PERMEABILITY		68	-0.185242	-0.792478	0.830435	1	1	5292	tags=43%, list=27%, signal=58%
GOBP_RIBOSOMAL_LARGE_SUBUNIT_ASSEMBLY	GOBP_RIBOSOMAL_LARGE_SUBUNIT_ASSEMBLY		26	-0.349251	-0.792427	0.691262	1	1	6326	tags=65%, list=33%, signal=97%
GOBP_REGULATION_OF_PROTEIN_LOCALIZATION_TO_NUCLEUS	GOBP_REGULATION_OF_PROTEIN_LOCALIZATION_TO_NUCLEUS		129	-0.185435	-0.792411	0.823285	1	1	5111	tags=40%, list=26%, signal=54%
GOBP_MODULATION_BY_VIRUS_OF_HOST_PROCESS	GOBP_MODULATION_BY_VIRUS_OF_HOST_PROCESS		29	-0.23157	-0.791913	0.764706	1	1	3462	tags=28%, list=18%, signal=34%
GOBP_SIGNAL_TRANSDUCTION_BY_P53_CLASS_MEDIATOR	GOBP_SIGNAL_TRANSDUCTION_BY_P53_CLASS_MEDIATOR		253	-0.211849	-0.791464	0.789981	1	1	5202	tags=39%, list=27%, signal=53%
GOBP_T_CELL_DIFFERENTIATION_IN_THYMUS	GOBP_T_CELL_DIFFERENTIATION_IN_THYMUS		72	-0.190243	-0.791265	0.738397	1	1	5886	tags=49%, list=30%, signal=69%
GOBP_TRANSCRIPTION_INITIATION_FROM_RNA_POLYMERASE_I_PROMOTER	GOBP_TRANSCRIPTION_INITIATION_FROM_RNA_POLYMERASE_I_PROMOTER		33	-0.310011	-0.790729	0.709924	1	1	5884	tags=48%, list=30%, signal=69%
GOBP_POSITIVE_REGULATION_OF_CELL_ADHESION_MEDIATED_BY_INTEGRIN	GOBP_POSITIVE_REGULATION_OF_CELL_ADHESION_MEDIATED_BY_INTEGRIN		21	-0.226494	-0.790674	0.776316	0.999875	1	905	tags=19%, list=5%, signal=20%
GOBP_NEGATIVE_REGULATION_OF_GLYCOPROTEIN_METABOLIC_PROCESS	GOBP_NEGATIVE_REGULATION_OF_GLYCOPROTEIN_METABOLIC_PROCESS		16	-0.260226	-0.790608	0.70894	0.999349	1	878	tags=19%, list=5%, signal=20%
GOBP_FATTY_ACID_DERIVATIVE_BIOSYNTHETIC_PROCESS	GOBP_FATTY_ACID_DERIVATIVE_BIOSYNTHETIC_PROCESS		55	-0.180907	-0.790388	0.804574	0.999068	1	3928	tags=29%, list=20%, signal=36%
GOBP_NEGATIVE_REGULATION_OF_VIRAL_ENTRY_INTO_HOST_CELL	GOBP_NEGATIVE_REGULATION_OF_VIRAL_ENTRY_INTO_HOST_CELL		20	-0.268184	-0.790065	0.719665	0.998977	1	3946	tags=40%, list=20%, signal=50%
GOBP_GLYCOSPHINGOLIPID_METABOLIC_PROCESS	GOBP_GLYCOSPHINGOLIPID_METABOLIC_PROCESS		66	-0.191665	-0.79	0.765591	0.998456	1	4130	tags=32%, list=21%, signal=40%
GOBP_NEGATIVE_REGULATION_OF_CELL_CYCLE_PHASE_TRANSITION	GOBP_NEGATIVE_REGULATION_OF_CELL_CYCLE_PHASE_TRANSITION		237	-0.222237	-0.788984	0.743833	0.999474	1	4843	tags=36%, list=25%, signal=48%
GOBP_SUBSTANTIA_NIGRA_DEVELOPMENT	GOBP_SUBSTANTIA_NIGRA_DEVELOPMENT		39	-0.19662	-0.788623	0.831663	0.99946	1	5502	tags=41%, list=28%, signal=57%
GOBP_REGULATION_OF_PROTEIN_CATABOLIC_PROCESS	GOBP_REGULATION_OF_PROTEIN_CATABOLIC_PROCESS		367	-0.16183	-0.788114	0.920601	0.999678	1	5443	tags=38%, list=28%, signal=52%
GOBP_LAMELLIPODIUM_MORPHOGENESIS	GOBP_LAMELLIPODIUM_MORPHOGENESIS		16	-0.26942	-0.788084	0.751055	0.999075	1	53	tags=13%, list=0%, signal=13%
GOBP_NEGATIVE_REGULATION_OF_SUPRAMOLECULAR_FIBER_ORGANIZATION	GOBP_NEGATIVE_REGULATION_OF_SUPRAMOLECULAR_FIBER_ORGANIZATION		144	-0.151656	-0.788061	0.88964	0.998466	1	2207	tags=19%, list=11%, signal=21%
GOBP_POSITIVE_REGULATION_OF_MEMBRANE_PERMEABILITY	GOBP_POSITIVE_REGULATION_OF_MEMBRANE_PERMEABILITY		63	-0.188285	-0.787226	0.81128	0.999205	1	5292	tags=43%, list=27%, signal=59%
GOBP_PROTEIN_ADP_RIBOSYLATION	GOBP_PROTEIN_ADP_RIBOSYLATION		32	-0.233269	-0.787204	0.77381	0.99859	1	2998	tags=28%, list=15%, signal=33%
GOBP_NUCLEOTIDE_EXCISION_REPAIR_PREINCISION_COMPLEX_ASSEMBLY	GOBP_NUCLEOTIDE_EXCISION_REPAIR_PREINCISION_COMPLEX_ASSEMBLY		28	-0.310587	-0.78686	0.749518	0.998507	1	5857	tags=54%, list=30%, signal=77%
GOBP_REGULATION_OF_SYNAPTIC_VESICLE_RECYCLING	GOBP_REGULATION_OF_SYNAPTIC_VESICLE_RECYCLING		22	-0.252417	-0.786427	0.750507	0.998556	1	6003	tags=59%, list=31%, signal=85%
GOBP_MATURATION_OF_SSU_RRNA	GOBP_MATURATION_OF_SSU_RRNA		47	-0.3226	-0.786284	0.678439	0.998167	1	6653	tags=60%, list=34%, signal=90%
GOBP_REGULATION_OF_CELLULAR_PROTEIN_CATABOLIC_PROCESS	GOBP_REGULATION_OF_CELLULAR_PROTEIN_CATABOLIC_PROCESS		238	-0.180044	-0.7859	0.896406	0.998155	1	5443	tags=40%, list=28%, signal=55%
GOBP_POSITIVE_REGULATION_OF_EPITHELIAL_CELL_APOPTOTIC_PROCESS	GOBP_POSITIVE_REGULATION_OF_EPITHELIAL_CELL_APOPTOTIC_PROCESS		31	-0.197631	-0.785702	0.818182	0.99783	1	2207	tags=19%, list=11%, signal=22%
GOBP_SECRETORY_GRANULE_ORGANIZATION	GOBP_SECRETORY_GRANULE_ORGANIZATION		33	-0.210707	-0.785081	0.774834	0.998217	1	3747	tags=30%, list=19%, signal=37%
GOBP_NEGATIVE_REGULATION_OF_CYCLIN_DEPENDENT_PROTEIN_KINASE_ACTIVITY	GOBP_NEGATIVE_REGULATION_OF_CYCLIN_DEPENDENT_PROTEIN_KINASE_ACTIVITY		30	-0.219073	-0.784637	0.762948	0.998316	1	4631	tags=37%, list=24%, signal=48%
GOBP_INTRINSIC_APOPTOTIC_SIGNALING_PATHWAY_IN_RESPONSE_TO_DNA_DAMAGE_BY_P53_CLASS_MEDIATOR	GOBP_INTRINSIC_APOPTOTIC_SIGNALING_PATHWAY_IN_RESPONSE_TO_DNA_DAMAGE_BY_P53_CLASS_MEDIATOR		42	-0.220041	-0.784514	0.800388	0.997869	1	2886	tags=24%, list=15%, signal=28%
GOBP_LONG_CHAIN_FATTY_ACYL_COA_METABOLIC_PROCESS	GOBP_LONG_CHAIN_FATTY_ACYL_COA_METABOLIC_PROCESS		25	-0.238765	-0.784506	0.809524	0.997235	1	5831	tags=52%, list=30%, signal=74%
GOBP_LEUKOCYTE_CHEMOTAXIS	GOBP_LEUKOCYTE_CHEMOTAXIS		210	-0.176752	-0.784172	0.7275	0.997131	1	4300	tags=30%, list=22%, signal=39%
GOBP_POSITIVE_REGULATION_OF_VASCULAR_ENDOTHELIAL_GROWTH_FACTOR_PRODUCTION	GOBP_POSITIVE_REGULATION_OF_VASCULAR_ENDOTHELIAL_GROWTH_FACTOR_PRODUCTION		27	-0.242118	-0.783844	0.684989	0.997059	1	3632	tags=30%, list=19%, signal=36%
GOBP_PEPTIDYL_SERINE_MODIFICATION	GOBP_PEPTIDYL_SERINE_MODIFICATION		322	-0.142332	-0.783539	0.882353	0.996924	1	1687	tags=15%, list=9%, signal=16%
GOBP_MEMBRANE_DISASSEMBLY	GOBP_MEMBRANE_DISASSEMBLY		15	-0.306267	-0.783281	0.73904	0.99671	1	4452	tags=40%, list=23%, signal=52%
GOBP_REGULATION_OF_SPHINGOLIPID_BIOSYNTHETIC_PROCESS	GOBP_REGULATION_OF_SPHINGOLIPID_BIOSYNTHETIC_PROCESS		16	-0.274239	-0.783199	0.727074	0.996212	1	3975	tags=44%, list=20%, signal=55%
GOBP_DNA_DEPENDENT_DNA_REPLICATION	GOBP_DNA_DEPENDENT_DNA_REPLICATION		151	-0.252957	-0.782396	0.690037	0.996907	1	4790	tags=37%, list=25%, signal=49%
GOBP_ASPARTATE_FAMILY_AMINO_ACID_BIOSYNTHETIC_PROCESS	GOBP_ASPARTATE_FAMILY_AMINO_ACID_BIOSYNTHETIC_PROCESS		21	-0.301624	-0.782103	0.737805	0.996776	1	6555	tags=62%, list=34%, signal=93%
GOBP_REGULATION_OF_CELL_AGING	GOBP_REGULATION_OF_CELL_AGING		47	-0.190193	-0.781886	0.845041	0.996497	1	4883	tags=36%, list=25%, signal=48%
GOBP_POSITIVE_REGULATION_OF_BIOMINERALIZATION	GOBP_POSITIVE_REGULATION_OF_BIOMINERALIZATION		46	-0.187533	-0.781764	0.804196	0.996077	1	2106	tags=22%, list=11%, signal=24%
GOBP_LIPOPROTEIN_METABOLIC_PROCESS	GOBP_LIPOPROTEIN_METABOLIC_PROCESS		129	-0.161317	-0.781256	0.892495	0.996236	1	5515	tags=39%, list=28%, signal=54%
GOBP_METAPHASE_ANAPHASE_TRANSITION_OF_CELL_CYCLE	GOBP_METAPHASE_ANAPHASE_TRANSITION_OF_CELL_CYCLE		63	-0.281575	-0.780545	0.743295	0.996749	1	5877	tags=48%, list=30%, signal=68%
GOBP_REGULATION_OF_SMOOTH_MUSCLE_CELL_DIFFERENTIATION	GOBP_REGULATION_OF_SMOOTH_MUSCLE_CELL_DIFFERENTIATION		30	-0.210329	-0.780087	0.800948	0.996872	1	1989	tags=20%, list=10%, signal=22%
GOBP_REGULATION_OF_DENDRITIC_SPINE_DEVELOPMENT	GOBP_REGULATION_OF_DENDRITIC_SPINE_DEVELOPMENT		58	-0.171418	-0.780071	0.844864	0.996259	1	4029	tags=29%, list=21%, signal=37%
GOBP_REGULATION_OF_REGULATED_SECRETORY_PATHWAY	GOBP_REGULATION_OF_REGULATED_SECRETORY_PATHWAY		131	-0.189359	-0.778649	0.76824	0.99789	1	2635	tags=24%, list=14%, signal=28%
GOBP_REGULATION_OF_DNA_DAMAGE_RESPONSE_SIGNAL_TRANSDUCTION_BY_P53_CLASS_MEDIATOR	GOBP_REGULATION_OF_DNA_DAMAGE_RESPONSE_SIGNAL_TRANSDUCTION_BY_P53_CLASS_MEDIATOR		32	-0.240445	-0.778513	0.795411	0.997489	1	5192	tags=44%, list=27%, signal=60%
GOBP_BRANCHED_CHAIN_AMINO_ACID_METABOLIC_PROCESS	GOBP_BRANCHED_CHAIN_AMINO_ACID_METABOLIC_PROCESS		23	-0.27923	-0.778472	0.754221	0.996917	1	6167	tags=43%, list=32%, signal=64%
GOBP_MITOCHONDRIAL_TRANSPORT	GOBP_MITOCHONDRIAL_TRANSPORT		235	-0.198317	-0.777871	0.827789	0.99728	1	5404	tags=40%, list=28%, signal=55%
GOBP_REGULATION_OF_ENDOCYTOSIS	GOBP_REGULATION_OF_ENDOCYTOSIS		198	-0.160055	-0.777756	0.863539	0.996832	1	2415	tags=21%, list=12%, signal=23%
GOBP_POSITIVE_REGULATION_OF_CREB_TRANSCRIPTION_FACTOR_ACTIVITY	GOBP_POSITIVE_REGULATION_OF_CREB_TRANSCRIPTION_FACTOR_ACTIVITY		19	-0.237436	-0.777396	0.738717	0.996776	1	14845	tags=100%, list=76%, signal=421%
GOBP_RESPONSE_TO_MISFOLDED_PROTEIN	GOBP_RESPONSE_TO_MISFOLDED_PROTEIN		23	-0.253103	-0.777202	0.784431	0.996452	1	5102	tags=43%, list=26%, signal=59%
GOBP_REGULATION_OF_ACTOMYOSIN_STRUCTURE_ORGANIZATION	GOBP_REGULATION_OF_ACTOMYOSIN_STRUCTURE_ORGANIZATION		92	-0.158348	-0.776747	0.904328	0.996534	1	4211	tags=32%, list=22%, signal=40%
GOBP_POSITIVE_REGULATION_OF_SMOOTH_MUSCLE_CELL_PROLIFERATION	GOBP_POSITIVE_REGULATION_OF_SMOOTH_MUSCLE_CELL_PROLIFERATION		81	-0.180723	-0.776664	0.810185	0.996027	1	4184	tags=31%, list=22%, signal=39%
GOBP_G2_DNA_DAMAGE_CHECKPOINT	GOBP_G2_DNA_DAMAGE_CHECKPOINT		30	-0.217203	-0.776627	0.779048	0.995468	1	2521	tags=23%, list=13%, signal=27%
GOBP_DNA_GEOMETRIC_CHANGE	GOBP_DNA_GEOMETRIC_CHANGE		109	-0.259257	-0.776019	0.763705	0.995837	1	4696	tags=38%, list=24%, signal=49%
GOBP_TRANSCRIPTION_ELONGATION_FROM_RNA_POLYMERASE_I_PROMOTER	GOBP_TRANSCRIPTION_ELONGATION_FROM_RNA_POLYMERASE_I_PROMOTER		27	-0.321473	-0.77601	0.720227	0.995214	1	5884	tags=52%, list=30%, signal=74%
GOBP_NEGATIVE_REGULATION_OF_MYELOID_CELL_DIFFERENTIATION	GOBP_NEGATIVE_REGULATION_OF_MYELOID_CELL_DIFFERENTIATION		76	-0.185681	-0.775974	0.79684	0.994647	1	3274	tags=25%, list=17%, signal=30%
GOBP_POSITIVE_REGULATION_OF_MONONUCLEAR_CELL_MIGRATION	GOBP_POSITIVE_REGULATION_OF_MONONUCLEAR_CELL_MIGRATION		60	-0.186838	-0.77591	0.780093	0.994131	1	4279	tags=33%, list=22%, signal=43%
GOBP_TELOMERE_MAINTENANCE_VIA_RECOMBINATION	GOBP_TELOMERE_MAINTENANCE_VIA_RECOMBINATION		15	-0.306871	-0.775889	0.71243	0.993539	1	4808	tags=40%, list=25%, signal=53%
GOBP_POSITIVE_REGULATION_OF_DNA_REPAIR	GOBP_POSITIVE_REGULATION_OF_DNA_REPAIR		67	-0.189791	-0.775308	0.837022	0.993897	1	5010	tags=37%, list=26%, signal=50%
GOBP_MEMBRANE_FISSION	GOBP_MEMBRANE_FISSION		15	-0.276315	-0.774509	0.763486	0.994614	1	5990	tags=47%, list=31%, signal=67%
GOBP_MITOCHONDRIAL_MEMBRANE_ORGANIZATION	GOBP_MITOCHONDRIAL_MEMBRANE_ORGANIZATION		110	-0.208116	-0.774427	0.835031	0.994127	1	5292	tags=43%, list=27%, signal=58%
GOBP_ATTACHMENT_OF_MITOTIC_SPINDLE_MICROTUBULES_TO_KINETOCHORE	GOBP_ATTACHMENT_OF_MITOTIC_SPINDLE_MICROTUBULES_TO_KINETOCHORE		15	-0.36738	-0.77376	0.755877	0.994578	1	4294	tags=53%, list=22%, signal=68%
GOBP_MICROVILLUS_ASSEMBLY	GOBP_MICROVILLUS_ASSEMBLY		16	-0.233947	-0.773669	0.795132	0.994091	1	3026	tags=31%, list=16%, signal=37%
GOBP_REGULATION_OF_PROTEIN_BINDING	GOBP_REGULATION_OF_PROTEIN_BINDING		188	-0.153252	-0.772004	0.85022	0.996043	1	4778	tags=32%, list=25%, signal=43%
GOBP_POSITIVE_T_CELL_SELECTION	GOBP_POSITIVE_T_CELL_SELECTION		35	-0.246547	-0.770257	0.643443	0.998142	1	6394	tags=57%, list=33%, signal=85%
GOBP_RESPONSE_TO_HYPEROXIA	GOBP_RESPONSE_TO_HYPEROXIA		20	-0.201401	-0.77006	0.843818	0.997826	1	1999	tags=20%, list=10%, signal=22%
GOBP_RECEPTOR_SIGNALING_PATHWAY_VIA_STAT	GOBP_RECEPTOR_SIGNALING_PATHWAY_VIA_STAT		159	-0.159758	-0.769961	0.867749	0.997351	1	3484	tags=25%, list=18%, signal=30%
GOBP_UNSATURATED_FATTY_ACID_BIOSYNTHETIC_PROCESS	GOBP_UNSATURATED_FATTY_ACID_BIOSYNTHETIC_PROCESS		46	-0.189204	-0.769833	0.831754	0.996927	1	4871	tags=35%, list=25%, signal=46%
GOBP_DNA_DAMAGE_RESPONSE_SIGNAL_TRANSDUCTION_BY_P53_CLASS_MEDIATOR	GOBP_DNA_DAMAGE_RESPONSE_SIGNAL_TRANSDUCTION_BY_P53_CLASS_MEDIATOR		103	-0.200887	-0.769725	0.853383	0.996453	1	4871	tags=37%, list=25%, signal=49%
GOBP_REGULATION_OF_DEFENSE_RESPONSE_TO_BACTERIUM	GOBP_REGULATION_OF_DEFENSE_RESPONSE_TO_BACTERIUM		16	-0.233326	-0.769714	0.777547	0.995841	1	2132	tags=31%, list=11%, signal=35%
GOBP_MEMBRANE_LIPID_CATABOLIC_PROCESS	GOBP_MEMBRANE_LIPID_CATABOLIC_PROCESS		37	-0.230653	-0.769556	0.700855	0.995445	1	4130	tags=35%, list=21%, signal=45%
GOBP_NEGATIVE_REGULATION_OF_INTRACELLULAR_TRANSPORT	GOBP_NEGATIVE_REGULATION_OF_INTRACELLULAR_TRANSPORT		53	-0.176808	-0.766459	0.868041	0.999588	1	4945	tags=40%, list=25%, signal=53%
GOBP_MITOTIC_SPINDLE_ORGANIZATION	GOBP_MITOTIC_SPINDLE_ORGANIZATION		110	-0.240445	-0.766134	0.760155	0.999477	1	4431	tags=35%, list=23%, signal=44%
GOBP_MITOTIC_G2_M_TRANSITION_CHECKPOINT	GOBP_MITOTIC_G2_M_TRANSITION_CHECKPOINT		34	-0.242069	-0.766023	0.813592	0.999016	1	4843	tags=38%, list=25%, signal=51%
GOBP_POSITIVE_REGULATION_OF_G1_S_TRANSITION_OF_MITOTIC_CELL_CYCLE	GOBP_POSITIVE_REGULATION_OF_G1_S_TRANSITION_OF_MITOTIC_CELL_CYCLE		33	-0.193219	-0.765929	0.850379	0.998527	1	4328	tags=36%, list=22%, signal=47%
GOBP_REGULATION_OF_PRODUCTION_OF_SMALL_RNA_INVOLVED_IN_GENE_SILENCING_BY_RNA	GOBP_REGULATION_OF_PRODUCTION_OF_SMALL_RNA_INVOLVED_IN_GENE_SILENCING_BY_RNA		25	-0.216529	-0.765896	0.8	0.997954	1	2338	tags=28%, list=12%, signal=32%
GOBP_REGULATION_OF_GLUCOSE_IMPORT	GOBP_REGULATION_OF_GLUCOSE_IMPORT		52	-0.184157	-0.765134	0.844681	0.998502	1	1182	tags=17%, list=6%, signal=18%
GOBP_GLYCOSYL_COMPOUND_BIOSYNTHETIC_PROCESS	GOBP_GLYCOSYL_COMPOUND_BIOSYNTHETIC_PROCESS		38	-0.234936	-0.764552	0.782689	0.998755	1	4083	tags=32%, list=21%, signal=40%
GOBP_REGULATION_OF_EXOCYTOSIS	GOBP_REGULATION_OF_EXOCYTOSIS		186	-0.171357	-0.764453	0.825726	0.998302	1	2049	tags=20%, list=11%, signal=23%
GOBP_LIPID_MODIFICATION	GOBP_LIPID_MODIFICATION		259	-0.143375	-0.763922	0.917241	0.998515	1	5193	tags=33%, list=27%, signal=45%
GOBP_AMINE_METABOLIC_PROCESS	GOBP_AMINE_METABOLIC_PROCESS		153	-0.149873	-0.76342	0.914286	0.998701	1	4690	tags=34%, list=24%, signal=44%
GOBP_INTERLEUKIN_17_PRODUCTION	GOBP_INTERLEUKIN_17_PRODUCTION		34	-0.210249	-0.76328	0.778027	0.998286	1	3540	tags=29%, list=18%, signal=36%
GOBP_CLEAVAGE_INVOLVED_IN_RRNA_PROCESSING	GOBP_CLEAVAGE_INVOLVED_IN_RRNA_PROCESSING		27	-0.322726	-0.763207	0.706865	0.997772	1	6654	tags=63%, list=34%, signal=96%
GOBP_REGULATION_OF_DENDRITIC_SPINE_MORPHOGENESIS	GOBP_REGULATION_OF_DENDRITIC_SPINE_MORPHOGENESIS		45	-0.172312	-0.762123	0.897436	0.998794	1	4029	tags=31%, list=21%, signal=39%
GOBP_NEGATIVE_REGULATION_OF_DNA_BIOSYNTHETIC_PROCESS	GOBP_NEGATIVE_REGULATION_OF_DNA_BIOSYNTHETIC_PROCESS		35	-0.206237	-0.761796	0.835294	0.998676	1	4899	tags=37%, list=25%, signal=50%
GOBP_ESTABLISHMENT_OF_TISSUE_POLARITY	GOBP_ESTABLISHMENT_OF_TISSUE_POLARITY		121	-0.179778	-0.761646	0.788603	0.998267	1	4690	tags=35%, list=24%, signal=45%
GOBP_NEGATIVE_REGULATION_OF_LIPID_STORAGE	GOBP_NEGATIVE_REGULATION_OF_LIPID_STORAGE		21	-0.24778	-0.761595	0.79015	0.997722	1	3431	tags=33%, list=18%, signal=40%
GOBP_POSITIVE_REGULATION_OF_BINDING	GOBP_POSITIVE_REGULATION_OF_BINDING		163	-0.160084	-0.761415	0.917808	0.997382	1	4778	tags=34%, list=25%, signal=44%
GOBP_REGULATION_OF_MAP_KINASE_ACTIVITY	GOBP_REGULATION_OF_MAP_KINASE_ACTIVITY		300	-0.15215	-0.760679	0.843683	0.997935	1	3632	tags=25%, list=19%, signal=30%
GOBP_GLUCOSAMINE_CONTAINING_COMPOUND_METABOLIC_PROCESS	GOBP_GLUCOSAMINE_CONTAINING_COMPOUND_METABOLIC_PROCESS		24	-0.19659	-0.760484	0.845475	0.997595	1	2942	tags=25%, list=15%, signal=29%
GOBP_NUCLEOTIDE_EXCISION_REPAIR_PREINCISION_COMPLEX_STABILIZATION	GOBP_NUCLEOTIDE_EXCISION_REPAIR_PREINCISION_COMPLEX_STABILIZATION		20	-0.337341	-0.760455	0.763359	0.99703	1	5857	tags=55%, list=30%, signal=79%
GOBP_PROTEIN_DNA_COMPLEX_SUBUNIT_ORGANIZATION	GOBP_PROTEIN_DNA_COMPLEX_SUBUNIT_ORGANIZATION		195	-0.231708	-0.759869	0.743446	0.997314	1	5169	tags=39%, list=27%, signal=53%
GOBP_PURINERGIC_NUCLEOTIDE_RECEPTOR_SIGNALING_PATHWAY	GOBP_PURINERGIC_NUCLEOTIDE_RECEPTOR_SIGNALING_PATHWAY		31	-0.237523	-0.759602	0.771226	0.997094	1	5755	tags=55%, list=30%, signal=78%
GOBP_REGULATION_OF_ANDROGEN_RECEPTOR_SIGNALING_PATHWAY	GOBP_REGULATION_OF_ANDROGEN_RECEPTOR_SIGNALING_PATHWAY		25	-0.223676	-0.759565	0.790323	0.996537	1	4467	tags=40%, list=23%, signal=52%
GOBP_REGULATION_OF_PEPTIDASE_ACTIVITY	GOBP_REGULATION_OF_PEPTIDASE_ACTIVITY		423	-0.144734	-0.75951	0.878995	0.995987	1	4139	tags=27%, list=21%, signal=34%
GOBP_POSITIVE_REGULATION_OF_P38MAPK_CASCADE	GOBP_POSITIVE_REGULATION_OF_P38MAPK_CASCADE		26	-0.224517	-0.759364	0.771784	0.995594	1	1962	tags=23%, list=10%, signal=26%
GOBP_NEGATIVE_REGULATION_OF_CELL_CYCLE_PROCESS	GOBP_NEGATIVE_REGULATION_OF_CELL_CYCLE_PROCESS		325	-0.203519	-0.759071	0.801126	0.995387	1	5084	tags=37%, list=26%, signal=49%
GOBP_DNA_REPLICATION	GOBP_DNA_REPLICATION		270	-0.222434	-0.75858	0.744526	0.99546	1	4797	tags=35%, list=25%, signal=46%
GOBP_POSITIVE_REGULATION_OF_OSSIFICATION	GOBP_POSITIVE_REGULATION_OF_OSSIFICATION		47	-0.180608	-0.758324	0.855876	0.995222	1	2106	tags=21%, list=11%, signal=24%
GOBP_LIPID_STORAGE	GOBP_LIPID_STORAGE		79	-0.180909	-0.758143	0.766968	0.994872	1	3632	tags=27%, list=19%, signal=33%
GOBP_REGULATION_OF_VASCULAR_ASSOCIATED_SMOOTH_MUSCLE_CELL_DIFFERENTIATION	GOBP_REGULATION_OF_VASCULAR_ASSOCIATED_SMOOTH_MUSCLE_CELL_DIFFERENTIATION		15	-0.24742	-0.757775	0.795699	0.99482	1	1630	tags=20%, list=8%, signal=22%
GOBP_ACTIN_FILAMENT_BASED_TRANSPORT	GOBP_ACTIN_FILAMENT_BASED_TRANSPORT		21	-0.242894	-0.757584	0.759296	0.994513	1	1374	tags=19%, list=7%, signal=20%
GOBP_CELL_CYCLE_G1_S_PHASE_TRANSITION	GOBP_CELL_CYCLE_G1_S_PHASE_TRANSITION		262	-0.200483	-0.757532	0.787072	0.993982	1	4458	tags=31%, list=23%, signal=40%
GOBP_SIGNAL_TRANSDUCTION_INVOLVED_IN_CELL_CYCLE_CHECKPOINT	GOBP_SIGNAL_TRANSDUCTION_INVOLVED_IN_CELL_CYCLE_CHECKPOINT		73	-0.205906	-0.757472	0.794063	0.993459	1	2441	tags=25%, list=13%, signal=28%
GOBP_COAGULATION	GOBP_COAGULATION		325	-0.161584	-0.757349	0.816842	0.993039	1	3715	tags=25%, list=19%, signal=30%
GOBP_REGULATION_OF_TRANSLATIONAL_ELONGATION	GOBP_REGULATION_OF_TRANSLATIONAL_ELONGATION		19	-0.293474	-0.756693	0.760479	0.993421	1	6228	tags=63%, list=32%, signal=93%
GOBP_REGULATION_OF_CELL_CYCLE_PHASE_TRANSITION	GOBP_REGULATION_OF_CELL_CYCLE_PHASE_TRANSITION		430	-0.202575	-0.756575	0.799242	0.992981	1	5104	tags=37%, list=26%, signal=49%
GOBP_POSITIVE_REGULATION_OF_VASCULAR_ASSOCIATED_SMOOTH_MUSCLE_CELL_MIGRATION	GOBP_POSITIVE_REGULATION_OF_VASCULAR_ASSOCIATED_SMOOTH_MUSCLE_CELL_MIGRATION		15	-0.266026	-0.756541	0.753684	0.992414	1	1741	tags=27%, list=9%, signal=29%
GOBP_STORE_OPERATED_CALCIUM_ENTRY	GOBP_STORE_OPERATED_CALCIUM_ENTRY		17	-0.236512	-0.756453	0.788079	0.991928	1	5974	tags=53%, list=31%, signal=76%
GOBP_RESPONSE_TO_NITRIC_OXIDE	GOBP_RESPONSE_TO_NITRIC_OXIDE		18	-0.22885	-0.7563	0.809829	0.991557	1	3539	tags=33%, list=18%, signal=41%
GOBP_MITOTIC_SISTER_CHROMATID_SEGREGATION	GOBP_MITOTIC_SISTER_CHROMATID_SEGREGATION		157	-0.261249	-0.756119	0.759615	0.991223	1	6157	tags=50%, list=32%, signal=72%
GOBP_INTRINSIC_APOPTOTIC_SIGNALING_PATHWAY_IN_RESPONSE_TO_DNA_DAMAGE	GOBP_INTRINSIC_APOPTOTIC_SIGNALING_PATHWAY_IN_RESPONSE_TO_DNA_DAMAGE		97	-0.172536	-0.753835	0.9375	0.993977	1	6034	tags=40%, list=31%, signal=58%
GOBP_NEGATIVE_REGULATION_OF_LEUKOCYTE_MIGRATION	GOBP_NEGATIVE_REGULATION_OF_LEUKOCYTE_MIGRATION		39	-0.174262	-0.75366	0.824356	0.993629	1	6321	tags=46%, list=32%, signal=68%
GOBP_NUCLEOTIDE_EXCISION_REPAIR_DNA_INCISION	GOBP_NUCLEOTIDE_EXCISION_REPAIR_DNA_INCISION		38	-0.285907	-0.752853	0.767045	0.994179	1	5857	tags=47%, list=30%, signal=68%
GOBP_DENDRITIC_SPINE_DEVELOPMENT	GOBP_DENDRITIC_SPINE_DEVELOPMENT		96	-0.149454	-0.751557	0.920354	0.995411	1	4029	tags=28%, list=21%, signal=35%
GOBP_CELL_CELL_SIGNALING_BY_WNT	GOBP_CELL_CELL_SIGNALING_BY_WNT		496	-0.129081	-0.749603	0.960699	0.99774	1	3499	tags=23%, list=18%, signal=27%
GOBP_POSITIVE_REGULATION_OF_SUBSTRATE_ADHESION_DEPENDENT_CELL_SPREADING	GOBP_POSITIVE_REGULATION_OF_SUBSTRATE_ADHESION_DEPENDENT_CELL_SPREADING		40	-0.20637	-0.749593	0.789256	0.997143	1	3911	tags=33%, list=20%, signal=41%
GOBP_LABYRINTHINE_LAYER_DEVELOPMENT	GOBP_LABYRINTHINE_LAYER_DEVELOPMENT		43	-0.214395	-0.748538	0.808126	0.998048	1	2549	tags=26%, list=13%, signal=29%
GOBP_NEGATIVE_REGULATION_OF_SMOOTH_MUSCLE_CELL_MIGRATION	GOBP_NEGATIVE_REGULATION_OF_SMOOTH_MUSCLE_CELL_MIGRATION		22	-0.212453	-0.747644	0.853712	0.998751	1	1461	tags=23%, list=8%, signal=25%
GOBP_POSITIVE_REGULATION_OF_LEUKOCYTE_MIGRATION	GOBP_POSITIVE_REGULATION_OF_LEUKOCYTE_MIGRATION		127	-0.178512	-0.747579	0.782716	0.998221	1	3864	tags=29%, list=20%, signal=36%
GOBP_BLASTOCYST_FORMATION	GOBP_BLASTOCYST_FORMATION		35	-0.186839	-0.747302	0.904564	0.998017	1	2136	tags=20%, list=11%, signal=22%
GOBP_POSITIVE_REGULATION_OF_REGULATED_SECRETORY_PATHWAY	GOBP_POSITIVE_REGULATION_OF_REGULATED_SECRETORY_PATHWAY		50	-0.207977	-0.747046	0.806867	0.997793	1	1390	tags=20%, list=7%, signal=21%
GOBP_POSITIVE_REGULATION_OF_CELL_MIGRATION_INVOLVED_IN_SPROUTING_ANGIOGENESIS	GOBP_POSITIVE_REGULATION_OF_CELL_MIGRATION_INVOLVED_IN_SPROUTING_ANGIOGENESIS		19	-0.220381	-0.747033	0.79955	0.997201	1	4258	tags=32%, list=22%, signal=40%
GOBP_REGULATION_OF_DNA_METHYLATION	GOBP_REGULATION_OF_DNA_METHYLATION		22	-0.228885	-0.74664	0.832985	0.997158	1	6342	tags=55%, list=33%, signal=81%
GOBP_CHROMATIN_ASSEMBLY_OR_DISASSEMBLY	GOBP_CHROMATIN_ASSEMBLY_OR_DISASSEMBLY		136	-0.222737	-0.745877	0.762678	0.997623	1	5169	tags=40%, list=27%, signal=54%
GOBP_POSITIVE_REGULATION_OF_LYMPHOCYTE_MIGRATION	GOBP_POSITIVE_REGULATION_OF_LYMPHOCYTE_MIGRATION		34	-0.202247	-0.745694	0.803965	0.997289	1	4279	tags=35%, list=22%, signal=45%
GOBP_GLYCEROLIPID_METABOLIC_PROCESS	GOBP_GLYCEROLIPID_METABOLIC_PROCESS		412	-0.135093	-0.745571	0.894855	0.996843	1	4182	tags=27%, list=21%, signal=34%
GOBP_AMINO_SUGAR_METABOLIC_PROCESS	GOBP_AMINO_SUGAR_METABOLIC_PROCESS		39	-0.181345	-0.745393	0.875	0.996484	1	5998	tags=49%, list=31%, signal=70%
GOBP_POSITIVE_REGULATION_OF_PLASMA_MEMBRANE_BOUNDED_CELL_PROJECTION_ASSEMBLY	GOBP_POSITIVE_REGULATION_OF_PLASMA_MEMBRANE_BOUNDED_CELL_PROJECTION_ASSEMBLY		100	-0.150214	-0.745341	0.9	0.995959	1	2754	tags=20%, list=14%, signal=23%
GOBP_NUCLEOSIDE_MONOPHOSPHATE_BIOSYNTHETIC_PROCESS	GOBP_NUCLEOSIDE_MONOPHOSPHATE_BIOSYNTHETIC_PROCESS		40	-0.26123	-0.745117	0.767225	0.995682	1	7032	tags=63%, list=36%, signal=98%
GOBP_NEURON_DEATH	GOBP_NEURON_DEATH		327	-0.139818	-0.744576	0.931034	0.995834	1	3427	tags=24%, list=18%, signal=28%
GOBP_GLUCOSE_METABOLIC_PROCESS	GOBP_GLUCOSE_METABOLIC_PROCESS		200	-0.142194	-0.744267	0.909483	0.995659	1	3704	tags=26%, list=19%, signal=32%
GOBP_REGULATION_OF_MACROPHAGE_DIFFERENTIATION	GOBP_REGULATION_OF_MACROPHAGE_DIFFERENTIATION		20	-0.235288	-0.743441	0.781182	0.99624	1	3012	tags=30%, list=15%, signal=35%
GOBP_APOPTOTIC_DNA_FRAGMENTATION	GOBP_APOPTOTIC_DNA_FRAGMENTATION		22	-0.226805	-0.742864	0.799189	0.996455	1	6161	tags=45%, list=32%, signal=66%
GOBP_REGULATION_OF_INSULIN_RECEPTOR_SIGNALING_PATHWAY	GOBP_REGULATION_OF_INSULIN_RECEPTOR_SIGNALING_PATHWAY		65	-0.172617	-0.742343	0.843956	0.996583	1	4428	tags=31%, list=23%, signal=40%
GOBP_CHONDROITIN_SULFATE_PROTEOGLYCAN_BIOSYNTHETIC_PROCESS	GOBP_CHONDROITIN_SULFATE_PROTEOGLYCAN_BIOSYNTHETIC_PROCESS		30	-0.190807	-0.7421	0.851613	0.996312	1	4181	tags=37%, list=21%, signal=47%
GOBP_NEGATIVE_REGULATION_OF_CELL_CYCLE_G1_S_PHASE_TRANSITION	GOBP_NEGATIVE_REGULATION_OF_CELL_CYCLE_G1_S_PHASE_TRANSITION		102	-0.184233	-0.74173	0.825843	0.996215	1	2886	tags=24%, list=15%, signal=27%
GOBP_REGULATION_OF_CELL_ADHESION_MEDIATED_BY_INTEGRIN	GOBP_REGULATION_OF_CELL_ADHESION_MEDIATED_BY_INTEGRIN		47	-0.174853	-0.741704	0.863135	0.995656	1	905	tags=15%, list=5%, signal=16%
GOBP_CELLULAR_RESPONSE_TO_GROWTH_HORMONE_STIMULUS	GOBP_CELLULAR_RESPONSE_TO_GROWTH_HORMONE_STIMULUS		24	-0.23327	-0.741617	0.760349	0.995178	1	4617	tags=46%, list=24%, signal=60%
GOBP_THYMUS_DEVELOPMENT	GOBP_THYMUS_DEVELOPMENT		45	-0.181167	-0.741171	0.849015	0.99521	1	4899	tags=38%, list=25%, signal=50%
GOBP_RECEPTOR_INTERNALIZATION	GOBP_RECEPTOR_INTERNALIZATION		108	-0.169542	-0.740626	0.844828	0.9954	1	3777	tags=29%, list=19%, signal=35%
GOBP_MUSCLE_CELL_PROLIFERATION	GOBP_MUSCLE_CELL_PROLIFERATION		174	-0.152102	-0.740571	0.937916	0.994876	1	4056	tags=28%, list=21%, signal=35%
GOBP_REGULATION_OF_VASCULAR_ASSOCIATED_SMOOTH_MUSCLE_CELL_PROLIFERATION	GOBP_REGULATION_OF_VASCULAR_ASSOCIATED_SMOOTH_MUSCLE_CELL_PROLIFERATION		50	-0.191184	-0.73971	0.870614	0.995458	1	2094	tags=22%, list=11%, signal=25%
GOBP_TYROSINE_PHOSPHORYLATION_OF_STAT_PROTEIN	GOBP_TYROSINE_PHOSPHORYLATION_OF_STAT_PROTEIN		79	-0.171575	-0.739277	0.908072	0.995433	1	3484	tags=27%, list=18%, signal=32%
GOBP_REGULATION_OF_PEPTIDYL_TYROSINE_PHOSPHORYLATION	GOBP_REGULATION_OF_PEPTIDYL_TYROSINE_PHOSPHORYLATION		248	-0.152925	-0.738997	0.878505	0.995241	1	3513	tags=24%, list=18%, signal=29%
GOBP_NEGATIVE_REGULATION_OF_INTERLEUKIN_1_BETA_PRODUCTION	GOBP_NEGATIVE_REGULATION_OF_INTERLEUKIN_1_BETA_PRODUCTION		28	-0.259402	-0.738931	0.706818	0.994731	1	2100	tags=29%, list=11%, signal=32%
GOBP_REGULATION_OF_HISTONE_H3_K9_METHYLATION	GOBP_REGULATION_OF_HISTONE_H3_K9_METHYLATION		19	-0.253942	-0.736002	0.801942	0.99818	1	5793	tags=53%, list=30%, signal=75%
GOBP_REGULATION_OF_EPITHELIAL_CELL_MIGRATION	GOBP_REGULATION_OF_EPITHELIAL_CELL_MIGRATION		225	-0.147716	-0.735899	0.902597	0.997711	1	3410	tags=24%, list=18%, signal=29%
GOBP_REGULATION_OF_DNA_REPAIR	GOBP_REGULATION_OF_DNA_REPAIR		117	-0.176148	-0.735734	0.883459	0.997339	1	4849	tags=36%, list=25%, signal=48%
GOBP_NUCLEOTIDE_EXCISION_REPAIR_DNA_DUPLEX_UNWINDING	GOBP_NUCLEOTIDE_EXCISION_REPAIR_DNA_DUPLEX_UNWINDING		22	-0.288785	-0.735406	0.794677	0.997196	1	5857	tags=55%, list=30%, signal=78%
GOBP_LEUKOCYTE_TETHERING_OR_ROLLING	GOBP_LEUKOCYTE_TETHERING_OR_ROLLING		29	-0.20685	-0.734899	0.823661	0.997288	1	3259	tags=28%, list=17%, signal=33%
GOBP_REGULATION_OF_ANION_TRANSMEMBRANE_TRANSPORT	GOBP_REGULATION_OF_ANION_TRANSMEMBRANE_TRANSPORT		102	-0.162088	-0.73467	0.898048	0.996989	1	1876	tags=19%, list=10%, signal=21%
GOBP_HEPARAN_SULFATE_PROTEOGLYCAN_METABOLIC_PROCESS	GOBP_HEPARAN_SULFATE_PROTEOGLYCAN_METABOLIC_PROCESS		31	-0.206662	-0.734621	0.832985	0.996454	1	4832	tags=39%, list=25%, signal=51%
GOBP_POSITIVE_REGULATION_OF_GLUCOSE_IMPORT	GOBP_POSITIVE_REGULATION_OF_GLUCOSE_IMPORT		35	-0.182907	-0.73438	0.857143	0.996178	1	1182	tags=17%, list=6%, signal=18%
GOBP_MAINTENANCE_OF_CELL_NUMBER	GOBP_MAINTENANCE_OF_CELL_NUMBER		146	-0.140359	-0.734297	0.943396	0.995694	1	4293	tags=28%, list=22%, signal=36%
GOBP_POSITIVE_REGULATION_OF_MITOCHONDRION_ORGANIZATION	GOBP_POSITIVE_REGULATION_OF_MITOCHONDRION_ORGANIZATION		80	-0.171043	-0.734018	0.924025	0.995463	1	5292	tags=36%, list=27%, signal=50%
GOBP_REGULATION_OF_DOUBLE_STRAND_BREAK_REPAIR_VIA_HOMOLOGOUS_RECOMBINATION	GOBP_REGULATION_OF_DOUBLE_STRAND_BREAK_REPAIR_VIA_HOMOLOGOUS_RECOMBINATION		40	-0.229445	-0.731882	0.834559	0.997679	1	3020	tags=28%, list=16%, signal=32%
GOBP_CYTOSKELETON_DEPENDENT_INTRACELLULAR_TRANSPORT	GOBP_CYTOSKELETON_DEPENDENT_INTRACELLULAR_TRANSPORT		184	-0.152348	-0.729856	0.907298	0.999799	1	3922	tags=27%, list=20%, signal=33%
GOBP_ACTIVATION_OF_GTPASE_ACTIVITY	GOBP_ACTIVATION_OF_GTPASE_ACTIVITY		100	-0.17253	-0.729784	0.878719	0.999304	1	2829	tags=23%, list=15%, signal=27%
GOBP_REGULATION_OF_CYTOKINESIS	GOBP_REGULATION_OF_CYTOKINESIS		84	-0.167581	-0.729756	0.872299	0.99875	1	2781	tags=20%, list=14%, signal=24%
GOBP_PSEUDOURIDINE_SYNTHESIS	GOBP_PSEUDOURIDINE_SYNTHESIS		18	-0.318384	-0.728977	0.776515	0.999113	1	11377	tags=94%, list=58%, signal=227%
GOBP_NUCLEOBASE_BIOSYNTHETIC_PROCESS	GOBP_NUCLEOBASE_BIOSYNTHETIC_PROCESS		18	-0.327965	-0.728773	0.761384	0.998786	1	7032	tags=67%, list=36%, signal=104%
GOBP_PROTEIN_INSERTION_INTO_MEMBRANE	GOBP_PROTEIN_INSERTION_INTO_MEMBRANE		72	-0.202429	-0.728042	0.819767	0.999124	1	5292	tags=43%, list=27%, signal=59%
GOBP_HISTONE_DEACETYLATION	GOBP_HISTONE_DEACETYLATION		74	-0.183672	-0.727929	0.880753	0.998676	1	4934	tags=36%, list=25%, signal=49%
GOBP_DNA_CATABOLIC_PROCESS_ENDONUCLEOLYTIC	GOBP_DNA_CATABOLIC_PROCESS_ENDONUCLEOLYTIC		28	-0.215143	-0.727782	0.846	0.998284	1	4569	tags=32%, list=23%, signal=42%
GOBP_CENTROSOME_DUPLICATION	GOBP_CENTROSOME_DUPLICATION		68	-0.225323	-0.727728	0.831776	0.997763	1	5519	tags=41%, list=28%, signal=57%
GOBP_NEGATIVE_REGULATION_OF_G_PROTEIN_COUPLED_RECEPTOR_SIGNALING_PATHWAY	GOBP_NEGATIVE_REGULATION_OF_G_PROTEIN_COUPLED_RECEPTOR_SIGNALING_PATHWAY		47	-0.196702	-0.726553	0.818594	0.998704	1	2579	tags=23%, list=13%, signal=27%
GOBP_POSITIVE_REGULATION_OF_NEURON_DEATH	GOBP_POSITIVE_REGULATION_OF_NEURON_DEATH		89	-0.161289	-0.725995	0.845455	0.998835	1	5114	tags=36%, list=26%, signal=49%
GOBP_ENTRAINMENT_OF_CIRCADIAN_CLOCK	GOBP_ENTRAINMENT_OF_CIRCADIAN_CLOCK		32	-0.198791	-0.725892	0.856574	0.998376	1	2301	tags=22%, list=12%, signal=25%
GOBP_REGULATION_OF_CELL_MIGRATION_INVOLVED_IN_SPROUTING_ANGIOGENESIS	GOBP_REGULATION_OF_CELL_MIGRATION_INVOLVED_IN_SPROUTING_ANGIOGENESIS		36	-0.181563	-0.72569	0.886878	0.998046	1	4442	tags=31%, list=23%, signal=40%
GOBP_REGULATION_OF_RECEPTOR_LOCALIZATION_TO_SYNAPSE	GOBP_REGULATION_OF_RECEPTOR_LOCALIZATION_TO_SYNAPSE		17	-0.224165	-0.725688	0.850972	0.997461	1	4345	tags=41%, list=22%, signal=53%
GOBP_POSITIVE_REGULATION_OF_PEPTIDYL_LYSINE_ACETYLATION	GOBP_POSITIVE_REGULATION_OF_PEPTIDYL_LYSINE_ACETYLATION		34	-0.201597	-0.725626	0.84127	0.996957	1	4790	tags=38%, list=25%, signal=51%
GOBP_MIRNA_METABOLIC_PROCESS	GOBP_MIRNA_METABOLIC_PROCESS		25	-0.225942	-0.725292	0.836066	0.996821	1	5022	tags=40%, list=26%, signal=54%
GOBP_POSITIVE_REGULATION_OF_CELL_MATRIX_ADHESION	GOBP_POSITIVE_REGULATION_OF_CELL_MATRIX_ADHESION		53	-0.171093	-0.724443	0.873362	0.9973	1	2879	tags=23%, list=15%, signal=27%
GOBP_FATTY_ACID_METABOLIC_PROCESS	GOBP_FATTY_ACID_METABOLIC_PROCESS		368	-0.129262	-0.724436	0.936073	0.996724	1	5017	tags=31%, list=26%, signal=41%
GOBP_PYRIMIDINE_NUCLEOTIDE_CATABOLIC_PROCESS	GOBP_PYRIMIDINE_NUCLEOTIDE_CATABOLIC_PROCESS		19	-0.23077	-0.723854	0.872832	0.996865	1	908	tags=16%, list=5%, signal=17%
GOBP_RESPONSE_TO_GROWTH_HORMONE	GOBP_RESPONSE_TO_GROWTH_HORMONE		37	-0.185559	-0.723804	0.86918	0.996348	1	4660	tags=41%, list=24%, signal=53%
GOBP_FOAM_CELL_DIFFERENTIATION	GOBP_FOAM_CELL_DIFFERENTIATION		36	-0.2064	-0.723585	0.821192	0.996039	1	3622	tags=31%, list=19%, signal=37%
GOBP_REGULATION_OF_AMYLOID_BETA_CLEARANCE	GOBP_REGULATION_OF_AMYLOID_BETA_CLEARANCE		17	-0.241648	-0.722886	0.820046	0.996365	1	5680	tags=47%, list=29%, signal=66%
GOBP_MITOTIC_NUCLEAR_DIVISION	GOBP_MITOTIC_NUCLEAR_DIVISION		283	-0.206704	-0.722354	0.84375	0.996456	1	4685	tags=34%, list=24%, signal=44%
GOBP_POSITIVE_REGULATION_OF_DENDRITIC_SPINE_DEVELOPMENT	GOBP_POSITIVE_REGULATION_OF_DENDRITIC_SPINE_DEVELOPMENT		41	-0.176316	-0.721757	0.910359	0.996641	1	4029	tags=29%, list=21%, signal=37%
GOBP_CELLULAR_CARBOHYDRATE_METABOLIC_PROCESS	GOBP_CELLULAR_CARBOHYDRATE_METABOLIC_PROCESS		274	-0.138052	-0.721635	0.908142	0.996202	1	4097	tags=27%, list=21%, signal=34%
GOBP_MITOTIC_DNA_INTEGRITY_CHECKPOINT	GOBP_MITOTIC_DNA_INTEGRITY_CHECKPOINT		101	-0.187097	-0.721259	0.870229	0.996101	1	2886	tags=24%, list=15%, signal=28%
GOBP_RESPONSE_TO_MUSCLE_STRETCH	GOBP_RESPONSE_TO_MUSCLE_STRETCH		22	-0.243806	-0.721064	0.786017	0.995759	1	3407	tags=32%, list=18%, signal=39%
GOBP_ACTIVATION_OF_MAPK_ACTIVITY	GOBP_ACTIVATION_OF_MAPK_ACTIVITY		150	-0.156845	-0.720983	0.912017	0.995278	1	3632	tags=26%, list=19%, signal=32%
GOBP_REGULATION_OF_DNA_DEPENDENT_DNA_REPLICATION	GOBP_REGULATION_OF_DNA_DEPENDENT_DNA_REPLICATION		46	-0.261365	-0.719847	0.778828	0.996114	1	6128	tags=50%, list=31%, signal=73%
GOBP_FATTY_ACID_CATABOLIC_PROCESS	GOBP_FATTY_ACID_CATABOLIC_PROCESS		103	-0.192197	-0.716211	0.894737	1	1	6562	tags=46%, list=34%, signal=68%
GOBP_NEGATIVE_REGULATION_OF_INTERLEUKIN_1_PRODUCTION	GOBP_NEGATIVE_REGULATION_OF_INTERLEUKIN_1_PRODUCTION		34	-0.249968	-0.715443	0.743929	1	1	2100	tags=26%, list=11%, signal=30%
GOBP_NUCLEOSIDE_PHOSPHATE_BIOSYNTHETIC_PROCESS	GOBP_NUCLEOSIDE_PHOSPHATE_BIOSYNTHETIC_PROCESS		227	-0.14822	-0.715262	0.923364	1	1	3928	tags=26%, list=20%, signal=33%
GOBP_FATTY_ACID_BETA_OXIDATION_USING_ACYL_COA_OXIDASE	GOBP_FATTY_ACID_BETA_OXIDATION_USING_ACYL_COA_OXIDASE		15	-0.239315	-0.715228	0.824597	0.999586	1	4847	tags=40%, list=25%, signal=53%
GOBP_NEGATIVE_REGULATION_OF_ATPASE_ACTIVITY	GOBP_NEGATIVE_REGULATION_OF_ATPASE_ACTIVITY		16	-0.222116	-0.714947	0.877756	0.999319	1	1989	tags=25%, list=10%, signal=28%
GOBP_FOLIC_ACID_METABOLIC_PROCESS	GOBP_FOLIC_ACID_METABOLIC_PROCESS		18	-0.234869	-0.714801	0.811651	0.998939	1	5648	tags=44%, list=29%, signal=63%
GOBP_KINETOCHORE_ASSEMBLY	GOBP_KINETOCHORE_ASSEMBLY		15	-0.327008	-0.714492	0.796262	0.998766	1	3963	tags=40%, list=20%, signal=50%
GOBP_ISOPRENOID_BIOSYNTHETIC_PROCESS	GOBP_ISOPRENOID_BIOSYNTHETIC_PROCESS		27	-0.202218	-0.714201	0.831897	0.998512	1	5298	tags=41%, list=27%, signal=56%
GOBP_NEGATIVE_REGULATION_OF_SMOOTH_MUSCLE_CELL_PROLIFERATION	GOBP_NEGATIVE_REGULATION_OF_SMOOTH_MUSCLE_CELL_PROLIFERATION		41	-0.196931	-0.713831	0.878661	0.998351	1	3410	tags=32%, list=18%, signal=38%
GOBP_REGULATION_OF_TRANSCRIPTION_ELONGATION_FROM_RNA_POLYMERASE_II_PROMOTER	GOBP_REGULATION_OF_TRANSCRIPTION_ELONGATION_FROM_RNA_POLYMERASE_II_PROMOTER		30	-0.228274	-0.713614	0.873134	0.998046	1	5477	tags=43%, list=28%, signal=60%
GOBP_GRANULOCYTE_CHEMOTAXIS	GOBP_GRANULOCYTE_CHEMOTAXIS		117	-0.179382	-0.712753	0.79669	0.998515	1	4279	tags=31%, list=22%, signal=39%
GOBP_RECOMBINATIONAL_REPAIR	GOBP_RECOMBINATIONAL_REPAIR		127	-0.213147	-0.711999	0.815643	0.998854	1	5061	tags=35%, list=26%, signal=47%
GOBP_REGULATION_OF_ENDOTHELIAL_CELL_DIFFERENTIATION	GOBP_REGULATION_OF_ENDOTHELIAL_CELL_DIFFERENTIATION		35	-0.190776	-0.711958	0.845316	0.998329	1	6335	tags=51%, list=33%, signal=76%
GOBP_REGULATION_OF_CELL_CYCLE_G2_M_PHASE_TRANSITION	GOBP_REGULATION_OF_CELL_CYCLE_G2_M_PHASE_TRANSITION		209	-0.212422	-0.710824	0.811567	0.999108	1	5187	tags=39%, list=27%, signal=52%
GOBP_ARF_PROTEIN_SIGNAL_TRANSDUCTION	GOBP_ARF_PROTEIN_SIGNAL_TRANSDUCTION		19	-0.216544	-0.710487	0.83592	0.998926	1	6097	tags=47%, list=31%, signal=69%
GOBP_POSITIVE_REGULATION_OF_GENE_EXPRESSION_EPIGENETIC	GOBP_POSITIVE_REGULATION_OF_GENE_EXPRESSION_EPIGENETIC		44	-0.236687	-0.710279	0.821154	0.998602	1	6334	tags=52%, list=33%, signal=77%
GOBP_MONOSACCHARIDE_METABOLIC_PROCESS	GOBP_MONOSACCHARIDE_METABOLIC_PROCESS		259	-0.131621	-0.70971	0.9413	0.99872	1	3801	tags=26%, list=20%, signal=32%
GOBP_NEGATIVE_REGULATION_OF_REACTIVE_OXYGEN_SPECIES_BIOSYNTHETIC_PROCESS	GOBP_NEGATIVE_REGULATION_OF_REACTIVE_OXYGEN_SPECIES_BIOSYNTHETIC_PROCESS		28	-0.194458	-0.709049	0.866534	0.998901	1	3690	tags=29%, list=19%, signal=35%
GOBP_NUCLEAR_CHROMOSOME_SEGREGATION	GOBP_NUCLEAR_CHROMOSOME_SEGREGATION		247	-0.207433	-0.708796	0.854406	0.998635	1	4708	tags=34%, list=24%, signal=44%
GOBP_RESPONSE_TO_FUNGUS	GOBP_RESPONSE_TO_FUNGUS		50	-0.203335	-0.708629	0.780933	0.998256	1	2761	tags=26%, list=14%, signal=30%
GOBP_POSITIVE_REGULATION_OF_DENDRITE_MORPHOGENESIS	GOBP_POSITIVE_REGULATION_OF_DENDRITE_MORPHOGENESIS		35	-0.195182	-0.708268	0.909266	0.998091	1	4029	tags=31%, list=21%, signal=40%
GOBP_REGULATION_OF_PROTEASOMAL_PROTEIN_CATABOLIC_PROCESS	GOBP_REGULATION_OF_PROTEASOMAL_PROTEIN_CATABOLIC_PROCESS		170	-0.172083	-0.708218	0.926778	0.997582	1	6033	tags=47%, list=31%, signal=68%
GOBP_CHROMOSOME_SEGREGATION	GOBP_CHROMOSOME_SEGREGATION		308	-0.205591	-0.707701	0.852773	0.997654	1	5044	tags=36%, list=26%, signal=48%
GOBP_REGULATION_OF_LEUKOCYTE_CHEMOTAXIS	GOBP_REGULATION_OF_LEUKOCYTE_CHEMOTAXIS		110	-0.162456	-0.707382	0.845209	0.997478	1	5080	tags=35%, list=26%, signal=48%
GOBP_STEM_CELL_DIVISION	GOBP_STEM_CELL_DIVISION		24	-0.191807	-0.707152	0.883517	0.997171	1	1469	tags=17%, list=8%, signal=18%
GOBP_PLACENTA_BLOOD_VESSEL_DEVELOPMENT	GOBP_PLACENTA_BLOOD_VESSEL_DEVELOPMENT		28	-0.201081	-0.705028	0.857447	0.999075	1	2863	tags=25%, list=15%, signal=29%
GOBP_CELL_CYCLE_G2_M_PHASE_TRANSITION	GOBP_CELL_CYCLE_G2_M_PHASE_TRANSITION		264	-0.200736	-0.704618	0.840824	0.998956	1	5187	tags=38%, list=27%, signal=50%
GOBP_POSITIVE_REGULATION_OF_LEUKOCYTE_CHEMOTAXIS	GOBP_POSITIVE_REGULATION_OF_LEUKOCYTE_CHEMOTAXIS		87	-0.166064	-0.70433	0.876812	0.998696	1	4279	tags=31%, list=22%, signal=40%
GOBP_NATURAL_KILLER_CELL_ACTIVATION_INVOLVED_IN_IMMUNE_RESPONSE	GOBP_NATURAL_KILLER_CELL_ACTIVATION_INVOLVED_IN_IMMUNE_RESPONSE		29	-0.226127	-0.703957	0.847423	0.998539	1	1608	tags=21%, list=8%, signal=23%
GOBP_NUCLEOBASE_CONTAINING_SMALL_MOLECULE_BIOSYNTHETIC_PROCESS	GOBP_NUCLEOBASE_CONTAINING_SMALL_MOLECULE_BIOSYNTHETIC_PROCESS		108	-0.155665	-0.703913	0.927911	0.998019	1	3506	tags=25%, list=18%, signal=30%
GOBP_EMBRYONIC_HEMOPOIESIS	GOBP_EMBRYONIC_HEMOPOIESIS		23	-0.200822	-0.701383	0.87146	1	1	2413	tags=22%, list=12%, signal=25%
GOBP_SULFUR_COMPOUND_METABOLIC_PROCESS	GOBP_SULFUR_COMPOUND_METABOLIC_PROCESS		354	-0.128145	-0.701276	0.957031	0.999866	1	4549	tags=29%, list=23%, signal=37%
GOBP_NEGATIVE_REGULATION_OF_DNA_REPAIR	GOBP_NEGATIVE_REGULATION_OF_DNA_REPAIR		28	-0.216178	-0.700859	0.863378	0.999742	1	2704	tags=25%, list=14%, signal=29%
GOBP_PURINE_NUCLEOSIDE_MONOPHOSPHATE_METABOLIC_PROCESS	GOBP_PURINE_NUCLEOSIDE_MONOPHOSPHATE_METABOLIC_PROCESS		41	-0.220716	-0.700678	0.798872	0.999386	1	6646	tags=59%, list=34%, signal=89%
GOBP_ANDROGEN_METABOLIC_PROCESS	GOBP_ANDROGEN_METABOLIC_PROCESS		30	-0.181062	-0.699567	0.902597	1	1	2368	tags=23%, list=12%, signal=27%
GOBP_POSITIVE_REGULATION_OF_CELLULAR_RESPONSE_TO_INSULIN_STIMULUS	GOBP_POSITIVE_REGULATION_OF_CELLULAR_RESPONSE_TO_INSULIN_STIMULUS		23	-0.182233	-0.698465	0.892544	1	1	2033	tags=22%, list=10%, signal=24%
GOBP_POSITIVE_REGULATION_OF_EXOCYTOSIS	GOBP_POSITIVE_REGULATION_OF_EXOCYTOSIS		84	-0.17512	-0.698399	0.901709	1	1	1390	tags=18%, list=7%, signal=19%
GOBP_TETRAHYDROFOLATE_METABOLIC_PROCESS	GOBP_TETRAHYDROFOLATE_METABOLIC_PROCESS		17	-0.268339	-0.698156	0.767258	0.999896	1	5648	tags=47%, list=29%, signal=66%
GOBP_POSITIVE_REGULATION_OF_OSTEOBLAST_DIFFERENTIATION	GOBP_POSITIVE_REGULATION_OF_OSTEOBLAST_DIFFERENTIATION		57	-0.160184	-0.697754	0.914798	0.999787	1	2106	tags=19%, list=11%, signal=22%
GOBP_REGULATION_OF_FATTY_ACID_METABOLIC_PROCESS	GOBP_REGULATION_OF_FATTY_ACID_METABOLIC_PROCESS		87	-0.159208	-0.697462	0.907621	0.999546	1	1989	tags=17%, list=10%, signal=19%
GOBP_CELLULAR_RESPONSE_TO_RADIATION	GOBP_CELLULAR_RESPONSE_TO_RADIATION		181	-0.148724	-0.697298	0.972921	0.99916	1	3568	tags=24%, list=18%, signal=29%
GOBP_ACTIVATION_OF_JANUS_KINASE_ACTIVITY	GOBP_ACTIVATION_OF_JANUS_KINASE_ACTIVITY		15	-0.236129	-0.697237	0.827292	0.998647	1	4431	tags=40%, list=23%, signal=52%
GOBP_ALCOHOL_BIOSYNTHETIC_PROCESS	GOBP_ALCOHOL_BIOSYNTHETIC_PROCESS		149	-0.139941	-0.697231	0.963283	0.998081	1	3168	tags=22%, list=16%, signal=26%
GOBP_POSITIVE_REGULATION_OF_MAP_KINASE_ACTIVITY	GOBP_POSITIVE_REGULATION_OF_MAP_KINASE_ACTIVITY		225	-0.146553	-0.694994	0.93464	0.99998	1	3632	tags=24%, list=19%, signal=30%
GOBP_NEGATIVE_REGULATION_OF_PRODUCTION_OF_MIRNAS_INVOLVED_IN_GENE_SILENCING_BY_MIRNA	GOBP_NEGATIVE_REGULATION_OF_PRODUCTION_OF_MIRNAS_INVOLVED_IN_GENE_SILENCING_BY_MIRNA		15	-0.235118	-0.694963	0.849785	0.999442	1	4097	tags=40%, list=21%, signal=51%
GOBP_TRANSPORT_ALONG_MICROTUBULE	GOBP_TRANSPORT_ALONG_MICROTUBULE		148	-0.151746	-0.694748	0.943289	0.99911	1	3922	tags=27%, list=20%, signal=34%
GOBP_FATTY_ACID_BETA_OXIDATION	GOBP_FATTY_ACID_BETA_OXIDATION		73	-0.194638	-0.694478	0.891348	0.998822	1	6562	tags=48%, list=34%, signal=72%
GOBP_CELLULAR_RESPONSE_TO_EXOGENOUS_DSRNA	GOBP_CELLULAR_RESPONSE_TO_EXOGENOUS_DSRNA		16	-0.228566	-0.694207	0.887029	0.998543	1	5440	tags=50%, list=28%, signal=69%
GOBP_REGULATION_OF_TRANSCRIPTION_BY_RNA_POLYMERASE_I	GOBP_REGULATION_OF_TRANSCRIPTION_BY_RNA_POLYMERASE_I		29	-0.246925	-0.694202	0.831439	0.997981	1	4188	tags=34%, list=22%, signal=44%
GOBP_REGULATION_OF_CIRCADIAN_RHYTHM	GOBP_REGULATION_OF_CIRCADIAN_RHYTHM		116	-0.151554	-0.694121	0.935614	0.997504	1	2571	tags=21%, list=13%, signal=24%
GOBP_NEGATIVE_REGULATION_OF_SMALL_GTPASE_MEDIATED_SIGNAL_TRANSDUCTION	GOBP_NEGATIVE_REGULATION_OF_SMALL_GTPASE_MEDIATED_SIGNAL_TRANSDUCTION		52	-0.161811	-0.693962	0.929577	0.997116	1	4613	tags=35%, list=24%, signal=45%
GOBP_NEGATIVE_REGULATION_OF_INFLAMMATORY_RESPONSE	GOBP_NEGATIVE_REGULATION_OF_INFLAMMATORY_RESPONSE		119	-0.16153	-0.693428	0.889671	0.997086	1	3134	tags=25%, list=16%, signal=30%
GOBP_REGULATION_OF_INTEGRIN_ACTIVATION	GOBP_REGULATION_OF_INTEGRIN_ACTIVATION		17	-0.202691	-0.693091	0.851685	0.996887	1	2634	tags=24%, list=14%, signal=27%
GOBP_REGULATION_OF_GLYCOPROTEIN_METABOLIC_PROCESS	GOBP_REGULATION_OF_GLYCOPROTEIN_METABOLIC_PROCESS		46	-0.165296	-0.692763	0.888889	0.996665	1	1119	tags=15%, list=6%, signal=16%
GOBP_INOSITOL_PHOSPHATE_MEDIATED_SIGNALING	GOBP_INOSITOL_PHOSPHATE_MEDIATED_SIGNALING		52	-0.17242	-0.692711	0.922395	0.996153	1	3376	tags=29%, list=17%, signal=35%
GOBP_REGULATION_OF_ANOIKIS	GOBP_REGULATION_OF_ANOIKIS		22	-0.20182	-0.69256	0.875	0.995738	1	6140	tags=45%, list=32%, signal=66%
GOBP_STRESS_FIBER_ASSEMBLY	GOBP_STRESS_FIBER_ASSEMBLY		99	-0.142859	-0.692064	0.960089	0.995726	1	4211	tags=29%, list=22%, signal=37%
GOBP_DIOL_METABOLIC_PROCESS	GOBP_DIOL_METABOLIC_PROCESS		28	-0.199881	-0.691826	0.870406	0.995429	1	2610	tags=25%, list=13%, signal=29%
GOBP_REGULATION_OF_LIPID_METABOLIC_PROCESS	GOBP_REGULATION_OF_LIPID_METABOLIC_PROCESS		375	-0.131691	-0.690992	0.963218	0.995762	1	4919	tags=31%, list=25%, signal=41%
GOBP_SEQUESTERING_OF_TRIGLYCERIDE	GOBP_SEQUESTERING_OF_TRIGLYCERIDE		16	-0.243838	-0.690603	0.799154	0.995618	1	3632	tags=38%, list=19%, signal=46%
GOBP_REPLICATIVE_SENESCENCE	GOBP_REPLICATIVE_SENESCENCE		17	-0.231005	-0.690195	0.818018	0.995513	1	1103	tags=18%, list=6%, signal=19%
GOBP_DEOXYRIBONUCLEOSIDE_TRIPHOSPHATE_METABOLIC_PROCESS	GOBP_DEOXYRIBONUCLEOSIDE_TRIPHOSPHATE_METABOLIC_PROCESS		15	-0.301324	-0.689933	0.835907	0.995232	1	6037	tags=60%, list=31%, signal=87%
GOBP_REGULATION_OF_MRNA_POLYADENYLATION	GOBP_REGULATION_OF_MRNA_POLYADENYLATION		16	-0.243904	-0.687775	0.823899	0.996985	1	5092	tags=44%, list=26%, signal=59%
GOBP_POST_TRANSLATIONAL_PROTEIN_MODIFICATION	GOBP_POST_TRANSLATIONAL_PROTEIN_MODIFICATION		349	-0.13967	-0.687751	0.964684	0.996441	1	4690	tags=31%, list=24%, signal=40%
GOBP_NEGATIVE_REGULATION_OF_NECROTIC_CELL_DEATH	GOBP_NEGATIVE_REGULATION_OF_NECROTIC_CELL_DEATH		17	-0.218394	-0.687477	0.886752	0.996152	1	2515	tags=29%, list=13%, signal=34%
GOBP_CELL_CYCLE_ARREST	GOBP_CELL_CYCLE_ARREST		229	-0.138216	-0.68736	0.971154	0.995712	1	4960	tags=31%, list=25%, signal=42%
GOBP_MITOTIC_G1_S_TRANSITION_CHECKPOINT	GOBP_MITOTIC_G1_S_TRANSITION_CHECKPOINT		61	-0.19082	-0.686862	0.869963	0.995707	1	2441	tags=23%, list=13%, signal=26%
GOBP_RESPONSE_TO_TESTOSTERONE	GOBP_RESPONSE_TO_TESTOSTERONE		41	-0.166357	-0.68664	0.912134	0.995388	1	3829	tags=27%, list=20%, signal=33%
GOBP_PYRIMIDINE_CONTAINING_COMPOUND_BIOSYNTHETIC_PROCESS	GOBP_PYRIMIDINE_CONTAINING_COMPOUND_BIOSYNTHETIC_PROCESS		36	-0.212488	-0.686097	0.874286	0.995388	1	2708	tags=22%, list=14%, signal=26%
GOBP_POSITIVE_REGULATION_OF_DNA_BINDING	GOBP_POSITIVE_REGULATION_OF_DNA_BINDING		52	-0.171488	-0.685959	0.928	0.994969	1	5196	tags=37%, list=27%, signal=50%
GOBP_SPHINGOMYELIN_METABOLIC_PROCESS	GOBP_SPHINGOMYELIN_METABOLIC_PROCESS		15	-0.223324	-0.685904	0.850211	0.99448	1	4131	tags=40%, list=21%, signal=51%
GOBP_DNA_CONFORMATION_CHANGE	GOBP_DNA_CONFORMATION_CHANGE		261	-0.195755	-0.685785	0.836773	0.99406	1	5169	tags=36%, list=27%, signal=48%
GOBP_PROTEIN_LOCALIZATION_TO_KINETOCHORE	GOBP_PROTEIN_LOCALIZATION_TO_KINETOCHORE		17	-0.316947	-0.68568	0.80367	0.993616	1	5506	tags=53%, list=28%, signal=74%
GOBP_REGULATION_OF_LIPID_STORAGE	GOBP_REGULATION_OF_LIPID_STORAGE		51	-0.172132	-0.685412	0.872197	0.993352	1	3431	tags=25%, list=18%, signal=31%
GOBP_REGULATION_OF_SYSTEMIC_ARTERIAL_BLOOD_PRESSURE_BY_CIRCULATORY_RENIN_ANGIOTENSIN	GOBP_REGULATION_OF_SYSTEMIC_ARTERIAL_BLOOD_PRESSURE_BY_CIRCULATORY_RENIN_ANGIOTENSIN		17	-0.225121	-0.684393	0.876087	0.993844	1	2068	tags=24%, list=11%, signal=26%
GOBP_POSITIVE_REGULATION_OF_AXON_EXTENSION	GOBP_POSITIVE_REGULATION_OF_AXON_EXTENSION		39	-0.18095	-0.683836	0.925754	0.99385	1	2184	tags=21%, list=11%, signal=23%
GOBP_REGULATION_OF_CALCIUM_MEDIATED_SIGNALING	GOBP_REGULATION_OF_CALCIUM_MEDIATED_SIGNALING		64	-0.167702	-0.68254	0.914489	0.99462	1	2226	tags=20%, list=11%, signal=23%
GOBP_TELOMERE_MAINTENANCE_VIA_SEMI_CONSERVATIVE_REPLICATION	GOBP_TELOMERE_MAINTENANCE_VIA_SEMI_CONSERVATIVE_REPLICATION		27	-0.28108	-0.682469	0.784644	0.994128	1	5354	tags=33%, list=28%, signal=46%
GOBP_REGULATION_OF_BONE_MINERALIZATION	GOBP_REGULATION_OF_BONE_MINERALIZATION		71	-0.152906	-0.682431	0.978102	0.993607	1	3060	tags=24%, list=16%, signal=28%
GOBP_POSITIVE_REGULATION_OF_ANION_TRANSPORT	GOBP_POSITIVE_REGULATION_OF_ANION_TRANSPORT		466	-0.1172	-0.68199	0.990847	0.993489	1	3755	tags=23%, list=19%, signal=28%
GOBP_T_HELPER_1_CELL_DIFFERENTIATION	GOBP_T_HELPER_1_CELL_DIFFERENTIATION		17	-0.230897	-0.681908	0.833684	0.993021	1	6390	tags=53%, list=33%, signal=79%
GOBP_ATP_DEPENDENT_CHROMATIN_REMODELING	GOBP_ATP_DEPENDENT_CHROMATIN_REMODELING		71	-0.223599	-0.681465	0.844991	0.992893	1	5339	tags=41%, list=27%, signal=56%
GOBP_EXECUTION_PHASE_OF_APOPTOSIS	GOBP_EXECUTION_PHASE_OF_APOPTOSIS		77	-0.15788	-0.680214	0.868644	0.993603	1	5080	tags=31%, list=26%, signal=42%
GOBP_POSITIVE_REGULATION_OF_CELL_SUBSTRATE_JUNCTION_ORGANIZATION	GOBP_POSITIVE_REGULATION_OF_CELL_SUBSTRATE_JUNCTION_ORGANIZATION		30	-0.186483	-0.680005	0.872611	0.993263	1	6097	tags=50%, list=31%, signal=73%
GOBP_REGULATION_OF_CARBOHYDRATE_BIOSYNTHETIC_PROCESS	GOBP_REGULATION_OF_CARBOHYDRATE_BIOSYNTHETIC_PROCESS		90	-0.144918	-0.679541	0.952489	0.993195	1	3689	tags=27%, list=19%, signal=33%
GOBP_POSITIVE_REGULATION_OF_RELEASE_OF_CYTOCHROME_C_FROM_MITOCHONDRIA	GOBP_POSITIVE_REGULATION_OF_RELEASE_OF_CYTOCHROME_C_FROM_MITOCHONDRIA		27	-0.213681	-0.678716	0.91134	0.993479	1	5080	tags=33%, list=26%, signal=45%
GOBP_REGULATION_OF_MULTI_ORGANISM_PROCESS	GOBP_REGULATION_OF_MULTI_ORGANISM_PROCESS		47	-0.18142	-0.67809	0.881607	0.993537	1	3500	tags=30%, list=18%, signal=36%
GOBP_POSITIVE_REGULATION_OF_CHROMOSOME_SEPARATION	GOBP_POSITIVE_REGULATION_OF_CHROMOSOME_SEPARATION		17	-0.278088	-0.676532	0.847909	0.994498	1	5044	tags=47%, list=26%, signal=63%
GOBP_NEGATIVE_REGULATION_OF_ALPHA_BETA_T_CELL_ACTIVATION	GOBP_NEGATIVE_REGULATION_OF_ALPHA_BETA_T_CELL_ACTIVATION		37	-0.179241	-0.676323	0.873418	0.994143	1	5722	tags=43%, list=29%, signal=61%
GOBP_POSITIVE_REGULATION_OF_MYOBLAST_DIFFERENTIATION	GOBP_POSITIVE_REGULATION_OF_MYOBLAST_DIFFERENTIATION		18	-0.203352	-0.674892	0.915464	0.995008	1	2189	tags=22%, list=11%, signal=25%
GOBP_MEMBRANE_PROTEIN_ECTODOMAIN_PROTEOLYSIS	GOBP_MEMBRANE_PROTEIN_ECTODOMAIN_PROTEOLYSIS		42	-0.17904	-0.673645	0.885177	0.995642	1	3632	tags=31%, list=19%, signal=38%
GOBP_HISTONE_H2A_MONOUBIQUITINATION	GOBP_HISTONE_H2A_MONOUBIQUITINATION		17	-0.254948	-0.672296	0.886578	0.996397	1	6707	tags=65%, list=34%, signal=99%
GOBP_POSITIVE_REGULATION_OF_RHO_PROTEIN_SIGNAL_TRANSDUCTION	GOBP_POSITIVE_REGULATION_OF_RHO_PROTEIN_SIGNAL_TRANSDUCTION		31	-0.191602	-0.671598	0.903803	0.996541	1	4227	tags=39%, list=22%, signal=49%
GOBP_CELLULAR_RESPONSE_TO_ALCOHOL	GOBP_CELLULAR_RESPONSE_TO_ALCOHOL		84	-0.151965	-0.671562	0.92668	0.996018	1	4566	tags=30%, list=23%, signal=39%
GOBP_POSITIVE_REGULATION_OF_ANION_TRANSMEMBRANE_TRANSPORT	GOBP_POSITIVE_REGULATION_OF_ANION_TRANSMEMBRANE_TRANSPORT		57	-0.152109	-0.670702	0.974194	0.996256	1	1670	tags=18%, list=9%, signal=19%
GOBP_PYRIMIDINE_NUCLEOSIDE_BIOSYNTHETIC_PROCESS	GOBP_PYRIMIDINE_NUCLEOSIDE_BIOSYNTHETIC_PROCESS		15	-0.22061	-0.67043	0.884462	0.99597	1	4083	tags=33%, list=21%, signal=42%
GOBP_RIBONUCLEOSIDE_MONOPHOSPHATE_METABOLIC_PROCESS	GOBP_RIBONUCLEOSIDE_MONOPHOSPHATE_METABOLIC_PROCESS		54	-0.197498	-0.670063	0.866667	0.995753	1	5886	tags=44%, list=30%, signal=64%
GOBP_DNA_DAMAGE_RESPONSE_DETECTION_OF_DNA_DAMAGE	GOBP_DNA_DAMAGE_RESPONSE_DETECTION_OF_DNA_DAMAGE		38	-0.249458	-0.669375	0.841808	0.995855	1	5450	tags=37%, list=28%, signal=51%
GOBP_CELLULAR_RESPONSE_TO_ACID_CHEMICAL	GOBP_CELLULAR_RESPONSE_TO_ACID_CHEMICAL		63	-0.156733	-0.66789	0.948052	0.996672	1	923	tags=13%, list=5%, signal=13%
GOBP_CELL_CHEMOTAXIS	GOBP_CELL_CHEMOTAXIS		281	-0.146125	-0.667253	0.923833	0.996716	1	4300	tags=28%, list=22%, signal=36%
GOBP_RESPONSE_TO_PROSTAGLANDIN_E	GOBP_RESPONSE_TO_PROSTAGLANDIN_E		23	-0.187488	-0.666764	0.929936	0.996649	1	5473	tags=43%, list=28%, signal=60%
GOBP_REGULATION_OF_INTRINSIC_APOPTOTIC_SIGNALING_PATHWAY_IN_RESPONSE_TO_DNA_DAMAGE	GOBP_REGULATION_OF_INTRINSIC_APOPTOTIC_SIGNALING_PATHWAY_IN_RESPONSE_TO_DNA_DAMAGE		34	-0.195033	-0.666689	0.893574	0.996168	1	6460	tags=44%, list=33%, signal=66%
GOBP_REGULATION_OF_MITOTIC_SISTER_CHROMATID_SEGREGATION	GOBP_REGULATION_OF_MITOTIC_SISTER_CHROMATID_SEGREGATION		45	-0.2499	-0.665929	0.850379	0.996309	1	4036	tags=31%, list=21%, signal=39%
GOBP_BLASTOCYST_DEVELOPMENT	GOBP_BLASTOCYST_DEVELOPMENT		89	-0.144754	-0.665712	0.974194	0.995968	1	4450	tags=29%, list=23%, signal=38%
GOBP_REGULATION_OF_CHROMOSOME_SEPARATION	GOBP_REGULATION_OF_CHROMOSOME_SEPARATION		70	-0.236276	-0.665121	0.855787	0.995935	1	5877	tags=44%, list=30%, signal=63%
GOBP_FOLIC_ACID_CONTAINING_COMPOUND_METABOLIC_PROCESS	GOBP_FOLIC_ACID_CONTAINING_COMPOUND_METABOLIC_PROCESS		25	-0.222684	-0.664704	0.847656	0.995791	1	5648	tags=44%, list=29%, signal=62%
GOBP_INTRA_S_DNA_DAMAGE_CHECKPOINT	GOBP_INTRA_S_DNA_DAMAGE_CHECKPOINT		16	-0.225791	-0.664666	0.912046	0.995277	1	2711	tags=25%, list=14%, signal=29%
GOBP_REGULATION_OF_CYCLIN_DEPENDENT_PROTEIN_KINASE_ACTIVITY	GOBP_REGULATION_OF_CYCLIN_DEPENDENT_PROTEIN_KINASE_ACTIVITY		98	-0.167557	-0.662941	0.926966	0.996286	1	4631	tags=32%, list=24%, signal=41%
GOBP_TISSUE_MIGRATION	GOBP_TISSUE_MIGRATION		295	-0.130001	-0.661306	0.973094	0.99719	1	3410	tags=23%, list=18%, signal=27%
GOBP_NUCLEOTIDE_EXCISION_REPAIR_DNA_DAMAGE_RECOGNITION	GOBP_NUCLEOTIDE_EXCISION_REPAIR_DNA_DAMAGE_RECOGNITION		23	-0.263214	-0.661098	0.844106	0.996814	1	5450	tags=48%, list=28%, signal=66%
GOBP_POSITIVE_REGULATION_OF_DNA_DAMAGE_RESPONSE_SIGNAL_TRANSDUCTION_BY_P53_CLASS_MEDIATOR	GOBP_POSITIVE_REGULATION_OF_DNA_DAMAGE_RESPONSE_SIGNAL_TRANSDUCTION_BY_P53_CLASS_MEDIATOR		15	-0.222905	-0.660803	0.890722	0.996535	1	1103	tags=20%, list=6%, signal=21%
GOBP_LYMPHOCYTE_MIGRATION	GOBP_LYMPHOCYTE_MIGRATION		110	-0.157473	-0.660334	0.884422	0.996428	1	4297	tags=28%, list=22%, signal=36%
GOBP_DEOXYRIBOSE_PHOSPHATE_CATABOLIC_PROCESS	GOBP_DEOXYRIBOSE_PHOSPHATE_CATABOLIC_PROCESS		26	-0.201257	-0.66007	0.923529	0.996107	1	6014	tags=46%, list=31%, signal=67%
GOBP_NUCLEOSIDE_MONOPHOSPHATE_METABOLIC_PROCESS	GOBP_NUCLEOSIDE_MONOPHOSPHATE_METABOLIC_PROCESS		72	-0.187031	-0.659931	0.872222	0.995695	1	6037	tags=44%, list=31%, signal=64%
GOBP_GENETIC_IMPRINTING	GOBP_GENETIC_IMPRINTING		24	-0.183131	-0.658869	0.921415	0.996117	1	3461	tags=29%, list=18%, signal=35%
GOBP_POLYOL_METABOLIC_PROCESS	GOBP_POLYOL_METABOLIC_PROCESS		127	-0.137195	-0.658865	0.953975	0.995577	1	3168	tags=21%, list=16%, signal=25%
GOBP_LIPID_OXIDATION	GOBP_LIPID_OXIDATION		108	-0.149312	-0.65861	0.95625	0.995259	1	5193	tags=32%, list=27%, signal=44%
GOBP_POSITIVE_REGULATION_OF_CHEMOTAXIS	GOBP_POSITIVE_REGULATION_OF_CHEMOTAXIS		135	-0.148369	-0.657443	0.929095	0.995724	1	3857	tags=27%, list=20%, signal=34%
GOBP_NEGATIVE_REGULATION_OF_MACROPHAGE_ACTIVATION	GOBP_NEGATIVE_REGULATION_OF_MACROPHAGE_ACTIVATION		17	-0.218347	-0.656859	0.876543	0.995705	1	1300	tags=18%, list=7%, signal=19%
GOBP_VITAMIN_BIOSYNTHETIC_PROCESS	GOBP_VITAMIN_BIOSYNTHETIC_PROCESS		19	-0.202209	-0.656232	0.884091	0.995688	1	3259	tags=26%, list=17%, signal=32%
GOBP_PURINE_NUCLEOBASE_METABOLIC_PROCESS	GOBP_PURINE_NUCLEOBASE_METABOLIC_PROCESS		18	-0.236348	-0.655223	0.853333	0.995979	1	6646	tags=61%, list=34%, signal=93%
GOBP_DEMETHYLATION	GOBP_DEMETHYLATION		69	-0.153757	-0.654461	0.894309	0.996079	1	5824	tags=41%, list=30%, signal=58%
GOBP_NEGATIVE_REGULATION_OF_UBIQUITIN_DEPENDENT_PROTEIN_CATABOLIC_PROCESS	GOBP_NEGATIVE_REGULATION_OF_UBIQUITIN_DEPENDENT_PROTEIN_CATABOLIC_PROCESS		46	-0.191311	-0.654396	0.89605	0.995585	1	6609	tags=52%, list=34%, signal=79%
GOBP_REGULATION_OF_PHOSPHATIDYLINOSITOL_3_KINASE_SIGNALING	GOBP_REGULATION_OF_PHOSPHATIDYLINOSITOL_3_KINASE_SIGNALING		121	-0.148959	-0.654047	0.960187	0.995349	1	3612	tags=26%, list=19%, signal=31%
GOBP_NEGATIVE_REGULATION_OF_NUCLEAR_DIVISION	GOBP_NEGATIVE_REGULATION_OF_NUCLEAR_DIVISION		54	-0.207543	-0.653619	0.878505	0.995171	1	4126	tags=31%, list=21%, signal=40%
GOBP_NUCLEOSOME_ORGANIZATION	GOBP_NUCLEOSOME_ORGANIZATION		101	-0.192387	-0.653205	0.866541	0.994978	1	5169	tags=37%, list=27%, signal=50%
GOBP_NEGATIVE_REGULATION_OF_TRANSLATIONAL_INITIATION	GOBP_NEGATIVE_REGULATION_OF_TRANSLATIONAL_INITIATION		17	-0.278504	-0.651814	0.841603	0.995621	1	2242	tags=24%, list=12%, signal=27%
GOBP_ACUTE_INFLAMMATORY_RESPONSE_TO_ANTIGENIC_STIMULUS	GOBP_ACUTE_INFLAMMATORY_RESPONSE_TO_ANTIGENIC_STIMULUS		22	-0.210585	-0.651176	0.869266	0.995607	1	3539	tags=27%, list=18%, signal=33%
GOBP_CARBOHYDRATE_BIOSYNTHETIC_PROCESS	GOBP_CARBOHYDRATE_BIOSYNTHETIC_PROCESS		203	-0.124419	-0.650325	0.981092	0.995772	1	4045	tags=26%, list=21%, signal=33%
GOBP_NUCLEOSOME_ASSEMBLY	GOBP_NUCLEOSOME_ASSEMBLY		64	-0.212251	-0.648241	0.867675	0.99698	1	6577	tags=52%, list=34%, signal=78%
GOBP_INOSITOL_PHOSPHATE_METABOLIC_PROCESS	GOBP_INOSITOL_PHOSPHATE_METABOLIC_PROCESS		69	-0.154583	-0.647963	0.963283	0.996675	1	2282	tags=19%, list=12%, signal=21%
GOBP_POSITIVE_REGULATION_OF_DENDRITIC_SPINE_MORPHOGENESIS	GOBP_POSITIVE_REGULATION_OF_DENDRITIC_SPINE_MORPHOGENESIS		19	-0.203456	-0.645597	0.926276	0.998118	1	5445	tags=42%, list=28%, signal=58%
GOBP_REGULATION_OF_CHROMOSOME_SEGREGATION	GOBP_REGULATION_OF_CHROMOSOME_SEGREGATION		86	-0.227396	-0.643792	0.893617	0.999067	1	5877	tags=44%, list=30%, signal=63%
GOBP_LACTATION	GOBP_LACTATION		44	-0.150867	-0.642549	0.95843	0.999522	1	4080	tags=30%, list=21%, signal=37%
GOBP_REGULATION_OF_CELLULAR_EXTRAVASATION	GOBP_REGULATION_OF_CELLULAR_EXTRAVASATION		32	-0.193881	-0.638951	0.869565	1	1	3513	tags=25%, list=18%, signal=30%
GOBP_MUSCLE_HYPERTROPHY	GOBP_MUSCLE_HYPERTROPHY		81	-0.146243	-0.638691	0.961712	1	1	3384	tags=23%, list=17%, signal=28%
GOBP_POSITIVE_REGULATION_OF_TRANSCRIPTION_BY_RNA_POLYMERASE_I	GOBP_POSITIVE_REGULATION_OF_TRANSCRIPTION_BY_RNA_POLYMERASE_I		22	-0.24804	-0.636634	0.829545	1	1	6840	tags=64%, list=35%, signal=98%
GOBP_MICROTUBULE_ORGANIZING_CENTER_ORGANIZATION	GOBP_MICROTUBULE_ORGANIZING_CENTER_ORGANIZATION		133	-0.181947	-0.636242	0.945736	1	1	5519	tags=39%, list=28%, signal=54%
GOBP_PEPTIDYL_THREONINE_MODIFICATION	GOBP_PEPTIDYL_THREONINE_MODIFICATION		120	-0.133129	-0.636045	0.944444	1	1	4042	tags=25%, list=21%, signal=31%
GOBP_PYRIMIDINE_NUCLEOSIDE_MONOPHOSPHATE_METABOLIC_PROCESS	GOBP_PYRIMIDINE_NUCLEOSIDE_MONOPHOSPHATE_METABOLIC_PROCESS		18	-0.220479	-0.633769	0.932331	1	1	4083	tags=28%, list=21%, signal=35%
GOBP_REGULATION_OF_INTEGRIN_MEDIATED_SIGNALING_PATHWAY	GOBP_REGULATION_OF_INTEGRIN_MEDIATED_SIGNALING_PATHWAY		15	-0.206263	-0.633764	0.917184	1	1	4088	tags=40%, list=21%, signal=51%
GOBP_MITOCHONDRION_MORPHOGENESIS	GOBP_MITOCHONDRION_MORPHOGENESIS		18	-0.249815	-0.630534	0.886905	1	1	6445	tags=61%, list=33%, signal=91%
GOBP_DNA_REPLICATION_INDEPENDENT_NUCLEOSOME_ORGANIZATION	GOBP_DNA_REPLICATION_INDEPENDENT_NUCLEOSOME_ORGANIZATION		35	-0.233446	-0.630062	0.86106	1	1	6577	tags=54%, list=34%, signal=82%
GOBP_REGULATION_OF_T_HELPER_17_TYPE_IMMUNE_RESPONSE	GOBP_REGULATION_OF_T_HELPER_17_TYPE_IMMUNE_RESPONSE		22	-0.216133	-0.630026	0.866962	1	1	3196	tags=27%, list=16%, signal=33%
GOBP_MITOCHONDRIAL_CALCIUM_ION_TRANSMEMBRANE_TRANSPORT	GOBP_MITOCHONDRIAL_CALCIUM_ION_TRANSMEMBRANE_TRANSPORT		23	-0.211161	-0.629882	0.901186	1	1	7160	tags=70%, list=37%, signal=110%
GOBP_DNA_METHYLATION_OR_DEMETHYLATION	GOBP_DNA_METHYLATION_OR_DEMETHYLATION		92	-0.150745	-0.629542	0.936605	1	1	5830	tags=39%, list=30%, signal=56%
GOBP_NEGATIVE_REGULATION_OF_TRANSCRIPTION_REGULATORY_REGION_DNA_BINDING	GOBP_NEGATIVE_REGULATION_OF_TRANSCRIPTION_REGULATORY_REGION_DNA_BINDING		20	-0.176245	-0.629076	0.93576	1	1	3274	tags=25%, list=17%, signal=30%
GOBP_REGULATION_OF_RELEASE_OF_CYTOCHROME_C_FROM_MITOCHONDRIA	GOBP_REGULATION_OF_RELEASE_OF_CYTOCHROME_C_FROM_MITOCHONDRIA		43	-0.170545	-0.629014	0.960986	1	1	1416	tags=14%, list=7%, signal=15%
GOBP_DEOXYRIBONUCLEOTIDE_METABOLIC_PROCESS	GOBP_DEOXYRIBONUCLEOTIDE_METABOLIC_PROCESS		39	-0.1903	-0.627894	0.937262	1	1	6149	tags=44%, list=32%, signal=64%
GOBP_RESPONSE_TO_STEROL	GOBP_RESPONSE_TO_STEROL		31	-0.154133	-0.626811	0.954635	1	1	4340	tags=32%, list=22%, signal=41%
GOBP_POSITIVE_REGULATION_OF_LYMPHOCYTE_APOPTOTIC_PROCESS	GOBP_POSITIVE_REGULATION_OF_LYMPHOCYTE_APOPTOTIC_PROCESS		15	-0.209173	-0.625547	0.90998	1	1	4944	tags=40%, list=25%, signal=54%
GOBP_MATURATION_OF_5_8S_RRNA_FROM_TRICISTRONIC_RRNA_TRANSCRIPT_SSU_RRNA_5_8S_RRNA_LSU_RRNA	GOBP_MATURATION_OF_5_8S_RRNA_FROM_TRICISTRONIC_RRNA_TRANSCRIPT_SSU_RRNA_5_8S_RRNA_LSU_RRNA		24	-0.264489	-0.625254	0.864815	1	1	6654	tags=54%, list=34%, signal=82%
GOBP_CRISTAE_FORMATION	GOBP_CRISTAE_FORMATION		16	-0.23379	-0.625249	0.886447	1	1	4700	tags=44%, list=24%, signal=58%
GOBP_BONE_REMODELING	GOBP_BONE_REMODELING		89	-0.157752	-0.624765	0.982721	1	1	1404	tags=16%, list=7%, signal=17%
GOBP_NEGATIVE_REGULATION_OF_CD4_POSITIVE_ALPHA_BETA_T_CELL_ACTIVATION	GOBP_NEGATIVE_REGULATION_OF_CD4_POSITIVE_ALPHA_BETA_T_CELL_ACTIVATION		28	-0.179384	-0.623916	0.915433	1	1	5473	tags=43%, list=28%, signal=60%
GOBP_POSITIVE_REGULATION_OF_HUMORAL_IMMUNE_RESPONSE	GOBP_POSITIVE_REGULATION_OF_HUMORAL_IMMUNE_RESPONSE		19	-0.221442	-0.623791	0.866348	1	1	3632	tags=32%, list=19%, signal=39%
GOBP_INNER_MITOCHONDRIAL_MEMBRANE_ORGANIZATION	GOBP_INNER_MITOCHONDRIAL_MEMBRANE_ORGANIZATION		31	-0.234843	-0.622877	0.87619	1	1	5700	tags=52%, list=29%, signal=73%
GOBP_DNA_METHYLATION	GOBP_DNA_METHYLATION		68	-0.152268	-0.622273	0.92449	1	1	5830	tags=40%, list=30%, signal=56%
GOBP_DNA_INTEGRITY_CHECKPOINT	GOBP_DNA_INTEGRITY_CHECKPOINT		147	-0.166139	-0.62221	0.954802	1	1	4458	tags=29%, list=23%, signal=38%
GOBP_MANNOSYLATION	GOBP_MANNOSYLATION		32	-0.192883	-0.621593	0.935673	1	1	4164	tags=28%, list=21%, signal=36%
GOBP_POSITIVE_REGULATION_OF_ACTIVATED_T_CELL_PROLIFERATION	GOBP_POSITIVE_REGULATION_OF_ACTIVATED_T_CELL_PROLIFERATION		25	-0.173138	-0.621473	0.913525	1	1	828	tags=12%, list=4%, signal=13%
GOBP_OOCYTE_MATURATION	GOBP_OOCYTE_MATURATION		21	-0.197982	-0.621262	0.913208	1	1	1063	tags=14%, list=5%, signal=15%
GOBP_NEGATIVE_REGULATION_OF_RESPONSE_TO_DNA_DAMAGE_STIMULUS	GOBP_NEGATIVE_REGULATION_OF_RESPONSE_TO_DNA_DAMAGE_STIMULUS		71	-0.164987	-0.620792	0.960152	1	1	5009	tags=32%, list=26%, signal=43%
GOBP_CELL_CYCLE_CHECKPOINT	GOBP_CELL_CYCLE_CHECKPOINT		198	-0.171595	-0.620205	0.948864	0.999854	1	4458	tags=29%, list=23%, signal=37%
GOBP_REGULATION_OF_CELLULAR_RESPONSE_TO_TRANSFORMING_GROWTH_FACTOR_BETA_STIMULUS	GOBP_REGULATION_OF_CELLULAR_RESPONSE_TO_TRANSFORMING_GROWTH_FACTOR_BETA_STIMULUS		122	-0.124714	-0.61861	0.981818	1	1	2180	tags=16%, list=11%, signal=18%
GOBP_INOSITOL_PHOSPHATE_BIOSYNTHETIC_PROCESS	GOBP_INOSITOL_PHOSPHATE_BIOSYNTHETIC_PROCESS		27	-0.187472	-0.617506	0.92418	1	1	2818	tags=22%, list=14%, signal=26%
GOBP_PROTEIN_TRANSMEMBRANE_IMPORT_INTO_INTRACELLULAR_ORGANELLE	GOBP_PROTEIN_TRANSMEMBRANE_IMPORT_INTO_INTRACELLULAR_ORGANELLE		32	-0.220992	-0.617335	0.899441	1	1	5848	tags=47%, list=30%, signal=67%
GOBP_POSITIVE_REGULATION_OF_PHOSPHATIDYLINOSITOL_3_KINASE_SIGNALING	GOBP_POSITIVE_REGULATION_OF_PHOSPHATIDYLINOSITOL_3_KINASE_SIGNALING		89	-0.151928	-0.616927	0.948718	0.999909	1	3406	tags=25%, list=18%, signal=30%
GOBP_MATURATION_OF_SSU_RRNA_FROM_TRICISTRONIC_RRNA_TRANSCRIPT_SSU_RRNA_5_8S_RRNA_LSU_RRNA	GOBP_MATURATION_OF_SSU_RRNA_FROM_TRICISTRONIC_RRNA_TRANSCRIPT_SSU_RRNA_5_8S_RRNA_LSU_RRNA		34	-0.255115	-0.614769	0.854902	1	1	6653	tags=50%, list=34%, signal=76%
GOBP_SPHINGOID_METABOLIC_PROCESS	GOBP_SPHINGOID_METABOLIC_PROCESS		22	-0.178918	-0.614457	0.936884	1	1	5890	tags=50%, list=30%, signal=72%
GOBP_DNA_DEMETHYLATION	GOBP_DNA_DEMETHYLATION		27	-0.194288	-0.613779	0.898167	1	1	6664	tags=52%, list=34%, signal=79%
GOBP_OVULATION	GOBP_OVULATION		16	-0.204948	-0.613003	0.910751	1	1	15476	tags=100%, list=80%, signal=488%
GOBP_NON_MOTILE_CILIUM_ASSEMBLY	GOBP_NON_MOTILE_CILIUM_ASSEMBLY		51	-0.167971	-0.612142	0.948617	1	1	4782	tags=33%, list=25%, signal=44%
GOBP_NEGATIVE_REGULATION_OF_DNA_BINDING	GOBP_NEGATIVE_REGULATION_OF_DNA_BINDING		51	-0.148026	-0.611835	0.985106	1	1	4232	tags=29%, list=22%, signal=37%
GOBP_MITOTIC_CELL_CYCLE_CHECKPOINT	GOBP_MITOTIC_CELL_CYCLE_CHECKPOINT		152	-0.167829	-0.611545	0.950758	0.999683	1	4105	tags=27%, list=21%, signal=34%
GOBP_PROTEIN_IMPORT_INTO_MITOCHONDRIAL_MATRIX	GOBP_PROTEIN_IMPORT_INTO_MITOCHONDRIAL_MATRIX		16	-0.26416	-0.611447	0.871795	0.999231	1	5697	tags=50%, list=29%, signal=71%
GOBP_PEPTIDE_CATABOLIC_PROCESS	GOBP_PEPTIDE_CATABOLIC_PROCESS		25	-0.175499	-0.610881	0.929897	0.999056	1	4100	tags=32%, list=21%, signal=40%
GOBP_APOPTOTIC_MITOCHONDRIAL_CHANGES	GOBP_APOPTOTIC_MITOCHONDRIAL_CHANGES		109	-0.14331	-0.610765	0.987552	0.998595	1	5292	tags=35%, list=27%, signal=48%
GOBP_T_HELPER_17_TYPE_IMMUNE_RESPONSE	GOBP_T_HELPER_17_TYPE_IMMUNE_RESPONSE		33	-0.198477	-0.610651	0.86836	0.998138	1	5981	tags=45%, list=31%, signal=66%
GOBP_FATTY_ACID_BIOSYNTHETIC_PROCESS	GOBP_FATTY_ACID_BIOSYNTHETIC_PROCESS		157	-0.117464	-0.609889	0.992991	0.998064	1	4994	tags=31%, list=26%, signal=41%
GOBP_POSITIVE_REGULATION_OF_MACROPHAGE_ACTIVATION	GOBP_POSITIVE_REGULATION_OF_MACROPHAGE_ACTIVATION		24	-0.196398	-0.609597	0.878587	0.997734	1	3120	tags=25%, list=16%, signal=30%
GOBP_REGULATION_OF_DNA_BINDING	GOBP_REGULATION_OF_DNA_BINDING		113	-0.132593	-0.609567	0.982721	0.997225	1	5743	tags=38%, list=30%, signal=54%
GOBP_REGULATION_OF_MICROTUBULE_BASED_PROCESS	GOBP_REGULATION_OF_MICROTUBULE_BASED_PROCESS		216	-0.117036	-0.609475	0.983968	0.996752	1	3848	tags=23%, list=20%, signal=29%
GOBP_REGULATION_OF_EPIDERMAL_GROWTH_FACTOR_ACTIVATED_RECEPTOR_ACTIVITY	GOBP_REGULATION_OF_EPIDERMAL_GROWTH_FACTOR_ACTIVATED_RECEPTOR_ACTIVITY		29	-0.166869	-0.60792	0.940789	0.997177	1	1826	tags=17%, list=9%, signal=19%
GOBP_ANATOMICAL_STRUCTURE_HOMEOSTASIS	GOBP_ANATOMICAL_STRUCTURE_HOMEOSTASIS		430	-0.109852	-0.607495	1	0.996916	1	2904	tags=18%, list=15%, signal=21%
GOBP_POSITIVE_REGULATION_OF_SIGNAL_TRANSDUCTION_BY_P53_CLASS_MEDIATOR	GOBP_POSITIVE_REGULATION_OF_SIGNAL_TRANSDUCTION_BY_P53_CLASS_MEDIATOR		22	-0.20435	-0.607475	0.89858	0.996399	1	1103	tags=18%, list=6%, signal=19%
GOBP_POSITIVE_REGULATION_OF_MITOCHONDRIAL_TRANSLATION	GOBP_POSITIVE_REGULATION_OF_MITOCHONDRIAL_TRANSLATION		15	-0.284175	-0.606801	0.855787	0.996281	1	6802	tags=60%, list=35%, signal=92%
GOBP_NEGATIVE_REGULATION_OF_INTRINSIC_APOPTOTIC_SIGNALING_PATHWAY_IN_RESPONSE_TO_DNA_DAMAGE	GOBP_NEGATIVE_REGULATION_OF_INTRINSIC_APOPTOTIC_SIGNALING_PATHWAY_IN_RESPONSE_TO_DNA_DAMAGE		28	-0.18125	-0.606299	0.953908	0.996065	1	6927	tags=54%, list=36%, signal=83%
GOBP_NEGATIVE_REGULATION_OF_HISTONE_METHYLATION	GOBP_NEGATIVE_REGULATION_OF_HISTONE_METHYLATION		19	-0.214314	-0.605543	0.880515	0.99602	1	4219	tags=32%, list=22%, signal=40%
GOBP_GRANULOCYTE_MACROPHAGE_COLONY_STIMULATING_FACTOR_PRODUCTION	GOBP_GRANULOCYTE_MACROPHAGE_COLONY_STIMULATING_FACTOR_PRODUCTION		16	-0.200315	-0.604368	0.928261	0.996222	1	3632	tags=31%, list=19%, signal=38%
GOBP_POSITIVE_REGULATION_OF_INTERLEUKIN_17_PRODUCTION	GOBP_POSITIVE_REGULATION_OF_INTERLEUKIN_17_PRODUCTION		18	-0.202515	-0.603913	0.893246	0.995971	1	3115	tags=28%, list=16%, signal=33%
GOBP_ASTROCYTE_DEVELOPMENT	GOBP_ASTROCYTE_DEVELOPMENT		39	-0.171043	-0.602576	0.946004	0.996227	1	3864	tags=31%, list=20%, signal=38%
GOBP_DNA_MODIFICATION	GOBP_DNA_MODIFICATION		114	-0.143134	-0.601679	0.939689	0.996224	1	6361	tags=42%, list=33%, signal=62%
GOBP_POSITIVE_REGULATION_OF_MULTI_ORGANISM_PROCESS	GOBP_POSITIVE_REGULATION_OF_MULTI_ORGANISM_PROCESS		19	-0.207517	-0.59807	0.913866	0.997782	1	2494	tags=26%, list=13%, signal=30%
GOBP_REGULATION_OF_CELL_SUBSTRATE_JUNCTION_ORGANIZATION	GOBP_REGULATION_OF_CELL_SUBSTRATE_JUNCTION_ORGANIZATION		69	-0.136922	-0.594501	0.978903	0.999277	1	5247	tags=35%, list=27%, signal=47%
GOBP_PYRIMIDINE_DEOXYRIBONUCLEOTIDE_METABOLIC_PROCESS	GOBP_PYRIMIDINE_DEOXYRIBONUCLEOTIDE_METABOLIC_PROCESS		22	-0.191879	-0.592889	0.953757	0.999686	1	1096	tags=14%, list=6%, signal=14%
GOBP_PYRIMIDINE_NUCLEOSIDE_CATABOLIC_PROCESS	GOBP_PYRIMIDINE_NUCLEOSIDE_CATABOLIC_PROCESS		23	-0.18557	-0.592041	0.89959	0.999636	1	12682	tags=91%, list=65%, signal=262%
GOBP_REGULATION_OF_INOSITOL_PHOSPHATE_BIOSYNTHETIC_PROCESS	GOBP_REGULATION_OF_INOSITOL_PHOSPHATE_BIOSYNTHETIC_PROCESS		15	-0.217291	-0.59076	0.912245	0.999796	1	1608	tags=20%, list=8%, signal=22%
GOBP_ATTACHMENT_OF_SPINDLE_MICROTUBULES_TO_KINETOCHORE	GOBP_ATTACHMENT_OF_SPINDLE_MICROTUBULES_TO_KINETOCHORE		31	-0.243105	-0.589823	0.895911	0.999763	1	4334	tags=39%, list=22%, signal=50%
GOBP_PYRIMIDINE_CONTAINING_COMPOUND_CATABOLIC_PROCESS	GOBP_PYRIMIDINE_CONTAINING_COMPOUND_CATABOLIC_PROCESS		39	-0.159502	-0.589502	0.9499	0.999399	1	12682	tags=90%, list=65%, signal=257%
GOBP_INTEGRIN_ACTIVATION	GOBP_INTEGRIN_ACTIVATION		25	-0.159635	-0.589441	0.966741	0.998912	1	4071	tags=28%, list=21%, signal=35%
GOBP_CELL_ADHESION_MEDIATED_BY_INTEGRIN	GOBP_CELL_ADHESION_MEDIATED_BY_INTEGRIN		69	-0.13637	-0.58912	0.987013	0.998558	1	1247	tags=13%, list=6%, signal=14%
GOBP_HETEROTYPIC_CELL_CELL_ADHESION	GOBP_HETEROTYPIC_CELL_CELL_ADHESION		59	-0.162586	-0.585401	0.951835	0.99999	1	5023	tags=37%, list=26%, signal=50%
GOBP_NEGATIVE_REGULATION_OF_ALPHA_BETA_T_CELL_DIFFERENTIATION	GOBP_NEGATIVE_REGULATION_OF_ALPHA_BETA_T_CELL_DIFFERENTIATION		25	-0.171415	-0.582624	0.956989	1	1	5473	tags=44%, list=28%, signal=61%
GOBP_POLYOL_BIOSYNTHETIC_PROCESS	GOBP_POLYOL_BIOSYNTHETIC_PROCESS		62	-0.136188	-0.581523	0.975855	1	1	3168	tags=21%, list=16%, signal=25%
GOBP_CELLULAR_RESPONSE_TO_LIGHT_STIMULUS	GOBP_CELLULAR_RESPONSE_TO_LIGHT_STIMULUS		126	-0.121678	-0.581347	1	1	1	3568	tags=23%, list=18%, signal=28%
GOBP_POSITIVE_REGULATION_OF_FILOPODIUM_ASSEMBLY	GOBP_POSITIVE_REGULATION_OF_FILOPODIUM_ASSEMBLY		29	-0.157714	-0.580826	0.967546	1	1	6272	tags=45%, list=32%, signal=66%
GOBP_VASCULAR_ASSOCIATED_SMOOTH_MUSCLE_CELL_DIFFERENTIATION	GOBP_VASCULAR_ASSOCIATED_SMOOTH_MUSCLE_CELL_DIFFERENTIATION		26	-0.174945	-0.580171	0.969231	1	1	1630	tags=15%, list=8%, signal=17%
GOBP_REGULATION_OF_CELL_CYCLE_CHECKPOINT	GOBP_REGULATION_OF_CELL_CYCLE_CHECKPOINT		30	-0.201663	-0.579608	0.957746	0.999822	1	4390	tags=30%, list=23%, signal=39%
GOBP_HUMORAL_IMMUNE_RESPONSE_MEDIATED_BY_CIRCULATING_IMMUNOGLOBULIN	GOBP_HUMORAL_IMMUNE_RESPONSE_MEDIATED_BY_CIRCULATING_IMMUNOGLOBULIN		65	-0.160431	-0.576996	0.917373	1	1	6530	tags=45%, list=34%, signal=67%
GOBP_REGULATION_OF_CENTRIOLE_REPLICATION	GOBP_REGULATION_OF_CENTRIOLE_REPLICATION		20	-0.2223	-0.576025	0.936479	1	1	3516	tags=30%, list=18%, signal=37%
GOBP_MYOBLAST_DIFFERENTIATION	GOBP_MYOBLAST_DIFFERENTIATION		78	-0.131625	-0.575626	0.99536	1	1	2245	tags=17%, list=12%, signal=19%
GOBP_PROTEIN_LOCALIZATION_TO_MICROTUBULE	GOBP_PROTEIN_LOCALIZATION_TO_MICROTUBULE		18	-0.178905	-0.572524	0.972	1	1	2752	tags=22%, list=14%, signal=26%
GOBP_CEREBRAL_CORTEX_RADIALLY_ORIENTED_CELL_MIGRATION	GOBP_CEREBRAL_CORTEX_RADIALLY_ORIENTED_CELL_MIGRATION		27	-0.16363	-0.568989	0.970213	1	1	4697	tags=37%, list=24%, signal=49%
GOBP_CELLULAR_RESPONSE_TO_ZINC_ION	GOBP_CELLULAR_RESPONSE_TO_ZINC_ION		23	-0.171532	-0.566121	0.966135	1	1	727	tags=13%, list=4%, signal=14%
GOBP_RIBONUCLEOTIDE_CATABOLIC_PROCESS	GOBP_RIBONUCLEOTIDE_CATABOLIC_PROCESS		38	-0.146796	-0.56454	0.983114	1	1	1892	tags=16%, list=10%, signal=17%
GOBP_POSITIVE_REGULATION_OF_MACROPHAGE_MIGRATION	GOBP_POSITIVE_REGULATION_OF_MACROPHAGE_MIGRATION		24	-0.175248	-0.563774	0.956044	1	1	4184	tags=33%, list=22%, signal=42%
GOBP_CILIARY_BASAL_BODY_PLASMA_MEMBRANE_DOCKING	GOBP_CILIARY_BASAL_BODY_PLASMA_MEMBRANE_DOCKING		94	-0.163513	-0.562985	0.967681	1	1	5282	tags=36%, list=27%, signal=49%
GOBP_DNA_LIGATION	GOBP_DNA_LIGATION		15	-0.214128	-0.562295	0.937853	1	1	6270	tags=53%, list=32%, signal=79%
GOBP_WOUND_HEALING	GOBP_WOUND_HEALING		499	-0.117754	-0.561764	1	1	1	3715	tags=22%, list=19%, signal=27%
GOBP_CARBOHYDRATE_DERIVATIVE_CATABOLIC_PROCESS	GOBP_CARBOHYDRATE_DERIVATIVE_CATABOLIC_PROCESS		189	-0.119116	-0.561627	0.995595	1	1	2497	tags=17%, list=13%, signal=19%
GOBP_PROTEIN_TRIMERIZATION	GOBP_PROTEIN_TRIMERIZATION		17	-0.169165	-0.560073	0.973415	1	1	2763	tags=24%, list=14%, signal=27%
GOBP_PURINE_CONTAINING_COMPOUND_CATABOLIC_PROCESS	GOBP_PURINE_CONTAINING_COMPOUND_CATABOLIC_PROCESS		48	-0.142246	-0.558937	0.990602	1	1	1892	tags=17%, list=10%, signal=18%
GOBP_CELLULAR_COMPONENT_DISASSEMBLY_INVOLVED_IN_EXECUTION_PHASE_OF_APOPTOSIS	GOBP_CELLULAR_COMPONENT_DISASSEMBLY_INVOLVED_IN_EXECUTION_PHASE_OF_APOPTOSIS		33	-0.143345	-0.556969	0.975807	1	1	4569	tags=27%, list=23%, signal=36%
GOBP_PEPTIDYL_LYSINE_DIMETHYLATION	GOBP_PEPTIDYL_LYSINE_DIMETHYLATION		20	-0.186658	-0.556672	0.926148	1	1	12780	tags=90%, list=66%, signal=262%
GOBP_DIOL_BIOSYNTHETIC_PROCESS	GOBP_DIOL_BIOSYNTHETIC_PROCESS		21	-0.184758	-0.556272	0.968992	1	1	2610	tags=24%, list=13%, signal=27%
GOBP_PYRIMIDINE_RIBONUCLEOTIDE_METABOLIC_PROCESS	GOBP_PYRIMIDINE_RIBONUCLEOTIDE_METABOLIC_PROCESS		27	-0.178604	-0.55368	0.960674	1	1	2708	tags=19%, list=14%, signal=21%
GOBP_NUCLEOBASE_METABOLIC_PROCESS	GOBP_NUCLEOBASE_METABOLIC_PROCESS		33	-0.175849	-0.55348	0.94403	1	1	6809	tags=52%, list=35%, signal=79%
GOBP_GLUTATHIONE_DERIVATIVE_METABOLIC_PROCESS	GOBP_GLUTATHIONE_DERIVATIVE_METABOLIC_PROCESS		21	-0.169358	-0.552804	0.954724	1	1	2674	tags=24%, list=14%, signal=28%
GOBP_MITOCHONDRIAL_TRANSMEMBRANE_TRANSPORT	GOBP_MITOCHONDRIAL_TRANSMEMBRANE_TRANSPORT		81	-0.15575	-0.551368	0.960966	1	1	4933	tags=35%, list=25%, signal=46%
GOBP_POSITIVE_REGULATION_OF_CELLULAR_EXTRAVASATION	GOBP_POSITIVE_REGULATION_OF_CELLULAR_EXTRAVASATION		15	-0.20335	-0.551078	0.934884	1	1	5753	tags=47%, list=30%, signal=66%
GOBP_CHROMOSOME_SEPARATION	GOBP_CHROMOSOME_SEPARATION		91	-0.172792	-0.549788	0.960377	1	1	5877	tags=41%, list=30%, signal=58%
GOBP_NEGATIVE_REGULATION_OF_T_HELPER_CELL_DIFFERENTIATION	GOBP_NEGATIVE_REGULATION_OF_T_HELPER_CELL_DIFFERENTIATION		18	-0.185708	-0.54959	0.936441	1	1	5473	tags=44%, list=28%, signal=62%
GOBP_T_HELPER_CELL_LINEAGE_COMMITMENT	GOBP_T_HELPER_CELL_LINEAGE_COMMITMENT		16	-0.200987	-0.549319	0.921109	1	1	15553	tags=100%, list=80%, signal=498%
GOBP_2_OXOGLUTARATE_METABOLIC_PROCESS	GOBP_2_OXOGLUTARATE_METABOLIC_PROCESS		15	-0.207202	-0.549016	0.948399	0.999678	1	13129	tags=93%, list=67%, signal=287%
GOBP_ADIPOSE_TISSUE_DEVELOPMENT	GOBP_ADIPOSE_TISSUE_DEVELOPMENT		35	-0.138709	-0.547787	0.985138	0.999613	1	5114	tags=37%, list=26%, signal=50%
GOBP_RRNA_TRANSCRIPTION	GOBP_RRNA_TRANSCRIPTION		27	-0.207744	-0.547731	0.911111	0.999116	1	6535	tags=52%, list=34%, signal=78%
GOBP_POSITIVE_REGULATION_OF_CYTOKINESIS	GOBP_POSITIVE_REGULATION_OF_CYTOKINESIS		37	-0.140703	-0.546228	0.969112	0.99916	1	1702	tags=14%, list=9%, signal=15%
GOBP_POSITIVE_REGULATION_OF_CELL_CYCLE_PHASE_TRANSITION	GOBP_POSITIVE_REGULATION_OF_CELL_CYCLE_PHASE_TRANSITION		94	-0.145343	-0.545327	0.981982	0.998986	1	4334	tags=29%, list=22%, signal=37%
GOBP_DNA_DEALKYLATION	GOBP_DNA_DEALKYLATION		33	-0.169105	-0.544441	0.95935	0.998793	1	6361	tags=48%, list=33%, signal=72%
GOBP_PTERIDINE_CONTAINING_COMPOUND_METABOLIC_PROCESS	GOBP_PTERIDINE_CONTAINING_COMPOUND_METABOLIC_PROCESS		31	-0.178606	-0.542795	0.949515	0.998838	1	5648	tags=39%, list=29%, signal=54%
GOBP_CENTROMERE_COMPLEX_ASSEMBLY	GOBP_CENTROMERE_COMPLEX_ASSEMBLY		37	-0.222363	-0.539087	0.897666	0.999634	1	5339	tags=41%, list=27%, signal=56%
GOBP_DNA_PACKAGING	GOBP_DNA_PACKAGING		154	-0.145775	-0.535452	0.969466	1	1	5169	tags=33%, list=27%, signal=45%
GOBP_INTERSTRAND_CROSS_LINK_REPAIR	GOBP_INTERSTRAND_CROSS_LINK_REPAIR		52	-0.165242	-0.532432	0.958878	1	1	4708	tags=29%, list=24%, signal=38%
GOBP_VASCULAR_WOUND_HEALING	GOBP_VASCULAR_WOUND_HEALING		17	-0.174258	-0.532127	0.970833	1	1	4080	tags=29%, list=21%, signal=37%
GOBP_FATTY_ACID_DERIVATIVE_METABOLIC_PROCESS	GOBP_FATTY_ACID_DERIVATIVE_METABOLIC_PROCESS		75	-0.115913	-0.530027	0.980349	1	1	4303	tags=27%, list=22%, signal=34%
GOBP_ACTIVATION_OF_PROTEIN_KINASE_A_ACTIVITY	GOBP_ACTIVATION_OF_PROTEIN_KINASE_A_ACTIVITY		18	-0.161582	-0.527776	0.976842	1	1	14493	tags=94%, list=74%, signal=370%
GOBP_MONOCARBOXYLIC_ACID_CATABOLIC_PROCESS	GOBP_MONOCARBOXYLIC_ACID_CATABOLIC_PROCESS		128	-0.118219	-0.525439	0.989879	1	1	5017	tags=29%, list=26%, signal=39%
GOBP_ANGIOGENESIS_INVOLVED_IN_WOUND_HEALING	GOBP_ANGIOGENESIS_INVOLVED_IN_WOUND_HEALING		25	-0.144678	-0.523887	0.989035	1	1	4080	tags=28%, list=21%, signal=35%
GOBP_STRIATUM_DEVELOPMENT	GOBP_STRIATUM_DEVELOPMENT		17	-0.157623	-0.523405	0.986637	1	1	5233	tags=35%, list=27%, signal=48%
GOBP_ORGANELLE_FISSION	GOBP_ORGANELLE_FISSION		450	-0.117551	-0.522617	0.998162	1	1	4334	tags=25%, list=22%, signal=32%
GOBP_MISMATCH_REPAIR	GOBP_MISMATCH_REPAIR		34	-0.163995	-0.522204	0.966797	0.999778	1	2046	tags=15%, list=11%, signal=16%
GOBP_NUCLEOSIDE_CATABOLIC_PROCESS	GOBP_NUCLEOSIDE_CATABOLIC_PROCESS		33	-0.145661	-0.51872	0.970703	1	1	13193	tags=91%, list=68%, signal=282%
GOBP_NEGATIVE_REGULATION_OF_OSTEOCLAST_DIFFERENTIATION	GOBP_NEGATIVE_REGULATION_OF_OSTEOCLAST_DIFFERENTIATION		27	-0.14599	-0.518546	0.985507	0.999758	1	3781	tags=26%, list=19%, signal=32%
GOBP_KINETOCHORE_ORGANIZATION	GOBP_KINETOCHORE_ORGANIZATION		20	-0.232821	-0.516334	0.904505	0.999863	1	3963	tags=30%, list=20%, signal=38%
GOBP_INACTIVATION_OF_MAPK_ACTIVITY	GOBP_INACTIVATION_OF_MAPK_ACTIVITY		25	-0.146479	-0.515668	0.985685	0.999545	1	4442	tags=28%, list=23%, signal=36%
GOBP_REGULATION_OF_ATPASE_ACTIVITY	GOBP_REGULATION_OF_ATPASE_ACTIVITY		78	-0.131919	-0.513475	0.998131	0.999592	1	2767	tags=21%, list=14%, signal=24%
GOBP_HISTONE_H3_K9_METHYLATION	GOBP_HISTONE_H3_K9_METHYLATION		33	-0.155017	-0.512561	0.984762	0.99933	1	5793	tags=42%, list=30%, signal=60%
GOBP_GMP_METABOLIC_PROCESS	GOBP_GMP_METABOLIC_PROCESS		15	-0.150575	-0.507762	1	1	1	6575	tags=60%, list=34%, signal=91%
GOBP_PYRIMIDINE_RIBONUCLEOSIDE_TRIPHOSPHATE_METABOLIC_PROCESS	GOBP_PYRIMIDINE_RIBONUCLEOSIDE_TRIPHOSPHATE_METABOLIC_PROCESS		16	-0.191329	-0.505422	0.966973	1	1	2708	tags=19%, list=14%, signal=22%
GOBP_NEGATIVE_REGULATION_OF_HEMOPOIESIS	GOBP_NEGATIVE_REGULATION_OF_HEMOPOIESIS		98	-0.110856	-0.501136	0.995699	1	1	3375	tags=20%, list=17%, signal=25%
GOBP_DNA_REPLICATION_INITIATION	GOBP_DNA_REPLICATION_INITIATION		40	-0.194319	-0.4924	0.918478	1	1	4790	tags=33%, list=25%, signal=43%
GOBP_CHOLESTEROL_STORAGE	GOBP_CHOLESTEROL_STORAGE		18	-0.174592	-0.490509	0.979839	1	1	1928	tags=17%, list=10%, signal=18%
GOBP_REGULATION_OF_MYOBLAST_DIFFERENTIATION	GOBP_REGULATION_OF_MYOBLAST_DIFFERENTIATION		48	-0.122728	-0.486655	0.997696	1	1	2189	tags=15%, list=11%, signal=16%
GOBP_NEGATIVE_REGULATION_OF_TISSUE_REMODELING	GOBP_NEGATIVE_REGULATION_OF_TISSUE_REMODELING		20	-0.151494	-0.486505	0.990991	1	1	1358	tags=15%, list=7%, signal=16%
GOBP_CELLULAR_AMINO_ACID_METABOLIC_PROCESS	GOBP_CELLULAR_AMINO_ACID_METABOLIC_PROCESS		296	-0.108455	-0.481916	0.994604	1	1	4621	tags=27%, list=24%, signal=34%
GOBP_POSITIVE_REGULATION_OF_PEPTIDYL_TYROSINE_PHOSPHORYLATION	GOBP_POSITIVE_REGULATION_OF_PEPTIDYL_TYROSINE_PHOSPHORYLATION		187	-0.107597	-0.481753	1	1	1	3274	tags=19%, list=17%, signal=23%
GOBP_MITOTIC_RECOMBINATION	GOBP_MITOTIC_RECOMBINATION		23	-0.163269	-0.480998	0.978022	1	1	4808	tags=30%, list=25%, signal=40%
GOBP_SINGLE_STRANDED_VIRAL_RNA_REPLICATION_VIA_DOUBLE_STRANDED_DNA_INTERMEDIATE	GOBP_SINGLE_STRANDED_VIRAL_RNA_REPLICATION_VIA_DOUBLE_STRANDED_DNA_INTERMEDIATE		18	-0.164581	-0.480469	0.978088	1	1	6664	tags=50%, list=34%, signal=76%
GOBP_REGULATION_OF_TRANSPOSITION	GOBP_REGULATION_OF_TRANSPOSITION		24	-0.143239	-0.472781	0.983607	1	1	16677	tags=100%, list=86%, signal=698%
GOBP_WOUND_HEALING_SPREADING_OF_EPIDERMAL_CELLS	GOBP_WOUND_HEALING_SPREADING_OF_EPIDERMAL_CELLS		18	-0.155097	-0.464025	0.982036	1	1	12699	tags=89%, list=65%, signal=256%
GOBP_NEGATIVE_REGULATION_OF_MYELOID_LEUKOCYTE_DIFFERENTIATION	GOBP_NEGATIVE_REGULATION_OF_MYELOID_LEUKOCYTE_DIFFERENTIATION		46	-0.118031	-0.463955	0.993776	1	1	3274	tags=20%, list=17%, signal=23%
GOBP_REGULATION_OF_CELL_MATRIX_ADHESION	GOBP_REGULATION_OF_CELL_MATRIX_ADHESION		119	-0.099154	-0.455411	0.997797	1	1	2541	tags=16%, list=13%, signal=18%
GOBP_BASE_EXCISION_REPAIR	GOBP_BASE_EXCISION_REPAIR		39	-0.14531	-0.454556	0.994526	1	1	762	tags=10%, list=4%, signal=11%
GOBP_RENAL_ABSORPTION	GOBP_RENAL_ABSORPTION		18	-0.155624	-0.451155	0.995546	1	1	4372	tags=28%, list=22%, signal=36%
GOBP_CELL_SUBSTRATE_JUNCTION_ORGANIZATION	GOBP_CELL_SUBSTRATE_JUNCTION_ORGANIZATION		105	-0.103885	-0.450316	1	1	1	5247	tags=31%, list=27%, signal=43%
GOBP_REGULATION_OF_SYNCYTIUM_FORMATION_BY_PLASMA_MEMBRANE_FUSION	GOBP_REGULATION_OF_SYNCYTIUM_FORMATION_BY_PLASMA_MEMBRANE_FUSION		25	-0.158226	-0.447625	0.993421	1	1	413	tags=12%, list=2%, signal=12%
GOBP_POSITIVE_REGULATION_OF_CALCIUM_MEDIATED_SIGNALING	GOBP_POSITIVE_REGULATION_OF_CALCIUM_MEDIATED_SIGNALING		29	-0.131113	-0.447127	1	1	1	5280	tags=38%, list=27%, signal=52%
GOBP_COPPER_ION_TRANSPORT	GOBP_COPPER_ION_TRANSPORT		16	-0.144359	-0.432806	0.997955	1	1	3412	tags=25%, list=18%, signal=30%
GOBP_ALPHA_AMINO_ACID_BIOSYNTHETIC_PROCESS	GOBP_ALPHA_AMINO_ACID_BIOSYNTHETIC_PROCESS		62	-0.110111	-0.430886	0.994555	1	1	5312	tags=29%, list=27%, signal=40%
GOBP_NUCLEOTIDE_EXCISION_REPAIR_DNA_GAP_FILLING	GOBP_NUCLEOTIDE_EXCISION_REPAIR_DNA_GAP_FILLING		23	-0.153573	-0.429439	0.974775	1	1	16476	tags=100%, list=85%, signal=651%
GOBP_NEGATIVE_REGULATION_OF_BIOMINERALIZATION	GOBP_NEGATIVE_REGULATION_OF_BIOMINERALIZATION		27	-0.124338	-0.423983	0.995671	1	1	3493	tags=22%, list=18%, signal=27%
GOBP_FOCAL_ADHESION_ASSEMBLY	GOBP_FOCAL_ADHESION_ASSEMBLY		84	-0.096509	-0.413381	1	1	1	3474	tags=20%, list=18%, signal=25%
GOBP_NEGATIVE_REGULATION_OF_DNA_RECOMBINATION	GOBP_NEGATIVE_REGULATION_OF_DNA_RECOMBINATION		28	-0.139382	-0.412412	0.996364	1	1	6270	tags=46%, list=32%, signal=68%
GOBP_RESPONSE_TO_AMINO_ACID_STARVATION	GOBP_RESPONSE_TO_AMINO_ACID_STARVATION		47	-0.116341	-0.402886	0.998081	1	1	4294	tags=23%, list=22%, signal=30%
GOBP_PYRIMIDINE_NUCLEOTIDE_METABOLIC_PROCESS	GOBP_PYRIMIDINE_NUCLEOTIDE_METABOLIC_PROCESS		47	-0.119954	-0.397774	0.998211	1	1	2708	tags=15%, list=14%, signal=17%
GOBP_REGULATION_OF_FATTY_ACID_BETA_OXIDATION	GOBP_REGULATION_OF_FATTY_ACID_BETA_OXIDATION		19	-0.119328	-0.384526	1	1	1	3877	tags=21%, list=20%, signal=26%
GOBP_MORPHOGENESIS_OF_AN_EPITHELIAL_SHEET	GOBP_MORPHOGENESIS_OF_AN_EPITHELIAL_SHEET		54	-0.0895664	-0.376604	1	1	1	3049	tags=17%, list=16%, signal=20%
GOBP_CD4_POSITIVE_OR_CD8_POSITIVE_ALPHA_BETA_T_CELL_LINEAGE_COMMITMENT	GOBP_CD4_POSITIVE_OR_CD8_POSITIVE_ALPHA_BETA_T_CELL_LINEAGE_COMMITMENT		21	-0.126249	-0.376393	0.995763	1	1	6390	tags=48%, list=33%, signal=71%
[truncated: 4 more rows]
