# Supplementary material for: Bioinformatics-Based Analysis of Key Genes in Steroid-Induced Osteonecrosis of the Femoral Head That Are Associated with Copper Metabolism
Source: Biomedicines. 2023 Mar 13;11(3):873. doi: 10.3390/biomedicines11030873 (PMC10045807; doi:10.3390/biomedicines11030873)
Supplement: Supplementary file 1 [file biomedicines-11-00873-s001.zip › Table S6.xls.xlsx]

## Sheet: Table S6. gsea_report_for_SLC2A
NAME	GS<br> follow link to MSigDB	GS DETAILS	SIZE	ES	NES	NOM p-val	FDR q-val	FWER p-val	RANK AT MAX	LEADING EDGE
GOBP_TETRAPYRROLE_BIOSYNTHETIC_PROCESS	GOBP_TETRAPYRROLE_BIOSYNTHETIC_PROCESS	Details ...	27	0.547289	1.70438	0.0376569	1	0.86	902	tags=44%, list=5%, signal=47%
GOBP_ADRENAL_GLAND_DEVELOPMENT	GOBP_ADRENAL_GLAND_DEVELOPMENT	Details ...	21	0.599042	1.65601	0	1	0.935	3997	tags=71%, list=21%, signal=90%
GOBP_PORPHYRIN_CONTAINING_COMPOUND_METABOLIC_PROCESS	GOBP_PORPHYRIN_CONTAINING_COMPOUND_METABOLIC_PROCESS	Details ...	38	0.453538	1.59584	0.0668058	1	0.979	902	tags=37%, list=5%, signal=39%
GOBP_HEME_METABOLIC_PROCESS	GOBP_HEME_METABOLIC_PROCESS	Details ...	31	0.434796	1.54738	0.063655	1	0.993	902	tags=35%, list=5%, signal=37%
GOBP_POSITIVE_REGULATION_OF_SMOOTHENED_SIGNALING_PATHWAY	GOBP_POSITIVE_REGULATION_OF_SMOOTHENED_SIGNALING_PATHWAY	Details ...	31	0.438681	1.5334	0.014	1	0.995	3757	tags=48%, list=19%, signal=60%
GOBP_GAS_TRANSPORT	GOBP_GAS_TRANSPORT	Details ...	18	0.558733	1.48054	0.0349794	1	1	3368	tags=56%, list=17%, signal=67%
GOBP_EMBRYONIC_CAMERA_TYPE_EYE_MORPHOGENESIS	GOBP_EMBRYONIC_CAMERA_TYPE_EYE_MORPHOGENESIS	Details ...	24	0.506183	1.45958	0.022449	1	1	3826	tags=58%, list=20%, signal=73%
GOBP_APOPTOTIC_PROCESS_INVOLVED_IN_DEVELOPMENT	GOBP_APOPTOTIC_PROCESS_INVOLVED_IN_DEVELOPMENT	Details ...	33	0.472527	1.45513	0.0260521	1	1	4461	tags=52%, list=23%, signal=67%
GOBP_REGULATION_OF_SODIUM_ION_TRANSMEMBRANE_TRANSPORT	GOBP_REGULATION_OF_SODIUM_ION_TRANSMEMBRANE_TRANSPORT	Details ...	63	0.37469	1.45309	0.0216963	1	1	4958	tags=48%, list=25%, signal=64%
GOBP_TETRAPYRROLE_METABOLIC_PROCESS	GOBP_TETRAPYRROLE_METABOLIC_PROCESS	Details ...	58	0.368878	1.45177	0.0685484	1	1	4071	tags=43%, list=21%, signal=54%
GOBP_CGMP_METABOLIC_PROCESS	GOBP_CGMP_METABOLIC_PROCESS	Details ...	15	0.606952	1.43883	0.0187891	1	1	6468	tags=73%, list=33%, signal=110%
GOBP_EMBRYONIC_CAMERA_TYPE_EYE_DEVELOPMENT	GOBP_EMBRYONIC_CAMERA_TYPE_EYE_DEVELOPMENT	Details ...	33	0.496807	1.43596	0.0264228	1	1	4282	tags=61%, list=22%, signal=78%
GOBP_NEGATIVE_REGULATION_OF_EPITHELIAL_TO_MESENCHYMAL_TRANSITION	GOBP_NEGATIVE_REGULATION_OF_EPITHELIAL_TO_MESENCHYMAL_TRANSITION	Details ...	35	0.415519	1.43546	0.0745698	1	1	3706	tags=46%, list=19%, signal=56%
GOBP_RENAL_SODIUM_EXCRETION	GOBP_RENAL_SODIUM_EXCRETION	Details ...	21	0.551511	1.42595	0.0181087	1	1	5408	tags=62%, list=28%, signal=86%
GOBP_POTASSIUM_ION_IMPORT_ACROSS_PLASMA_MEMBRANE	GOBP_POTASSIUM_ION_IMPORT_ACROSS_PLASMA_MEMBRANE	Details ...	46	0.500294	1.42243	0.0298211	1	1	5271	tags=67%, list=27%, signal=92%
GOBP_BLASTODERM_SEGMENTATION	GOBP_BLASTODERM_SEGMENTATION	Details ...	17	0.507403	1.42156	0.0490196	1	1	1733	tags=41%, list=9%, signal=45%
GOBP_EMBRYONIC_HEART_TUBE_MORPHOGENESIS	GOBP_EMBRYONIC_HEART_TUBE_MORPHOGENESIS	Details ...	69	0.404258	1.41928	0.0444444	1	1	5741	tags=59%, list=30%, signal=84%
GOBP_POSITIVE_REGULATION_OF_LYASE_ACTIVITY	GOBP_POSITIVE_REGULATION_OF_LYASE_ACTIVITY	Details ...	22	0.484418	1.41765	0.0582329	1	1	6193	tags=68%, list=32%, signal=100%
GOBP_IRON_ION_TRANSMEMBRANE_TRANSPORT	GOBP_IRON_ION_TRANSMEMBRANE_TRANSPORT	Details ...	18	0.465942	1.41276	0.0585938	1	1	4126	tags=50%, list=21%, signal=63%
GOBP_EMBRYONIC_EYE_MORPHOGENESIS	GOBP_EMBRYONIC_EYE_MORPHOGENESIS	Details ...	32	0.488195	1.40193	0.0480962	1	1	3826	tags=56%, list=20%, signal=70%
GOBP_REGULATION_OF_SODIUM_ION_TRANSPORT	GOBP_REGULATION_OF_SODIUM_ION_TRANSPORT		85	0.34038	1.40106	0.0209125	1	1	5194	tags=47%, list=27%, signal=64%
GOBP_NEGATIVE_REGULATION_OF_SODIUM_ION_TRANSPORT	GOBP_NEGATIVE_REGULATION_OF_SODIUM_ION_TRANSPORT		18	0.475354	1.39049	0.075	1	1	4918	tags=50%, list=25%, signal=67%
GOBP_POSITIVE_REGULATION_OF_MESENCHYMAL_CELL_PROLIFERATION	GOBP_POSITIVE_REGULATION_OF_MESENCHYMAL_CELL_PROLIFERATION		21	0.481546	1.39029	0.0640777	1	1	4610	tags=62%, list=24%, signal=81%
GOBP_POSITIVE_REGULATION_OF_STEM_CELL_DIFFERENTIATION	GOBP_POSITIVE_REGULATION_OF_STEM_CELL_DIFFERENTIATION		18	0.488429	1.38891	0.0890688	1	1	4104	tags=61%, list=21%, signal=77%
GOBP_EXPLORATION_BEHAVIOR	GOBP_EXPLORATION_BEHAVIOR		18	0.491246	1.38782	0.0850622	1	1	4818	tags=61%, list=25%, signal=81%
GOBP_REGULATION_OF_MESENCHYMAL_CELL_PROLIFERATION	GOBP_REGULATION_OF_MESENCHYMAL_CELL_PROLIFERATION		26	0.471087	1.38765	0.08577	1	1	4610	tags=62%, list=24%, signal=81%
GOBP_NEURON_PROJECTION_EXTENSION_INVOLVED_IN_NEURON_PROJECTION_GUIDANCE	GOBP_NEURON_PROJECTION_EXTENSION_INVOLVED_IN_NEURON_PROJECTION_GUIDANCE		36	0.476434	1.38118	0.0414201	1	1	4342	tags=58%, list=22%, signal=75%
GOBP_METANEPHRIC_NEPHRON_MORPHOGENESIS	GOBP_METANEPHRIC_NEPHRON_MORPHOGENESIS		25	0.548595	1.37503	0.0654397	1	1	4695	tags=64%, list=24%, signal=84%
GOBP_NEURON_FATE_SPECIFICATION	GOBP_NEURON_FATE_SPECIFICATION		27	0.605968	1.37379	0.0270833	1	1	6222	tags=89%, list=32%, signal=130%
GOBP_REGULATION_OF_SODIUM_ION_TRANSMEMBRANE_TRANSPORTER_ACTIVITY	GOBP_REGULATION_OF_SODIUM_ION_TRANSMEMBRANE_TRANSPORTER_ACTIVITY		53	0.365125	1.36657	0.0389105	1	1	4918	tags=47%, list=25%, signal=63%
GOBP_MESENCHYMAL_CELL_PROLIFERATION	GOBP_MESENCHYMAL_CELL_PROLIFERATION		38	0.485291	1.3659	0.0887574	1	1	5130	tags=66%, list=26%, signal=89%
GOBP_METANEPHRIC_MESENCHYME_DEVELOPMENT	GOBP_METANEPHRIC_MESENCHYME_DEVELOPMENT		15	0.439399	1.36551	0.0821918	1	1	4918	tags=60%, list=25%, signal=80%
GOBP_CGMP_MEDIATED_SIGNALING	GOBP_CGMP_MEDIATED_SIGNALING		26	0.551271	1.36388	0.0849673	1	1	5922	tags=73%, list=30%, signal=105%
GOBP_POST_ANAL_TAIL_MORPHOGENESIS	GOBP_POST_ANAL_TAIL_MORPHOGENESIS		15	0.485694	1.36247	0.108527	1	1	5912	tags=67%, list=30%, signal=96%
GOBP_POSITIVE_REGULATION_OF_MEIOTIC_CELL_CYCLE	GOBP_POSITIVE_REGULATION_OF_MEIOTIC_CELL_CYCLE		22	0.501678	1.35464	0.114053	1	1	5834	tags=64%, list=30%, signal=91%
GOBP_REGULATION_OF_HYDROGEN_PEROXIDE_METABOLIC_PROCESS	GOBP_REGULATION_OF_HYDROGEN_PEROXIDE_METABOLIC_PROCESS		17	0.431741	1.35249	0.0882353	1	1	2485	tags=47%, list=13%, signal=54%
GOBP_NEURON_CELL_CELL_ADHESION	GOBP_NEURON_CELL_CELL_ADHESION		17	0.551611	1.35218	0.0957854	1	1	5875	tags=71%, list=30%, signal=101%
GOBP_EMBRYONIC_HEART_TUBE_DEVELOPMENT	GOBP_EMBRYONIC_HEART_TUBE_DEVELOPMENT		78	0.388351	1.34997	0.0794297	1	1	5741	tags=58%, list=30%, signal=82%
GOBP_NEGATIVE_REGULATION_OF_SMOOTHENED_SIGNALING_PATHWAY	GOBP_NEGATIVE_REGULATION_OF_SMOOTHENED_SIGNALING_PATHWAY		29	0.39843	1.34867	0.0901467	1	1	6015	tags=59%, list=31%, signal=85%
GOBP_TYPE_B_PANCREATIC_CELL_PROLIFERATION	GOBP_TYPE_B_PANCREATIC_CELL_PROLIFERATION		18	0.549142	1.34537	0.120654	1	1	3678	tags=67%, list=19%, signal=82%
GOBP_HINDLIMB_MORPHOGENESIS	GOBP_HINDLIMB_MORPHOGENESIS		33	0.504877	1.34464	0.111332	1	1	7381	tags=76%, list=38%, signal=122%
GOBP_POTASSIUM_ION_HOMEOSTASIS	GOBP_POTASSIUM_ION_HOMEOSTASIS		28	0.458661	1.34382	0.0701754	1	1	5271	tags=61%, list=27%, signal=83%
GOBP_SYNAPTIC_TRANSMISSION_CHOLINERGIC	GOBP_SYNAPTIC_TRANSMISSION_CHOLINERGIC		27	0.529691	1.34298	0.0809129	1	1	6006	tags=63%, list=31%, signal=91%
GOBP_NEGATIVE_REGULATION_OF_GLIAL_CELL_DIFFERENTIATION	GOBP_NEGATIVE_REGULATION_OF_GLIAL_CELL_DIFFERENTIATION		20	0.527305	1.34225	0.0892495	1	1	6670	tags=70%, list=34%, signal=106%
GOBP_POSITIVE_REGULATION_OF_CARTILAGE_DEVELOPMENT	GOBP_POSITIVE_REGULATION_OF_CARTILAGE_DEVELOPMENT		28	0.480718	1.34191	0.141777	1	1	7381	tags=71%, list=38%, signal=115%
GOBP_SPINAL_CORD_MOTOR_NEURON_DIFFERENTIATION	GOBP_SPINAL_CORD_MOTOR_NEURON_DIFFERENTIATION		29	0.461626	1.34153	0.0769231	1	1	5727	tags=59%, list=29%, signal=83%
GOBP_NEURON_CELLULAR_HOMEOSTASIS	GOBP_NEURON_CELLULAR_HOMEOSTASIS		31	0.434275	1.34055	0.0938124	1	1	4569	tags=55%, list=23%, signal=72%
GOBP_GLUTAMATE_SECRETION	GOBP_GLUTAMATE_SECRETION		39	0.482478	1.33765	0.0769231	1	1	6614	tags=69%, list=34%, signal=105%
GOBP_REGULATION_OF_VOLTAGE_GATED_CALCIUM_CHANNEL_ACTIVITY	GOBP_REGULATION_OF_VOLTAGE_GATED_CALCIUM_CHANNEL_ACTIVITY		32	0.42664	1.33586	0.153996	1	1	5132	tags=63%, list=26%, signal=85%
GOBP_REGULATION_OF_RENAL_SYSTEM_PROCESS	GOBP_REGULATION_OF_RENAL_SYSTEM_PROCESS		32	0.487372	1.33476	0.0807453	1	1	6801	tags=69%, list=35%, signal=106%
GOBP_RESPONSE_TO_LITHIUM_ION	GOBP_RESPONSE_TO_LITHIUM_ION		20	0.406539	1.333	0.113684	1	1	2940	tags=45%, list=15%, signal=53%
GOBP_EMBRYONIC_HINDLIMB_MORPHOGENESIS	GOBP_EMBRYONIC_HINDLIMB_MORPHOGENESIS		26	0.511721	1.33254	0.125	1	1	7381	tags=81%, list=38%, signal=130%
GOBP_CELL_DIFFERENTIATION_IN_SPINAL_CORD	GOBP_CELL_DIFFERENTIATION_IN_SPINAL_CORD		49	0.483241	1.33143	0.0786749	1	1	5727	tags=63%, list=29%, signal=89%
GOBP_PHOTORECEPTOR_CELL_MAINTENANCE	GOBP_PHOTORECEPTOR_CELL_MAINTENANCE		44	0.414147	1.33086	0.0946502	1	1	6519	tags=61%, list=33%, signal=92%
GOBP_REGULATION_OF_CARTILAGE_DEVELOPMENT	GOBP_REGULATION_OF_CARTILAGE_DEVELOPMENT		59	0.409404	1.32559	0.10775	1	1	4747	tags=49%, list=24%, signal=65%
GOBP_NEGATIVE_REGULATION_OF_CHONDROCYTE_DIFFERENTIATION	GOBP_NEGATIVE_REGULATION_OF_CHONDROCYTE_DIFFERENTIATION		19	0.511946	1.32345	0.102	1	1	4617	tags=58%, list=24%, signal=76%
GOBP_NEPHRON_TUBULE_FORMATION	GOBP_NEPHRON_TUBULE_FORMATION		17	0.532326	1.32174	0.142857	1	1	4918	tags=59%, list=25%, signal=79%
GOBP_POSITIVE_REGULATION_OF_COLLAGEN_METABOLIC_PROCESS	GOBP_POSITIVE_REGULATION_OF_COLLAGEN_METABOLIC_PROCESS		24	0.442269	1.3204	0.11	1	1	6900	tags=67%, list=35%, signal=103%
GOBP_APOPTOTIC_PROCESS_INVOLVED_IN_MORPHOGENESIS	GOBP_APOPTOTIC_PROCESS_INVOLVED_IN_MORPHOGENESIS		22	0.441593	1.31789	0.111111	1	1	4461	tags=50%, list=23%, signal=65%
GOBP_NEGATIVE_REGULATION_OF_SYSTEMIC_ARTERIAL_BLOOD_PRESSURE	GOBP_NEGATIVE_REGULATION_OF_SYSTEMIC_ARTERIAL_BLOOD_PRESSURE		15	0.466869	1.31782	0.152941	1	1	2311	tags=47%, list=12%, signal=53%
GOBP_MESENCHYMAL_TO_EPITHELIAL_TRANSITION	GOBP_MESENCHYMAL_TO_EPITHELIAL_TRANSITION		19	0.484254	1.31762	0.153398	1	1	4695	tags=63%, list=24%, signal=83%
GOBP_MORPHOGENESIS_OF_AN_EPITHELIAL_FOLD	GOBP_MORPHOGENESIS_OF_AN_EPITHELIAL_FOLD		23	0.511861	1.31719	0.0918164	1	1	7903	tags=87%, list=41%, signal=146%
GOBP_CELL_VOLUME_HOMEOSTASIS	GOBP_CELL_VOLUME_HOMEOSTASIS		29	0.41511	1.31562	0.0916335	1	1	5162	tags=59%, list=27%, signal=80%
GOBP_REGULATION_OF_MEIOTIC_NUCLEAR_DIVISION	GOBP_REGULATION_OF_MEIOTIC_NUCLEAR_DIVISION		30	0.455914	1.31495	0.133197	1	1	5764	tags=60%, list=30%, signal=85%
GOBP_PROSTATE_GLAND_MORPHOGENESIS	GOBP_PROSTATE_GLAND_MORPHOGENESIS		27	0.504576	1.31446	0.102564	1	1	7903	tags=81%, list=41%, signal=137%
GOBP_METANEPHRIC_NEPHRON_DEVELOPMENT	GOBP_METANEPHRIC_NEPHRON_DEVELOPMENT		39	0.522517	1.3132	0.111111	1	1	6900	tags=77%, list=35%, signal=119%
GOBP_EMBRYONIC_SKELETAL_SYSTEM_DEVELOPMENT	GOBP_EMBRYONIC_SKELETAL_SYSTEM_DEVELOPMENT		116	0.392487	1.31274	0.0990291	1	1	7016	tags=66%, list=36%, signal=102%
GOBP_CONVERGENT_EXTENSION	GOBP_CONVERGENT_EXTENSION		16	0.492398	1.31249	0.14916	1	1	3104	tags=50%, list=16%, signal=59%
GOBP_HEART_FORMATION	GOBP_HEART_FORMATION		28	0.457513	1.30979	0.130682	1	1	3678	tags=50%, list=19%, signal=62%
GOBP_NOTOCHORD_DEVELOPMENT	GOBP_NOTOCHORD_DEVELOPMENT		17	0.542287	1.30899	0.153082	1	1	6242	tags=65%, list=32%, signal=95%
GOBP_DICARBOXYLIC_ACID_TRANSPORT	GOBP_DICARBOXYLIC_ACID_TRANSPORT		92	0.356021	1.3074	0.101449	1	1	6927	tags=55%, list=36%, signal=86%
GOBP_RESPONSE_TO_LEPTIN	GOBP_RESPONSE_TO_LEPTIN		24	0.389653	1.30641	0.120148	1	1	5245	tags=54%, list=27%, signal=74%
GOBP_SEX_DETERMINATION	GOBP_SEX_DETERMINATION		18	0.539152	1.30605	0.137097	1	1	4902	tags=67%, list=25%, signal=89%
GOBP_LIPID_EXPORT_FROM_CELL	GOBP_LIPID_EXPORT_FROM_CELL		79	0.391055	1.3041	0.107505	1	1	6614	tags=54%, list=34%, signal=82%
GOBP_ANATOMICAL_STRUCTURE_REGRESSION	GOBP_ANATOMICAL_STRUCTURE_REGRESSION		17	0.501729	1.30315	0.192771	1	1	3925	tags=53%, list=20%, signal=66%
GOBP_ACIDIC_AMINO_ACID_TRANSPORT	GOBP_ACIDIC_AMINO_ACID_TRANSPORT		66	0.365915	1.30255	0.10303	1	1	6626	tags=58%, list=34%, signal=87%
GOBP_POSITIVE_REGULATION_OF_SODIUM_ION_TRANSMEMBRANE_TRANSPORT	GOBP_POSITIVE_REGULATION_OF_SODIUM_ION_TRANSMEMBRANE_TRANSPORT		21	0.432828	1.30104	0.111801	1	1	4958	tags=52%, list=25%, signal=70%
GOBP_POSITIVE_REGULATION_OF_NUCLEAR_DIVISION	GOBP_POSITIVE_REGULATION_OF_NUCLEAR_DIVISION		56	0.328831	1.30064	0.105485	1	1	4466	tags=41%, list=23%, signal=53%
GOBP_REGULATION_OF_POTASSIUM_ION_TRANSMEMBRANE_TRANSPORTER_ACTIVITY	GOBP_REGULATION_OF_POTASSIUM_ION_TRANSMEMBRANE_TRANSPORTER_ACTIVITY		55	0.36704	1.2994	0.0948617	1	1	6438	tags=53%, list=33%, signal=79%
GOBP_VASCULAR_TRANSPORT	GOBP_VASCULAR_TRANSPORT		87	0.391545	1.29805	0.107843	1	1	7213	tags=59%, list=37%, signal=93%
GOBP_BRANCHING_INVOLVED_IN_BLOOD_VESSEL_MORPHOGENESIS	GOBP_BRANCHING_INVOLVED_IN_BLOOD_VESSEL_MORPHOGENESIS		32	0.392954	1.29747	0.129363	1	1	6685	tags=63%, list=34%, signal=95%
GOBP_REGULATION_OF_CHOLESTEROL_EFFLUX	GOBP_REGULATION_OF_CHOLESTEROL_EFFLUX		30	0.409483	1.29727	0.115385	1	1	3414	tags=40%, list=18%, signal=48%
GOBP_NEGATIVE_CHEMOTAXIS	GOBP_NEGATIVE_CHEMOTAXIS		46	0.43753	1.29709	0.120983	1	1	3715	tags=50%, list=19%, signal=62%
GOBP_POSITIVE_REGULATION_OF_MORPHOGENESIS_OF_AN_EPITHELIUM	GOBP_POSITIVE_REGULATION_OF_MORPHOGENESIS_OF_AN_EPITHELIUM		33	0.467489	1.29449	0.153696	1	1	6900	tags=64%, list=35%, signal=98%
GOBP_INORGANIC_ION_IMPORT_ACROSS_PLASMA_MEMBRANE	GOBP_INORGANIC_ION_IMPORT_ACROSS_PLASMA_MEMBRANE		94	0.393387	1.29413	0.123482	1	1	7156	tags=66%, list=37%, signal=104%
GOBP_GAMMA_AMINOBUTYRIC_ACID_SIGNALING_PATHWAY	GOBP_GAMMA_AMINOBUTYRIC_ACID_SIGNALING_PATHWAY		27	0.485972	1.29333	0.108787	1	1	7817	tags=78%, list=40%, signal=130%
GOBP_SPINAL_CORD_PATTERNING	GOBP_SPINAL_CORD_PATTERNING		19	0.586807	1.2927	0.110169	1	1	5727	tags=79%, list=29%, signal=112%
GOBP_GLYCINE_METABOLIC_PROCESS	GOBP_GLYCINE_METABOLIC_PROCESS		16	0.487809	1.2912	0.201699	1	1	5303	tags=50%, list=27%, signal=69%
GOBP_REGULATION_OF_CATION_CHANNEL_ACTIVITY	GOBP_REGULATION_OF_CATION_CHANNEL_ACTIVITY		162	0.366259	1.29098	0.161616	1	1	5257	tags=51%, list=27%, signal=69%
GOBP_HINDBRAIN_MORPHOGENESIS	GOBP_HINDBRAIN_MORPHOGENESIS		39	0.3741	1.2903	0.105368	1	1	7717	tags=64%, list=40%, signal=106%
GOBP_NEGATIVE_REGULATION_OF_CATION_CHANNEL_ACTIVITY	GOBP_NEGATIVE_REGULATION_OF_CATION_CHANNEL_ACTIVITY		39	0.383234	1.29006	0.104418	1	1	6376	tags=54%, list=33%, signal=80%
GOBP_REGULATION_OF_MORPHOGENESIS_OF_AN_EPITHELIUM	GOBP_REGULATION_OF_MORPHOGENESIS_OF_AN_EPITHELIUM		61	0.424782	1.28993	0.172	1	1	4712	tags=52%, list=24%, signal=69%
GOBP_NEUROTROPHIN_TRK_RECEPTOR_SIGNALING_PATHWAY	GOBP_NEUROTROPHIN_TRK_RECEPTOR_SIGNALING_PATHWAY		32	0.347836	1.28975	0.12766	1	1	4472	tags=44%, list=23%, signal=57%
GOBP_PHOTORECEPTOR_CELL_DEVELOPMENT	GOBP_PHOTORECEPTOR_CELL_DEVELOPMENT		43	0.424377	1.28365	0.133197	1	1	7243	tags=63%, list=37%, signal=100%
GOBP_REGULATION_OF_DELAYED_RECTIFIER_POTASSIUM_CHANNEL_ACTIVITY	GOBP_REGULATION_OF_DELAYED_RECTIFIER_POTASSIUM_CHANNEL_ACTIVITY		18	0.504265	1.28302	0.170543	1	1	6206	tags=67%, list=32%, signal=98%
GOBP_EMBRYONIC_SKELETAL_SYSTEM_MORPHOGENESIS	GOBP_EMBRYONIC_SKELETAL_SYSTEM_MORPHOGENESIS		89	0.407488	1.28103	0.135827	1	1	7340	tags=69%, list=38%, signal=110%
GOBP_INTESTINAL_EPITHELIAL_CELL_DIFFERENTIATION	GOBP_INTESTINAL_EPITHELIAL_CELL_DIFFERENTIATION		21	0.408859	1.27985	0.153535	1	1	3546	tags=38%, list=18%, signal=47%
GOBP_SODIUM_ION_HOMEOSTASIS	GOBP_SODIUM_ION_HOMEOSTASIS		54	0.430776	1.27946	0.122	1	1	6929	tags=63%, list=36%, signal=98%
GOBP_DENDRITE_SELF_AVOIDANCE	GOBP_DENDRITE_SELF_AVOIDANCE		17	0.458922	1.27942	0.142857	1	1	5998	tags=65%, list=31%, signal=93%
GOBP_FUCOSYLATION	GOBP_FUCOSYLATION		17	0.409869	1.27632	0.14053	1	1	4522	tags=47%, list=23%, signal=61%
GOBP_REGULATION_OF_CHONDROCYTE_DIFFERENTIATION	GOBP_REGULATION_OF_CHONDROCYTE_DIFFERENTIATION		43	0.433318	1.27616	0.13215	1	1	4747	tags=53%, list=24%, signal=71%
GOBP_CELL_DIFFERENTIATION_IN_HINDBRAIN	GOBP_CELL_DIFFERENTIATION_IN_HINDBRAIN		19	0.473407	1.27371	0.139048	1	1	7717	tags=68%, list=40%, signal=113%
GOBP_PHOTORECEPTOR_CELL_DIFFERENTIATION	GOBP_PHOTORECEPTOR_CELL_DIFFERENTIATION		57	0.416934	1.27362	0.185859	1	1	7243	tags=63%, list=37%, signal=100%
GOBP_DORSAL_VENTRAL_PATTERN_FORMATION	GOBP_DORSAL_VENTRAL_PATTERN_FORMATION		74	0.401371	1.27324	0.12753	1	1	7974	tags=68%, list=41%, signal=114%
GOBP_NEGATIVE_REGULATION_OF_POTASSIUM_ION_TRANSPORT	GOBP_NEGATIVE_REGULATION_OF_POTASSIUM_ION_TRANSPORT		30	0.389009	1.27284	0.155556	1	1	6206	tags=57%, list=32%, signal=83%
GOBP_IMPORT_INTO_CELL	GOBP_IMPORT_INTO_CELL		223	0.340114	1.2728	0.104208	1	1	7245	tags=60%, list=37%, signal=94%
GOBP_CELL_FATE_SPECIFICATION	GOBP_CELL_FATE_SPECIFICATION		86	0.475211	1.27242	0.17505	1	1	7656	tags=78%, list=39%, signal=128%
GOBP_RETINA_MORPHOGENESIS_IN_CAMERA_TYPE_EYE	GOBP_RETINA_MORPHOGENESIS_IN_CAMERA_TYPE_EYE		57	0.449307	1.26998	0.170588	1	1	7243	tags=68%, list=37%, signal=109%
GOBP_NEUROTRANSMITTER_RECEPTOR_INTERNALIZATION	GOBP_NEUROTRANSMITTER_RECEPTOR_INTERNALIZATION		25	0.425546	1.26994	0.190114	1	1	6093	tags=64%, list=31%, signal=93%
GOBP_CHONDROCYTE_PROLIFERATION	GOBP_CHONDROCYTE_PROLIFERATION		18	0.477068	1.26927	0.162791	1	1	4983	tags=56%, list=26%, signal=75%
GOBP_CEREBELLAR_CORTEX_DEVELOPMENT	GOBP_CEREBELLAR_CORTEX_DEVELOPMENT		41	0.340511	1.26863	0.100386	1	1	3327	tags=37%, list=17%, signal=44%
GOBP_EMBRYONIC_FORELIMB_MORPHOGENESIS	GOBP_EMBRYONIC_FORELIMB_MORPHOGENESIS		27	0.490589	1.26804	0.179916	1	1	7340	tags=81%, list=38%, signal=131%
GOBP_DRUG_CATABOLIC_PROCESS	GOBP_DRUG_CATABOLIC_PROCESS		22	0.480715	1.26746	0.170082	1	1	5235	tags=64%, list=27%, signal=87%
GOBP_REGULATION_OF_MORPHOGENESIS_OF_A_BRANCHING_STRUCTURE	GOBP_REGULATION_OF_MORPHOGENESIS_OF_A_BRANCHING_STRUCTURE		48	0.41197	1.26726	0.175439	1	1	4712	tags=52%, list=24%, signal=69%
GOBP_REGULATION_OF_LYASE_ACTIVITY	GOBP_REGULATION_OF_LYASE_ACTIVITY		48	0.376274	1.26706	0.156977	1	1	4958	tags=54%, list=25%, signal=73%
GOBP_NEGATIVE_REGULATION_OF_RESPONSE_TO_REACTIVE_OXYGEN_SPECIES	GOBP_NEGATIVE_REGULATION_OF_RESPONSE_TO_REACTIVE_OXYGEN_SPECIES		15	0.385026	1.26593	0.147705	1	1	3645	tags=47%, list=19%, signal=57%
GOBP_REGULATION_OF_NEUROTRANSMITTER_RECEPTOR_ACTIVITY	GOBP_REGULATION_OF_NEUROTRANSMITTER_RECEPTOR_ACTIVITY		78	0.393925	1.26572	0.188377	1	1	7481	tags=67%, list=38%, signal=108%
GOBP_METANEPHRIC_GLOMERULUS_DEVELOPMENT	GOBP_METANEPHRIC_GLOMERULUS_DEVELOPMENT		15	0.586912	1.26563	0.137014	1	1	7332	tags=93%, list=38%, signal=150%
GOBP_PROXIMAL_DISTAL_PATTERN_FORMATION	GOBP_PROXIMAL_DISTAL_PATTERN_FORMATION		32	0.493121	1.26514	0.183267	1	1	6361	tags=72%, list=33%, signal=107%
GOBP_FORELIMB_MORPHOGENESIS	GOBP_FORELIMB_MORPHOGENESIS		34	0.466506	1.26511	0.181443	1	1	7381	tags=79%, list=38%, signal=128%
GOBP_CELLULAR_RESPONSE_TO_RETINOIC_ACID	GOBP_CELLULAR_RESPONSE_TO_RETINOIC_ACID		62	0.381354	1.26443	0.175732	1	1	6725	tags=66%, list=35%, signal=101%
GOBP_NEGATIVE_REGULATION_OF_POTASSIUM_ION_TRANSMEMBRANE_TRANSPORT	GOBP_NEGATIVE_REGULATION_OF_POTASSIUM_ION_TRANSMEMBRANE_TRANSPORT		23	0.412074	1.26359	0.174699	1	1	6206	tags=61%, list=32%, signal=89%
GOBP_MESONEPHRIC_TUBULE_MORPHOGENESIS	GOBP_MESONEPHRIC_TUBULE_MORPHOGENESIS		58	0.425223	1.26277	0.193089	1	1	7340	tags=66%, list=38%, signal=105%
GOBP_NEUROTRANSMITTER_UPTAKE	GOBP_NEUROTRANSMITTER_UPTAKE		37	0.445923	1.26164	0.180527	1	1	7634	tags=73%, list=39%, signal=120%
GOBP_COLLAGEN_FIBRIL_ORGANIZATION	GOBP_COLLAGEN_FIBRIL_ORGANIZATION		52	0.436531	1.26124	0.188976	1	1	6940	tags=67%, list=36%, signal=104%
GOBP_BICARBONATE_TRANSPORT	GOBP_BICARBONATE_TRANSPORT		42	0.404923	1.26004	0.148676	1	1	7508	tags=62%, list=39%, signal=101%
GOBP_FOREBRAIN_REGIONALIZATION	GOBP_FOREBRAIN_REGIONALIZATION		20	0.509087	1.25833	0.189474	1	1	6926	tags=75%, list=36%, signal=116%
GOBP_COLLAGEN_BIOSYNTHETIC_PROCESS	GOBP_COLLAGEN_BIOSYNTHETIC_PROCESS		43	0.409247	1.25739	0.154661	1	1	6408	tags=58%, list=33%, signal=86%
GOBP_COCHLEA_MORPHOGENESIS	GOBP_COCHLEA_MORPHOGENESIS		22	0.496089	1.2569	0.174349	1	1	4610	tags=55%, list=24%, signal=71%
GOBP_MAMMARY_GLAND_EPITHELIAL_CELL_PROLIFERATION	GOBP_MAMMARY_GLAND_EPITHELIAL_CELL_PROLIFERATION		25	0.330085	1.2569	0.12426	1	1	3282	tags=36%, list=17%, signal=43%
GOBP_LYMPHANGIOGENESIS	GOBP_LYMPHANGIOGENESIS		17	0.518548	1.25682	0.163022	1	1	8489	tags=88%, list=44%, signal=156%
GOBP_HIGH_DENSITY_LIPOPROTEIN_PARTICLE_REMODELING	GOBP_HIGH_DENSITY_LIPOPROTEIN_PARTICLE_REMODELING		18	0.501419	1.25674	0.195029	1	1	5413	tags=72%, list=28%, signal=100%
GOBP_CORTICOSTEROID_HORMONE_SECRETION	GOBP_CORTICOSTEROID_HORMONE_SECRETION		15	0.486883	1.25663	0.187755	1	1	2270	tags=40%, list=12%, signal=45%
GOBP_EMBRYONIC_APPENDAGE_MORPHOGENESIS	GOBP_EMBRYONIC_APPENDAGE_MORPHOGENESIS		108	0.362037	1.25609	0.137795	1	1	7461	tags=62%, list=38%, signal=100%
GOBP_METANEPHROS_MORPHOGENESIS	GOBP_METANEPHROS_MORPHOGENESIS		31	0.48159	1.2559	0.208081	1	1	4695	tags=58%, list=24%, signal=76%
GOBP_RENAL_VESICLE_DEVELOPMENT	GOBP_RENAL_VESICLE_DEVELOPMENT		19	0.514111	1.25582	0.221328	1	1	4918	tags=63%, list=25%, signal=84%
GOBP_REGULATION_OF_MEIOTIC_CELL_CYCLE	GOBP_REGULATION_OF_MEIOTIC_CELL_CYCLE		46	0.374312	1.25456	0.172485	1	1	2532	tags=37%, list=13%, signal=42%
GOBP_MAMMARY_GLAND_MORPHOGENESIS	GOBP_MAMMARY_GLAND_MORPHOGENESIS		40	0.392775	1.25396	0.165029	1	1	7903	tags=73%, list=41%, signal=122%
GOBP_COLLECTING_DUCT_DEVELOPMENT	GOBP_COLLECTING_DUCT_DEVELOPMENT		16	0.534607	1.25365	0.217221	1	1	8248	tags=81%, list=42%, signal=141%
GOBP_MORPHOGENESIS_OF_AN_EPITHELIAL_BUD	GOBP_MORPHOGENESIS_OF_AN_EPITHELIAL_BUD		15	0.537381	1.25249	0.185629	1	1	7903	tags=87%, list=41%, signal=146%
GOBP_VITAMIN_TRANSPORT	GOBP_VITAMIN_TRANSPORT		40	0.377046	1.25185	0.157371	1	1	3826	tags=40%, list=20%, signal=50%
GOBP_ANIMAL_ORGAN_FORMATION	GOBP_ANIMAL_ORGAN_FORMATION		60	0.398705	1.25024	0.184615	1	1	4610	tags=52%, list=24%, signal=67%
GOBP_DORSAL_SPINAL_CORD_DEVELOPMENT	GOBP_DORSAL_SPINAL_CORD_DEVELOPMENT		19	0.546863	1.25007	0.206478	1	1	7355	tags=84%, list=38%, signal=135%
GOBP_CEREBELLAR_CORTEX_MORPHOGENESIS	GOBP_CEREBELLAR_CORTEX_MORPHOGENESIS		29	0.385165	1.25005	0.12753	1	1	7717	tags=62%, list=40%, signal=103%
GOBP_IMPORT_ACROSS_PLASMA_MEMBRANE	GOBP_IMPORT_ACROSS_PLASMA_MEMBRANE		156	0.343744	1.24862	0.146	1	1	7156	tags=60%, list=37%, signal=94%
GOBP_POSITIVE_REGULATION_OF_POTASSIUM_ION_TRANSMEMBRANE_TRANSPORTER_ACTIVITY	GOBP_POSITIVE_REGULATION_OF_POTASSIUM_ION_TRANSMEMBRANE_TRANSPORTER_ACTIVITY		23	0.455186	1.24805	0.184265	1	1	5007	tags=57%, list=26%, signal=76%
GOBP_POTASSIUM_ION_TRANSPORT	GOBP_POTASSIUM_ION_TRANSPORT		222	0.379419	1.2476	0.191446	1	1	6832	tags=60%, list=35%, signal=92%
GOBP_CALCIUM_INDEPENDENT_CELL_CELL_ADHESION_VIA_PLASMA_MEMBRANE_CELL_ADHESION_MOLECULES	GOBP_CALCIUM_INDEPENDENT_CELL_CELL_ADHESION_VIA_PLASMA_MEMBRANE_CELL_ADHESION_MOLECULES		23	0.520716	1.24706	0.182752	1	1	6306	tags=70%, list=32%, signal=103%
GOBP_REGULATION_OF_EXCRETION	GOBP_REGULATION_OF_EXCRETION		22	0.475702	1.24526	0.167677	1	1	5408	tags=59%, list=28%, signal=82%
GOBP_LYMPH_VESSEL_MORPHOGENESIS	GOBP_LYMPH_VESSEL_MORPHOGENESIS		21	0.443499	1.24482	0.1611	1	1	8489	tags=76%, list=44%, signal=135%
GOBP_NEURON_FATE_COMMITMENT	GOBP_NEURON_FATE_COMMITMENT		58	0.437448	1.24394	0.175	1	1	6222	tags=67%, list=32%, signal=99%
GOBP_NEUROTRANSMITTER_REUPTAKE	GOBP_NEUROTRANSMITTER_REUPTAKE		30	0.452773	1.24366	0.228	1	1	7634	tags=73%, list=39%, signal=120%
GOBP_AORTIC_VALVE_MORPHOGENESIS	GOBP_AORTIC_VALVE_MORPHOGENESIS		31	0.412242	1.24207	0.190661	1	1	5719	tags=55%, list=29%, signal=78%
GOBP_RETINA_HOMEOSTASIS	GOBP_RETINA_HOMEOSTASIS		74	0.335217	1.24176	0.147609	1	1	6232	tags=53%, list=32%, signal=77%
GOBP_OLEFINIC_COMPOUND_BIOSYNTHETIC_PROCESS	GOBP_OLEFINIC_COMPOUND_BIOSYNTHETIC_PROCESS		23	0.509648	1.24173	0.206628	1	1	7635	tags=74%, list=39%, signal=121%
GOBP_REGULATION_OF_SYNAPTIC_TRANSMISSION_GABAERGIC	GOBP_REGULATION_OF_SYNAPTIC_TRANSMISSION_GABAERGIC		31	0.369627	1.23931	0.176699	1	1	4826	tags=48%, list=25%, signal=64%
GOBP_CHONDROCYTE_DIFFERENTIATION	GOBP_CHONDROCYTE_DIFFERENTIATION		94	0.330462	1.23881	0.154128	1	1	5100	tags=48%, list=26%, signal=65%
GOBP_KERATINIZATION	GOBP_KERATINIZATION		215	0.471749	1.23851	0.229979	1	1	9132	tags=86%, list=47%, signal=160%
GOBP_MESONEPHROS_DEVELOPMENT	GOBP_MESONEPHROS_DEVELOPMENT		90	0.388402	1.23849	0.208748	1	1	7381	tags=62%, list=38%, signal=100%
GOBP_EMBRYONIC_DIGIT_MORPHOGENESIS	GOBP_EMBRYONIC_DIGIT_MORPHOGENESIS		48	0.376219	1.23812	0.187259	1	1	7381	tags=58%, list=38%, signal=94%
GOBP_COLUMNAR_CUBOIDAL_EPITHELIAL_CELL_DIFFERENTIATION	GOBP_COLUMNAR_CUBOIDAL_EPITHELIAL_CELL_DIFFERENTIATION		79	0.364016	1.23743	0.184971	1	1	7298	tags=58%, list=38%, signal=93%
GOBP_COLUMNAR_CUBOIDAL_EPITHELIAL_CELL_DEVELOPMENT	GOBP_COLUMNAR_CUBOIDAL_EPITHELIAL_CELL_DEVELOPMENT		38	0.358798	1.23734	0.174074	1	1	3546	tags=39%, list=18%, signal=48%
GOBP_AMINO_ACID_IMPORT	GOBP_AMINO_ACID_IMPORT		47	0.380053	1.23683	0.17773	1	1	7096	tags=62%, list=36%, signal=97%
GOBP_BIOLOGICAL_PROCESS_INVOLVED_IN_INTRASPECIES_INTERACTION_BETWEEN_ORGANISMS	GOBP_BIOLOGICAL_PROCESS_INVOLVED_IN_INTRASPECIES_INTERACTION_BETWEEN_ORGANISMS		51	0.378529	1.23619	0.188867	1	1	6401	tags=57%, list=33%, signal=85%
GOBP_REGULATION_OF_ODONTOGENESIS	GOBP_REGULATION_OF_ODONTOGENESIS		15	0.547119	1.236	0.189555	1	1	7332	tags=80%, list=38%, signal=128%
GOBP_PHOSPHATIDYLETHANOLAMINE_METABOLIC_PROCESS	GOBP_PHOSPHATIDYLETHANOLAMINE_METABOLIC_PROCESS		26	0.341305	1.23595	0.190114	1	1	3975	tags=46%, list=20%, signal=58%
GOBP_NEUROMUSCULAR_SYNAPTIC_TRANSMISSION	GOBP_NEUROMUSCULAR_SYNAPTIC_TRANSMISSION		24	0.506627	1.23526	0.23125	1	1	5726	tags=71%, list=29%, signal=100%
GOBP_NEURAL_RETINA_DEVELOPMENT	GOBP_NEURAL_RETINA_DEVELOPMENT		70	0.389488	1.23458	0.19305	1	1	7243	tags=61%, list=37%, signal=97%
GOBP_C4_DICARBOXYLATE_TRANSPORT	GOBP_C4_DICARBOXYLATE_TRANSPORT		24	0.36354	1.23448	0.175983	1	1	6614	tags=54%, list=34%, signal=82%
GOBP_RESPONSE_TO_CORTICOSTERONE	GOBP_RESPONSE_TO_CORTICOSTERONE		19	0.442045	1.23379	0.204239	1	1	3417	tags=53%, list=18%, signal=64%
GOBP_POSTSYNAPTIC_NEUROTRANSMITTER_RECEPTOR_INTERNALIZATION	GOBP_POSTSYNAPTIC_NEUROTRANSMITTER_RECEPTOR_INTERNALIZATION		18	0.397414	1.23359	0.206501	1	1	4466	tags=50%, list=23%, signal=65%
GOBP_REGULATION_OF_MYOTUBE_DIFFERENTIATION	GOBP_REGULATION_OF_MYOTUBE_DIFFERENTIATION		35	0.416862	1.23268	0.180361	1	1	3569	tags=43%, list=18%, signal=52%
GOBP_POSITIVE_REGULATION_OF_TORC1_SIGNALING	GOBP_POSITIVE_REGULATION_OF_TORC1_SIGNALING		15	0.406284	1.23164	0.21286	1	1	1588	tags=33%, list=8%, signal=36%
GOBP_EMBRYONIC_ORGAN_MORPHOGENESIS	GOBP_EMBRYONIC_ORGAN_MORPHOGENESIS		274	0.341174	1.23076	0.19246	1	1	6932	tags=57%, list=36%, signal=87%
GOBP_REGULATION_OF_POTASSIUM_ION_TRANSPORT	GOBP_REGULATION_OF_POTASSIUM_ION_TRANSPORT		93	0.340112	1.2305	0.160243	1	1	5095	tags=46%, list=26%, signal=62%
GOBP_DETECTION_OF_STIMULUS_INVOLVED_IN_SENSORY_PERCEPTION	GOBP_DETECTION_OF_STIMULUS_INVOLVED_IN_SENSORY_PERCEPTION		452	0.448875	1.22958	0.227459	1	1	9723	tags=85%, list=50%, signal=165%
GOBP_MESODERMAL_CELL_FATE_COMMITMENT	GOBP_MESODERMAL_CELL_FATE_COMMITMENT		16	0.516336	1.22946	0.239175	1	1	7656	tags=81%, list=39%, signal=134%
GOBP_CARDIAC_ATRIUM_DEVELOPMENT	GOBP_CARDIAC_ATRIUM_DEVELOPMENT		33	0.395336	1.2288	0.216061	1	1	4313	tags=48%, list=22%, signal=62%
GOBP_AMINO_ACID_TRANSPORT	GOBP_AMINO_ACID_TRANSPORT		146	0.335006	1.22766	0.180498	1	1	7096	tags=58%, list=36%, signal=91%
GOBP_POSITIVE_REGULATION_OF_CYCLASE_ACTIVITY	GOBP_POSITIVE_REGULATION_OF_CYCLASE_ACTIVITY		21	0.438869	1.22755	0.224371	1	1	6193	tags=62%, list=32%, signal=91%
GOBP_SULFATION	GOBP_SULFATION		20	0.431688	1.22721	0.215569	1	1	4514	tags=45%, list=23%, signal=59%
GOBP_TONGUE_DEVELOPMENT	GOBP_TONGUE_DEVELOPMENT		20	0.461306	1.22685	0.231076	1	1	6643	tags=55%, list=34%, signal=83%
GOBP_REGULATION_OF_TORC1_SIGNALING	GOBP_REGULATION_OF_TORC1_SIGNALING		32	0.324105	1.22555	0.219512	1	1	1588	tags=25%, list=8%, signal=27%
GOBP_REGULATION_OF_T_CELL_DIFFERENTIATION_IN_THYMUS	GOBP_REGULATION_OF_T_CELL_DIFFERENTIATION_IN_THYMUS		21	0.34926	1.2243	0.240326	1	1	3347	tags=38%, list=17%, signal=46%
GOBP_MODIFICATION_OF_SYNAPTIC_STRUCTURE	GOBP_MODIFICATION_OF_SYNAPTIC_STRUCTURE		19	0.352142	1.22412	0.185383	1	1	2185	tags=32%, list=11%, signal=36%
GOBP_DIGESTIVE_SYSTEM_DEVELOPMENT	GOBP_DIGESTIVE_SYSTEM_DEVELOPMENT		132	0.366768	1.22389	0.193416	1	1	4902	tags=48%, list=25%, signal=64%
GOBP_DEVELOPMENTAL_INDUCTION	GOBP_DEVELOPMENTAL_INDUCTION		31	0.483683	1.22369	0.235174	1	1	7903	tags=74%, list=41%, signal=125%
GOBP_ORGANISM_EMERGENCE_FROM_PROTECTIVE_STRUCTURE	GOBP_ORGANISM_EMERGENCE_FROM_PROTECTIVE_STRUCTURE		19	0.354623	1.22312	0.176584	1	1	6788	tags=63%, list=35%, signal=97%
GOBP_CARDIAC_SEPTUM_MORPHOGENESIS	GOBP_CARDIAC_SEPTUM_MORPHOGENESIS		61	0.344344	1.22309	0.187266	1	1	3836	tags=39%, list=20%, signal=49%
GOBP_NEPHRON_MORPHOGENESIS	GOBP_NEPHRON_MORPHOGENESIS		70	0.411348	1.22291	0.236025	1	1	7340	tags=64%, list=38%, signal=103%
GOBP_HEPATOCYTE_DIFFERENTIATION	GOBP_HEPATOCYTE_DIFFERENTIATION		16	0.475104	1.22289	0.238494	1	1	6408	tags=69%, list=33%, signal=102%
GOBP_BONE_GROWTH	GOBP_BONE_GROWTH		26	0.422162	1.22286	0.205882	1	1	6601	tags=69%, list=34%, signal=105%
GOBP_REGULATION_OF_CELL_FATE_COMMITMENT	GOBP_REGULATION_OF_CELL_FATE_COMMITMENT		27	0.461314	1.22191	0.21627	1	1	7841	tags=74%, list=40%, signal=124%
GOBP_SODIUM_ION_TRANSMEMBRANE_TRANSPORT	GOBP_SODIUM_ION_TRANSMEMBRANE_TRANSPORT		168	0.349607	1.22182	0.215686	1	1	6910	tags=56%, list=36%, signal=86%
GOBP_HOMOPHILIC_CELL_ADHESION_VIA_PLASMA_MEMBRANE_ADHESION_MOLECULES	GOBP_HOMOPHILIC_CELL_ADHESION_VIA_PLASMA_MEMBRANE_ADHESION_MOLECULES		162	0.433289	1.22181	0.28169	1	1	8222	tags=73%, list=42%, signal=126%
GOBP_CELLULAR_RESPONSE_TO_ESTRADIOL_STIMULUS	GOBP_CELLULAR_RESPONSE_TO_ESTRADIOL_STIMULUS		35	0.347347	1.21957	0.184109	1	1	4110	tags=46%, list=21%, signal=58%
GOBP_G_PROTEIN_COUPLED_RECEPTOR_SIGNALING_PATHWAY_COUPLED_TO_CYCLIC_NUCLEOTIDE_SECOND_MESSENGER	GOBP_G_PROTEIN_COUPLED_RECEPTOR_SIGNALING_PATHWAY_COUPLED_TO_CYCLIC_NUCLEOTIDE_SECOND_MESSENGER		65	0.465646	1.2194	0.253061	1	1	8170	tags=78%, list=42%, signal=135%
GOBP_DETECTION_OF_MECHANICAL_STIMULUS_INVOLVED_IN_SENSORY_PERCEPTION	GOBP_DETECTION_OF_MECHANICAL_STIMULUS_INVOLVED_IN_SENSORY_PERCEPTION		29	0.426762	1.21907	0.178794	1	1	4650	tags=55%, list=24%, signal=72%
GOBP_CARDIAC_MYOFIBRIL_ASSEMBLY	GOBP_CARDIAC_MYOFIBRIL_ASSEMBLY		17	0.457271	1.21871	0.212724	1	1	4740	tags=53%, list=24%, signal=70%
GOBP_GROOMING_BEHAVIOR	GOBP_GROOMING_BEHAVIOR		16	0.445742	1.21707	0.208081	1	1	7596	tags=75%, list=39%, signal=123%
GOBP_EYE_PHOTORECEPTOR_CELL_DIFFERENTIATION	GOBP_EYE_PHOTORECEPTOR_CELL_DIFFERENTIATION		41	0.405857	1.21705	0.239437	1	1	4494	tags=49%, list=23%, signal=63%
GOBP_PROSTATE_GLAND_DEVELOPMENT	GOBP_PROSTATE_GLAND_DEVELOPMENT		41	0.361328	1.21701	0.213333	1	1	4712	tags=49%, list=24%, signal=64%
GOBP_METANEPHRIC_EPITHELIUM_DEVELOPMENT	GOBP_METANEPHRIC_EPITHELIUM_DEVELOPMENT		25	0.486102	1.21639	0.25462	1	1	8472	tags=84%, list=44%, signal=149%
GOBP_PATTERN_SPECIFICATION_PROCESS	GOBP_PATTERN_SPECIFICATION_PROCESS		418	0.333875	1.21581	0.212724	1	1	6762	tags=54%, list=35%, signal=81%
GOBP_REGULATION_OF_ANIMAL_ORGAN_FORMATION	GOBP_REGULATION_OF_ANIMAL_ORGAN_FORMATION		26	0.499644	1.2156	0.279835	1	1	4610	tags=62%, list=24%, signal=81%
GOBP_NEGATIVE_REGULATION_OF_CARTILAGE_DEVELOPMENT	GOBP_NEGATIVE_REGULATION_OF_CARTILAGE_DEVELOPMENT		24	0.432171	1.21553	0.207767	1	1	5245	tags=54%, list=27%, signal=74%
GOBP_SENSORY_PERCEPTION_OF_SMELL	GOBP_SENSORY_PERCEPTION_OF_SMELL		371	0.45245	1.21387	0.248963	1	1	10073	tags=89%, list=52%, signal=181%
GOBP_TRIGLYCERIDE_CATABOLIC_PROCESS	GOBP_TRIGLYCERIDE_CATABOLIC_PROCESS		38	0.409079	1.21376	0.192843	1	1	7624	tags=66%, list=39%, signal=108%
GOBP_REGULATION_OF_URINE_VOLUME	GOBP_REGULATION_OF_URINE_VOLUME		21	0.477874	1.21355	0.198758	1	1	7173	tags=67%, list=37%, signal=105%
GOBP_CARTILAGE_DEVELOPMENT_INVOLVED_IN_ENDOCHONDRAL_BONE_MORPHOGENESIS	GOBP_CARTILAGE_DEVELOPMENT_INVOLVED_IN_ENDOCHONDRAL_BONE_MORPHOGENESIS		26	0.39574	1.21348	0.213208	1	1	4104	tags=50%, list=21%, signal=63%
GOBP_NEGATIVE_REGULATION_OF_CATION_TRANSMEMBRANE_TRANSPORT	GOBP_NEGATIVE_REGULATION_OF_CATION_TRANSMEMBRANE_TRANSPORT		78	0.299086	1.21338	0.142857	1	1	6376	tags=46%, list=33%, signal=68%
GOBP_PROTEIN_CONTAINING_COMPLEX_REMODELING	GOBP_PROTEIN_CONTAINING_COMPLEX_REMODELING		35	0.437371	1.2129	0.240557	1	1	6205	tags=66%, list=32%, signal=96%
GOBP_RESPONSE_TO_MITOCHONDRIAL_DEPOLARISATION	GOBP_RESPONSE_TO_MITOCHONDRIAL_DEPOLARISATION		17	0.435347	1.21213	0.27115	1	1	904	tags=29%, list=5%, signal=31%
GOBP_KERATAN_SULFATE_BIOSYNTHETIC_PROCESS	GOBP_KERATAN_SULFATE_BIOSYNTHETIC_PROCESS		28	0.38389	1.21209	0.208678	1	1	4118	tags=39%, list=21%, signal=50%
GOBP_AUTOPHAGY_OF_MITOCHONDRION	GOBP_AUTOPHAGY_OF_MITOCHONDRION		71	0.287562	1.21189	0.234343	1	1	904	tags=21%, list=5%, signal=22%
GOBP_POSITIVE_REGULATION_OF_CHOLESTEROL_EFFLUX	GOBP_POSITIVE_REGULATION_OF_CHOLESTEROL_EFFLUX		21	0.383299	1.2115	0.21547	1	1	3414	tags=38%, list=18%, signal=46%
GOBP_CALCIUM_ION_REGULATED_EXOCYTOSIS_OF_NEUROTRANSMITTER	GOBP_CALCIUM_ION_REGULATED_EXOCYTOSIS_OF_NEUROTRANSMITTER		17	0.48093	1.21077	0.247505	1	1	5762	tags=71%, list=30%, signal=100%
GOBP_REGULATION_OF_CELL_CELL_ADHESION_MEDIATED_BY_CADHERIN	GOBP_REGULATION_OF_CELL_CELL_ADHESION_MEDIATED_BY_CADHERIN		19	0.424302	1.21034	0.254826	1	1	3678	tags=47%, list=19%, signal=58%
GOBP_SENSORY_PERCEPTION_OF_CHEMICAL_STIMULUS	GOBP_SENSORY_PERCEPTION_OF_CHEMICAL_STIMULUS		439	0.443682	1.2103	0.258799	1	1	9723	tags=84%, list=50%, signal=165%
GOBP_RETINA_DEVELOPMENT_IN_CAMERA_TYPE_EYE	GOBP_RETINA_DEVELOPMENT_IN_CAMERA_TYPE_EYE		141	0.320409	1.20845	0.168932	1	1	7243	tags=56%, list=37%, signal=89%
GOBP_RETINA_LAYER_FORMATION	GOBP_RETINA_LAYER_FORMATION		25	0.463936	1.20797	0.242718	1	1	7998	tags=72%, list=41%, signal=122%
GOBP_LEFT_RIGHT_PATTERN_FORMATION	GOBP_LEFT_RIGHT_PATTERN_FORMATION		19	0.4416	1.20762	0.253608	1	1	5741	tags=58%, list=30%, signal=82%
GOBP_METANEPHRIC_TUBULE_DEVELOPMENT	GOBP_METANEPHRIC_TUBULE_DEVELOPMENT		21	0.499962	1.2046	0.272537	1	1	8472	tags=86%, list=44%, signal=152%
GOBP_VENTRAL_SPINAL_CORD_DEVELOPMENT	GOBP_VENTRAL_SPINAL_CORD_DEVELOPMENT		43	0.402151	1.20394	0.203219	1	1	8001	tags=65%, list=41%, signal=110%
GOBP_POSITIVE_REGULATION_OF_SODIUM_ION_TRANSMEMBRANE_TRANSPORTER_ACTIVITY	GOBP_POSITIVE_REGULATION_OF_SODIUM_ION_TRANSMEMBRANE_TRANSPORTER_ACTIVITY		16	0.428328	1.20389	0.236735	1	1	4576	tags=50%, list=24%, signal=65%
GOBP_REGULATION_OF_STEM_CELL_POPULATION_MAINTENANCE	GOBP_REGULATION_OF_STEM_CELL_POPULATION_MAINTENANCE		30	0.337467	1.20373	0.232143	1	1	3774	tags=43%, list=19%, signal=54%
GOBP_REGULATION_OF_KIDNEY_DEVELOPMENT	GOBP_REGULATION_OF_KIDNEY_DEVELOPMENT		30	0.416011	1.20327	0.235412	1	1	6900	tags=63%, list=35%, signal=98%
GOBP_SMOOTH_MUSCLE_TISSUE_DEVELOPMENT	GOBP_SMOOTH_MUSCLE_TISSUE_DEVELOPMENT		19	0.420445	1.20254	0.218992	1	1	4918	tags=42%, list=25%, signal=56%
GOBP_VENTRICULAR_CARDIAC_MUSCLE_CELL_ACTION_POTENTIAL	GOBP_VENTRICULAR_CARDIAC_MUSCLE_CELL_ACTION_POTENTIAL		32	0.411219	1.20211	0.248485	1	1	6206	tags=59%, list=32%, signal=87%
GOBP_REGULATION_OF_NEURONAL_SYNAPTIC_PLASTICITY	GOBP_REGULATION_OF_NEURONAL_SYNAPTIC_PLASTICITY		42	0.364128	1.20179	0.243243	1	1	4603	tags=48%, list=24%, signal=62%
GOBP_NOREPINEPHRINE_TRANSPORT	GOBP_NOREPINEPHRINE_TRANSPORT		24	0.463255	1.20144	0.245545	1	1	2802	tags=46%, list=14%, signal=53%
GOBP_REGIONALIZATION	GOBP_REGIONALIZATION		320	0.333524	1.20091	0.247036	1	1	6762	tags=55%, list=35%, signal=83%
GOBP_CAMERA_TYPE_EYE_PHOTORECEPTOR_CELL_DIFFERENTIATION	GOBP_CAMERA_TYPE_EYE_PHOTORECEPTOR_CELL_DIFFERENTIATION		25	0.457944	1.20071	0.270707	1	1	7243	tags=72%, list=37%, signal=115%
GOBP_STEROID_CATABOLIC_PROCESS	GOBP_STEROID_CATABOLIC_PROCESS		26	0.387202	1.20059	0.239604	1	1	5538	tags=54%, list=28%, signal=75%
GOBP_MORPHOGENESIS_OF_EMBRYONIC_EPITHELIUM	GOBP_MORPHOGENESIS_OF_EMBRYONIC_EPITHELIUM		140	0.290166	1.20028	0.175097	1	1	4933	tags=40%, list=25%, signal=53%
GOBP_CAMERA_TYPE_EYE_DEVELOPMENT	GOBP_CAMERA_TYPE_EYE_DEVELOPMENT		303	0.313311	1.19991	0.212181	1	1	7243	tags=55%, list=37%, signal=86%
GOBP_SYNAPTIC_TRANSMISSION_GABAERGIC	GOBP_SYNAPTIC_TRANSMISSION_GABAERGIC		46	0.381714	1.19955	0.237425	1	1	4826	tags=50%, list=25%, signal=66%
GOBP_BRANCHING_INVOLVED_IN_MAMMARY_GLAND_DUCT_MORPHOGENESIS	GOBP_BRANCHING_INVOLVED_IN_MAMMARY_GLAND_DUCT_MORPHOGENESIS		20	0.419119	1.1987	0.257426	1	1	7818	tags=75%, list=40%, signal=125%
GOBP_POSITIVE_REGULATION_OF_EPITHELIAL_CELL_DIFFERENTIATION	GOBP_POSITIVE_REGULATION_OF_EPITHELIAL_CELL_DIFFERENTIATION		49	0.369802	1.19835	0.173004	1	1	7298	tags=67%, list=38%, signal=107%
GOBP_TOXIN_METABOLIC_PROCESS	GOBP_TOXIN_METABOLIC_PROCESS		15	0.403119	1.19814	0.234733	1	1	6291	tags=60%, list=32%, signal=89%
GOBP_REGULATION_OF_CALCIUM_ION_TRANSMEMBRANE_TRANSPORTER_ACTIVITY	GOBP_REGULATION_OF_CALCIUM_ION_TRANSMEMBRANE_TRANSPORTER_ACTIVITY		76	0.344789	1.19778	0.260521	1	1	5627	tags=51%, list=29%, signal=72%
GOBP_SPECIFICATION_OF_SYMMETRY	GOBP_SPECIFICATION_OF_SYMMETRY		124	0.327885	1.19744	0.223124	1	1	5776	tags=48%, list=30%, signal=68%
GOBP_AMINE_BIOSYNTHETIC_PROCESS	GOBP_AMINE_BIOSYNTHETIC_PROCESS		37	0.346925	1.19731	0.214141	1	1	4374	tags=46%, list=22%, signal=59%
GOBP_RENAL_TUBULE_DEVELOPMENT	GOBP_RENAL_TUBULE_DEVELOPMENT		89	0.377474	1.19723	0.275304	1	1	7394	tags=63%, list=38%, signal=101%
GOBP_POSITIVE_REGULATION_OF_CALCIUM_ION_IMPORT	GOBP_POSITIVE_REGULATION_OF_CALCIUM_ION_IMPORT		19	0.516003	1.19697	0.295455	1	1	8960	tags=89%, list=46%, signal=166%
GOBP_CIRCADIAN_SLEEP_WAKE_CYCLE_SLEEP	GOBP_CIRCADIAN_SLEEP_WAKE_CYCLE_SLEEP		20	0.441428	1.19605	0.266537	1	1	4624	tags=50%, list=24%, signal=66%
GOBP_PROTEIN_O_LINKED_GLYCOSYLATION	GOBP_PROTEIN_O_LINKED_GLYCOSYLATION		94	0.26017	1.19574	0.119284	1	1	5400	tags=38%, list=28%, signal=53%
GOBP_HEMOGLOBIN_METABOLIC_PROCESS	GOBP_HEMOGLOBIN_METABOLIC_PROCESS		16	0.426515	1.1957	0.260437	1	1	2781	tags=44%, list=14%, signal=51%
GOBP_CARDIAC_MUSCLE_CELL_ACTION_POTENTIAL_INVOLVED_IN_CONTRACTION	GOBP_CARDIAC_MUSCLE_CELL_ACTION_POTENTIAL_INVOLVED_IN_CONTRACTION		50	0.383662	1.19561	0.262	1	1	6636	tags=62%, list=34%, signal=94%
GOBP_SEROTONIN_RECEPTOR_SIGNALING_PATHWAY	GOBP_SEROTONIN_RECEPTOR_SIGNALING_PATHWAY		37	0.483212	1.19401	0.309859	1	1	8433	tags=81%, list=43%, signal=143%
GOBP_CELL_CELL_ADHESION_VIA_PLASMA_MEMBRANE_ADHESION_MOLECULES	GOBP_CELL_CELL_ADHESION_VIA_PLASMA_MEMBRANE_ADHESION_MOLECULES		265	0.383475	1.19333	0.312625	1	1	8409	tags=70%, list=43%, signal=122%
GOBP_ESTROGEN_METABOLIC_PROCESS	GOBP_ESTROGEN_METABOLIC_PROCESS		34	0.358475	1.19325	0.233607	1	1	6178	tags=56%, list=32%, signal=82%
GOBP_DIENCEPHALON_DEVELOPMENT	GOBP_DIENCEPHALON_DEVELOPMENT		71	0.396944	1.19307	0.294589	1	1	6987	tags=63%, list=36%, signal=99%
GOBP_LOW_DENSITY_LIPOPROTEIN_PARTICLE_REMODELING	GOBP_LOW_DENSITY_LIPOPROTEIN_PARTICLE_REMODELING		17	0.478471	1.1929	0.263581	1	1	6017	tags=71%, list=31%, signal=102%
GOBP_SMOOTHENED_SIGNALING_PATHWAY	GOBP_SMOOTHENED_SIGNALING_PATHWAY		123	0.292793	1.19256	0.197531	1	1	7330	tags=53%, list=38%, signal=84%
GOBP_NEGATIVE_REGULATION_OF_BLOOD_PRESSURE	GOBP_NEGATIVE_REGULATION_OF_BLOOD_PRESSURE		38	0.378906	1.19204	0.256972	1	1	6425	tags=61%, list=33%, signal=90%
GOBP_KIDNEY_MESENCHYME_DEVELOPMENT	GOBP_KIDNEY_MESENCHYME_DEVELOPMENT		19	0.392621	1.18927	0.255403	1	1	7075	tags=68%, list=36%, signal=107%
GOBP_AUTONOMIC_NERVOUS_SYSTEM_DEVELOPMENT	GOBP_AUTONOMIC_NERVOUS_SYSTEM_DEVELOPMENT		46	0.414718	1.18916	0.261759	1	1	5912	tags=57%, list=30%, signal=81%
GOBP_REGULATION_OF_CATION_TRANSMEMBRANE_TRANSPORT	GOBP_REGULATION_OF_CATION_TRANSMEMBRANE_TRANSPORT		318	0.285657	1.1889	0.210728	1	1	5150	tags=42%, list=26%, signal=56%
GOBP_CORNIFICATION	GOBP_CORNIFICATION		112	0.435904	1.18854	0.293878	1	1	9132	tags=79%, list=47%, signal=149%
GOBP_MEMBRANE_DEPOLARIZATION_DURING_ACTION_POTENTIAL	GOBP_MEMBRANE_DEPOLARIZATION_DURING_ACTION_POTENTIAL		35	0.409154	1.18823	0.255769	1	1	6507	tags=60%, list=33%, signal=90%
GOBP_DOPAMINE_TRANSPORT	GOBP_DOPAMINE_TRANSPORT		45	0.444613	1.18786	0.301031	1	1	7245	tags=71%, list=37%, signal=113%
GOBP_REGULATION_OF_SPROUTING_ANGIOGENESIS	GOBP_REGULATION_OF_SPROUTING_ANGIOGENESIS		35	0.320445	1.18752	0.220907	1	1	4369	tags=43%, list=22%, signal=55%
GOBP_XENOBIOTIC_TRANSPORT	GOBP_XENOBIOTIC_TRANSPORT		40	0.389571	1.18717	0.242604	1	1	3681	tags=40%, list=19%, signal=49%
GOBP_SPROUTING_ANGIOGENESIS	GOBP_SPROUTING_ANGIOGENESIS		119	0.274083	1.18664	0.168856	1	1	4472	tags=38%, list=23%, signal=49%
GOBP_SKELETAL_SYSTEM_MORPHOGENESIS	GOBP_SKELETAL_SYSTEM_MORPHOGENESIS		207	0.321867	1.18661	0.226306	1	1	7016	tags=57%, list=36%, signal=87%
GOBP_REGULATION_OF_SYSTEMIC_ARTERIAL_BLOOD_PRESSURE	GOBP_REGULATION_OF_SYSTEMIC_ARTERIAL_BLOOD_PRESSURE		87	0.392104	1.18635	0.314629	1	1	6883	tags=62%, list=35%, signal=96%
GOBP_SENSORY_SYSTEM_DEVELOPMENT	GOBP_SENSORY_SYSTEM_DEVELOPMENT		359	0.305194	1.18622	0.227006	1	1	8023	tags=59%, list=41%, signal=99%
GOBP_REGULATION_OF_POSTSYNAPTIC_MEMBRANE_POTENTIAL	GOBP_REGULATION_OF_POSTSYNAPTIC_MEMBRANE_POTENTIAL		132	0.382877	1.18591	0.294118	1	1	6762	tags=62%, list=35%, signal=95%
GOBP_CELL_CELL_ADHESION_MEDIATED_BY_CADHERIN	GOBP_CELL_CELL_ADHESION_MEDIATED_BY_CADHERIN		26	0.401908	1.1854	0.267823	1	1	4370	tags=46%, list=22%, signal=59%
GOBP_SPINAL_CORD_DEVELOPMENT	GOBP_SPINAL_CORD_DEVELOPMENT		99	0.356652	1.18526	0.284861	1	1	6059	tags=49%, list=31%, signal=72%
GOBP_PHOSPHATIDYLCHOLINE_CATABOLIC_PROCESS	GOBP_PHOSPHATIDYLCHOLINE_CATABOLIC_PROCESS		15	0.401634	1.18463	0.224172	1	1	5713	tags=53%, list=29%, signal=75%
GOBP_ODONTOGENESIS_OF_DENTIN_CONTAINING_TOOTH	GOBP_ODONTOGENESIS_OF_DENTIN_CONTAINING_TOOTH		82	0.377334	1.18461	0.260536	1	1	8375	tags=70%, list=43%, signal=122%
GOBP_REGULATION_OF_BRANCHING_INVOLVED_IN_URETERIC_BUD_MORPHOGENESIS	GOBP_REGULATION_OF_BRANCHING_INVOLVED_IN_URETERIC_BUD_MORPHOGENESIS		20	0.478156	1.18438	0.303462	1	1	6900	tags=65%, list=35%, signal=101%
GOBP_NEGATIVE_REGULATION_OF_NEURON_DIFFERENTIATION	GOBP_NEGATIVE_REGULATION_OF_NEURON_DIFFERENTIATION		61	0.349823	1.18408	0.210526	1	1	6401	tags=54%, list=33%, signal=80%
GOBP_VENTRICULAR_SEPTUM_MORPHOGENESIS	GOBP_VENTRICULAR_SEPTUM_MORPHOGENESIS		35	0.317484	1.18313	0.221805	1	1	3706	tags=34%, list=19%, signal=42%
GOBP_CATECHOLAMINE_UPTAKE	GOBP_CATECHOLAMINE_UPTAKE		17	0.428102	1.18264	0.26078	1	1	4466	tags=53%, list=23%, signal=69%
GOBP_DETECTION_OF_CHEMICAL_STIMULUS	GOBP_DETECTION_OF_CHEMICAL_STIMULUS		423	0.428219	1.18244	0.311475	1	1	10073	tags=88%, list=52%, signal=178%
GOBP_APPENDAGE_MORPHOGENESIS	GOBP_APPENDAGE_MORPHOGENESIS		129	0.326044	1.18212	0.237354	1	1	7461	tags=57%, list=38%, signal=92%
GOBP_POSITIVE_REGULATION_OF_SPROUTING_ANGIOGENESIS	GOBP_POSITIVE_REGULATION_OF_SPROUTING_ANGIOGENESIS		20	0.356292	1.18191	0.212237	1	1	4012	tags=45%, list=21%, signal=57%
GOBP_NITRIC_OXIDE_MEDIATED_SIGNAL_TRANSDUCTION	GOBP_NITRIC_OXIDE_MEDIATED_SIGNAL_TRANSDUCTION		25	0.429055	1.18132	0.290984	1	1	6987	tags=64%, list=36%, signal=100%
GOBP_GLANDULAR_EPITHELIAL_CELL_DEVELOPMENT	GOBP_GLANDULAR_EPITHELIAL_CELL_DEVELOPMENT		25	0.389507	1.18122	0.262206	1	1	3174	tags=44%, list=16%, signal=53%
GOBP_CARTILAGE_DEVELOPMENT	GOBP_CARTILAGE_DEVELOPMENT		173	0.319229	1.18116	0.236994	1	1	7381	tags=58%, list=38%, signal=92%
GOBP_ADULT_BEHAVIOR	GOBP_ADULT_BEHAVIOR		114	0.344529	1.18051	0.285714	1	1	6810	tags=56%, list=35%, signal=86%
GOBP_DOPAMINE_SECRETION	GOBP_DOPAMINE_SECRETION		31	0.472652	1.18034	0.300813	1	1	5599	tags=65%, list=29%, signal=90%
GOBP_BRANCHING_MORPHOGENESIS_OF_AN_EPITHELIAL_TUBE	GOBP_BRANCHING_MORPHOGENESIS_OF_AN_EPITHELIAL_TUBE		140	0.341667	1.17905	0.307385	1	1	6743	tags=55%, list=35%, signal=84%
GOBP_CELL_MIGRATION_INVOLVED_IN_HEART_DEVELOPMENT	GOBP_CELL_MIGRATION_INVOLVED_IN_HEART_DEVELOPMENT		17	0.486029	1.17875	0.299197	1	1	4575	tags=53%, list=24%, signal=69%
GOBP_NEURAL_CREST_CELL_MIGRATION	GOBP_NEURAL_CREST_CELL_MIGRATION		55	0.405171	1.17867	0.313462	1	1	3836	tags=49%, list=20%, signal=61%
GOBP_CELLULAR_RESPONSE_TO_CALCIUM_ION	GOBP_CELLULAR_RESPONSE_TO_CALCIUM_ION		78	0.287872	1.1786	0.183824	1	1	5634	tags=44%, list=29%, signal=61%
GOBP_METANEPHROS_DEVELOPMENT	GOBP_METANEPHROS_DEVELOPMENT		82	0.384725	1.17815	0.286869	1	1	8472	tags=71%, list=44%, signal=125%
GOBP_STEROID_HORMONE_SECRETION	GOBP_STEROID_HORMONE_SECRETION		20	0.434339	1.17814	0.274549	1	1	2730	tags=35%, list=14%, signal=41%
GOBP_REGULATION_OF_CALCIUM_ION_DEPENDENT_EXOCYTOSIS	GOBP_REGULATION_OF_CALCIUM_ION_DEPENDENT_EXOCYTOSIS		39	0.378431	1.17812	0.292731	1	1	5599	tags=56%, list=29%, signal=79%
GOBP_RESPONSE_TO_DIETARY_EXCESS	GOBP_RESPONSE_TO_DIETARY_EXCESS		23	0.396916	1.17806	0.264368	1	1	6878	tags=61%, list=35%, signal=94%
GOBP_TRANSMISSION_OF_NERVE_IMPULSE	GOBP_TRANSMISSION_OF_NERVE_IMPULSE		67	0.384089	1.17785	0.30101	1	1	8188	tags=72%, list=42%, signal=123%
GOBP_CELL_COMMUNICATION_INVOLVED_IN_CARDIAC_CONDUCTION	GOBP_CELL_COMMUNICATION_INVOLVED_IN_CARDIAC_CONDUCTION		53	0.356821	1.17781	0.244141	1	1	6636	tags=58%, list=34%, signal=89%
GOBP_METANEPHRIC_RENAL_VESICLE_MORPHOGENESIS	GOBP_METANEPHRIC_RENAL_VESICLE_MORPHOGENESIS		15	0.491735	1.17757	0.3147	1	1	6900	tags=73%, list=35%, signal=114%
GOBP_POSITIVE_REGULATION_OF_BMP_SIGNALING_PATHWAY	GOBP_POSITIVE_REGULATION_OF_BMP_SIGNALING_PATHWAY		30	0.352839	1.17739	0.246704	1	1	6900	tags=60%, list=35%, signal=93%
GOBP_EYE_PHOTORECEPTOR_CELL_DEVELOPMENT	GOBP_EYE_PHOTORECEPTOR_CELL_DEVELOPMENT		30	0.39569	1.1773	0.283433	1	1	4494	tags=47%, list=23%, signal=61%
GOBP_EMBRYONIC_ORGAN_DEVELOPMENT	GOBP_EMBRYONIC_ORGAN_DEVELOPMENT		407	0.292935	1.17722	0.218504	1	1	6373	tags=49%, list=33%, signal=72%
GOBP_ANATOMICAL_STRUCTURE_ARRANGEMENT	GOBP_ANATOMICAL_STRUCTURE_ARRANGEMENT		15	0.46264	1.17676	0.297521	1	1	3163	tags=47%, list=16%, signal=56%
GOBP_CATECHOL_CONTAINING_COMPOUND_BIOSYNTHETIC_PROCESS	GOBP_CATECHOL_CONTAINING_COMPOUND_BIOSYNTHETIC_PROCESS		19	0.413452	1.17667	0.26626	1	1	7943	tags=79%, list=41%, signal=133%
GOBP_BILE_ACID_BIOSYNTHETIC_PROCESS	GOBP_BILE_ACID_BIOSYNTHETIC_PROCESS		37	0.322934	1.17663	0.215116	1	1	5195	tags=43%, list=27%, signal=59%
GOBP_REGULATION_OF_NEUROBLAST_PROLIFERATION	GOBP_REGULATION_OF_NEUROBLAST_PROLIFERATION		28	0.34121	1.17642	0.226549	1	1	3300	tags=36%, list=17%, signal=43%
GOBP_RESPONSE_TO_PAIN	GOBP_RESPONSE_TO_PAIN		27	0.387428	1.17618	0.283702	1	1	5959	tags=59%, list=31%, signal=85%
GOBP_EXCRETION	GOBP_EXCRETION		59	0.403277	1.17607	0.307847	1	1	7602	tags=66%, list=39%, signal=108%
GOBP_CARDIAC_SEPTUM_DEVELOPMENT	GOBP_CARDIAC_SEPTUM_DEVELOPMENT		93	0.281823	1.17557	0.191288	1	1	4331	tags=38%, list=22%, signal=48%
GOBP_CELL_MIGRATION_INVOLVED_IN_GASTRULATION	GOBP_CELL_MIGRATION_INVOLVED_IN_GASTRULATION		15	0.499294	1.17543	0.276859	1	1	6601	tags=73%, list=34%, signal=111%
GOBP_MEMBRANE_DEPOLARIZATION_DURING_CARDIAC_MUSCLE_CELL_ACTION_POTENTIAL	GOBP_MEMBRANE_DEPOLARIZATION_DURING_CARDIAC_MUSCLE_CELL_ACTION_POTENTIAL		21	0.456621	1.17461	0.282732	1	1	5132	tags=62%, list=26%, signal=84%
GOBP_POSITIVE_REGULATION_OF_DENDRITE_DEVELOPMENT	GOBP_POSITIVE_REGULATION_OF_DENDRITE_DEVELOPMENT		15	0.39285	1.17448	0.261759	1	1	7111	tags=67%, list=37%, signal=105%
GOBP_POSITIVE_REGULATION_OF_CALCIUM_ION_DEPENDENT_EXOCYTOSIS	GOBP_POSITIVE_REGULATION_OF_CALCIUM_ION_DEPENDENT_EXOCYTOSIS		18	0.482465	1.17434	0.305328	1	1	8471	tags=83%, list=44%, signal=147%
GOBP_POSITIVE_REGULATION_OF_CHONDROCYTE_DIFFERENTIATION	GOBP_POSITIVE_REGULATION_OF_CHONDROCYTE_DIFFERENTIATION		17	0.473855	1.17428	0.251474	1	1	7381	tags=76%, list=38%, signal=123%
GOBP_KIDNEY_EPITHELIUM_DEVELOPMENT	GOBP_KIDNEY_EPITHELIUM_DEVELOPMENT		130	0.340048	1.17406	0.264529	1	1	7490	tags=60%, list=38%, signal=97%
GOBP_MAINTENANCE_OF_SYNAPSE_STRUCTURE	GOBP_MAINTENANCE_OF_SYNAPSE_STRUCTURE		16	0.370503	1.17391	0.247563	1	1	3498	tags=44%, list=18%, signal=53%
GOBP_FEAR_RESPONSE	GOBP_FEAR_RESPONSE		37	0.363419	1.17332	0.270661	1	1	8364	tags=65%, list=43%, signal=114%
GOBP_DETECTION_OF_CHEMICAL_STIMULUS_INVOLVED_IN_SENSORY_PERCEPTION_OF_TASTE	GOBP_DETECTION_OF_CHEMICAL_STIMULUS_INVOLVED_IN_SENSORY_PERCEPTION_OF_TASTE		42	0.439761	1.17329	0.295316	1	1	9922	tags=86%, list=51%, signal=175%
GOBP_PERIPHERAL_NERVOUS_SYSTEM_DEVELOPMENT	GOBP_PERIPHERAL_NERVOUS_SYSTEM_DEVELOPMENT		73	0.361068	1.17312	0.306288	1	1	7557	tags=63%, list=39%, signal=103%
GOBP_ACROSOME_REACTION	GOBP_ACROSOME_REACTION		35	0.441663	1.17297	0.316872	1	1	8608	tags=80%, list=44%, signal=143%
GOBP_SYNAPTIC_TRANSMISSION_DOPAMINERGIC	GOBP_SYNAPTIC_TRANSMISSION_DOPAMINERGIC		23	0.421313	1.17285	0.276371	1	1	4466	tags=52%, list=23%, signal=68%
GOBP_CENTRAL_NERVOUS_SYSTEM_PROJECTION_NEURON_AXONOGENESIS	GOBP_CENTRAL_NERVOUS_SYSTEM_PROJECTION_NEURON_AXONOGENESIS		26	0.386851	1.17237	0.257089	1	1	4629	tags=46%, list=24%, signal=60%
GOBP_GANGLION_DEVELOPMENT	GOBP_GANGLION_DEVELOPMENT		16	0.484275	1.17231	0.288382	1	1	8779	tags=88%, list=45%, signal=159%
GOBP_CAMERA_TYPE_EYE_MORPHOGENESIS	GOBP_CAMERA_TYPE_EYE_MORPHOGENESIS		113	0.347742	1.17222	0.296296	1	1	8017	tags=62%, list=41%, signal=105%
GOBP_COLLAGEN_ACTIVATED_SIGNALING_PATHWAY	GOBP_COLLAGEN_ACTIVATED_SIGNALING_PATHWAY		15	0.445527	1.17199	0.287968	1	1	6743	tags=73%, list=35%, signal=112%
GOBP_POSITIVE_REGULATION_OF_REPRODUCTIVE_PROCESS	GOBP_POSITIVE_REGULATION_OF_REPRODUCTIVE_PROCESS		77	0.36975	1.17136	0.272349	1	1	9012	tags=70%, list=46%, signal=130%
GOBP_NEGATIVE_REGULATION_OF_EPITHELIAL_CELL_DIFFERENTIATION	GOBP_NEGATIVE_REGULATION_OF_EPITHELIAL_CELL_DIFFERENTIATION		41	0.380957	1.17118	0.281437	1	1	7741	tags=66%, list=40%, signal=109%
GOBP_AMINO_ACID_TRANSMEMBRANE_TRANSPORT	GOBP_AMINO_ACID_TRANSMEMBRANE_TRANSPORT		91	0.316517	1.17013	0.246835	1	1	7096	tags=56%, list=36%, signal=88%
GOBP_NEGATIVE_REGULATION_OF_LYASE_ACTIVITY	GOBP_NEGATIVE_REGULATION_OF_LYASE_ACTIVITY		24	0.383065	1.16998	0.268245	1	1	3530	tags=50%, list=18%, signal=61%
GOBP_LOCOMOTORY_BEHAVIOR	GOBP_LOCOMOTORY_BEHAVIOR		157	0.329216	1.16934	0.290795	1	1	7245	tags=57%, list=37%, signal=91%
GOBP_ACYLGLYCEROL_HOMEOSTASIS	GOBP_ACYLGLYCEROL_HOMEOSTASIS		35	0.395608	1.16854	0.300626	1	1	7857	tags=66%, list=40%, signal=110%
GOBP_ANTERIOR_POSTERIOR_PATTERN_SPECIFICATION	GOBP_ANTERIOR_POSTERIOR_PATTERN_SPECIFICATION		199	0.332186	1.16843	0.286	1	1	6926	tags=57%, list=36%, signal=88%
GOBP_L_ALPHA_AMINO_ACID_TRANSMEMBRANE_TRANSPORT	GOBP_L_ALPHA_AMINO_ACID_TRANSMEMBRANE_TRANSPORT		58	0.322686	1.16825	0.23029	1	1	7053	tags=57%, list=36%, signal=89%
GOBP_WATER_TRANSPORT	GOBP_WATER_TRANSPORT		21	0.509363	1.16727	0.352475	1	1	7480	tags=81%, list=38%, signal=131%
GOBP_MUSCLE_FILAMENT_SLIDING	GOBP_MUSCLE_FILAMENT_SLIDING		39	0.382807	1.16681	0.304703	1	1	8292	tags=69%, list=43%, signal=120%
GOBP_G_PROTEIN_COUPLED_GLUTAMATE_RECEPTOR_SIGNALING_PATHWAY	GOBP_G_PROTEIN_COUPLED_GLUTAMATE_RECEPTOR_SIGNALING_PATHWAY		15	0.452728	1.16587	0.31528	1	1	6188	tags=67%, list=32%, signal=98%
GOBP_FEEDING_BEHAVIOR	GOBP_FEEDING_BEHAVIOR		92	0.358532	1.16552	0.309917	1	1	7524	tags=64%, list=39%, signal=104%
GOBP_NEUROPEPTIDE_SIGNALING_PATHWAY	GOBP_NEUROPEPTIDE_SIGNALING_PATHWAY		103	0.42648	1.1652	0.328512	1	1	9350	tags=82%, list=48%, signal=156%
GOBP_REGULATION_OF_SENSORY_PERCEPTION	GOBP_REGULATION_OF_SENSORY_PERCEPTION		31	0.423899	1.16482	0.290323	1	1	8246	tags=65%, list=42%, signal=112%
GOBP_EMBRYONIC_PATTERN_SPECIFICATION	GOBP_EMBRYONIC_PATTERN_SPECIFICATION		62	0.364424	1.16463	0.321285	1	1	6762	tags=58%, list=35%, signal=89%
GOBP_COCHLEA_DEVELOPMENT	GOBP_COCHLEA_DEVELOPMENT		45	0.389667	1.16406	0.289157	1	1	8768	tags=71%, list=45%, signal=129%
GOBP_NEURON_PROJECTION_GUIDANCE	GOBP_NEURON_PROJECTION_GUIDANCE		272	0.293315	1.16389	0.266537	1	1	6012	tags=47%, list=31%, signal=68%
GOBP_MAMMARY_GLAND_DUCT_MORPHOGENESIS	GOBP_MAMMARY_GLAND_DUCT_MORPHOGENESIS		28	0.384774	1.16357	0.2751	1	1	7903	tags=71%, list=41%, signal=120%
GOBP_CELL_CELL_SIGNALING_INVOLVED_IN_CARDIAC_CONDUCTION	GOBP_CELL_CELL_SIGNALING_INVOLVED_IN_CARDIAC_CONDUCTION		31	0.438333	1.16317	0.303571	1	1	6636	tags=71%, list=34%, signal=108%
GOBP_PEPTIDE_CROSS_LINKING	GOBP_PEPTIDE_CROSS_LINKING		34	0.38458	1.16316	0.287356	1	1	7080	tags=62%, list=36%, signal=97%
GOBP_INHIBITORY_SYNAPSE_ASSEMBLY	GOBP_INHIBITORY_SYNAPSE_ASSEMBLY		16	0.512034	1.16306	0.326044	1	1	3823	tags=63%, list=20%, signal=78%
GOBP_MESODERMAL_CELL_DIFFERENTIATION	GOBP_MESODERMAL_CELL_DIFFERENTIATION		29	0.436508	1.16304	0.34585	1	1	8311	tags=76%, list=43%, signal=132%
GOBP_REGULATION_OF_CELL_MATURATION	GOBP_REGULATION_OF_CELL_MATURATION		20	0.397012	1.1629	0.258696	1	1	7183	tags=65%, list=37%, signal=103%
GOBP_SENSORY_ORGAN_MORPHOGENESIS	GOBP_SENSORY_ORGAN_MORPHOGENESIS		238	0.329739	1.16249	0.266129	1	1	9090	tags=68%, list=47%, signal=125%
GOBP_SODIUM_ION_TRANSPORT	GOBP_SODIUM_ION_TRANSPORT		233	0.3158	1.16227	0.296443	1	1	6927	tags=53%, list=36%, signal=82%
GOBP_EPIDERMAL_CELL_DIFFERENTIATION	GOBP_EPIDERMAL_CELL_DIFFERENTIATION		341	0.362285	1.16208	0.323829	1	1	9132	tags=74%, list=47%, signal=137%
GOBP_SIGNAL_TRANSDUCTION_INVOLVED_IN_REGULATION_OF_GENE_EXPRESSION	GOBP_SIGNAL_TRANSDUCTION_INVOLVED_IN_REGULATION_OF_GENE_EXPRESSION		17	0.450193	1.16166	0.308617	1	1	5240	tags=65%, list=27%, signal=88%
GOBP_REGULATION_OF_MEMBRANE_POTENTIAL	GOBP_REGULATION_OF_MEMBRANE_POTENTIAL		410	0.301032	1.16162	0.302789	1	1	7475	tags=57%, list=38%, signal=91%
GOBP_POSITIVE_REGULATION_OF_G_PROTEIN_COUPLED_RECEPTOR_SIGNALING_PATHWAY	GOBP_POSITIVE_REGULATION_OF_G_PROTEIN_COUPLED_RECEPTOR_SIGNALING_PATHWAY		24	0.42427	1.16158	0.315582	1	1	5887	tags=58%, list=30%, signal=84%
GOBP_ASSOCIATIVE_LEARNING	GOBP_ASSOCIATIVE_LEARNING		67	0.301478	1.16132	0.238636	1	1	2487	tags=30%, list=13%, signal=34%
GOBP_EMBRYONIC_CRANIAL_SKELETON_MORPHOGENESIS	GOBP_EMBRYONIC_CRANIAL_SKELETON_MORPHOGENESIS		45	0.347792	1.16128	0.305243	1	1	7338	tags=64%, list=38%, signal=103%
GOBP_KERATINOCYTE_DIFFERENTIATION	GOBP_KERATINOCYTE_DIFFERENTIATION		286	0.376693	1.16107	0.335354	1	1	9132	tags=76%, list=47%, signal=142%
GOBP_DETECTION_OF_TEMPERATURE_STIMULUS	GOBP_DETECTION_OF_TEMPERATURE_STIMULUS		20	0.449987	1.16058	0.290456	1	1	6681	tags=65%, list=34%, signal=99%
GOBP_OUTFLOW_TRACT_SEPTUM_MORPHOGENESIS	GOBP_OUTFLOW_TRACT_SEPTUM_MORPHOGENESIS		25	0.403115	1.16004	0.321154	1	1	4820	tags=52%, list=25%, signal=69%
GOBP_KIDNEY_MORPHOGENESIS	GOBP_KIDNEY_MORPHOGENESIS		87	0.355447	1.15981	0.28719	1	1	4918	tags=47%, list=25%, signal=63%
GOBP_REGULATION_OF_HEART_RATE	GOBP_REGULATION_OF_HEART_RATE		91	0.348808	1.15906	0.331325	1	1	6206	tags=55%, list=32%, signal=80%
GOBP_REGULATION_OF_STRIATED_MUSCLE_CELL_DIFFERENTIATION	GOBP_REGULATION_OF_STRIATED_MUSCLE_CELL_DIFFERENTIATION		76	0.311446	1.15888	0.241905	1	1	4657	tags=41%, list=24%, signal=53%
GOBP_EPITHELIAL_CELL_FATE_COMMITMENT	GOBP_EPITHELIAL_CELL_FATE_COMMITMENT		15	0.44752	1.15871	0.27853	1	1	5644	tags=67%, list=29%, signal=94%
GOBP_EPIDERMIS_DEVELOPMENT	GOBP_EPIDERMIS_DEVELOPMENT		442	0.342866	1.15851	0.328629	1	1	9095	tags=71%, list=47%, signal=131%
GOBP_POSITIVE_REGULATION_OF_BEHAVIOR	GOBP_POSITIVE_REGULATION_OF_BEHAVIOR		26	0.406717	1.15851	0.269461	1	1	5934	tags=54%, list=30%, signal=77%
GOBP_INNER_EAR_MORPHOGENESIS	GOBP_INNER_EAR_MORPHOGENESIS		88	0.366278	1.15777	0.285421	1	1	9090	tags=72%, list=47%, signal=134%
GOBP_REGULATION_OF_NMDA_RECEPTOR_ACTIVITY	GOBP_REGULATION_OF_NMDA_RECEPTOR_ACTIVITY		36	0.381193	1.15739	0.300866	1	1	4616	tags=47%, list=24%, signal=62%
GOBP_NEGATIVE_REGULATION_OF_GLIOGENESIS	GOBP_NEGATIVE_REGULATION_OF_GLIOGENESIS		33	0.37717	1.15597	0.290944	1	1	7183	tags=61%, list=37%, signal=96%
GOBP_NEGATIVE_REGULATION_OF_AXON_EXTENSION_INVOLVED_IN_AXON_GUIDANCE	GOBP_NEGATIVE_REGULATION_OF_AXON_EXTENSION_INVOLVED_IN_AXON_GUIDANCE		25	0.434207	1.15572	0.332046	1	1	4342	tags=56%, list=22%, signal=72%
GOBP_INORGANIC_ANION_TRANSMEMBRANE_TRANSPORT	GOBP_INORGANIC_ANION_TRANSMEMBRANE_TRANSPORT		119	0.348407	1.1557	0.318087	1	1	7642	tags=61%, list=39%, signal=100%
GOBP_MEMBRANE_REPOLARIZATION	GOBP_MEMBRANE_REPOLARIZATION		41	0.370945	1.15517	0.314402	1	1	6206	tags=61%, list=32%, signal=89%
GOBP_CELL_FATE_COMMITMENT	GOBP_CELL_FATE_COMMITMENT		240	0.340317	1.1549	0.311024	1	1	8360	tags=68%, list=43%, signal=118%
GOBP_NEURAL_TUBE_PATTERNING	GOBP_NEURAL_TUBE_PATTERNING		34	0.343074	1.15477	0.295316	1	1	7243	tags=62%, list=37%, signal=98%
GOBP_NEURON_MATURATION	GOBP_NEURON_MATURATION		45	0.325989	1.15453	0.317121	1	1	3042	tags=36%, list=16%, signal=42%
GOBP_NEURON_RECOGNITION	GOBP_NEURON_RECOGNITION		46	0.337847	1.15429	0.248031	1	1	5998	tags=50%, list=31%, signal=72%
GOBP_CONNECTIVE_TISSUE_DEVELOPMENT	GOBP_CONNECTIVE_TISSUE_DEVELOPMENT		227	0.290917	1.15383	0.240848	1	1	7381	tags=56%, list=38%, signal=88%
GOBP_ATRIAL_CARDIAC_MUSCLE_CELL_TO_AV_NODE_CELL_SIGNALING	GOBP_ATRIAL_CARDIAC_MUSCLE_CELL_TO_AV_NODE_CELL_SIGNALING		18	0.442966	1.15357	0.330724	1	1	6636	tags=72%, list=34%, signal=109%
GOBP_REGULATION_OF_AMPA_RECEPTOR_ACTIVITY	GOBP_REGULATION_OF_AMPA_RECEPTOR_ACTIVITY		24	0.488081	1.15313	0.367188	1	1	5257	tags=71%, list=27%, signal=97%
GOBP_VOCALIZATION_BEHAVIOR	GOBP_VOCALIZATION_BEHAVIOR		20	0.475038	1.15271	0.364706	1	1	5875	tags=60%, list=30%, signal=86%
GOBP_AMINE_TRANSPORT	GOBP_AMINE_TRANSPORT		90	0.384469	1.15215	0.346473	1	1	8471	tags=72%, list=44%, signal=127%
GOBP_POSITIVE_REGULATION_OF_MITOTIC_NUCLEAR_DIVISION	GOBP_POSITIVE_REGULATION_OF_MITOTIC_NUCLEAR_DIVISION		43	0.285461	1.15149	0.245726	1	1	4466	tags=37%, list=23%, signal=48%
GOBP_REGULATION_OF_CIRCADIAN_SLEEP_WAKE_CYCLE	GOBP_REGULATION_OF_CIRCADIAN_SLEEP_WAKE_CYCLE		21	0.447521	1.15147	0.317829	1	1	6570	tags=57%, list=34%, signal=86%
GOBP_CELL_PROLIFERATION_INVOLVED_IN_KIDNEY_DEVELOPMENT	GOBP_CELL_PROLIFERATION_INVOLVED_IN_KIDNEY_DEVELOPMENT		20	0.376606	1.15094	0.292593	1	1	5410	tags=55%, list=28%, signal=76%
GOBP_ARTERY_DEVELOPMENT	GOBP_ARTERY_DEVELOPMENT		86	0.336617	1.15076	0.307839	1	1	8070	tags=60%, list=41%, signal=103%
GOBP_GLYCOSPHINGOLIPID_BIOSYNTHETIC_PROCESS	GOBP_GLYCOSPHINGOLIPID_BIOSYNTHETIC_PROCESS		27	0.350924	1.15065	0.253411	1	1	6362	tags=52%, list=33%, signal=77%
GOBP_ATRIAL_SEPTUM_DEVELOPMENT	GOBP_ATRIAL_SEPTUM_DEVELOPMENT		20	0.394359	1.1506	0.305343	1	1	4313	tags=50%, list=22%, signal=64%
GOBP_REGULATION_OF_MITOCHONDRIAL_FISSION	GOBP_REGULATION_OF_MITOCHONDRIAL_FISSION		24	0.310921	1.15049	0.23125	1	1	4239	tags=33%, list=22%, signal=43%
GOBP_MONOCARBOXYLIC_ACID_TRANSPORT	GOBP_MONOCARBOXYLIC_ACID_TRANSPORT		174	0.320078	1.15041	0.295547	1	1	6927	tags=52%, list=36%, signal=80%
GOBP_VENTRICULAR_CARDIAC_MUSCLE_CELL_MEMBRANE_REPOLARIZATION	GOBP_VENTRICULAR_CARDIAC_MUSCLE_CELL_MEMBRANE_REPOLARIZATION		23	0.423375	1.15005	0.327416	1	1	6206	tags=70%, list=32%, signal=102%
GOBP_BONE_MORPHOGENESIS	GOBP_BONE_MORPHOGENESIS		89	0.315203	1.14981	0.313093	1	1	6932	tags=55%, list=36%, signal=85%
GOBP_REGULATION_OF_TRANSPORTER_ACTIVITY	GOBP_REGULATION_OF_TRANSPORTER_ACTIVITY		261	0.29022	1.14938	0.295276	1	1	5627	tags=45%, list=29%, signal=62%
GOBP_CENTRAL_NERVOUS_SYSTEM_NEURON_DIFFERENTIATION	GOBP_CENTRAL_NERVOUS_SYSTEM_NEURON_DIFFERENTIATION		176	0.30851	1.14924	0.258449	1	1	8001	tags=60%, list=41%, signal=100%
GOBP_CIRCADIAN_SLEEP_WAKE_CYCLE	GOBP_CIRCADIAN_SLEEP_WAKE_CYCLE		26	0.412197	1.14908	0.308594	1	1	4624	tags=46%, list=24%, signal=60%
GOBP_O_GLYCAN_PROCESSING	GOBP_O_GLYCAN_PROCESSING		57	0.321324	1.14795	0.238569	1	1	5400	tags=44%, list=28%, signal=61%
GOBP_REGULATION_OF_SIGNALING_RECEPTOR_ACTIVITY	GOBP_REGULATION_OF_SIGNALING_RECEPTOR_ACTIVITY		167	0.293899	1.14786	0.305118	1	1	7656	tags=56%, list=39%, signal=92%
GOBP_SKIN_DEVELOPMENT	GOBP_SKIN_DEVELOPMENT		399	0.353538	1.14762	0.359756	1	1	9135	tags=73%, list=47%, signal=135%
GOBP_CATECHOL_CONTAINING_COMPOUND_METABOLIC_PROCESS	GOBP_CATECHOL_CONTAINING_COMPOUND_METABOLIC_PROCESS		44	0.362592	1.14736	0.305051	1	1	7460	tags=66%, list=38%, signal=107%
GOBP_RESPONSE_TO_XENOBIOTIC_STIMULUS	GOBP_RESPONSE_TO_XENOBIOTIC_STIMULUS		114	0.286985	1.14713	0.241313	1	1	6996	tags=50%, list=36%, signal=78%
GOBP_REGULATION_OF_CARDIAC_MUSCLE_CELL_MEMBRANE_REPOLARIZATION	GOBP_REGULATION_OF_CARDIAC_MUSCLE_CELL_MEMBRANE_REPOLARIZATION		23	0.410329	1.14682	0.315686	1	1	6206	tags=70%, list=32%, signal=102%
GOBP_RESPONSE_TO_MUSCLE_ACTIVITY	GOBP_RESPONSE_TO_MUSCLE_ACTIVITY		23	0.376078	1.14671	0.29661	1	1	6751	tags=61%, list=35%, signal=93%
GOBP_NEGATIVE_REGULATION_OF_CALCIUM_ION_TRANSMEMBRANE_TRANSPORTER_ACTIVITY	GOBP_NEGATIVE_REGULATION_OF_CALCIUM_ION_TRANSMEMBRANE_TRANSPORTER_ACTIVITY		30	0.352122	1.14669	0.301653	1	1	5627	tags=50%, list=29%, signal=70%
GOBP_L_AMINO_ACID_TRANSPORT	GOBP_L_AMINO_ACID_TRANSPORT		61	0.316161	1.14642	0.274468	1	1	7053	tags=52%, list=36%, signal=82%
GOBP_CELL_COMMUNICATION_BY_ELECTRICAL_COUPLING	GOBP_CELL_COMMUNICATION_BY_ELECTRICAL_COUPLING		30	0.335356	1.14604	0.269962	1	1	5627	tags=50%, list=29%, signal=70%
GOBP_OLIGODENDROCYTE_DIFFERENTIATION	GOBP_OLIGODENDROCYTE_DIFFERENTIATION		92	0.288372	1.14532	0.252372	1	1	4517	tags=40%, list=23%, signal=52%
GOBP_SENSORY_PERCEPTION_OF_LIGHT_STIMULUS	GOBP_SENSORY_PERCEPTION_OF_LIGHT_STIMULUS		212	0.34555	1.14474	0.367556	1	1	9215	tags=72%, list=47%, signal=136%
GOBP_MORPHOGENESIS_OF_A_BRANCHING_STRUCTURE	GOBP_MORPHOGENESIS_OF_A_BRANCHING_STRUCTURE		183	0.315203	1.14423	0.334638	1	1	6743	tags=53%, list=35%, signal=80%
GOBP_GROWTH_PLATE_CARTILAGE_DEVELOPMENT	GOBP_GROWTH_PLATE_CARTILAGE_DEVELOPMENT		15	0.39711	1.14399	0.32216	1	1	4104	tags=53%, list=21%, signal=68%
GOBP_ARTERY_MORPHOGENESIS	GOBP_ARTERY_MORPHOGENESIS		61	0.352843	1.14305	0.32833	1	1	8275	tags=61%, list=43%, signal=105%
GOBP_HEART_FIELD_SPECIFICATION	GOBP_HEART_FIELD_SPECIFICATION		18	0.413157	1.143	0.340149	1	1	3678	tags=44%, list=19%, signal=55%
GOBP_INORGANIC_ANION_TRANSPORT	GOBP_INORGANIC_ANION_TRANSPORT		169	0.311873	1.14299	0.313765	1	1	7642	tags=59%, list=39%, signal=97%
GOBP_SENSORY_PERCEPTION_OF_MECHANICAL_STIMULUS	GOBP_SENSORY_PERCEPTION_OF_MECHANICAL_STIMULUS		159	0.32939	1.14245	0.331276	1	1	9096	tags=72%, list=47%, signal=134%
GOBP_SKELETAL_SYSTEM_DEVELOPMENT	GOBP_SKELETAL_SYSTEM_DEVELOPMENT		466	0.278538	1.1421	0.275728	1	1	7214	tags=54%, list=37%, signal=84%
GOBP_POSITIVE_REGULATION_OF_SODIUM_ION_TRANSPORT	GOBP_POSITIVE_REGULATION_OF_SODIUM_ION_TRANSPORT		35	0.345025	1.14069	0.293413	1	1	4958	tags=46%, list=25%, signal=61%
GOBP_REGULATION_OF_SMOOTHENED_SIGNALING_PATHWAY	GOBP_REGULATION_OF_SMOOTHENED_SIGNALING_PATHWAY		72	0.287631	1.14001	0.28125	1	1	6352	tags=49%, list=33%, signal=72%
GOBP_SINGLE_FERTILIZATION	GOBP_SINGLE_FERTILIZATION		148	0.314121	1.13971	0.304802	1	1	8875	tags=70%, list=46%, signal=128%
GOBP_EAR_MORPHOGENESIS	GOBP_EAR_MORPHOGENESIS		108	0.334181	1.13875	0.293033	1	1	9090	tags=69%, list=47%, signal=128%
GOBP_MOTILE_CILIUM_ASSEMBLY	GOBP_MOTILE_CILIUM_ASSEMBLY		21	0.424075	1.1381	0.3125	1	1	8668	tags=76%, list=45%, signal=137%
GOBP_CELL_COMMUNICATION_BY_ELECTRICAL_COUPLING_INVOLVED_IN_CARDIAC_CONDUCTION	GOBP_CELL_COMMUNICATION_BY_ELECTRICAL_COUPLING_INVOLVED_IN_CARDIAC_CONDUCTION		23	0.335793	1.13766	0.27289	1	1	5627	tags=52%, list=29%, signal=73%
GOBP_SYNAPTIC_TRANSMISSION_GLUTAMATERGIC	GOBP_SYNAPTIC_TRANSMISSION_GLUTAMATERGIC		88	0.34946	1.13691	0.35534	1	1	7114	tags=59%, list=37%, signal=93%
GOBP_RESPONSE_TO_UV_B	GOBP_RESPONSE_TO_UV_B		16	0.361435	1.13661	0.290944	1	1	3908	tags=38%, list=20%, signal=47%
GOBP_MIDDLE_EAR_MORPHOGENESIS	GOBP_MIDDLE_EAR_MORPHOGENESIS		17	0.381871	1.13657	0.294695	1	1	5681	tags=53%, list=29%, signal=75%
GOBP_AXONEME_ASSEMBLY	GOBP_AXONEME_ASSEMBLY		66	0.381454	1.13611	0.344898	1	1	8930	tags=73%, list=46%, signal=134%
GOBP_OUTFLOW_TRACT_MORPHOGENESIS	GOBP_OUTFLOW_TRACT_MORPHOGENESIS		71	0.310456	1.13586	0.301158	1	1	4820	tags=41%, list=25%, signal=54%
GOBP_REGULATION_OF_AMINO_ACID_TRANSPORT	GOBP_REGULATION_OF_AMINO_ACID_TRANSPORT		30	0.338958	1.13502	0.289362	1	1	7357	tags=60%, list=38%, signal=96%
GOBP_NEGATIVE_REGULATION_OF_TRANSPORTER_ACTIVITY	GOBP_NEGATIVE_REGULATION_OF_TRANSPORTER_ACTIVITY		72	0.291471	1.13469	0.240777	1	1	6376	tags=44%, list=33%, signal=66%
GOBP_FLUID_TRANSPORT	GOBP_FLUID_TRANSPORT		31	0.402346	1.13468	0.350913	1	1	7480	tags=68%, list=38%, signal=110%
GOBP_REGULATION_OF_PRESYNAPTIC_CYTOSOLIC_CALCIUM_ION_CONCENTRATION	GOBP_REGULATION_OF_PRESYNAPTIC_CYTOSOLIC_CALCIUM_ION_CONCENTRATION		15	0.450245	1.13442	0.332653	1	1	5470	tags=67%, list=28%, signal=93%
GOBP_SUBPALLIUM_DEVELOPMENT	GOBP_SUBPALLIUM_DEVELOPMENT		23	0.340505	1.1344	0.285451	1	1	4331	tags=43%, list=22%, signal=56%
GOBP_NEGATIVE_REGULATION_OF_NERVOUS_SYSTEM_PROCESS	GOBP_NEGATIVE_REGULATION_OF_NERVOUS_SYSTEM_PROCESS		17	0.370011	1.1342	0.311579	1	1	5057	tags=53%, list=26%, signal=71%
GOBP_REGULATION_OF_BEHAVIOR	GOBP_REGULATION_OF_BEHAVIOR		65	0.347133	1.13377	0.333992	1	1	8324	tags=62%, list=43%, signal=107%
GOBP_NEGATIVE_REGULATION_OF_DIGESTIVE_SYSTEM_PROCESS	GOBP_NEGATIVE_REGULATION_OF_DIGESTIVE_SYSTEM_PROCESS		17	0.476347	1.13357	0.40121	1	1	9859	tags=94%, list=51%, signal=191%
GOBP_POSITIVE_REGULATION_OF_EMBRYONIC_DEVELOPMENT	GOBP_POSITIVE_REGULATION_OF_EMBRYONIC_DEVELOPMENT		18	0.394756	1.13355	0.326271	1	1	6692	tags=61%, list=34%, signal=93%
GOBP_REGULATION_OF_HEART_RATE_BY_CARDIAC_CONDUCTION	GOBP_REGULATION_OF_HEART_RATE_BY_CARDIAC_CONDUCTION		38	0.394695	1.13351	0.356164	1	1	6206	tags=58%, list=32%, signal=85%
GOBP_POSITIVE_REGULATION_OF_NUCLEOTIDE_BIOSYNTHETIC_PROCESS	GOBP_POSITIVE_REGULATION_OF_NUCLEOTIDE_BIOSYNTHETIC_PROCESS		19	0.366039	1.13336	0.318725	1	1	6005	tags=63%, list=31%, signal=91%
GOBP_ODONTOGENESIS	GOBP_ODONTOGENESIS		119	0.349867	1.13334	0.335271	1	1	8375	tags=64%, list=43%, signal=111%
GOBP_DOPAMINE_METABOLIC_PROCESS	GOBP_DOPAMINE_METABOLIC_PROCESS		34	0.37529	1.13289	0.354	1	1	4821	tags=53%, list=25%, signal=70%
GOBP_3_PHOSPHOADENOSINE_5_PHOSPHOSULFATE_METABOLIC_PROCESS	GOBP_3_PHOSPHOADENOSINE_5_PHOSPHOSULFATE_METABOLIC_PROCESS		20	0.368869	1.13224	0.322645	1	1	6142	tags=50%, list=32%, signal=73%
GOBP_PHENOL_CONTAINING_COMPOUND_BIOSYNTHETIC_PROCESS	GOBP_PHENOL_CONTAINING_COMPOUND_BIOSYNTHETIC_PROCESS		42	0.333014	1.13152	0.315582	1	1	7943	tags=64%, list=41%, signal=108%
GOBP_CALCIUM_ION_REGULATED_EXOCYTOSIS	GOBP_CALCIUM_ION_REGULATED_EXOCYTOSIS		61	0.357449	1.13148	0.322	1	1	7518	tags=66%, list=39%, signal=107%
GOBP_ORGAN_INDUCTION	GOBP_ORGAN_INDUCTION		21	0.463701	1.13127	0.410359	1	1	8426	tags=81%, list=43%, signal=143%
GOBP_EMBRYONIC_DIGESTIVE_TRACT_DEVELOPMENT	GOBP_EMBRYONIC_DIGESTIVE_TRACT_DEVELOPMENT		31	0.371467	1.13061	0.338614	1	1	4902	tags=55%, list=25%, signal=73%
GOBP_SYNAPSE_MATURATION	GOBP_SYNAPSE_MATURATION		24	0.387817	1.1304	0.342629	1	1	4670	tags=54%, list=24%, signal=71%
GOBP_DETECTION_OF_LIGHT_STIMULUS_INVOLVED_IN_SENSORY_PERCEPTION	GOBP_DETECTION_OF_LIGHT_STIMULUS_INVOLVED_IN_SENSORY_PERCEPTION		21	0.464627	1.13028	0.352113	1	1	9215	tags=81%, list=47%, signal=154%
GOBP_C21_STEROID_HORMONE_BIOSYNTHETIC_PROCESS	GOBP_C21_STEROID_HORMONE_BIOSYNTHETIC_PROCESS		24	0.392128	1.13014	0.32948	1	1	7111	tags=63%, list=37%, signal=98%
GOBP_HEPATOCYTE_GROWTH_FACTOR_RECEPTOR_SIGNALING_PATHWAY	GOBP_HEPATOCYTE_GROWTH_FACTOR_RECEPTOR_SIGNALING_PATHWAY		16	0.360074	1.12928	0.316222	1	1	3836	tags=44%, list=20%, signal=54%
GOBP_TERPENOID_METABOLIC_PROCESS	GOBP_TERPENOID_METABOLIC_PROCESS		117	0.340156	1.1292	0.3706	1	1	7889	tags=62%, list=41%, signal=104%
GOBP_REGULATION_OF_HEART_CONTRACTION	GOBP_REGULATION_OF_HEART_CONTRACTION		231	0.319562	1.12918	0.358416	1	1	7262	tags=58%, list=37%, signal=91%
GOBP_PHENOL_CONTAINING_COMPOUND_METABOLIC_PROCESS	GOBP_PHENOL_CONTAINING_COMPOUND_METABOLIC_PROCESS		98	0.328837	1.12824	0.338552	1	1	7943	tags=62%, list=41%, signal=105%
GOBP_NEGATIVE_REGULATION_OF_GLUCONEOGENESIS	GOBP_NEGATIVE_REGULATION_OF_GLUCONEOGENESIS		15	0.335843	1.12814	0.280534	1	1	1664	tags=33%, list=9%, signal=36%
GOBP_FERTILIZATION	GOBP_FERTILIZATION		177	0.305727	1.12795	0.327044	1	1	8875	tags=68%, list=46%, signal=125%
GOBP_REGULATION_OF_NUCLEOTIDE_BIOSYNTHETIC_PROCESS	GOBP_REGULATION_OF_NUCLEOTIDE_BIOSYNTHETIC_PROCESS		36	0.320438	1.12777	0.319626	1	1	6005	tags=53%, list=31%, signal=76%
GOBP_CARDIAC_CHAMBER_MORPHOGENESIS	GOBP_CARDIAC_CHAMBER_MORPHOGENESIS		112	0.317963	1.12755	0.328273	1	1	8076	tags=61%, list=42%, signal=103%
GOBP_SENSORY_PERCEPTION_OF_TASTE	GOBP_SENSORY_PERCEPTION_OF_TASTE		63	0.408199	1.12654	0.37577	1	1	9215	tags=76%, list=47%, signal=144%
GOBP_NEURONAL_ACTION_POTENTIAL	GOBP_NEURONAL_ACTION_POTENTIAL		33	0.355135	1.12613	0.336735	1	1	8188	tags=67%, list=42%, signal=115%
GOBP_MULTICELLULAR_ORGANISMAL_RESPONSE_TO_STRESS	GOBP_MULTICELLULAR_ORGANISMAL_RESPONSE_TO_STRESS		67	0.309654	1.12512	0.34898	1	1	6479	tags=51%, list=33%, signal=76%
GOBP_VENTRICULAR_SEPTUM_DEVELOPMENT	GOBP_VENTRICULAR_SEPTUM_DEVELOPMENT		61	0.271249	1.1249	0.258621	1	1	4820	tags=39%, list=25%, signal=52%
GOBP_ESTABLISHMENT_OR_MAINTENANCE_OF_BIPOLAR_CELL_POLARITY	GOBP_ESTABLISHMENT_OR_MAINTENANCE_OF_BIPOLAR_CELL_POLARITY		43	0.276083	1.12462	0.277344	1	1	3699	tags=35%, list=19%, signal=43%
GOBP_TERTIARY_ALCOHOL_METABOLIC_PROCESS	GOBP_TERTIARY_ALCOHOL_METABOLIC_PROCESS		20	0.382317	1.1245	0.331361	1	1	7304	tags=65%, list=38%, signal=104%
GOBP_EAR_DEVELOPMENT	GOBP_EAR_DEVELOPMENT		198	0.314053	1.12448	0.318091	1	1	9096	tags=67%, list=47%, signal=125%
GOBP_REGULATION_OF_POSTSYNAPTIC_NEUROTRANSMITTER_RECEPTOR_ACTIVITY	GOBP_REGULATION_OF_POSTSYNAPTIC_NEUROTRANSMITTER_RECEPTOR_ACTIVITY		16	0.42255	1.12438	0.360377	1	1	7481	tags=69%, list=38%, signal=112%
GOBP_CHLORIDE_TRANSPORT	GOBP_CHLORIDE_TRANSPORT		108	0.364578	1.12283	0.38843	1	1	9096	tags=73%, list=47%, signal=137%
GOBP_PULMONARY_VALVE_MORPHOGENESIS	GOBP_PULMONARY_VALVE_MORPHOGENESIS		17	0.452626	1.12255	0.357532	1	1	4820	tags=53%, list=25%, signal=70%
GOBP_SEGMENT_SPECIFICATION	GOBP_SEGMENT_SPECIFICATION		17	0.388876	1.12251	0.319106	1	1	6758	tags=59%, list=35%, signal=90%
GOBP_RETINOL_METABOLIC_PROCESS	GOBP_RETINOL_METABOLIC_PROCESS		45	0.370318	1.12246	0.328063	1	1	6219	tags=53%, list=32%, signal=78%
GOBP_REGULATION_OF_PROTEIN_TARGETING_TO_MEMBRANE	GOBP_REGULATION_OF_PROTEIN_TARGETING_TO_MEMBRANE		35	0.271988	1.12226	0.263941	1	1	529	tags=20%, list=3%, signal=21%
GOBP_APPENDAGE_DEVELOPMENT	GOBP_APPENDAGE_DEVELOPMENT		162	0.297342	1.12218	0.298077	1	1	7461	tags=53%, list=38%, signal=85%
GOBP_EPITHELIAL_CELL_MATURATION	GOBP_EPITHELIAL_CELL_MATURATION		15	0.396881	1.12206	0.295409	1	1	3770	tags=40%, list=19%, signal=50%
GOBP_CYCLIC_NUCLEOTIDE_MEDIATED_SIGNALING	GOBP_CYCLIC_NUCLEOTIDE_MEDIATED_SIGNALING		85	0.340758	1.1215	0.360887	1	1	6686	tags=54%, list=34%, signal=82%
GOBP_ENDOTHELIAL_CELL_CHEMOTAXIS	GOBP_ENDOTHELIAL_CELL_CHEMOTAXIS		28	0.359426	1.12124	0.337374	1	1	7751	tags=68%, list=40%, signal=113%
GOBP_ADULT_LOCOMOTORY_BEHAVIOR	GOBP_ADULT_LOCOMOTORY_BEHAVIOR		60	0.326593	1.12114	0.348837	1	1	7100	tags=57%, list=36%, signal=89%
GOBP_EYE_MORPHOGENESIS	GOBP_EYE_MORPHOGENESIS		139	0.328969	1.12085	0.359127	1	1	8017	tags=60%, list=41%, signal=102%
GOBP_FUSION_OF_SPERM_TO_EGG_PLASMA_MEMBRANE_INVOLVED_IN_SINGLE_FERTILIZATION	GOBP_FUSION_OF_SPERM_TO_EGG_PLASMA_MEMBRANE_INVOLVED_IN_SINGLE_FERTILIZATION		19	0.452129	1.12075	0.371197	1	1	8819	tags=74%, list=45%, signal=135%
GOBP_NEPHRON_EPITHELIUM_DEVELOPMENT	GOBP_NEPHRON_EPITHELIUM_DEVELOPMENT		105	0.336321	1.12047	0.366803	1	1	7490	tags=61%, list=38%, signal=99%
GOBP_GLYCEROLIPID_CATABOLIC_PROCESS	GOBP_GLYCEROLIPID_CATABOLIC_PROCESS		73	0.328126	1.12031	0.340862	1	1	7858	tags=59%, list=40%, signal=98%
GOBP_NEGATIVE_REGULATION_OF_FIBROBLAST_GROWTH_FACTOR_RECEPTOR_SIGNALING_PATHWAY	GOBP_NEGATIVE_REGULATION_OF_FIBROBLAST_GROWTH_FACTOR_RECEPTOR_SIGNALING_PATHWAY		18	0.44773	1.12025	0.356299	1	1	7179	tags=72%, list=37%, signal=114%
GOBP_PARASYMPATHETIC_NERVOUS_SYSTEM_DEVELOPMENT	GOBP_PARASYMPATHETIC_NERVOUS_SYSTEM_DEVELOPMENT		16	0.492406	1.12021	0.37931	1	1	4842	tags=56%, list=25%, signal=75%
GOBP_GLANDULAR_EPITHELIAL_CELL_DIFFERENTIATION	GOBP_GLANDULAR_EPITHELIAL_CELL_DIFFERENTIATION		46	0.368816	1.12	0.343925	1	1	7298	tags=63%, list=38%, signal=101%
GOBP_REGULATION_OF_EMBRYONIC_DEVELOPMENT	GOBP_REGULATION_OF_EMBRYONIC_DEVELOPMENT		57	0.286769	1.11943	0.278926	1	1	2501	tags=30%, list=13%, signal=34%
GOBP_NEURAL_TUBE_DEVELOPMENT	GOBP_NEURAL_TUBE_DEVELOPMENT		145	0.252068	1.11902	0.244048	1	1	4416	tags=34%, list=23%, signal=44%
GOBP_CARDIAC_CONDUCTION	GOBP_CARDIAC_CONDUCTION		142	0.323029	1.11818	0.388258	1	1	7419	tags=60%, list=38%, signal=96%
GOBP_URETER_DEVELOPMENT	GOBP_URETER_DEVELOPMENT		18	0.458291	1.11808	0.361345	1	1	8070	tags=78%, list=41%, signal=133%
GOBP_CATECHOLAMINE_SECRETION	GOBP_CATECHOLAMINE_SECRETION		50	0.430603	1.11798	0.405738	1	1	8471	tags=78%, list=44%, signal=138%
GOBP_PITUITARY_GLAND_DEVELOPMENT	GOBP_PITUITARY_GLAND_DEVELOPMENT		41	0.370955	1.11787	0.364341	1	1	6222	tags=56%, list=32%, signal=82%
GOBP_MODULATION_OF_EXCITATORY_POSTSYNAPTIC_POTENTIAL	GOBP_MODULATION_OF_EXCITATORY_POSTSYNAPTIC_POTENTIAL		42	0.353125	1.11787	0.359849	1	1	6762	tags=60%, list=35%, signal=91%
GOBP_SPECIFICATION_OF_ANIMAL_ORGAN_IDENTITY	GOBP_SPECIFICATION_OF_ANIMAL_ORGAN_IDENTITY		34	0.400946	1.11787	0.403846	1	1	8001	tags=71%, list=41%, signal=120%
GOBP_ORGANIC_ACID_TRANSPORT	GOBP_ORGANIC_ACID_TRANSPORT		314	0.273816	1.11775	0.294	1	1	6927	tags=49%, list=36%, signal=75%
GOBP_SYNAPTIC_MEMBRANE_ADHESION	GOBP_SYNAPTIC_MEMBRANE_ADHESION		25	0.459458	1.11769	0.401559	1	1	6145	tags=64%, list=32%, signal=93%
GOBP_POSITIVE_REGULATION_OF_SYNAPTIC_TRANSMISSION_GLUTAMATERGIC	GOBP_POSITIVE_REGULATION_OF_SYNAPTIC_TRANSMISSION_GLUTAMATERGIC		30	0.40769	1.11765	0.382937	1	1	6093	tags=57%, list=31%, signal=82%
GOBP_DOPAMINERGIC_NEURON_DIFFERENTIATION	GOBP_DOPAMINERGIC_NEURON_DIFFERENTIATION		35	0.334333	1.11728	0.339114	1	1	6373	tags=60%, list=33%, signal=89%
GOBP_PROTEIN_LOCALIZATION_TO_SYNAPSE	GOBP_PROTEIN_LOCALIZATION_TO_SYNAPSE		79	0.307411	1.11702	0.336777	1	1	8130	tags=62%, list=42%, signal=106%
GOBP_NEUROTRANSMITTER_RECEPTOR_LOCALIZATION_TO_POSTSYNAPTIC_SPECIALIZATION_MEMBRANE	GOBP_NEUROTRANSMITTER_RECEPTOR_LOCALIZATION_TO_POSTSYNAPTIC_SPECIALIZATION_MEMBRANE		21	0.385975	1.11659	0.358925	1	1	8030	tags=71%, list=41%, signal=121%
GOBP_POSITIVE_REGULATION_OF_BLOOD_PRESSURE	GOBP_POSITIVE_REGULATION_OF_BLOOD_PRESSURE		33	0.421755	1.11636	0.37037	1	1	8935	tags=79%, list=46%, signal=145%
GOBP_DETECTION_OF_ABIOTIC_STIMULUS	GOBP_DETECTION_OF_ABIOTIC_STIMULUS		138	0.333197	1.11633	0.331967	1	1	9036	tags=70%, list=46%, signal=129%
GOBP_CELLULAR_RESPONSE_TO_COPPER_ION	GOBP_CELLULAR_RESPONSE_TO_COPPER_ION		27	0.374428	1.11555	0.351297	1	1	6759	tags=59%, list=35%, signal=91%
GOBP_POSITIVE_REGULATION_OF_NOTCH_SIGNALING_PATHWAY	GOBP_POSITIVE_REGULATION_OF_NOTCH_SIGNALING_PATHWAY		50	0.294384	1.11539	0.284658	1	1	3706	tags=38%, list=19%, signal=47%
GOBP_LYMPH_VESSEL_DEVELOPMENT	GOBP_LYMPH_VESSEL_DEVELOPMENT		26	0.363196	1.11536	0.311765	1	1	8489	tags=69%, list=44%, signal=123%
GOBP_REGULATION_OF_REPRODUCTIVE_PROCESS	GOBP_REGULATION_OF_REPRODUCTIVE_PROCESS		150	0.308342	1.11529	0.327869	1	1	9054	tags=65%, list=47%, signal=121%
GOBP_LIPID_DROPLET_ORGANIZATION	GOBP_LIPID_DROPLET_ORGANIZATION		25	0.29991	1.11507	0.307393	1	1	3424	tags=32%, list=18%, signal=39%
GOBP_L_GLUTAMATE_TRANSMEMBRANE_TRANSPORT	GOBP_L_GLUTAMATE_TRANSMEMBRANE_TRANSPORT		25	0.34697	1.11472	0.303213	1	1	6927	tags=56%, list=36%, signal=87%
GOBP_CELLULAR_SODIUM_ION_HOMEOSTASIS	GOBP_CELLULAR_SODIUM_ION_HOMEOSTASIS		19	0.374984	1.11413	0.350701	1	1	5771	tags=53%, list=30%, signal=75%
GOBP_REGULATION_OF_CYCLASE_ACTIVITY	GOBP_REGULATION_OF_CYCLASE_ACTIVITY		46	0.363596	1.1133	0.353729	1	1	5660	tags=57%, list=29%, signal=80%
GOBP_PHASIC_SMOOTH_MUSCLE_CONTRACTION	GOBP_PHASIC_SMOOTH_MUSCLE_CONTRACTION		22	0.445831	1.11296	0.4	1	1	4694	tags=50%, list=24%, signal=66%
GOBP_CELL_DIFFERENTIATION_INVOLVED_IN_METANEPHROS_DEVELOPMENT	GOBP_CELL_DIFFERENTIATION_INVOLVED_IN_METANEPHROS_DEVELOPMENT		25	0.465132	1.11237	0.416318	1	1	7927	tags=80%, list=41%, signal=135%
GOBP_REGULATION_OF_NERVOUS_SYSTEM_PROCESS	GOBP_REGULATION_OF_NERVOUS_SYSTEM_PROCESS		129	0.325208	1.11235	0.356725	1	1	6762	tags=54%, list=35%, signal=83%
GOBP_CRANIAL_NERVE_DEVELOPMENT	GOBP_CRANIAL_NERVE_DEVELOPMENT		45	0.390486	1.11234	0.365751	1	1	2694	tags=40%, list=14%, signal=46%
GOBP_MEMBRANE_DEPOLARIZATION	GOBP_MEMBRANE_DEPOLARIZATION		82	0.286228	1.11155	0.32	1	1	6200	tags=44%, list=32%, signal=64%
GOBP_REGULATION_OF_MEMBRANE_REPOLARIZATION	GOBP_REGULATION_OF_MEMBRANE_REPOLARIZATION		30	0.381768	1.11141	0.387795	1	1	6206	tags=63%, list=32%, signal=93%
GOBP_SODIUM_ION_EXPORT_ACROSS_PLASMA_MEMBRANE	GOBP_SODIUM_ION_EXPORT_ACROSS_PLASMA_MEMBRANE		15	0.398033	1.11071	0.332692	1	1	5271	tags=53%, list=27%, signal=73%
GOBP_AXIS_SPECIFICATION	GOBP_AXIS_SPECIFICATION		79	0.330979	1.1106	0.360465	1	1	6900	tags=56%, list=35%, signal=86%
GOBP_UROGENITAL_SYSTEM_DEVELOPMENT	GOBP_UROGENITAL_SYSTEM_DEVELOPMENT		317	0.26659	1.11034	0.341651	1	1	7490	tags=53%, list=38%, signal=85%
GOBP_NODAL_SIGNALING_PATHWAY	GOBP_NODAL_SIGNALING_PATHWAY		16	0.380992	1.11007	0.344758	1	1	4816	tags=50%, list=25%, signal=66%
GOBP_NEGATIVE_REGULATION_OF_AMINE_TRANSPORT	GOBP_NEGATIVE_REGULATION_OF_AMINE_TRANSPORT		26	0.405825	1.11004	0.384615	1	1	5422	tags=58%, list=28%, signal=80%
GOBP_AXIS_ELONGATION	GOBP_AXIS_ELONGATION		27	0.4134	1.11	0.391129	1	1	8730	tags=81%, list=45%, signal=148%
GOBP_POSITIVE_REGULATION_OF_ANIMAL_ORGAN_MORPHOGENESIS	GOBP_POSITIVE_REGULATION_OF_ANIMAL_ORGAN_MORPHOGENESIS		30	0.428741	1.10933	0.404382	1	1	8730	tags=77%, list=45%, signal=139%
GOBP_NEURONAL_STEM_CELL_POPULATION_MAINTENANCE	GOBP_NEURONAL_STEM_CELL_POPULATION_MAINTENANCE		19	0.372291	1.10922	0.338614	1	1	6199	tags=53%, list=32%, signal=77%
GOBP_INCLUSION_BODY_ASSEMBLY	GOBP_INCLUSION_BODY_ASSEMBLY		21	0.32924	1.10881	0.323529	1	1	1343	tags=29%, list=7%, signal=31%
GOBP_NERVE_DEVELOPMENT	GOBP_NERVE_DEVELOPMENT		69	0.343739	1.10879	0.374486	1	1	5610	tags=51%, list=29%, signal=71%
GOBP_SENSORY_PERCEPTION_OF_BITTER_TASTE	GOBP_SENSORY_PERCEPTION_OF_BITTER_TASTE		41	0.412892	1.10874	0.369295	1	1	9922	tags=80%, list=51%, signal=164%
GOBP_HYPOTHALAMUS_DEVELOPMENT	GOBP_HYPOTHALAMUS_DEVELOPMENT		20	0.362509	1.10869	0.328713	1	1	2985	tags=40%, list=15%, signal=47%
GOBP_REGULATION_OF_MAMMARY_GLAND_EPITHELIAL_CELL_PROLIFERATION	GOBP_REGULATION_OF_MAMMARY_GLAND_EPITHELIAL_CELL_PROLIFERATION		16	0.341854	1.10808	0.318	1	1	2702	tags=31%, list=14%, signal=36%
GOBP_POSTSYNAPTIC_SPECIALIZATION_ASSEMBLY	GOBP_POSTSYNAPTIC_SPECIALIZATION_ASSEMBLY		21	0.436096	1.10758	0.403846	1	1	6059	tags=62%, list=31%, signal=90%
GOBP_CARDIAC_ATRIUM_MORPHOGENESIS	GOBP_CARDIAC_ATRIUM_MORPHOGENESIS		27	0.371671	1.10748	0.375235	1	1	4107	tags=44%, list=21%, signal=56%
GOBP_ORGANIC_ANION_TRANSPORT	GOBP_ORGANIC_ANION_TRANSPORT		364	0.279059	1.10747	0.343373	1	1	7586	tags=53%, list=39%, signal=85%
GOBP_SKELETAL_MUSCLE_CONTRACTION	GOBP_SKELETAL_MUSCLE_CONTRACTION		43	0.313434	1.10714	0.327345	1	1	7638	tags=58%, list=39%, signal=95%
GOBP_FORMATION_OF_PRIMARY_GERM_LAYER	GOBP_FORMATION_OF_PRIMARY_GERM_LAYER		108	0.283909	1.10705	0.341131	1	1	6408	tags=50%, list=33%, signal=74%
GOBP_REGULATION_OF_LIPOPROTEIN_LIPASE_ACTIVITY	GOBP_REGULATION_OF_LIPOPROTEIN_LIPASE_ACTIVITY		22	0.397297	1.10703	0.361493	1	1	8101	tags=68%, list=42%, signal=117%
GOBP_MALE_GENITALIA_DEVELOPMENT	GOBP_MALE_GENITALIA_DEVELOPMENT		20	0.435969	1.1069	0.376238	1	1	7951	tags=70%, list=41%, signal=118%
GOBP_ROOF_OF_MOUTH_DEVELOPMENT	GOBP_ROOF_OF_MOUTH_DEVELOPMENT		86	0.285951	1.10667	0.316505	1	1	5864	tags=44%, list=30%, signal=63%
GOBP_SYMPATHETIC_NERVOUS_SYSTEM_DEVELOPMENT	GOBP_SYMPATHETIC_NERVOUS_SYSTEM_DEVELOPMENT		21	0.410748	1.10664	0.368209	1	1	8909	tags=71%, list=46%, signal=132%
GOBP_VASCULAR_PROCESS_IN_CIRCULATORY_SYSTEM	GOBP_VASCULAR_PROCESS_IN_CIRCULATORY_SYSTEM		239	0.301886	1.10603	0.407631	1	1	7311	tags=54%, list=38%, signal=85%
GOBP_VISUAL_BEHAVIOR	GOBP_VISUAL_BEHAVIOR		46	0.304943	1.10555	0.315369	1	1	2260	tags=28%, list=12%, signal=32%
GOBP_EPITHELIAL_TUBE_MORPHOGENESIS	GOBP_EPITHELIAL_TUBE_MORPHOGENESIS		306	0.261454	1.10549	0.322896	1	1	4933	tags=39%, list=25%, signal=51%
GOBP_GLUCOCORTICOID_METABOLIC_PROCESS	GOBP_GLUCOCORTICOID_METABOLIC_PROCESS		24	0.418066	1.10527	0.379032	1	1	9164	tags=83%, list=47%, signal=157%
GOBP_STABILIZATION_OF_MEMBRANE_POTENTIAL	GOBP_STABILIZATION_OF_MEMBRANE_POTENTIAL		17	0.418029	1.10453	0.373757	1	1	6832	tags=71%, list=35%, signal=109%
GOBP_REGULATION_OF_PEPTIDE_HORMONE_SECRETION	GOBP_REGULATION_OF_PEPTIDE_HORMONE_SECRETION		202	0.277936	1.10423	0.353183	1	1	8172	tags=60%, list=42%, signal=103%
GOBP_CELL_FATE_DETERMINATION	GOBP_CELL_FATE_DETERMINATION		41	0.393189	1.10385	0.4	1	1	8001	tags=73%, list=41%, signal=124%
GOBP_SYNAPSE_ORGANIZATION	GOBP_SYNAPSE_ORGANIZATION		404	0.26945	1.10357	0.365234	1	1	7207	tags=51%, list=37%, signal=80%
GOBP_REGULATION_OF_FIBROBLAST_GROWTH_FACTOR_RECEPTOR_SIGNALING_PATHWAY	GOBP_REGULATION_OF_FIBROBLAST_GROWTH_FACTOR_RECEPTOR_SIGNALING_PATHWAY		28	0.382359	1.10335	0.371373	1	1	7179	tags=64%, list=37%, signal=102%
GOBP_REGULATION_OF_OLIGODENDROCYTE_DIFFERENTIATION	GOBP_REGULATION_OF_OLIGODENDROCYTE_DIFFERENTIATION		37	0.321865	1.1027	0.337891	1	1	4889	tags=43%, list=25%, signal=58%
GOBP_NEGATIVE_REGULATION_OF_CALCIUM_ION_TRANSMEMBRANE_TRANSPORT	GOBP_NEGATIVE_REGULATION_OF_CALCIUM_ION_TRANSMEMBRANE_TRANSPORT		34	0.300655	1.10241	0.307377	1	1	5627	tags=44%, list=29%, signal=62%
GOBP_RECEPTOR_CATABOLIC_PROCESS	GOBP_RECEPTOR_CATABOLIC_PROCESS		35	0.303771	1.10186	0.284232	1	1	1021	tags=23%, list=5%, signal=24%
GOBP_SPERM_MOTILITY	GOBP_SPERM_MOTILITY		90	0.328159	1.10125	0.322176	1	1	10550	tags=79%, list=54%, signal=172%
GOBP_CELL_AGGREGATION	GOBP_CELL_AGGREGATION		22	0.435237	1.10081	0.387226	1	1	8781	tags=77%, list=45%, signal=141%
GOBP_HINDBRAIN_DEVELOPMENT	GOBP_HINDBRAIN_DEVELOPMENT		134	0.26189	1.10069	0.299424	1	1	7815	tags=54%, list=40%, signal=90%
GOBP_ENDOCRINE_SYSTEM_DEVELOPMENT	GOBP_ENDOCRINE_SYSTEM_DEVELOPMENT		121	0.313774	1.10054	0.395711	1	1	4828	tags=45%, list=25%, signal=59%
GOBP_NEUROMUSCULAR_PROCESS_CONTROLLING_BALANCE	GOBP_NEUROMUSCULAR_PROCESS_CONTROLLING_BALANCE		42	0.336065	1.1004	0.371308	1	1	6043	tags=52%, list=31%, signal=76%
GOBP_ARACHIDONIC_ACID_SECRETION	GOBP_ARACHIDONIC_ACID_SECRETION		29	0.386376	1.1	0.398357	1	1	8578	tags=72%, list=44%, signal=129%
GOBP_CHONDROCYTE_DEVELOPMENT	GOBP_CHONDROCYTE_DEVELOPMENT		25	0.325133	1.09986	0.343866	1	1	4797	tags=48%, list=25%, signal=64%
GOBP_REGULATION_OF_PHOSPHOLIPID_BIOSYNTHETIC_PROCESS	GOBP_REGULATION_OF_PHOSPHOLIPID_BIOSYNTHETIC_PROCESS		16	0.359861	1.09922	0.357143	1	1	4100	tags=50%, list=21%, signal=63%
GOBP_CELLULAR_BIOGENIC_AMINE_METABOLIC_PROCESS	GOBP_CELLULAR_BIOGENIC_AMINE_METABOLIC_PROCESS		94	0.280662	1.09902	0.336653	1	1	7546	tags=56%, list=39%, signal=92%
GOBP_NEGATIVE_REGULATION_OF_BLOOD_CIRCULATION	GOBP_NEGATIVE_REGULATION_OF_BLOOD_CIRCULATION		21	0.345776	1.09875	0.305085	1	1	2311	tags=33%, list=12%, signal=38%
GOBP_DRUG_METABOLIC_PROCESS	GOBP_DRUG_METABOLIC_PROCESS		41	0.328303	1.09873	0.359756	1	1	5589	tags=49%, list=29%, signal=68%
GOBP_REGULATION_OF_COLLATERAL_SPROUTING	GOBP_REGULATION_OF_COLLATERAL_SPROUTING		15	0.410131	1.09856	0.375746	1	1	6059	tags=60%, list=31%, signal=87%
GOBP_SYNAPTIC_VESICLE_PRIMING	GOBP_SYNAPTIC_VESICLE_PRIMING		18	0.391468	1.09845	0.365805	1	1	3355	tags=44%, list=17%, signal=54%
GOBP_CARDIAC_CHAMBER_DEVELOPMENT	GOBP_CARDIAC_CHAMBER_DEVELOPMENT		148	0.279791	1.09832	0.35167	1	1	5102	tags=42%, list=26%, signal=56%
GOBP_TRANSEPITHELIAL_TRANSPORT	GOBP_TRANSEPITHELIAL_TRANSPORT		30	0.343523	1.09818	0.38193	1	1	5295	tags=50%, list=27%, signal=69%
GOBP_NEUTRAL_LIPID_CATABOLIC_PROCESS	GOBP_NEUTRAL_LIPID_CATABOLIC_PROCESS		48	0.349238	1.098	0.378641	1	1	7858	tags=63%, list=40%, signal=105%
GOBP_REGULATION_OF_FEEDING_BEHAVIOR	GOBP_REGULATION_OF_FEEDING_BEHAVIOR		25	0.349063	1.0978	0.336614	1	1	8620	tags=68%, list=44%, signal=122%
GOBP_FATTY_ACID_TRANSPORT	GOBP_FATTY_ACID_TRANSPORT		146	0.270899	1.09776	0.341897	1	1	6927	tags=49%, list=36%, signal=76%
GOBP_REGULATION_OF_VENTRICULAR_CARDIAC_MUSCLE_CELL_MEMBRANE_REPOLARIZATION	GOBP_REGULATION_OF_VENTRICULAR_CARDIAC_MUSCLE_CELL_MEMBRANE_REPOLARIZATION		19	0.402502	1.09769	0.389635	1	1	6206	tags=68%, list=32%, signal=100%
GOBP_ORGANIC_ACID_TRANSMEMBRANE_TRANSPORT	GOBP_ORGANIC_ACID_TRANSMEMBRANE_TRANSPORT		148	0.250395	1.09769	0.294118	1	1	7163	tags=49%, list=37%, signal=77%
GOBP_CELLULAR_RESPONSE_TO_PH	GOBP_CELLULAR_RESPONSE_TO_PH		22	0.422187	1.09767	0.420082	1	1	8588	tags=82%, list=44%, signal=146%
GOBP_EATING_BEHAVIOR	GOBP_EATING_BEHAVIOR		30	0.381734	1.09757	0.373967	1	1	5810	tags=53%, list=30%, signal=76%
GOBP_RESPONSE_TO_RETINOIC_ACID	GOBP_RESPONSE_TO_RETINOIC_ACID		100	0.302177	1.09709	0.389662	1	1	6725	tags=54%, list=35%, signal=82%
GOBP_LIMBIC_SYSTEM_DEVELOPMENT	GOBP_LIMBIC_SYSTEM_DEVELOPMENT		97	0.268308	1.09641	0.347409	1	1	7317	tags=53%, list=38%, signal=84%
GOBP_COLLATERAL_SPROUTING	GOBP_COLLATERAL_SPROUTING		21	0.344628	1.09631	0.338521	1	1	6059	tags=52%, list=31%, signal=76%
GOBP_NEPHRON_DEVELOPMENT	GOBP_NEPHRON_DEVELOPMENT		136	0.299811	1.0963	0.385519	1	1	7490	tags=58%, list=38%, signal=94%
GOBP_CRANIAL_NERVE_MORPHOGENESIS	GOBP_CRANIAL_NERVE_MORPHOGENESIS		26	0.446551	1.09553	0.433663	1	1	5368	tags=58%, list=28%, signal=80%
GOBP_CARDIAC_MUSCLE_CELL_MEMBRANE_REPOLARIZATION	GOBP_CARDIAC_MUSCLE_CELL_MEMBRANE_REPOLARIZATION		33	0.351744	1.09539	0.392578	1	1	6636	tags=64%, list=34%, signal=96%
GOBP_HEART_MORPHOGENESIS	GOBP_HEART_MORPHOGENESIS		231	0.277493	1.09519	0.362745	1	1	5942	tags=45%, list=31%, signal=64%
GOBP_REGULATION_OF_CAMP_MEDIATED_SIGNALING	GOBP_REGULATION_OF_CAMP_MEDIATED_SIGNALING		36	0.352614	1.09488	0.361905	1	1	7067	tags=58%, list=36%, signal=91%
GOBP_DORSAL_VENTRAL_NEURAL_TUBE_PATTERNING	GOBP_DORSAL_VENTRAL_NEURAL_TUBE_PATTERNING		20	0.358862	1.09461	0.370155	1	1	7016	tags=60%, list=36%, signal=94%
GOBP_POSITIVE_REGULATION_OF_CALCIUM_ION_TRANSMEMBRANE_TRANSPORT	GOBP_POSITIVE_REGULATION_OF_CALCIUM_ION_TRANSMEMBRANE_TRANSPORT		66	0.308125	1.09432	0.344423	1	1	7298	tags=52%, list=38%, signal=82%
GOBP_NEUROTRANSMITTER_BIOSYNTHETIC_PROCESS	GOBP_NEUROTRANSMITTER_BIOSYNTHETIC_PROCESS		17	0.448198	1.09407	0.436874	1	1	7943	tags=88%, list=41%, signal=149%
GOBP_GLAND_DEVELOPMENT	GOBP_GLAND_DEVELOPMENT		409	0.227315	1.09394	0.282569	1	1	4902	tags=36%, list=25%, signal=48%
GOBP_SPERMATID_NUCLEUS_DIFFERENTIATION	GOBP_SPERMATID_NUCLEUS_DIFFERENTIATION		16	0.377353	1.09387	0.329854	1	1	7983	tags=69%, list=41%, signal=116%
GOBP_SYNAPSE_ASSEMBLY	GOBP_SYNAPSE_ASSEMBLY		171	0.307282	1.09342	0.396484	1	1	8394	tags=63%, list=43%, signal=110%
GOBP_CARDIAC_MUSCLE_CELL_ACTION_POTENTIAL	GOBP_CARDIAC_MUSCLE_CELL_ACTION_POTENTIAL		70	0.30126	1.09295	0.36965	1	1	6636	tags=54%, list=34%, signal=82%
GOBP_POSITIVE_REGULATION_OF_STRIATED_MUSCLE_CELL_DIFFERENTIATION	GOBP_POSITIVE_REGULATION_OF_STRIATED_MUSCLE_CELL_DIFFERENTIATION		41	0.344356	1.092	0.374757	1	1	6900	tags=54%, list=35%, signal=83%
GOBP_RESPONSE_TO_CAMP	GOBP_RESPONSE_TO_CAMP		92	0.278797	1.09171	0.340659	1	1	6425	tags=48%, list=33%, signal=71%
GOBP_RENAL_SYSTEM_PROCESS	GOBP_RENAL_SYSTEM_PROCESS		116	0.300305	1.09099	0.339147	1	1	6900	tags=53%, list=35%, signal=81%
GOBP_DETECTION_OF_MECHANICAL_STIMULUS	GOBP_DETECTION_OF_MECHANICAL_STIMULUS		46	0.343666	1.09046	0.354709	1	1	8851	tags=70%, list=45%, signal=127%
GOBP_REGULATION_OF_TRANS_SYNAPTIC_SIGNALING	GOBP_REGULATION_OF_TRANS_SYNAPTIC_SIGNALING		395	0.267362	1.08959	0.379648	1	1	7813	tags=55%, list=40%, signal=90%
GOBP_MULTICELLULAR_ORGANISMAL_SIGNALING	GOBP_MULTICELLULAR_ORGANISMAL_SIGNALING		196	0.31063	1.08869	0.428291	1	1	7469	tags=59%, list=38%, signal=94%
GOBP_MUSCLE_FIBER_DEVELOPMENT	GOBP_MUSCLE_FIBER_DEVELOPMENT		49	0.330307	1.08814	0.386408	1	1	8174	tags=61%, list=42%, signal=105%
GOBP_TYPE_B_PANCREATIC_CELL_DEVELOPMENT	GOBP_TYPE_B_PANCREATIC_CELL_DEVELOPMENT		20	0.358184	1.08812	0.357895	1	1	3163	tags=40%, list=16%, signal=48%
GOBP_CILIUM_OR_FLAGELLUM_DEPENDENT_CELL_MOTILITY	GOBP_CILIUM_OR_FLAGELLUM_DEPENDENT_CELL_MOTILITY		115	0.315885	1.08763	0.354772	1	1	9486	tags=65%, list=49%, signal=126%
GOBP_REGULATION_OF_MYELINATION	GOBP_REGULATION_OF_MYELINATION		42	0.267791	1.08713	0.313187	1	1	3841	tags=36%, list=20%, signal=44%
GOBP_MESODERM_DEVELOPMENT	GOBP_MESODERM_DEVELOPMENT		111	0.275139	1.08713	0.366864	1	1	6900	tags=51%, list=35%, signal=79%
GOBP_MESODERM_MORPHOGENESIS	GOBP_MESODERM_MORPHOGENESIS		64	0.31427	1.08696	0.384615	1	1	6408	tags=52%, list=33%, signal=77%
GOBP_CHEMICAL_SYNAPTIC_TRANSMISSION_POSTSYNAPTIC	GOBP_CHEMICAL_SYNAPTIC_TRANSMISSION_POSTSYNAPTIC		101	0.329174	1.08694	0.397287	1	1	6479	tags=55%, list=33%, signal=83%
GOBP_FOREBRAIN_GENERATION_OF_NEURONS	GOBP_FOREBRAIN_GENERATION_OF_NEURONS		56	0.310579	1.08648	0.368	1	1	7906	tags=59%, list=41%, signal=99%
GOBP_NEUROTROPHIN_SIGNALING_PATHWAY	GOBP_NEUROTROPHIN_SIGNALING_PATHWAY		38	0.270579	1.08645	0.311688	1	1	4472	tags=37%, list=23%, signal=48%
GOBP_PLASMA_LIPOPROTEIN_PARTICLE_CLEARANCE	GOBP_PLASMA_LIPOPROTEIN_PARTICLE_CLEARANCE		51	0.271956	1.08578	0.348337	1	1	4225	tags=41%, list=22%, signal=52%
GOBP_RESPONSE_TO_PURINE_CONTAINING_COMPOUND	GOBP_RESPONSE_TO_PURINE_CONTAINING_COMPOUND		142	0.257649	1.08528	0.335793	1	1	6456	tags=45%, list=33%, signal=67%
GOBP_PIGMENT_METABOLIC_PROCESS	GOBP_PIGMENT_METABOLIC_PROCESS		66	0.277299	1.08502	0.355102	1	1	1989	tags=24%, list=10%, signal=27%
GOBP_EPOXYGENASE_P450_PATHWAY	GOBP_EPOXYGENASE_P450_PATHWAY		18	0.474448	1.08447	0.427105	1	1	5235	tags=61%, list=27%, signal=84%
GOBP_SECONDARY_METABOLIC_PROCESS	GOBP_SECONDARY_METABOLIC_PROCESS		53	0.280426	1.08416	0.33652	1	1	6588	tags=47%, list=34%, signal=71%
GOBP_REGULATION_OF_PROTEIN_KINASE_C_SIGNALING	GOBP_REGULATION_OF_PROTEIN_KINASE_C_SIGNALING		16	0.353235	1.08323	0.353933	1	1	3327	tags=44%, list=17%, signal=53%
GOBP_POSITIVE_REGULATION_OF_NEUROBLAST_PROLIFERATION	GOBP_POSITIVE_REGULATION_OF_NEUROBLAST_PROLIFERATION		21	0.329353	1.08314	0.335106	1	1	3300	tags=33%, list=17%, signal=40%
GOBP_REGULATION_OF_NEURON_PROJECTION_REGENERATION	GOBP_REGULATION_OF_NEURON_PROJECTION_REGENERATION		29	0.302945	1.08262	0.345489	1	1	1941	tags=28%, list=10%, signal=31%
GOBP_CRANIAL_SKELETAL_SYSTEM_DEVELOPMENT	GOBP_CRANIAL_SKELETAL_SYSTEM_DEVELOPMENT		65	0.30267	1.08256	0.37931	1	1	7016	tags=54%, list=36%, signal=84%
GOBP_HEART_PROCESS	GOBP_HEART_PROCESS		275	0.285878	1.08248	0.428295	1	1	7262	tags=54%, list=37%, signal=85%
GOBP_REGULATION_OF_CARDIAC_CONDUCTION	GOBP_REGULATION_OF_CARDIAC_CONDUCTION		55	0.316661	1.08244	0.360845	1	1	7262	tags=56%, list=37%, signal=90%
GOBP_MONOAMINE_TRANSPORT	GOBP_MONOAMINE_TRANSPORT		76	0.375267	1.08238	0.408907	1	1	8471	tags=74%, list=44%, signal=130%
GOBP_GASTRULATION	GOBP_GASTRULATION		168	0.248563	1.08211	0.360078	1	1	6692	tags=48%, list=34%, signal=73%
GOBP_REGULATION_OF_COLLAGEN_METABOLIC_PROCESS	GOBP_REGULATION_OF_COLLAGEN_METABOLIC_PROCESS		38	0.319725	1.08162	0.367265	1	1	6900	tags=53%, list=35%, signal=81%
GOBP_CARBOXYLIC_ACID_TRANSPORT	GOBP_CARBOXYLIC_ACID_TRANSPORT		275	0.281878	1.08156	0.403614	1	1	6927	tags=50%, list=36%, signal=76%
GOBP_MESENCHYME_MORPHOGENESIS	GOBP_MESENCHYME_MORPHOGENESIS		49	0.306152	1.08122	0.385768	1	1	5473	tags=45%, list=28%, signal=62%
GOBP_OLFACTORY_LOBE_DEVELOPMENT	GOBP_OLFACTORY_LOBE_DEVELOPMENT		28	0.364889	1.08053	0.373308	1	1	7906	tags=68%, list=41%, signal=114%
GOBP_GLOMERULAR_MESANGIUM_DEVELOPMENT	GOBP_GLOMERULAR_MESANGIUM_DEVELOPMENT		15	0.414957	1.08034	0.397388	1	1	7332	tags=73%, list=38%, signal=118%
GOBP_NEUROEPITHELIAL_CELL_DIFFERENTIATION	GOBP_NEUROEPITHELIAL_CELL_DIFFERENTIATION		20	0.403678	1.07955	0.393214	1	1	9541	tags=75%, list=49%, signal=147%
GOBP_POSITIVE_REGULATION_OF_NON_CANONICAL_WNT_SIGNALING_PATHWAY	GOBP_POSITIVE_REGULATION_OF_NON_CANONICAL_WNT_SIGNALING_PATHWAY		15	0.387119	1.07946	0.366936	1	1	2843	tags=40%, list=15%, signal=47%
GOBP_MYOBLAST_PROLIFERATION	GOBP_MYOBLAST_PROLIFERATION		17	0.338928	1.07935	0.347826	1	1	7942	tags=59%, list=41%, signal=99%
GOBP_CELLULAR_HORMONE_METABOLIC_PROCESS	GOBP_CELLULAR_HORMONE_METABOLIC_PROCESS		125	0.311525	1.07917	0.421782	1	1	7232	tags=54%, list=37%, signal=86%
GOBP_PHOSPHATIDYLCHOLINE_METABOLIC_PROCESS	GOBP_PHOSPHATIDYLCHOLINE_METABOLIC_PROCESS		85	0.258472	1.07857	0.322581	1	1	5060	tags=39%, list=26%, signal=52%
GOBP_RHYTHMIC_BEHAVIOR	GOBP_RHYTHMIC_BEHAVIOR		46	0.322417	1.07853	0.358238	1	1	5410	tags=43%, list=28%, signal=60%
GOBP_SECRETION_BY_TISSUE	GOBP_SECRETION_BY_TISSUE		33	0.330749	1.07853	0.374745	1	1	6813	tags=48%, list=35%, signal=74%
GOBP_LUNG_CELL_DIFFERENTIATION	GOBP_LUNG_CELL_DIFFERENTIATION		21	0.342133	1.0782	0.387569	1	1	4280	tags=48%, list=22%, signal=61%
GOBP_NEUROMUSCULAR_JUNCTION_DEVELOPMENT	GOBP_NEUROMUSCULAR_JUNCTION_DEVELOPMENT		46	0.286984	1.07771	0.352713	1	1	5547	tags=41%, list=29%, signal=58%
GOBP_ICOSANOID_SECRETION	GOBP_ICOSANOID_SECRETION		43	0.357597	1.07757	0.437624	1	1	6870	tags=56%, list=35%, signal=86%
GOBP_TUBE_FORMATION	GOBP_TUBE_FORMATION		139	0.245213	1.07734	0.301498	1	1	4991	tags=35%, list=26%, signal=47%
GOBP_SEMI_LUNAR_VALVE_DEVELOPMENT	GOBP_SEMI_LUNAR_VALVE_DEVELOPMENT		41	0.336193	1.07657	0.373646	1	1	5719	tags=49%, list=29%, signal=69%
GOBP_NEUROTRANSMITTER_METABOLIC_PROCESS	GOBP_NEUROTRANSMITTER_METABOLIC_PROCESS		28	0.367854	1.07609	0.433269	1	1	7943	tags=75%, list=41%, signal=127%
GOBP_SENSORY_PERCEPTION_OF_PAIN	GOBP_SENSORY_PERCEPTION_OF_PAIN		91	0.333082	1.0753	0.416499	1	1	8523	tags=65%, list=44%, signal=115%
GOBP_IONOTROPIC_GLUTAMATE_RECEPTOR_SIGNALING_PATHWAY	GOBP_IONOTROPIC_GLUTAMATE_RECEPTOR_SIGNALING_PATHWAY		25	0.388278	1.07494	0.448	1	1	6498	tags=64%, list=33%, signal=96%
GOBP_REGULATION_OF_SYNAPTIC_PLASTICITY	GOBP_REGULATION_OF_SYNAPTIC_PLASTICITY		171	0.293096	1.0749	0.400794	1	1	7813	tags=57%, list=40%, signal=95%
GOBP_MONOVALENT_INORGANIC_ANION_HOMEOSTASIS	GOBP_MONOVALENT_INORGANIC_ANION_HOMEOSTASIS		15	0.413049	1.0748	0.388	1	1	6066	tags=60%, list=31%, signal=87%
GOBP_RETINA_VASCULATURE_DEVELOPMENT_IN_CAMERA_TYPE_EYE	GOBP_RETINA_VASCULATURE_DEVELOPMENT_IN_CAMERA_TYPE_EYE		18	0.401937	1.07443	0.405622	1	1	7924	tags=67%, list=41%, signal=112%
GOBP_REGULATION_OF_RYANODINE_SENSITIVE_CALCIUM_RELEASE_CHANNEL_ACTIVITY	GOBP_REGULATION_OF_RYANODINE_SENSITIVE_CALCIUM_RELEASE_CHANNEL_ACTIVITY		24	0.318358	1.07343	0.385057	1	1	5627	tags=46%, list=29%, signal=64%
GOBP_EPIDERMIS_MORPHOGENESIS	GOBP_EPIDERMIS_MORPHOGENESIS		31	0.409806	1.07331	0.427105	1	1	7903	tags=68%, list=41%, signal=114%
GOBP_FOREBRAIN_NEURON_DEVELOPMENT	GOBP_FOREBRAIN_NEURON_DEVELOPMENT		25	0.347293	1.07322	0.373254	1	1	9139	tags=64%, list=47%, signal=121%
GOBP_OSTEOBLAST_DEVELOPMENT	GOBP_OSTEOBLAST_DEVELOPMENT		17	0.421736	1.07321	0.394572	1	1	7618	tags=65%, list=39%, signal=106%
GOBP_POSITIVE_REGULATION_OF_CATION_TRANSMEMBRANE_TRANSPORT	GOBP_POSITIVE_REGULATION_OF_CATION_TRANSMEMBRANE_TRANSPORT		132	0.300651	1.07317	0.407186	1	1	7298	tags=55%, list=38%, signal=87%
GOBP_NEGATIVE_REGULATION_OF_COAGULATION	GOBP_NEGATIVE_REGULATION_OF_COAGULATION		51	0.354263	1.07252	0.386179	1	1	7332	tags=53%, list=38%, signal=85%
GOBP_POSITIVE_REGULATION_OF_SYNAPTIC_TRANSMISSION	GOBP_POSITIVE_REGULATION_OF_SYNAPTIC_TRANSMISSION		141	0.294286	1.07231	0.402344	1	1	7798	tags=57%, list=40%, signal=95%
GOBP_ENTERIC_NERVOUS_SYSTEM_DEVELOPMENT	GOBP_ENTERIC_NERVOUS_SYSTEM_DEVELOPMENT		15	0.407262	1.07226	0.419103	1	1	3277	tags=47%, list=17%, signal=56%
GOBP_REGULATION_OF_NEURON_PROJECTION_ARBORIZATION	GOBP_REGULATION_OF_NEURON_PROJECTION_ARBORIZATION		15	0.395594	1.07183	0.376984	1	1	5351	tags=47%, list=27%, signal=64%
GOBP_POSITIVE_REGULATION_OF_CIRCADIAN_RHYTHM	GOBP_POSITIVE_REGULATION_OF_CIRCADIAN_RHYTHM		17	0.359864	1.07171	0.355691	1	1	4809	tags=41%, list=25%, signal=55%
GOBP_RESPONSE_TO_VITAMIN_A	GOBP_RESPONSE_TO_VITAMIN_A		18	0.415546	1.0717	0.392578	1	1	10673	tags=94%, list=55%, signal=209%
GOBP_NEGATIVE_REGULATION_OF_EPITHELIAL_CELL_APOPTOTIC_PROCESS	GOBP_NEGATIVE_REGULATION_OF_EPITHELIAL_CELL_APOPTOTIC_PROCESS		44	0.30595	1.07163	0.362376	1	1	5333	tags=48%, list=27%, signal=66%
GOBP_GLYCEROPHOSPHOLIPID_CATABOLIC_PROCESS	GOBP_GLYCEROPHOSPHOLIPID_CATABOLIC_PROCESS		31	0.331343	1.07162	0.381663	1	1	6732	tags=52%, list=35%, signal=79%
GOBP_ISOPRENOID_METABOLIC_PROCESS	GOBP_ISOPRENOID_METABOLIC_PROCESS		135	0.284809	1.07157	0.411043	1	1	6219	tags=47%, list=32%, signal=69%
GOBP_REGULATION_OF_APPETITE	GOBP_REGULATION_OF_APPETITE		23	0.382653	1.07153	0.395876	1	1	9192	tags=74%, list=47%, signal=140%
GOBP_REGULATION_OF_RELEASE_OF_SEQUESTERED_CALCIUM_ION_INTO_CYTOSOL	GOBP_REGULATION_OF_RELEASE_OF_SEQUESTERED_CALCIUM_ION_INTO_CYTOSOL		72	0.257583	1.07094	0.341959	1	1	5627	tags=38%, list=29%, signal=53%
GOBP_DIGESTIVE_TRACT_MORPHOGENESIS	GOBP_DIGESTIVE_TRACT_MORPHOGENESIS		43	0.344754	1.07055	0.423892	1	1	4902	tags=49%, list=25%, signal=65%
GOBP_PROTEIN_LIPID_COMPLEX_SUBUNIT_ORGANIZATION	GOBP_PROTEIN_LIPID_COMPLEX_SUBUNIT_ORGANIZATION		54	0.322205	1.07053	0.400786	1	1	6218	tags=52%, list=32%, signal=76%
GOBP_PRESYNAPSE_ORGANIZATION	GOBP_PRESYNAPSE_ORGANIZATION		49	0.31877	1.07041	0.42155	1	1	6810	tags=57%, list=35%, signal=88%
GOBP_PIGMENT_BIOSYNTHETIC_PROCESS	GOBP_PIGMENT_BIOSYNTHETIC_PROCESS		56	0.296332	1.07035	0.379015	1	1	1989	tags=25%, list=10%, signal=28%
GOBP_POSITIVE_REGULATION_OF_PEPTIDE_HORMONE_SECRETION	GOBP_POSITIVE_REGULATION_OF_PEPTIDE_HORMONE_SECRETION		92	0.283083	1.07023	0.400818	1	1	8001	tags=61%, list=41%, signal=103%
GOBP_NEGATIVE_REGULATION_OF_CELLULAR_RESPONSE_TO_GROWTH_FACTOR_STIMULUS	GOBP_NEGATIVE_REGULATION_OF_CELLULAR_RESPONSE_TO_GROWTH_FACTOR_STIMULUS		91	0.288587	1.06976	0.410546	1	1	6323	tags=48%, list=32%, signal=71%
GOBP_STEM_CELL_PROLIFERATION	GOBP_STEM_CELL_PROLIFERATION		58	0.294806	1.06966	0.411885	1	1	3628	tags=36%, list=19%, signal=44%
GOBP_DETECTION_OF_TEMPERATURE_STIMULUS_INVOLVED_IN_SENSORY_PERCEPTION	GOBP_DETECTION_OF_TEMPERATURE_STIMULUS_INVOLVED_IN_SENSORY_PERCEPTION		16	0.401677	1.06963	0.410931	1	1	8335	tags=69%, list=43%, signal=120%
GOBP_REGULATION_OF_CARDIAC_MUSCLE_CONTRACTION_BY_REGULATION_OF_THE_RELEASE_OF_SEQUESTERED_CALCIUM_ION	GOBP_REGULATION_OF_CARDIAC_MUSCLE_CONTRACTION_BY_REGULATION_OF_THE_RELEASE_OF_SEQUESTERED_CALCIUM_ION		19	0.33991	1.06946	0.365079	1	1	5392	tags=47%, list=28%, signal=65%
GOBP_CELLULAR_RESPONSE_TO_GONADOTROPIN_STIMULUS	GOBP_CELLULAR_RESPONSE_TO_GONADOTROPIN_STIMULUS		15	0.416706	1.06882	0.438525	1	1	8189	tags=73%, list=42%, signal=127%
GOBP_ESTABLISHMENT_OF_EPITHELIAL_CELL_POLARITY	GOBP_ESTABLISHMENT_OF_EPITHELIAL_CELL_POLARITY		29	0.30658	1.06863	0.378378	1	1	4393	tags=45%, list=23%, signal=58%
GOBP_REGULATION_OF_PRESYNAPSE_ORGANIZATION	GOBP_REGULATION_OF_PRESYNAPSE_ORGANIZATION		30	0.365681	1.06773	0.420118	1	1	8324	tags=73%, list=43%, signal=128%
GOBP_OXIDATIVE_DEMETHYLATION	GOBP_OXIDATIVE_DEMETHYLATION		19	0.316997	1.06773	0.353659	1	1	5235	tags=42%, list=27%, signal=58%
GOBP_CELL_PROLIFERATION_IN_HINDBRAIN	GOBP_CELL_PROLIFERATION_IN_HINDBRAIN		17	0.371023	1.06685	0.393474	1	1	7815	tags=65%, list=40%, signal=108%
GOBP_CILIUM_MOVEMENT	GOBP_CILIUM_MOVEMENT		146	0.311521	1.06684	0.391213	1	1	10550	tags=77%, list=54%, signal=168%
GOBP_REGULATION_OF_RECEPTOR_BINDING	GOBP_REGULATION_OF_RECEPTOR_BINDING		23	0.301821	1.06674	0.33871	1	1	6425	tags=48%, list=33%, signal=71%
GOBP_EPITHELIAL_TUBE_FORMATION	GOBP_EPITHELIAL_TUBE_FORMATION		125	0.244402	1.06594	0.322581	1	1	4933	tags=35%, list=25%, signal=47%
GOBP_LONG_TERM_MEMORY	GOBP_LONG_TERM_MEMORY		32	0.302376	1.06582	0.358238	1	1	4603	tags=38%, list=24%, signal=49%
GOBP_POSITIVE_REGULATION_OF_LYMPHOCYTE_CHEMOTAXIS	GOBP_POSITIVE_REGULATION_OF_LYMPHOCYTE_CHEMOTAXIS		19	0.34585	1.06544	0.376404	1	1	4768	tags=42%, list=25%, signal=56%
GOBP_POSTSYNAPSE_ASSEMBLY	GOBP_POSTSYNAPSE_ASSEMBLY		30	0.397027	1.0652	0.459662	1	1	9541	tags=80%, list=49%, signal=157%
GOBP_ACTIN_MEDIATED_CELL_CONTRACTION	GOBP_ACTIN_MEDIATED_CELL_CONTRACTION		116	0.291087	1.06433	0.438	1	1	8564	tags=65%, list=44%, signal=115%
GOBP_RESPONSE_TO_CAFFEINE	GOBP_RESPONSE_TO_CAFFEINE		17	0.327831	1.06429	0.353818	1	1	5392	tags=35%, list=28%, signal=49%
GOBP_PHOSPHATIDYLETHANOLAMINE_ACYL_CHAIN_REMODELING	GOBP_PHOSPHATIDYLETHANOLAMINE_ACYL_CHAIN_REMODELING		22	0.399415	1.06417	0.426667	1	1	6603	tags=59%, list=34%, signal=89%
GOBP_BROWN_FAT_CELL_DIFFERENTIATION	GOBP_BROWN_FAT_CELL_DIFFERENTIATION		46	0.275313	1.06368	0.372222	1	1	1647	tags=26%, list=8%, signal=28%
GOBP_RESPONSE_TO_NICOTINE	GOBP_RESPONSE_TO_NICOTINE		40	0.338524	1.06347	0.435318	1	1	7298	tags=60%, list=38%, signal=96%
GOBP_EXPORT_ACROSS_PLASMA_MEMBRANE	GOBP_EXPORT_ACROSS_PLASMA_MEMBRANE		58	0.32799	1.06343	0.448544	1	1	6910	tags=57%, list=36%, signal=88%
GOBP_REGULATION_OF_CALCIUM_ION_TRANSMEMBRANE_TRANSPORT	GOBP_REGULATION_OF_CALCIUM_ION_TRANSMEMBRANE_TRANSPORT		136	0.254272	1.06233	0.365169	1	1	5627	tags=41%, list=29%, signal=58%
GOBP_REGULATION_OF_OXIDOREDUCTASE_ACTIVITY	GOBP_REGULATION_OF_OXIDOREDUCTASE_ACTIVITY		95	0.224836	1.06137	0.362319	1	1	2049	tags=21%, list=11%, signal=23%
GOBP_AMINOGLYCAN_BIOSYNTHETIC_PROCESS	GOBP_AMINOGLYCAN_BIOSYNTHETIC_PROCESS		114	0.258249	1.06122	0.360784	1	1	6202	tags=42%, list=32%, signal=61%
GOBP_CEREBELLAR_CORTEX_FORMATION	GOBP_CEREBELLAR_CORTEX_FORMATION		21	0.346353	1.06117	0.398058	1	1	7717	tags=62%, list=40%, signal=102%
GOBP_CALCIUM_ION_IMPORT	GOBP_CALCIUM_ION_IMPORT		78	0.278581	1.0609	0.419355	1	1	9054	tags=64%, list=47%, signal=119%
GOBP_NEUROBLAST_PROLIFERATION	GOBP_NEUROBLAST_PROLIFERATION		52	0.26641	1.06054	0.359551	1	1	3678	tags=35%, list=19%, signal=43%
GOBP_TORC1_SIGNALING	GOBP_TORC1_SIGNALING		40	0.276375	1.05997	0.354691	1	1	1588	tags=23%, list=8%, signal=24%
GOBP_NEGATIVE_REGULATION_OF_BEHAVIOR	GOBP_NEGATIVE_REGULATION_OF_BEHAVIOR		16	0.34669	1.05993	0.402751	1	1	8076	tags=69%, list=42%, signal=117%
GOBP_CENTRAL_NERVOUS_SYSTEM_NEURON_AXONOGENESIS	GOBP_CENTRAL_NERVOUS_SYSTEM_NEURON_AXONOGENESIS		35	0.29471	1.05974	0.361511	1	1	3201	tags=31%, list=16%, signal=38%
GOBP_TRABECULA_FORMATION	GOBP_TRABECULA_FORMATION		22	0.403441	1.05963	0.418819	1	1	9909	tags=86%, list=51%, signal=176%
GOBP_POSITIVE_REGULATION_OF_EXCITATORY_POSTSYNAPTIC_POTENTIAL	GOBP_POSITIVE_REGULATION_OF_EXCITATORY_POSTSYNAPTIC_POTENTIAL		26	0.382465	1.05941	0.469582	1	1	6762	tags=62%, list=35%, signal=94%
GOBP_EXTERNAL_ENCAPSULATING_STRUCTURE_ORGANIZATION	GOBP_EXTERNAL_ENCAPSULATING_STRUCTURE_ORGANIZATION		385	0.303775	1.05912	0.464	1	1	6987	tags=54%, list=36%, signal=82%
GOBP_NEGATIVE_REGULATION_OF_NEURAL_PRECURSOR_CELL_PROLIFERATION	GOBP_NEGATIVE_REGULATION_OF_NEURAL_PRECURSOR_CELL_PROLIFERATION		19	0.349896	1.0588	0.392562	1	1	7183	tags=58%, list=37%, signal=92%
GOBP_REGULATION_OF_NEURON_DIFFERENTIATION	GOBP_REGULATION_OF_NEURON_DIFFERENTIATION		182	0.264427	1.05871	0.378277	1	1	6401	tags=47%, list=33%, signal=69%
GOBP_POSTSYNAPSE_ORGANIZATION	GOBP_POSTSYNAPSE_ORGANIZATION		157	0.229381	1.05867	0.345018	1	1	4818	tags=35%, list=25%, signal=46%
GOBP_MESENCHYME_DEVELOPMENT	GOBP_MESENCHYME_DEVELOPMENT		270	0.25578	1.05854	0.427757	1	1	3922	tags=34%, list=20%, signal=42%
GOBP_RESPIRATORY_SYSTEM_DEVELOPMENT	GOBP_RESPIRATORY_SYSTEM_DEVELOPMENT		186	0.267537	1.05787	0.412758	1	1	6373	tags=47%, list=33%, signal=70%
GOBP_REGULATION_OF_HORMONE_SECRETION	GOBP_REGULATION_OF_HORMONE_SECRETION		253	0.261446	1.05775	0.416495	1	1	8030	tags=56%, list=41%, signal=94%
GOBP_HIGH_DENSITY_LIPOPROTEIN_PARTICLE_ASSEMBLY	GOBP_HIGH_DENSITY_LIPOPROTEIN_PARTICLE_ASSEMBLY		15	0.387461	1.05772	0.405714	1	1	6218	tags=53%, list=32%, signal=78%
GOBP_ACTION_POTENTIAL	GOBP_ACTION_POTENTIAL		129	0.275562	1.05766	0.43254	1	1	6771	tags=50%, list=35%, signal=77%
GOBP_NEGATIVE_REGULATION_OF_VASCULAR_PERMEABILITY	GOBP_NEGATIVE_REGULATION_OF_VASCULAR_PERMEABILITY		16	0.377685	1.05764	0.385338	1	1	4310	tags=38%, list=22%, signal=48%
GOBP_GLUCOCORTICOID_BIOSYNTHETIC_PROCESS	GOBP_GLUCOCORTICOID_BIOSYNTHETIC_PROCESS		17	0.449534	1.05747	0.443548	1	1	9164	tags=88%, list=47%, signal=167%
GOBP_REGULATION_OF_PROTEIN_TARGETING	GOBP_REGULATION_OF_PROTEIN_TARGETING		77	0.242117	1.05734	0.35	1	1	529	tags=17%, list=3%, signal=17%
GOBP_REGULATION_OF_NOTCH_SIGNALING_PATHWAY	GOBP_REGULATION_OF_NOTCH_SIGNALING_PATHWAY		97	0.261785	1.05716	0.377939	1	1	4365	tags=36%, list=22%, signal=46%
GOBP_RESPONSE_TO_AUDITORY_STIMULUS	GOBP_RESPONSE_TO_AUDITORY_STIMULUS		23	0.342493	1.05575	0.418919	1	1	2260	tags=30%, list=12%, signal=34%
GOBP_BILE_ACID_METABOLIC_PROCESS	GOBP_BILE_ACID_METABOLIC_PROCESS		48	0.27139	1.05564	0.357282	1	1	5245	tags=40%, list=27%, signal=54%
GOBP_CLATHRIN_DEPENDENT_ENDOCYTOSIS	GOBP_CLATHRIN_DEPENDENT_ENDOCYTOSIS		46	0.267707	1.05553	0.363095	1	1	953	tags=22%, list=5%, signal=23%
GOBP_POSITIVE_REGULATION_OF_POTASSIUM_ION_TRANSMEMBRANE_TRANSPORT	GOBP_POSITIVE_REGULATION_OF_POTASSIUM_ION_TRANSMEMBRANE_TRANSPORT		37	0.345396	1.05509	0.470356	1	1	6813	tags=59%, list=35%, signal=91%
GOBP_VENTRICULAR_CARDIAC_MUSCLE_TISSUE_DEVELOPMENT	GOBP_VENTRICULAR_CARDIAC_MUSCLE_TISSUE_DEVELOPMENT		50	0.312476	1.0548	0.413333	1	1	6352	tags=52%, list=33%, signal=77%
GOBP_NEGATIVE_REGULATION_OF_REPRODUCTIVE_PROCESS	GOBP_NEGATIVE_REGULATION_OF_REPRODUCTIVE_PROCESS		55	0.295076	1.05434	0.417323	1	1	6026	tags=47%, list=31%, signal=68%
GOBP_MEMBRANE_REPOLARIZATION_DURING_ACTION_POTENTIAL	GOBP_MEMBRANE_REPOLARIZATION_DURING_ACTION_POTENTIAL		24	0.361592	1.05419	0.40198	1	1	7248	tags=67%, list=37%, signal=106%
GOBP_VENTRICULAR_SYSTEM_DEVELOPMENT	GOBP_VENTRICULAR_SYSTEM_DEVELOPMENT		27	0.332852	1.05415	0.413861	1	1	2226	tags=30%, list=11%, signal=33%
GOBP_PROTEIN_AUTOPROCESSING	GOBP_PROTEIN_AUTOPROCESSING		23	0.269464	1.05358	0.391389	1	1	5992	tags=48%, list=31%, signal=69%
GOBP_ENDOCARDIAL_CUSHION_MORPHOGENESIS	GOBP_ENDOCARDIAL_CUSHION_MORPHOGENESIS		33	0.315951	1.05358	0.378026	1	1	5473	tags=45%, list=28%, signal=63%
GOBP_CELLULAR_RESPONSE_TO_ALKALOID	GOBP_CELLULAR_RESPONSE_TO_ALKALOID		31	0.297587	1.05271	0.380859	1	1	5694	tags=45%, list=29%, signal=64%
GOBP_RESPONSE_TO_CALCIUM_ION	GOBP_RESPONSE_TO_CALCIUM_ION		139	0.233442	1.05269	0.391771	1	1	5769	tags=39%, list=30%, signal=55%
GOBP_CELLULAR_RESPONSE_TO_TOXIC_SUBSTANCE	GOBP_CELLULAR_RESPONSE_TO_TOXIC_SUBSTANCE		107	0.24553	1.05241	0.373563	1	1	5435	tags=40%, list=28%, signal=55%
GOBP_C21_STEROID_HORMONE_METABOLIC_PROCESS	GOBP_C21_STEROID_HORMONE_METABOLIC_PROCESS		38	0.336856	1.05195	0.436293	1	1	7111	tags=58%, list=37%, signal=91%
GOBP_CELL_DIFFERENTIATION_INVOLVED_IN_KIDNEY_DEVELOPMENT	GOBP_CELL_DIFFERENTIATION_INVOLVED_IN_KIDNEY_DEVELOPMENT		58	0.319239	1.05121	0.468627	1	1	7490	tags=62%, list=38%, signal=101%
GOBP_SARCOMERE_ORGANIZATION	GOBP_SARCOMERE_ORGANIZATION		37	0.347553	1.05087	0.424242	1	1	5471	tags=46%, list=28%, signal=64%
GOBP_RESPONSE_TO_ORGANOPHOSPHORUS	GOBP_RESPONSE_TO_ORGANOPHOSPHORUS		129	0.249995	1.05076	0.398907	1	1	6456	tags=45%, list=33%, signal=67%
GOBP_RESPONSE_TO_FOOD	GOBP_RESPONSE_TO_FOOD		37	0.332795	1.04992	0.446939	1	1	5934	tags=49%, list=30%, signal=70%
GOBP_CARDIAC_VENTRICLE_DEVELOPMENT	GOBP_CARDIAC_VENTRICLE_DEVELOPMENT		111	0.25962	1.04936	0.418386	1	1	8076	tags=57%, list=42%, signal=96%
GOBP_RESPONSE_TO_STIMULUS_INVOLVED_IN_REGULATION_OF_MUSCLE_ADAPTATION	GOBP_RESPONSE_TO_STIMULUS_INVOLVED_IN_REGULATION_OF_MUSCLE_ADAPTATION		16	0.363042	1.04932	0.427435	1	1	2762	tags=38%, list=14%, signal=44%
GOBP_REGULATION_OF_NON_CANONICAL_WNT_SIGNALING_PATHWAY	GOBP_REGULATION_OF_NON_CANONICAL_WNT_SIGNALING_PATHWAY		25	0.304616	1.0492	0.373281	1	1	2843	tags=32%, list=15%, signal=37%
GOBP_LYMPHOCYTE_CHEMOTAXIS	GOBP_LYMPHOCYTE_CHEMOTAXIS		59	0.299871	1.04912	0.400763	1	1	6375	tags=44%, list=33%, signal=65%
GOBP_RESPONSE_TO_MAGNESIUM_ION	GOBP_RESPONSE_TO_MAGNESIUM_ION		18	0.385059	1.04905	0.441341	1	1	6310	tags=56%, list=32%, signal=82%
GOBP_REGULATION_OF_HAIR_CYCLE	GOBP_REGULATION_OF_HAIR_CYCLE		26	0.349649	1.04895	0.431907	1	1	7557	tags=65%, list=39%, signal=107%
GOBP_EMBRYONIC_AXIS_SPECIFICATION	GOBP_EMBRYONIC_AXIS_SPECIFICATION		34	0.328834	1.04862	0.444	1	1	6762	tags=56%, list=35%, signal=85%
GOBP_SENSORY_PERCEPTION_OF_TEMPERATURE_STIMULUS	GOBP_SENSORY_PERCEPTION_OF_TEMPERATURE_STIMULUS		22	0.392846	1.04852	0.473251	1	1	8410	tags=68%, list=43%, signal=120%
GOBP_DIGESTION	GOBP_DIGESTION		130	0.326092	1.04777	0.493878	1	1	6813	tags=54%, list=35%, signal=82%
GOBP_ENDOTHELIAL_CELL_PROLIFERATION	GOBP_ENDOTHELIAL_CELL_PROLIFERATION		141	0.237153	1.04726	0.382246	1	1	4503	tags=35%, list=23%, signal=46%
GOBP_MIDBRAIN_DOPAMINERGIC_NEURON_DIFFERENTIATION	GOBP_MIDBRAIN_DOPAMINERGIC_NEURON_DIFFERENTIATION		15	0.352588	1.04702	0.411417	1	1	6373	tags=67%, list=33%, signal=99%
GOBP_MOLTING_CYCLE	GOBP_MOLTING_CYCLE		104	0.284427	1.046	0.446154	1	1	8093	tags=56%, list=42%, signal=95%
GOBP_WATER_HOMEOSTASIS	GOBP_WATER_HOMEOSTASIS		79	0.313301	1.04585	0.463796	1	1	7557	tags=56%, list=39%, signal=91%
GOBP_BINDING_OF_SPERM_TO_ZONA_PELLUCIDA	GOBP_BINDING_OF_SPERM_TO_ZONA_PELLUCIDA		43	0.296618	1.0458	0.396	1	1	8448	tags=67%, list=43%, signal=119%
GOBP_POSITIVE_REGULATION_OF_HETEROTYPIC_CELL_CELL_ADHESION	GOBP_POSITIVE_REGULATION_OF_HETEROTYPIC_CELL_CELL_ADHESION		16	0.358925	1.04491	0.4	1	1	4423	tags=50%, list=23%, signal=65%
GOBP_LIPID_DIGESTION	GOBP_LIPID_DIGESTION		21	0.394548	1.04462	0.447205	1	1	8327	tags=71%, list=43%, signal=125%
GOBP_LENS_DEVELOPMENT_IN_CAMERA_TYPE_EYE	GOBP_LENS_DEVELOPMENT_IN_CAMERA_TYPE_EYE		74	0.282988	1.04459	0.421569	1	1	4519	tags=39%, list=23%, signal=51%
GOBP_NEGATIVE_REGULATION_OF_AXON_EXTENSION	GOBP_NEGATIVE_REGULATION_OF_AXON_EXTENSION		42	0.323475	1.04415	0.456238	1	1	4619	tags=45%, list=24%, signal=59%
GOBP_NEGATIVE_REGULATION_OF_LIPID_TRANSPORT	GOBP_NEGATIVE_REGULATION_OF_LIPID_TRANSPORT		33	0.323227	1.04366	0.422222	1	1	7357	tags=55%, list=38%, signal=88%
GOBP_POSITIVE_REGULATION_OF_VASCULAR_PERMEABILITY	GOBP_POSITIVE_REGULATION_OF_VASCULAR_PERMEABILITY		15	0.388416	1.04347	0.437984	1	1	3792	tags=40%, list=19%, signal=50%
GOBP_RETINOIC_ACID_METABOLIC_PROCESS	GOBP_RETINOIC_ACID_METABOLIC_PROCESS		29	0.40011	1.04334	0.5	1	1	9003	tags=79%, list=46%, signal=147%
GOBP_REGULATION_OF_HAIR_FOLLICLE_DEVELOPMENT	GOBP_REGULATION_OF_HAIR_FOLLICLE_DEVELOPMENT		17	0.36866	1.0432	0.451128	1	1	7367	tags=65%, list=38%, signal=104%
GOBP_CALCIUM_DEPENDENT_CELL_CELL_ADHESION_VIA_PLASMA_MEMBRANE_CELL_ADHESION_MOLECULES	GOBP_CALCIUM_DEPENDENT_CELL_CELL_ADHESION_VIA_PLASMA_MEMBRANE_CELL_ADHESION_MOLECULES		43	0.372283	1.04287	0.506098	1	1	9567	tags=81%, list=49%, signal=160%
GOBP_AORTA_DEVELOPMENT	GOBP_AORTA_DEVELOPMENT		51	0.317387	1.0427	0.446394	1	1	6723	tags=51%, list=35%, signal=78%
GOBP_VITAMIN_TRANSMEMBRANE_TRANSPORT	GOBP_VITAMIN_TRANSMEMBRANE_TRANSPORT		17	0.336783	1.04259	0.406312	1	1	4803	tags=41%, list=25%, signal=55%
GOBP_ONE_CARBON_METABOLIC_PROCESS	GOBP_ONE_CARBON_METABOLIC_PROCESS		38	0.301435	1.04255	0.403118	1	1	2682	tags=26%, list=14%, signal=30%
GOBP_POSITIVE_REGULATION_OF_NEURAL_PRECURSOR_CELL_PROLIFERATION	GOBP_POSITIVE_REGULATION_OF_NEURAL_PRECURSOR_CELL_PROLIFERATION		49	0.304896	1.04254	0.405714	1	1	7060	tags=53%, list=36%, signal=83%
GOBP_MICROTUBULE_BUNDLE_FORMATION	GOBP_MICROTUBULE_BUNDLE_FORMATION		97	0.304311	1.04245	0.461224	1	1	8722	tags=64%, list=45%, signal=115%
GOBP_CARDIAC_MUSCLE_TISSUE_DEVELOPMENT	GOBP_CARDIAC_MUSCLE_TISSUE_DEVELOPMENT		187	0.269741	1.04138	0.465779	1	1	8001	tags=57%, list=41%, signal=95%
GOBP_DETECTION_OF_STIMULUS_INVOLVED_IN_SENSORY_PERCEPTION_OF_PAIN	GOBP_DETECTION_OF_STIMULUS_INVOLVED_IN_SENSORY_PERCEPTION_OF_PAIN		23	0.358089	1.04017	0.445545	1	1	8410	tags=70%, list=43%, signal=122%
GOBP_NEGATIVE_REGULATION_OF_TRANSMEMBRANE_TRANSPORT	GOBP_NEGATIVE_REGULATION_OF_TRANSMEMBRANE_TRANSPORT		106	0.233296	1.04004	0.370019	1	1	5895	tags=39%, list=30%, signal=55%
GOBP_HYDROGEN_PEROXIDE_CATABOLIC_PROCESS	GOBP_HYDROGEN_PEROXIDE_CATABOLIC_PROCESS		29	0.341944	1.0398	0.411885	1	1	9799	tags=76%, list=50%, signal=153%
GOBP_AORTA_MORPHOGENESIS	GOBP_AORTA_MORPHOGENESIS		29	0.366051	1.03945	0.458801	1	1	5666	tags=48%, list=29%, signal=68%
GOBP_REGULATION_OF_STEM_CELL_PROLIFERATION	GOBP_REGULATION_OF_STEM_CELL_PROLIFERATION		37	0.288139	1.03934	0.422998	1	1	3628	tags=35%, list=19%, signal=43%
GOBP_MYOFIBRIL_ASSEMBLY	GOBP_MYOFIBRIL_ASSEMBLY		58	0.31161	1.03923	0.439759	1	1	5471	tags=45%, list=28%, signal=62%
GOBP_RESPONSE_TO_TOXIC_SUBSTANCE	GOBP_RESPONSE_TO_TOXIC_SUBSTANCE		222	0.225792	1.03917	0.381853	1	1	6910	tags=44%, list=36%, signal=67%
GOBP_DNA_METHYLATION_INVOLVED_IN_GAMETE_GENERATION	GOBP_DNA_METHYLATION_INVOLVED_IN_GAMETE_GENERATION		19	0.383566	1.03895	0.459627	1	1	8683	tags=63%, list=45%, signal=114%
GOBP_CEREBRAL_CORTEX_NEURON_DIFFERENTIATION	GOBP_CEREBRAL_CORTEX_NEURON_DIFFERENTIATION		20	0.331905	1.03848	0.4375	1	1	4006	tags=45%, list=21%, signal=57%
GOBP_CARDIAC_MUSCLE_CELL_CONTRACTION	GOBP_CARDIAC_MUSCLE_CELL_CONTRACTION		68	0.284735	1.03835	0.453861	1	1	6636	tags=53%, list=34%, signal=80%
GOBP_FUCOSE_METABOLIC_PROCESS	GOBP_FUCOSE_METABOLIC_PROCESS		16	0.321138	1.0381	0.427105	1	1	4522	tags=44%, list=23%, signal=57%
GOBP_PHARYNGEAL_SYSTEM_DEVELOPMENT	GOBP_PHARYNGEAL_SYSTEM_DEVELOPMENT		24	0.37046	1.03801	0.444657	1	1	8730	tags=71%, list=45%, signal=128%
GOBP_CELL_PROLIFERATION_IN_FOREBRAIN	GOBP_CELL_PROLIFERATION_IN_FOREBRAIN		25	0.314315	1.03779	0.430303	1	1	6926	tags=60%, list=36%, signal=93%
GOBP_REGULATION_OF_BLOOD_CIRCULATION	GOBP_REGULATION_OF_BLOOD_CIRCULATION		276	0.291654	1.0376	0.485265	1	1	7262	tags=55%, list=37%, signal=86%
GOBP_CARDIAC_MUSCLE_CONTRACTION	GOBP_CARDIAC_MUSCLE_CONTRACTION		126	0.267719	1.03725	0.457305	1	1	6206	tags=48%, list=32%, signal=69%
GOBP_NEGATIVE_REGULATION_OF_ATP_METABOLIC_PROCESS	GOBP_NEGATIVE_REGULATION_OF_ATP_METABOLIC_PROCESS		26	0.276514	1.03721	0.405455	1	1	1356	tags=27%, list=7%, signal=29%
GOBP_REGULATION_OF_FLAGELLATED_SPERM_MOTILITY	GOBP_REGULATION_OF_FLAGELLATED_SPERM_MOTILITY		18	0.434519	1.03698	0.461053	1	1	8722	tags=78%, list=45%, signal=141%
GOBP_GLYCEROL_ETHER_METABOLIC_PROCESS	GOBP_GLYCEROL_ETHER_METABOLIC_PROCESS		19	0.324583	1.03698	0.377083	1	1	1081	tags=26%, list=6%, signal=28%
GOBP_REGULATION_OF_LIPOPROTEIN_PARTICLE_CLEARANCE	GOBP_REGULATION_OF_LIPOPROTEIN_PARTICLE_CLEARANCE		18	0.3051	1.03689	0.407266	1	1	4686	tags=50%, list=24%, signal=66%
GOBP_NEGATIVE_REGULATION_OF_PEPTIDE_HORMONE_SECRETION	GOBP_NEGATIVE_REGULATION_OF_PEPTIDE_HORMONE_SECRETION		39	0.324626	1.03684	0.433594	1	1	8901	tags=72%, list=46%, signal=132%
GOBP_NEUROTRANSMITTER_TRANSPORT	GOBP_NEUROTRANSMITTER_TRANSPORT		203	0.281373	1.03675	0.485207	1	1	7806	tags=59%, list=40%, signal=97%
GOBP_STRIATED_MUSCLE_CONTRACTION	GOBP_STRIATED_MUSCLE_CONTRACTION		165	0.267067	1.03666	0.480469	1	1	7638	tags=55%, list=39%, signal=90%
GOBP_CELLULAR_RESPONSE_TO_LEPTIN_STIMULUS	GOBP_CELLULAR_RESPONSE_TO_LEPTIN_STIMULUS		19	0.311476	1.03647	0.399254	1	1	5245	tags=47%, list=27%, signal=65%
GOBP_POSTSYNAPTIC_SPECIALIZATION_ORGANIZATION	GOBP_POSTSYNAPTIC_SPECIALIZATION_ORGANIZATION		31	0.325911	1.03632	0.453333	1	1	3503	tags=39%, list=18%, signal=47%
GOBP_REGULATION_OF_ORGANIC_ACID_TRANSPORT	GOBP_REGULATION_OF_ORGANIC_ACID_TRANSPORT		57	0.28419	1.03606	0.424528	1	1	6873	tags=51%, list=35%, signal=78%
GOBP_MULTICELLULAR_ORGANISMAL_MOVEMENT	GOBP_MULTICELLULAR_ORGANISMAL_MOVEMENT		54	0.278939	1.03595	0.436399	1	1	7925	tags=56%, list=41%, signal=93%
GOBP_NONRIBOSOMAL_PEPTIDE_BIOSYNTHETIC_PROCESS	GOBP_NONRIBOSOMAL_PEPTIDE_BIOSYNTHETIC_PROCESS		18	0.305677	1.03584	0.430435	1	1	3000	tags=33%, list=15%, signal=39%
GOBP_NEGATIVE_REGULATION_OF_TOR_SIGNALING	GOBP_NEGATIVE_REGULATION_OF_TOR_SIGNALING		37	0.282434	1.03578	0.412916	1	1	845	tags=19%, list=4%, signal=20%
GOBP_REGULATION_OF_NEURAL_PRECURSOR_CELL_PROLIFERATION	GOBP_REGULATION_OF_NEURAL_PRECURSOR_CELL_PROLIFERATION		78	0.275818	1.03562	0.429126	1	1	7196	tags=51%, list=37%, signal=81%
GOBP_OUTER_DYNEIN_ARM_ASSEMBLY	GOBP_OUTER_DYNEIN_ARM_ASSEMBLY		18	0.38769	1.03529	0.474104	1	1	8930	tags=78%, list=46%, signal=144%
GOBP_RETINAL_GANGLION_CELL_AXON_GUIDANCE	GOBP_RETINAL_GANGLION_CELL_AXON_GUIDANCE		19	0.331558	1.03482	0.424015	1	1	4923	tags=37%, list=25%, signal=49%
GOBP_NEGATIVE_REGULATION_OF_HORMONE_SECRETION	GOBP_NEGATIVE_REGULATION_OF_HORMONE_SECRETION		58	0.321459	1.03348	0.470817	1	1	8901	tags=67%, list=46%, signal=124%
GOBP_NEGATIVE_REGULATION_OF_VASCULATURE_DEVELOPMENT	GOBP_NEGATIVE_REGULATION_OF_VASCULATURE_DEVELOPMENT		94	0.253116	1.03334	0.416031	1	1	5529	tags=40%, list=28%, signal=56%
GOBP_AXON_DEVELOPMENT	GOBP_AXON_DEVELOPMENT		496	0.231908	1.03329	0.434211	1	1	4629	tags=35%, list=24%, signal=45%
GOBP_STRIATED_MUSCLE_CELL_DEVELOPMENT	GOBP_STRIATED_MUSCLE_CELL_DEVELOPMENT		98	0.287084	1.03141	0.457594	1	1	8174	tags=58%, list=42%, signal=100%
GOBP_POSITIVE_REGULATION_OF_SYNAPSE_ASSEMBLY	GOBP_POSITIVE_REGULATION_OF_SYNAPSE_ASSEMBLY		58	0.333315	1.03134	0.506903	1	1	8935	tags=67%, list=46%, signal=124%
GOBP_PLASMA_MEMBRANE_FUSION	GOBP_PLASMA_MEMBRANE_FUSION		21	0.392988	1.03081	0.466667	1	1	8819	tags=71%, list=45%, signal=130%
GOBP_REGULATION_OF_RESPONSE_TO_REACTIVE_OXYGEN_SPECIES	GOBP_REGULATION_OF_RESPONSE_TO_REACTIVE_OXYGEN_SPECIES		28	0.273862	1.03081	0.404	1	1	4055	tags=36%, list=21%, signal=45%
GOBP_BENZENE_CONTAINING_COMPOUND_METABOLIC_PROCESS	GOBP_BENZENE_CONTAINING_COMPOUND_METABOLIC_PROCESS		23	0.33982	1.03039	0.445098	1	1	7905	tags=65%, list=41%, signal=110%
GOBP_REGULATION_OF_HORMONE_LEVELS	GOBP_REGULATION_OF_HORMONE_LEVELS		488	0.253704	1.02982	0.496016	1	1	7806	tags=54%, list=40%, signal=88%
GOBP_REGULATION_OF_WNT_SIGNALING_PATHWAY_PLANAR_CELL_POLARITY_PATHWAY	GOBP_REGULATION_OF_WNT_SIGNALING_PATHWAY_PLANAR_CELL_POLARITY_PATHWAY		15	0.366889	1.02949	0.424	1	1	2767	tags=33%, list=14%, signal=39%
GOBP_NEURON_PROJECTION_ARBORIZATION	GOBP_NEURON_PROJECTION_ARBORIZATION		27	0.340136	1.02938	0.434524	1	1	9238	tags=70%, list=47%, signal=134%
GOBP_NEGATIVE_REGULATION_OF_DEVELOPMENTAL_GROWTH	GOBP_NEGATIVE_REGULATION_OF_DEVELOPMENTAL_GROWTH		99	0.245903	1.02937	0.422339	1	1	4619	tags=35%, list=24%, signal=46%
GOBP_VASODILATION	GOBP_VASODILATION		33	0.269269	1.02918	0.415709	1	1	3748	tags=36%, list=19%, signal=45%
GOBP_ECTODERM_DEVELOPMENT	GOBP_ECTODERM_DEVELOPMENT		18	0.36297	1.02901	0.434874	1	1	2955	tags=39%, list=15%, signal=46%
GOBP_ZINC_ION_TRANSPORT	GOBP_ZINC_ION_TRANSPORT		27	0.276935	1.02874	0.393235	1	1	3673	tags=33%, list=19%, signal=41%
GOBP_POSITIVE_REGULATION_OF_CALCIUM_ION_TRANSPORT	GOBP_POSITIVE_REGULATION_OF_CALCIUM_ION_TRANSPORT		113	0.279137	1.02849	0.44084	1	1	5627	tags=42%, list=29%, signal=59%
GOBP_SKELETAL_MUSCLE_ADAPTATION	GOBP_SKELETAL_MUSCLE_ADAPTATION		23	0.303518	1.02818	0.397706	1	1	6156	tags=52%, list=32%, signal=76%
GOBP_FOREBRAIN_DEVELOPMENT	GOBP_FOREBRAIN_DEVELOPMENT		350	0.227156	1.02811	0.435606	1	1	7355	tags=48%, list=38%, signal=76%
GOBP_PROTEIN_LOCALIZATION_TO_POSTSYNAPSE	GOBP_PROTEIN_LOCALIZATION_TO_POSTSYNAPSE		43	0.295684	1.0279	0.444444	1	1	8130	tags=63%, list=42%, signal=108%
GOBP_BRANCH_ELONGATION_OF_AN_EPITHELIUM	GOBP_BRANCH_ELONGATION_OF_AN_EPITHELIUM		17	0.405829	1.02742	0.486542	1	1	8730	tags=82%, list=45%, signal=149%
GOBP_POSITIVE_REGULATION_OF_NERVOUS_SYSTEM_PROCESS	GOBP_POSITIVE_REGULATION_OF_NERVOUS_SYSTEM_PROCESS		33	0.341075	1.02673	0.451172	1	1	7450	tags=61%, list=38%, signal=98%
GOBP_REGULATION_OF_STEROL_TRANSPORT	GOBP_REGULATION_OF_STEROL_TRANSPORT		55	0.289457	1.02658	0.439163	1	1	5245	tags=42%, list=27%, signal=57%
GOBP_COLLAGEN_METABOLIC_PROCESS	GOBP_COLLAGEN_METABOLIC_PROCESS		98	0.283466	1.0264	0.482546	1	1	6408	tags=49%, list=33%, signal=73%
GOBP_SEMAPHORIN_PLEXIN_SIGNALING_PATHWAY	GOBP_SEMAPHORIN_PLEXIN_SIGNALING_PATHWAY		40	0.356616	1.02529	0.475472	1	1	4900	tags=50%, list=25%, signal=67%
GOBP_NEGATIVE_REGULATION_OF_SIGNALING_RECEPTOR_ACTIVITY	GOBP_NEGATIVE_REGULATION_OF_SIGNALING_RECEPTOR_ACTIVITY		49	0.288151	1.02524	0.446215	1	1	6959	tags=55%, list=36%, signal=86%
GOBP_REGULATION_OF_MULTICELLULAR_ORGANISM_GROWTH	GOBP_REGULATION_OF_MULTICELLULAR_ORGANISM_GROWTH		60	0.228626	1.02425	0.431694	1	1	2260	tags=23%, list=12%, signal=26%
GOBP_RESPONSE_TO_DOPAMINE	GOBP_RESPONSE_TO_DOPAMINE		83	0.295858	1.02422	0.429942	1	1	7486	tags=55%, list=38%, signal=90%
GOBP_REGULATION_OF_LIPID_TRANSPORT	GOBP_REGULATION_OF_LIPID_TRANSPORT		135	0.238042	1.02379	0.447898	1	1	3625	tags=29%, list=19%, signal=35%
GOBP_POLYAMINE_METABOLIC_PROCESS	GOBP_POLYAMINE_METABOLIC_PROCESS		17	0.29085	1.02297	0.41953	1	1	3585	tags=35%, list=18%, signal=43%
GOBP_REGULATION_OF_NEUROTRANSMITTER_UPTAKE	GOBP_REGULATION_OF_NEUROTRANSMITTER_UPTAKE		15	0.382328	1.02243	0.459302	1	1	7634	tags=67%, list=39%, signal=110%
GOBP_REGULATION_OF_SYNAPTIC_TRANSMISSION_GLUTAMATERGIC	GOBP_REGULATION_OF_SYNAPTIC_TRANSMISSION_GLUTAMATERGIC		68	0.317188	1.02238	0.489194	1	1	6498	tags=53%, list=33%, signal=79%
GOBP_METENCEPHALON_DEVELOPMENT	GOBP_METENCEPHALON_DEVELOPMENT		96	0.244054	1.02228	0.423221	1	1	6849	tags=49%, list=35%, signal=75%
GOBP_CEREBELLAR_PURKINJE_CELL_LAYER_DEVELOPMENT	GOBP_CEREBELLAR_PURKINJE_CELL_LAYER_DEVELOPMENT		21	0.307026	1.02171	0.444023	1	1	3327	tags=33%, list=17%, signal=40%
GOBP_EMBRYONIC_DIGESTIVE_TRACT_MORPHOGENESIS	GOBP_EMBRYONIC_DIGESTIVE_TRACT_MORPHOGENESIS		16	0.385781	1.02148	0.490272	1	1	2625	tags=44%, list=13%, signal=51%
GOBP_LUNG_EPITHELIUM_DEVELOPMENT	GOBP_LUNG_EPITHELIUM_DEVELOPMENT		34	0.310086	1.02069	0.451056	1	1	8132	tags=68%, list=42%, signal=116%
GOBP_POSITIVE_REGULATION_OF_STEROID_METABOLIC_PROCESS	GOBP_POSITIVE_REGULATION_OF_STEROID_METABOLIC_PROCESS		27	0.342865	1.02052	0.450281	1	1	2227	tags=33%, list=11%, signal=38%
GOBP_AROMATIC_AMINO_ACID_FAMILY_METABOLIC_PROCESS	GOBP_AROMATIC_AMINO_ACID_FAMILY_METABOLIC_PROCESS		31	0.300277	1.02047	0.455268	1	1	7559	tags=61%, list=39%, signal=100%
GOBP_POSITIVE_REGULATION_OF_OXIDOREDUCTASE_ACTIVITY	GOBP_POSITIVE_REGULATION_OF_OXIDOREDUCTASE_ACTIVITY		53	0.232969	1.02033	0.419476	1	1	2049	tags=23%, list=11%, signal=25%
GOBP_CALCIUM_ION_TRANSMEMBRANE_TRANSPORT_VIA_HIGH_VOLTAGE_GATED_CALCIUM_CHANNEL	GOBP_CALCIUM_ION_TRANSMEMBRANE_TRANSPORT_VIA_HIGH_VOLTAGE_GATED_CALCIUM_CHANNEL		15	0.3774	1.01999	0.476954	1	1	5132	tags=53%, list=26%, signal=72%
GOBP_ERYTHROCYTE_DEVELOPMENT	GOBP_ERYTHROCYTE_DEVELOPMENT		31	0.300426	1.01965	0.44511	1	1	1678	tags=29%, list=9%, signal=32%
GOBP_REGULATION_OF_SYNAPSE_ASSEMBLY	GOBP_REGULATION_OF_SYNAPSE_ASSEMBLY		93	0.307073	1.01896	0.49703	1	1	8935	tags=68%, list=46%, signal=125%
GOBP_REGULATION_OF_GASTRULATION	GOBP_REGULATION_OF_GASTRULATION		16	0.356988	1.0189	0.496982	1	1	7968	tags=75%, list=41%, signal=127%
GOBP_MEMORY	GOBP_MEMORY		103	0.265903	1.01818	0.468872	1	1	8188	tags=55%, list=42%, signal=95%
GOBP_HEART_VALVE_DEVELOPMENT	GOBP_HEART_VALVE_DEVELOPMENT		60	0.257721	1.01811	0.452931	1	1	5719	tags=43%, list=29%, signal=61%
GOBP_LEARNING	GOBP_LEARNING		127	0.25121	1.01796	0.483235	1	1	4466	tags=34%, list=23%, signal=44%
GOBP_CARDIAC_RIGHT_VENTRICLE_MORPHOGENESIS	GOBP_CARDIAC_RIGHT_VENTRICLE_MORPHOGENESIS		20	0.339473	1.0177	0.47619	1	1	3706	tags=35%, list=19%, signal=43%
GOBP_BASEMENT_MEMBRANE_ASSEMBLY	GOBP_BASEMENT_MEMBRANE_ASSEMBLY		15	0.375473	1.01711	0.471513	1	1	9422	tags=80%, list=48%, signal=155%
GOBP_MOTOR_NEURON_AXON_GUIDANCE	GOBP_MOTOR_NEURON_AXON_GUIDANCE		29	0.30747	1.01686	0.447217	1	1	5727	tags=48%, list=29%, signal=68%
GOBP_REGULATION_OF_MUSCLE_ADAPTATION	GOBP_REGULATION_OF_MUSCLE_ADAPTATION		79	0.232066	1.01636	0.43152	1	1	4600	tags=35%, list=24%, signal=46%
GOBP_NEURAL_PRECURSOR_CELL_PROLIFERATION	GOBP_NEURAL_PRECURSOR_CELL_PROLIFERATION		134	0.229158	1.01625	0.450281	1	1	7196	tags=49%, list=37%, signal=76%
GOBP_REGULATION_OF_INSULIN_LIKE_GROWTH_FACTOR_RECEPTOR_SIGNALING_PATHWAY	GOBP_REGULATION_OF_INSULIN_LIKE_GROWTH_FACTOR_RECEPTOR_SIGNALING_PATHWAY		21	0.378229	1.01615	0.5	1	1	8030	tags=71%, list=41%, signal=121%
GOBP_SULFATE_TRANSPORT	GOBP_SULFATE_TRANSPORT		18	0.308258	1.01585	0.426124	1	1	6904	tags=50%, list=35%, signal=77%
GOBP_RESPONSE_TO_ACETYLCHOLINE	GOBP_RESPONSE_TO_ACETYLCHOLINE		27	0.319096	1.01581	0.450192	1	1	5879	tags=48%, list=30%, signal=69%
GOBP_REGULATION_OF_BMP_SIGNALING_PATHWAY	GOBP_REGULATION_OF_BMP_SIGNALING_PATHWAY		83	0.271259	1.01545	0.448864	1	1	6900	tags=51%, list=35%, signal=78%
GOBP_RENAL_SYSTEM_PROCESS_INVOLVED_IN_REGULATION_OF_BLOOD_VOLUME	GOBP_RENAL_SYSTEM_PROCESS_INVOLVED_IN_REGULATION_OF_BLOOD_VOLUME		15	0.401761	1.01544	0.491018	1	1	6883	tags=67%, list=35%, signal=103%
GOBP_ENDOCHONDRAL_BONE_MORPHOGENESIS	GOBP_ENDOCHONDRAL_BONE_MORPHOGENESIS		51	0.277472	1.01534	0.475499	1	1	3174	tags=33%, list=16%, signal=40%
GOBP_POSITIVE_REGULATION_OF_OLIGODENDROCYTE_DIFFERENTIATION	GOBP_POSITIVE_REGULATION_OF_OLIGODENDROCYTE_DIFFERENTIATION		22	0.309305	1.01502	0.467167	1	1	2144	tags=32%, list=11%, signal=36%
GOBP_STARTLE_RESPONSE	GOBP_STARTLE_RESPONSE		22	0.382354	1.01481	0.502935	1	1	7712	tags=68%, list=40%, signal=113%
GOBP_MUSCLE_TISSUE_DEVELOPMENT	GOBP_MUSCLE_TISSUE_DEVELOPMENT		342	0.239472	1.0138	0.510319	1	1	7839	tags=51%, list=40%, signal=84%
GOBP_MAMMARY_GLAND_EPITHELIUM_DEVELOPMENT	GOBP_MAMMARY_GLAND_EPITHELIUM_DEVELOPMENT		61	0.272583	1.01358	0.47166	1	1	3282	tags=33%, list=17%, signal=39%
GOBP_THYROID_HORMONE_METABOLIC_PROCESS	GOBP_THYROID_HORMONE_METABOLIC_PROCESS		26	0.370233	1.01256	0.503937	1	1	7617	tags=62%, list=39%, signal=101%
GOBP_GENITALIA_DEVELOPMENT	GOBP_GENITALIA_DEVELOPMENT		42	0.329323	1.01227	0.491936	1	1	8132	tags=60%, list=42%, signal=102%
GOBP_NEURAL_CREST_CELL_DIFFERENTIATION	GOBP_NEURAL_CREST_CELL_DIFFERENTIATION		90	0.281723	1.01225	0.478927	1	1	4342	tags=38%, list=22%, signal=48%
GOBP_SLEEP	GOBP_SLEEP		31	0.335856	1.01194	0.488889	1	1	8110	tags=61%, list=42%, signal=105%
GOBP_MUSCLE_ORGAN_MORPHOGENESIS	GOBP_MUSCLE_ORGAN_MORPHOGENESIS		70	0.306137	1.01175	0.510638	1	1	8001	tags=57%, list=41%, signal=97%
GOBP_RESPONSE_TO_IMMOBILIZATION_STRESS	GOBP_RESPONSE_TO_IMMOBILIZATION_STRESS		24	0.29915	1.01173	0.446602	1	1	4192	tags=38%, list=22%, signal=48%
GOBP_RESPONSE_TO_ACTIVITY	GOBP_RESPONSE_TO_ACTIVITY		67	0.261124	1.01144	0.454352	1	1	8327	tags=58%, list=43%, signal=101%
GOBP_ANION_HOMEOSTASIS	GOBP_ANION_HOMEOSTASIS		34	0.358336	1.01143	0.520958	1	1	6066	tags=56%, list=31%, signal=81%
GOBP_INNERVATION	GOBP_INNERVATION		23	0.325018	1.01129	0.486869	1	1	8779	tags=70%, list=45%, signal=127%
GOBP_DETECTION_OF_LIGHT_STIMULUS	GOBP_DETECTION_OF_LIGHT_STIMULUS		73	0.30478	1.01094	0.507937	1	1	9487	tags=73%, list=49%, signal=141%
GOBP_ALPHA_AMINO_ACID_CATABOLIC_PROCESS	GOBP_ALPHA_AMINO_ACID_CATABOLIC_PROCESS		84	0.253054	1.01037	0.43215	1	1	8945	tags=58%, list=46%, signal=107%
GOBP_NEGATIVE_REGULATION_OF_LIPASE_ACTIVITY	GOBP_NEGATIVE_REGULATION_OF_LIPASE_ACTIVITY		15	0.334981	1.01031	0.429119	1	1	5060	tags=40%, list=26%, signal=54%
GOBP_SPERM_EGG_RECOGNITION	GOBP_SPERM_EGG_RECOGNITION		60	0.282809	1.0101	0.477801	1	1	8820	tags=65%, list=45%, signal=119%
GOBP_NEUROMUSCULAR_PROCESS	GOBP_NEUROMUSCULAR_PROCESS		88	0.289032	1.0099	0.508197	1	1	6043	tags=48%, list=31%, signal=69%
GOBP_AXONEMAL_DYNEIN_COMPLEX_ASSEMBLY	GOBP_AXONEMAL_DYNEIN_COMPLEX_ASSEMBLY		30	0.348212	1.00982	0.525667	1	1	8930	tags=73%, list=46%, signal=135%
GOBP_OSTEOBLAST_PROLIFERATION	GOBP_OSTEOBLAST_PROLIFERATION		28	0.290055	1.0098	0.407787	1	1	2884	tags=29%, list=15%, signal=33%
GOBP_NEGATIVE_REGULATION_OF_CARDIAC_MUSCLE_TISSUE_GROWTH	GOBP_NEGATIVE_REGULATION_OF_CARDIAC_MUSCLE_TISSUE_GROWTH		24	0.295479	1.00912	0.438202	1	1	4600	tags=42%, list=24%, signal=54%
GOBP_POSITIVE_REGULATION_OF_AMINE_TRANSPORT	GOBP_POSITIVE_REGULATION_OF_AMINE_TRANSPORT		31	0.335657	1.00789	0.503198	1	1	8471	tags=65%, list=44%, signal=114%
GOBP_CRANIOFACIAL_SUTURE_MORPHOGENESIS	GOBP_CRANIOFACIAL_SUTURE_MORPHOGENESIS		17	0.360372	1.00769	0.452941	1	1	5777	tags=53%, list=30%, signal=75%
GOBP_POSITIVE_REGULATION_OF_CELL_DIVISION	GOBP_POSITIVE_REGULATION_OF_CELL_DIVISION		82	0.257378	1.00748	0.481262	1	1	8489	tags=56%, list=44%, signal=99%
GOBP_MUSCLE_ORGAN_DEVELOPMENT	GOBP_MUSCLE_ORGAN_DEVELOPMENT		301	0.237875	1.00744	0.529412	1	1	6900	tags=45%, list=35%, signal=68%
GOBP_NEGATIVE_REGULATION_OF_CALCINEURIN_MEDIATED_SIGNALING	GOBP_NEGATIVE_REGULATION_OF_CALCINEURIN_MEDIATED_SIGNALING		15	0.305738	1.00676	0.449905	1	1	437	tags=20%, list=2%, signal=20%
GOBP_PEPTIDE_HORMONE_SECRETION	GOBP_PEPTIDE_HORMONE_SECRETION		240	0.242699	1.00654	0.517312	1	1	8172	tags=57%, list=42%, signal=97%
GOBP_REGULATION_OF_DIGESTIVE_SYSTEM_PROCESS	GOBP_REGULATION_OF_DIGESTIVE_SYSTEM_PROCESS		39	0.369813	1.00643	0.535642	1	1	8935	tags=74%, list=46%, signal=137%
GOBP_AXON_ENSHEATHMENT_IN_CENTRAL_NERVOUS_SYSTEM	GOBP_AXON_ENSHEATHMENT_IN_CENTRAL_NERVOUS_SYSTEM		20	0.378789	1.00632	0.518738	1	1	7557	tags=70%, list=39%, signal=114%
GOBP_ENTEROENDOCRINE_CELL_DIFFERENTIATION	GOBP_ENTEROENDOCRINE_CELL_DIFFERENTIATION		26	0.34176	1.00574	0.490706	1	1	3163	tags=38%, list=16%, signal=46%
GOBP_NEGATIVE_REGULATION_OF_NUCLEOTIDE_METABOLIC_PROCESS	GOBP_NEGATIVE_REGULATION_OF_NUCLEOTIDE_METABOLIC_PROCESS		21	0.329959	1.00529	0.474074	1	1	4600	tags=48%, list=24%, signal=62%
GOBP_ANTERIOR_POSTERIOR_AXIS_SPECIFICATION	GOBP_ANTERIOR_POSTERIOR_AXIS_SPECIFICATION		46	0.309615	1.00491	0.516699	1	1	9438	tags=74%, list=48%, signal=143%
GOBP_GLAND_MORPHOGENESIS	GOBP_GLAND_MORPHOGENESIS		111	0.264401	1.00477	0.499025	1	1	8208	tags=60%, list=42%, signal=104%
GOBP_REGULATION_OF_TUBE_SIZE	GOBP_REGULATION_OF_TUBE_SIZE		124	0.282591	1.00423	0.525151	1	1	8364	tags=64%, list=43%, signal=111%
GOBP_POSITIVE_REGULATION_OF_BROWN_FAT_CELL_DIFFERENTIATION	GOBP_POSITIVE_REGULATION_OF_BROWN_FAT_CELL_DIFFERENTIATION		16	0.347151	1.00418	0.472441	1	1	4637	tags=50%, list=24%, signal=66%
GOBP_EXTRACELLULAR_MATRIX_ASSEMBLY	GOBP_EXTRACELLULAR_MATRIX_ASSEMBLY		43	0.343312	1.00395	0.512922	1	1	7968	tags=60%, list=41%, signal=102%
GOBP_POSITIVE_REGULATION_OF_POTASSIUM_ION_TRANSPORT	GOBP_POSITIVE_REGULATION_OF_POTASSIUM_ION_TRANSPORT		44	0.300845	1.00323	0.517857	1	1	7452	tags=57%, list=38%, signal=92%
GOBP_NEGATIVE_REGULATION_OF_CARBOHYDRATE_METABOLIC_PROCESS	GOBP_NEGATIVE_REGULATION_OF_CARBOHYDRATE_METABOLIC_PROCESS		45	0.249128	1.00291	0.445055	1	1	1845	tags=27%, list=9%, signal=29%
GOBP_NEGATIVE_REGULATION_OF_RESPONSE_TO_WOUNDING	GOBP_NEGATIVE_REGULATION_OF_RESPONSE_TO_WOUNDING		85	0.284055	1.0027	0.483431	1	1	7517	tags=52%, list=39%, signal=84%
GOBP_POSITIVE_REGULATION_OF_CATION_CHANNEL_ACTIVITY	GOBP_POSITIVE_REGULATION_OF_CATION_CHANNEL_ACTIVITY		64	0.291419	1.0025	0.524462	1	1	7156	tags=55%, list=37%, signal=86%
GOBP_CENTRAL_NERVOUS_SYSTEM_NEURON_DEVELOPMENT	GOBP_CENTRAL_NERVOUS_SYSTEM_NEURON_DEVELOPMENT		81	0.259528	1.00243	0.484375	1	1	7815	tags=51%, list=40%, signal=84%
GOBP_CELLULAR_COMPONENT_ASSEMBLY_INVOLVED_IN_MORPHOGENESIS	GOBP_CELLULAR_COMPONENT_ASSEMBLY_INVOLVED_IN_MORPHOGENESIS		97	0.26591	1.00219	0.503968	1	1	8140	tags=58%, list=42%, signal=99%
GOBP_HORMONE_TRANSPORT	GOBP_HORMONE_TRANSPORT		303	0.240425	1.00108	0.518145	1	1	8172	tags=56%, list=42%, signal=95%
GOBP_HORMONE_METABOLIC_PROCESS	GOBP_HORMONE_METABOLIC_PROCESS		204	0.276321	1.00104	0.547475	1	1	6972	tags=50%, list=36%, signal=78%
GOBP_RETROGRADE_AXONAL_TRANSPORT	GOBP_RETROGRADE_AXONAL_TRANSPORT		21	0.268625	1.00094	0.487805	1	1	4549	tags=43%, list=23%, signal=56%
GOBP_CELL_FATE_COMMITMENT_INVOLVED_IN_FORMATION_OF_PRIMARY_GERM_LAYER	GOBP_CELL_FATE_COMMITMENT_INVOLVED_IN_FORMATION_OF_PRIMARY_GERM_LAYER		28	0.294347	1.00072	0.478516	1	1	7942	tags=64%, list=41%, signal=108%
GOBP_PHOSPHATE_ION_TRANSPORT	GOBP_PHOSPHATE_ION_TRANSPORT		26	0.267006	1.00007	0.463074	1	1	6910	tags=50%, list=36%, signal=77%
GOBP_NEGATIVE_REGULATION_OF_RESPONSE_TO_OXIDATIVE_STRESS	GOBP_NEGATIVE_REGULATION_OF_RESPONSE_TO_OXIDATIVE_STRESS		19	0.29457	0.999393	0.451417	1	1	3645	tags=37%, list=19%, signal=45%
GOBP_RESPONSE_TO_METAL_ION	GOBP_RESPONSE_TO_METAL_ION		340	0.19398	0.998665	0.489908	1	1	6333	tags=39%, list=33%, signal=57%
GOBP_RESPONSE_TO_ESTRADIOL	GOBP_RESPONSE_TO_ESTRADIOL		121	0.246808	0.998617	0.49031	1	1	7156	tags=52%, list=37%, signal=82%
GOBP_REGULATION_OF_OSTEOBLAST_PROLIFERATION	GOBP_REGULATION_OF_OSTEOBLAST_PROLIFERATION		23	0.307368	0.998403	0.443787	1	1	2884	tags=30%, list=15%, signal=36%
GOBP_CELLULAR_RESPONSE_TO_VITAMIN	GOBP_CELLULAR_RESPONSE_TO_VITAMIN		29	0.304283	0.998155	0.487603	1	1	3313	tags=34%, list=17%, signal=41%
GOBP_MAMMARY_GLAND_DEVELOPMENT	GOBP_MAMMARY_GLAND_DEVELOPMENT		128	0.238285	0.997912	0.47786	1	1	7906	tags=53%, list=41%, signal=89%
GOBP_REGULATION_OF_INCLUSION_BODY_ASSEMBLY	GOBP_REGULATION_OF_INCLUSION_BODY_ASSEMBLY		16	0.3123	0.997754	0.463462	1	1	2572	tags=31%, list=13%, signal=36%
GOBP_REGULATION_OF_TRIGLYCERIDE_BIOSYNTHETIC_PROCESS	GOBP_REGULATION_OF_TRIGLYCERIDE_BIOSYNTHETIC_PROCESS		17	0.343576	0.997706	0.464646	1	1	7197	tags=53%, list=37%, signal=84%
GOBP_REGULATION_OF_NEUROTRANSMITTER_LEVELS	GOBP_REGULATION_OF_NEUROTRANSMITTER_LEVELS		204	0.255006	0.997088	0.518304	1	1	7806	tags=57%, list=40%, signal=94%
GOBP_CALCIUM_ION_IMPORT_INTO_CYTOSOL	GOBP_CALCIUM_ION_IMPORT_INTO_CYTOSOL		21	0.329878	0.996885	0.486922	1	1	7104	tags=62%, list=37%, signal=97%
GOBP_APICAL_JUNCTION_ASSEMBLY	GOBP_APICAL_JUNCTION_ASSEMBLY		79	0.239816	0.995878	0.478764	1	1	6306	tags=46%, list=32%, signal=67%
GOBP_HETEROPHILIC_CELL_CELL_ADHESION_VIA_PLASMA_MEMBRANE_CELL_ADHESION_MOLECULES	GOBP_HETEROPHILIC_CELL_CELL_ADHESION_VIA_PLASMA_MEMBRANE_CELL_ADHESION_MOLECULES		42	0.324125	0.995761	0.521235	1	1	8472	tags=64%, list=44%, signal=114%
GOBP_EPITHELIAL_TUBE_BRANCHING_INVOLVED_IN_LUNG_MORPHOGENESIS	GOBP_EPITHELIAL_TUBE_BRANCHING_INVOLVED_IN_LUNG_MORPHOGENESIS		27	0.341968	0.995712	0.527451	1	1	8904	tags=70%, list=46%, signal=130%
GOBP_REGULATION_OF_ASTROCYTE_DIFFERENTIATION	GOBP_REGULATION_OF_ASTROCYTE_DIFFERENTIATION		21	0.357424	0.995226	0.511905	1	1	8284	tags=57%, list=43%, signal=99%
GOBP_REGULATION_OF_BROWN_FAT_CELL_DIFFERENTIATION	GOBP_REGULATION_OF_BROWN_FAT_CELL_DIFFERENTIATION		22	0.286576	0.994989	0.440777	1	1	5245	tags=45%, list=27%, signal=62%
GOBP_SEX_DIFFERENTIATION	GOBP_SEX_DIFFERENTIATION		252	0.215282	0.993511	0.518868	1	1	8132	tags=50%, list=42%, signal=84%
GOBP_REGULATION_OF_MUSCLE_CELL_DIFFERENTIATION	GOBP_REGULATION_OF_MUSCLE_CELL_DIFFERENTIATION		129	0.228529	0.993139	0.484404	1	1	5292	tags=36%, list=27%, signal=50%
GOBP_POSTSYNAPTIC_SIGNAL_TRANSDUCTION	GOBP_POSTSYNAPTIC_SIGNAL_TRANSDUCTION		32	0.289957	0.992548	0.477756	1	1	5879	tags=47%, list=30%, signal=67%
GOBP_MALE_SEX_DIFFERENTIATION	GOBP_MALE_SEX_DIFFERENTIATION		150	0.235017	0.992464	0.508671	1	1	8199	tags=52%, list=42%, signal=89%
GOBP_POSTSYNAPTIC_MEMBRANE_ORGANIZATION	GOBP_POSTSYNAPTIC_MEMBRANE_ORGANIZATION		36	0.294961	0.992373	0.510358	1	1	4409	tags=36%, list=23%, signal=47%
GOBP_NEGATIVE_REGULATION_OF_ADENYLATE_CYCLASE_ACTIVITY	GOBP_NEGATIVE_REGULATION_OF_ADENYLATE_CYCLASE_ACTIVITY		19	0.363348	0.991959	0.492188	1	1	6831	tags=68%, list=35%, signal=105%
GOBP_POTASSIUM_ION_EXPORT_ACROSS_PLASMA_MEMBRANE	GOBP_POTASSIUM_ION_EXPORT_ACROSS_PLASMA_MEMBRANE		17	0.362035	0.991315	0.502994	1	1	6832	tags=71%, list=35%, signal=109%
GOBP_REGULATION_OF_RESPONSE_TO_FOOD	GOBP_REGULATION_OF_RESPONSE_TO_FOOD		19	0.346589	0.990485	0.477099	1	1	8742	tags=63%, list=45%, signal=115%
GOBP_REGULATION_OF_PHOSPHOLIPID_METABOLIC_PROCESS	GOBP_REGULATION_OF_PHOSPHOLIPID_METABOLIC_PROCESS		35	0.258928	0.990156	0.501066	1	1	4969	tags=40%, list=26%, signal=54%
GOBP_CELL_CELL_JUNCTION_ASSEMBLY	GOBP_CELL_CELL_JUNCTION_ASSEMBLY		139	0.250058	0.989569	0.517442	1	1	7602	tags=53%, list=39%, signal=86%
GOBP_PHOTOTRANSDUCTION_VISIBLE_LIGHT	GOBP_PHOTOTRANSDUCTION_VISIBLE_LIGHT		33	0.277157	0.989276	0.48622	1	1	6634	tags=52%, list=34%, signal=78%
GOBP_SYNAPTONEMAL_COMPLEX_ORGANIZATION	GOBP_SYNAPTONEMAL_COMPLEX_ORGANIZATION		24	0.321433	0.988928	0.447761	1	1	5822	tags=46%, list=30%, signal=65%
GOBP_RESPONSE_TO_EXTRACELLULAR_STIMULUS	GOBP_RESPONSE_TO_EXTRACELLULAR_STIMULUS		458	0.192652	0.988306	0.500975	1	1	5081	tags=32%, list=26%, signal=42%
GOBP_INSULIN_SECRETION_INVOLVED_IN_CELLULAR_RESPONSE_TO_GLUCOSE_STIMULUS	GOBP_INSULIN_SECRETION_INVOLVED_IN_CELLULAR_RESPONSE_TO_GLUCOSE_STIMULUS		61	0.227441	0.988262	0.448718	1	1	2289	tags=26%, list=12%, signal=30%
GOBP_NEUTRAL_AMINO_ACID_TRANSPORT	GOBP_NEUTRAL_AMINO_ACID_TRANSPORT		43	0.285814	0.988074	0.522917	1	1	7053	tags=51%, list=36%, signal=80%
GOBP_POSITIVE_REGULATION_OF_NITRIC_OXIDE_SYNTHASE_ACTIVITY	GOBP_POSITIVE_REGULATION_OF_NITRIC_OXIDE_SYNTHASE_ACTIVITY		22	0.265559	0.987846	0.477407	1	1	3099	tags=32%, list=16%, signal=38%
GOBP_REGULATION_OF_ADENYLATE_CYCLASE_ACTIVITY	GOBP_REGULATION_OF_ADENYLATE_CYCLASE_ACTIVITY		31	0.325698	0.987328	0.493282	1	1	4466	tags=48%, list=23%, signal=63%
GOBP_CELLULAR_OXIDANT_DETOXIFICATION	GOBP_CELLULAR_OXIDANT_DETOXIFICATION		90	0.233158	0.987193	0.473077	1	1	4606	tags=34%, list=24%, signal=45%
GOBP_NEGATIVE_REGULATION_OF_CHEMOTAXIS	GOBP_NEGATIVE_REGULATION_OF_CHEMOTAXIS		54	0.261393	0.986937	0.485348	1	1	3836	tags=31%, list=20%, signal=39%
GOBP_GLUTAMINE_FAMILY_AMINO_ACID_METABOLIC_PROCESS	GOBP_GLUTAMINE_FAMILY_AMINO_ACID_METABOLIC_PROCESS		70	0.2356	0.986793	0.458918	1	1	3194	tags=26%, list=16%, signal=31%
GOBP_REGULATION_OF_MEMBRANE_DEPOLARIZATION	GOBP_REGULATION_OF_MEMBRANE_DEPOLARIZATION		40	0.258498	0.986519	0.505725	1	1	6200	tags=43%, list=32%, signal=62%
GOBP_RESPONSE_TO_IRON_ION	GOBP_RESPONSE_TO_IRON_ION		28	0.306502	0.986235	0.486815	1	1	6232	tags=46%, list=32%, signal=68%
GOBP_RESPONSE_TO_MINERALOCORTICOID	GOBP_RESPONSE_TO_MINERALOCORTICOID		30	0.297929	0.986048	0.504892	1	1	5134	tags=47%, list=26%, signal=63%
GOBP_GANGLIOSIDE_BIOSYNTHETIC_PROCESS	GOBP_GANGLIOSIDE_BIOSYNTHETIC_PROCESS		15	0.354461	0.985897	0.494094	1	1	6362	tags=53%, list=33%, signal=79%
GOBP_FIBRINOLYSIS	GOBP_FIBRINOLYSIS		25	0.369464	0.985408	0.513078	1	1	7312	tags=52%, list=38%, signal=83%
GOBP_DICARBOXYLIC_ACID_CATABOLIC_PROCESS	GOBP_DICARBOXYLIC_ACID_CATABOLIC_PROCESS		17	0.302424	0.985119	0.460581	1	1	5061	tags=41%, list=26%, signal=56%
GOBP_CELLULAR_RESPONSE_TO_VASCULAR_ENDOTHELIAL_GROWTH_FACTOR_STIMULUS	GOBP_CELLULAR_RESPONSE_TO_VASCULAR_ENDOTHELIAL_GROWTH_FACTOR_STIMULUS		59	0.272121	0.983874	0.496255	1	1	7328	tags=53%, list=38%, signal=84%
GOBP_REGULATION_OF_FATTY_ACID_TRANSPORT	GOBP_REGULATION_OF_FATTY_ACID_TRANSPORT		46	0.27074	0.983027	0.509259	1	1	3625	tags=33%, list=19%, signal=40%
GOBP_THYROID_GLAND_DEVELOPMENT	GOBP_THYROID_GLAND_DEVELOPMENT		22	0.327392	0.982828	0.525391	1	1	5368	tags=50%, list=28%, signal=69%
GOBP_BLOOD_VESSEL_ENDOTHELIAL_CELL_PROLIFERATION_INVOLVED_IN_SPROUTING_ANGIOGENESIS	GOBP_BLOOD_VESSEL_ENDOTHELIAL_CELL_PROLIFERATION_INVOLVED_IN_SPROUTING_ANGIOGENESIS		23	0.310482	0.982721	0.458753	1	1	6900	tags=52%, list=35%, signal=81%
GOBP_RESPONSE_TO_GONADOTROPIN	GOBP_RESPONSE_TO_GONADOTROPIN		24	0.3296	0.981977	0.534749	1	1	8189	tags=67%, list=42%, signal=115%
GOBP_REGULATION_OF_CELLULAR_RESPONSE_TO_GROWTH_FACTOR_STIMULUS	GOBP_REGULATION_OF_CELLULAR_RESPONSE_TO_GROWTH_FACTOR_STIMULUS		263	0.222747	0.98157	0.510092	1	1	6900	tags=46%, list=35%, signal=70%
GOBP_NEGATIVE_REGULATION_OF_OXIDOREDUCTASE_ACTIVITY	GOBP_NEGATIVE_REGULATION_OF_OXIDOREDUCTASE_ACTIVITY		23	0.296395	0.981397	0.48855	1	1	1647	tags=26%, list=8%, signal=28%
GOBP_CARDIAC_MUSCLE_CELL_DIFFERENTIATION	GOBP_CARDIAC_MUSCLE_CELL_DIFFERENTIATION		99	0.257578	0.980991	0.544944	1	1	4740	tags=38%, list=24%, signal=50%
GOBP_NEGATIVE_REGULATION_OF_WOUND_HEALING	GOBP_NEGATIVE_REGULATION_OF_WOUND_HEALING		69	0.280077	0.980949	0.499018	1	1	7517	tags=52%, list=39%, signal=85%
GOBP_PROSTAGLANDIN_TRANSPORT	GOBP_PROSTAGLANDIN_TRANSPORT		17	0.3614	0.980606	0.500967	1	1	5403	tags=47%, list=28%, signal=65%
GOBP_RESPONSE_TO_FATTY_ACID	GOBP_RESPONSE_TO_FATTY_ACID		58	0.24006	0.980296	0.499089	1	1	5062	tags=38%, list=26%, signal=51%
GOBP_PRIMARY_ALCOHOL_METABOLIC_PROCESS	GOBP_PRIMARY_ALCOHOL_METABOLIC_PROCESS		88	0.26575	0.980259	0.538462	1	1	6442	tags=48%, list=33%, signal=71%
GOBP_ENDOCARDIAL_CUSHION_DEVELOPMENT	GOBP_ENDOCARDIAL_CUSHION_DEVELOPMENT		42	0.298497	0.980099	0.511236	1	1	8275	tags=60%, list=43%, signal=103%
GOBP_TELENCEPHALON_DEVELOPMENT	GOBP_TELENCEPHALON_DEVELOPMENT		224	0.213689	0.979378	0.53902	1	1	7355	tags=47%, list=38%, signal=74%
GOBP_N_ACETYLGLUCOSAMINE_METABOLIC_PROCESS	GOBP_N_ACETYLGLUCOSAMINE_METABOLIC_PROCESS		17	0.283672	0.97925	0.486538	1	1	4514	tags=35%, list=23%, signal=46%
GOBP_MITOCHONDRION_DISTRIBUTION	GOBP_MITOCHONDRION_DISTRIBUTION		16	0.300401	0.979197	0.475687	1	1	1421	tags=25%, list=7%, signal=27%
GOBP_RESPONSE_TO_COPPER_ION	GOBP_RESPONSE_TO_COPPER_ION		38	0.288111	0.978965	0.509128	1	1	6759	tags=50%, list=35%, signal=76%
GOBP_REGULATION_OF_HEPATOCYTE_PROLIFERATION	GOBP_REGULATION_OF_HEPATOCYTE_PROLIFERATION		15	0.30926	0.978478	0.470919	1	1	1872	tags=33%, list=10%, signal=37%
GOBP_RESPONSE_TO_BMP	GOBP_RESPONSE_TO_BMP		157	0.241465	0.978468	0.541971	1	1	6012	tags=44%, list=31%, signal=63%
GOBP_INSULIN_SECRETION	GOBP_INSULIN_SECRETION		200	0.227972	0.978333	0.551724	1	1	8172	tags=56%, list=42%, signal=96%
GOBP_CARDIAC_MUSCLE_TISSUE_MORPHOGENESIS	GOBP_CARDIAC_MUSCLE_TISSUE_MORPHOGENESIS		56	0.290724	0.978063	0.541825	1	1	6352	tags=48%, list=33%, signal=71%
GOBP_L_GLUTAMATE_IMPORT_ACROSS_PLASMA_MEMBRANE	GOBP_L_GLUTAMATE_IMPORT_ACROSS_PLASMA_MEMBRANE		15	0.3233	0.977883	0.486762	1	1	6614	tags=53%, list=34%, signal=81%
GOBP_REGULATION_OF_GLIAL_CELL_DIFFERENTIATION	GOBP_REGULATION_OF_GLIAL_CELL_DIFFERENTIATION		65	0.273431	0.977619	0.550098	1	1	8360	tags=57%, list=43%, signal=99%
GOBP_AMMONIUM_ION_METABOLIC_PROCESS	GOBP_AMMONIUM_ION_METABOLIC_PROCESS		25	0.31893	0.977088	0.509018	1	1	7546	tags=60%, list=39%, signal=98%
GOBP_STEROL_HOMEOSTASIS	GOBP_STEROL_HOMEOSTASIS		80	0.24394	0.976537	0.525	1	1	4175	tags=33%, list=21%, signal=41%
GOBP_CELL_PROLIFERATION_INVOLVED_IN_HEART_MORPHOGENESIS	GOBP_CELL_PROLIFERATION_INVOLVED_IN_HEART_MORPHOGENESIS		15	0.338865	0.976274	0.477444	1	1	4610	tags=47%, list=24%, signal=61%
GOBP_NEGATIVE_REGULATION_OF_SMALL_MOLECULE_METABOLIC_PROCESS	GOBP_NEGATIVE_REGULATION_OF_SMALL_MOLECULE_METABOLIC_PROCESS		87	0.233752	0.976022	0.518116	1	1	4600	tags=36%, list=24%, signal=46%
GOBP_PHOSPHATIDYLSERINE_ACYL_CHAIN_REMODELING	GOBP_PHOSPHATIDYLSERINE_ACYL_CHAIN_REMODELING		20	0.366488	0.975545	0.532946	1	1	6603	tags=55%, list=34%, signal=83%
GOBP_NEGATIVE_REGULATION_OF_PEPTIDYL_THREONINE_PHOSPHORYLATION	GOBP_NEGATIVE_REGULATION_OF_PEPTIDYL_THREONINE_PHOSPHORYLATION		18	0.328143	0.975537	0.469979	1	1	3699	tags=33%, list=19%, signal=41%
GOBP_NEGATIVE_REGULATION_OF_PLATELET_ACTIVATION	GOBP_NEGATIVE_REGULATION_OF_PLATELET_ACTIVATION		17	0.356092	0.975513	0.477099	1	1	4100	tags=41%, list=21%, signal=52%
GOBP_NEGATIVE_REGULATION_OF_PROTEIN_LOCALIZATION_TO_NUCLEUS	GOBP_NEGATIVE_REGULATION_OF_PROTEIN_LOCALIZATION_TO_NUCLEUS		29	0.268535	0.974735	0.508349	1	1	3018	tags=31%, list=16%, signal=37%
GOBP_HYDROGEN_PEROXIDE_METABOLIC_PROCESS	GOBP_HYDROGEN_PEROXIDE_METABOLIC_PROCESS		51	0.273747	0.974665	0.519507	1	1	3368	tags=33%, list=17%, signal=40%
GOBP_RESPONSE_TO_COCAINE	GOBP_RESPONSE_TO_COCAINE		42	0.277458	0.97465	0.537402	1	1	4788	tags=38%, list=25%, signal=50%
GOBP_SKIN_EPIDERMIS_DEVELOPMENT	GOBP_SKIN_EPIDERMIS_DEVELOPMENT		84	0.262547	0.974472	0.551257	1	1	8093	tags=54%, list=42%, signal=91%
GOBP_RESPONSE_TO_AMINE	GOBP_RESPONSE_TO_AMINE		41	0.259017	0.973998	0.533742	1	1	9145	tags=61%, list=47%, signal=115%
GOBP_DETOXIFICATION	GOBP_DETOXIFICATION		123	0.228828	0.973778	0.503953	1	1	4606	tags=33%, list=24%, signal=43%
GOBP_REGULATION_OF_HIPPO_SIGNALING	GOBP_REGULATION_OF_HIPPO_SIGNALING		19	0.338728	0.973414	0.514056	1	1	8909	tags=63%, list=46%, signal=116%
GOBP_INDOLE_CONTAINING_COMPOUND_METABOLIC_PROCESS	GOBP_INDOLE_CONTAINING_COMPOUND_METABOLIC_PROCESS		23	0.337288	0.973291	0.513462	1	1	7546	tags=65%, list=39%, signal=106%
GOBP_PHOSPHATIDYLSERINE_METABOLIC_PROCESS	GOBP_PHOSPHATIDYLSERINE_METABOLIC_PROCESS		35	0.306284	0.97317	0.54054	1	1	4723	tags=40%, list=24%, signal=53%
GOBP_TRIGLYCERIDE_METABOLIC_PROCESS	GOBP_TRIGLYCERIDE_METABOLIC_PROCESS		102	0.258229	0.972786	0.551859	1	1	7683	tags=54%, list=39%, signal=89%
GOBP_RESPONSE_TO_CATECHOLAMINE	GOBP_RESPONSE_TO_CATECHOLAMINE		101	0.280185	0.972682	0.52682	1	1	7486	tags=54%, list=38%, signal=88%
GOBP_OLIGODENDROCYTE_DEVELOPMENT	GOBP_OLIGODENDROCYTE_DEVELOPMENT		42	0.263744	0.972295	0.510557	1	1	3872	tags=38%, list=20%, signal=47%
GOBP_REGULATION_OF_CILIUM_MOVEMENT	GOBP_REGULATION_OF_CILIUM_MOVEMENT		34	0.321486	0.97206	0.501023	1	1	8722	tags=65%, list=45%, signal=117%
GOBP_EXTRACELLULAR_MATRIX_DISASSEMBLY	GOBP_EXTRACELLULAR_MATRIX_DISASSEMBLY		77	0.276911	0.971966	0.528226	1	1	5674	tags=44%, list=29%, signal=62%
GOBP_POSITIVE_REGULATION_OF_TRIGLYCERIDE_METABOLIC_PROCESS	GOBP_POSITIVE_REGULATION_OF_TRIGLYCERIDE_METABOLIC_PROCESS		22	0.338979	0.971857	0.502041	1	1	7624	tags=59%, list=39%, signal=97%
GOBP_ORGANIC_HYDROXY_COMPOUND_TRANSPORT	GOBP_ORGANIC_HYDROXY_COMPOUND_TRANSPORT		250	0.255022	0.971754	0.567308	1	1	5675	tags=41%, list=29%, signal=57%
GOBP_REGULATION_OF_POSTSYNAPTIC_MEMBRANE_NEUROTRANSMITTER_RECEPTOR_LEVELS	GOBP_REGULATION_OF_POSTSYNAPTIC_MEMBRANE_NEUROTRANSMITTER_RECEPTOR_LEVELS		58	0.25377	0.971583	0.502762	1	1	6145	tags=45%, list=32%, signal=65%
GOBP_ADENYLATE_CYCLASE_INHIBITING_G_PROTEIN_COUPLED_RECEPTOR_SIGNALING_PATHWAY	GOBP_ADENYLATE_CYCLASE_INHIBITING_G_PROTEIN_COUPLED_RECEPTOR_SIGNALING_PATHWAY		83	0.298806	0.971435	0.540856	1	1	6831	tags=52%, list=35%, signal=79%
GOBP_NEGATIVE_REGULATION_OF_JNK_CASCADE	GOBP_NEGATIVE_REGULATION_OF_JNK_CASCADE		35	0.247532	0.971161	0.512727	1	1	3575	tags=31%, list=18%, signal=38%
GOBP_REGULATION_OF_BLOOD_PRESSURE	GOBP_REGULATION_OF_BLOOD_PRESSURE		171	0.273835	0.970987	0.57085	1	1	7524	tags=56%, list=39%, signal=90%
GOBP_PROTEIN_ACTIVATION_CASCADE	GOBP_PROTEIN_ACTIVATION_CASCADE		28	0.361849	0.970952	0.531915	1	1	7271	tags=57%, list=37%, signal=91%
GOBP_SOMITE_DEVELOPMENT	GOBP_SOMITE_DEVELOPMENT		83	0.282964	0.970765	0.560878	1	1	8909	tags=67%, list=46%, signal=124%
GOBP_POSITIVE_REGULATION_OF_HORMONE_SECRETION	GOBP_POSITIVE_REGULATION_OF_HORMONE_SECRETION		121	0.240173	0.969735	0.533199	1	1	8001	tags=54%, list=41%, signal=91%
GOBP_POSITIVE_REGULATION_OF_LIPID_TRANSPORT	GOBP_POSITIVE_REGULATION_OF_LIPID_TRANSPORT		84	0.227047	0.969654	0.499124	1	1	3625	tags=27%, list=19%, signal=34%
GOBP_MITOCHONDRIAL_CALCIUM_ION_HOMEOSTASIS	GOBP_MITOCHONDRIAL_CALCIUM_ION_HOMEOSTASIS		24	0.260226	0.969623	0.519455	1	1	561	tags=17%, list=3%, signal=17%
GOBP_MALE_MEIOSIS_I	GOBP_MALE_MEIOSIS_I		23	0.305126	0.968567	0.51927	1	1	10251	tags=78%, list=53%, signal=165%
GOBP_PHOSPHOLIPID_CATABOLIC_PROCESS	GOBP_PHOSPHOLIPID_CATABOLIC_PROCESS		48	0.259227	0.968489	0.519841	1	1	5713	tags=42%, list=29%, signal=59%
GOBP_CELL_CELL_JUNCTION_ORGANIZATION	GOBP_CELL_CELL_JUNCTION_ORGANIZATION		194	0.242791	0.968035	0.555985	1	1	7602	tags=51%, list=39%, signal=83%
GOBP_REGULATION_OF_KETONE_BIOSYNTHETIC_PROCESS	GOBP_REGULATION_OF_KETONE_BIOSYNTHETIC_PROCESS		17	0.330082	0.967464	0.542805	1	1	7304	tags=53%, list=38%, signal=85%
GOBP_NEGATIVE_REGULATION_OF_ORGANIC_ACID_TRANSPORT	GOBP_NEGATIVE_REGULATION_OF_ORGANIC_ACID_TRANSPORT		20	0.339913	0.966983	0.527559	1	1	5422	tags=50%, list=28%, signal=69%
GOBP_POSITIVE_REGULATION_OF_BLOOD_CIRCULATION	GOBP_POSITIVE_REGULATION_OF_BLOOD_CIRCULATION		38	0.302712	0.966715	0.547809	1	1	3965	tags=39%, list=20%, signal=49%
GOBP_POSITIVE_REGULATION_OF_CALCIUM_ION_TRANSMEMBRANE_TRANSPORTER_ACTIVITY	GOBP_POSITIVE_REGULATION_OF_CALCIUM_ION_TRANSMEMBRANE_TRANSPORTER_ACTIVITY		34	0.285104	0.966608	0.515936	1	1	7262	tags=53%, list=37%, signal=84%
GOBP_NEURON_PROJECTION_REGENERATION	GOBP_NEURON_PROJECTION_REGENERATION		54	0.250857	0.966516	0.519573	1	1	4619	tags=33%, list=24%, signal=44%
GOBP_NEGATIVE_REGULATION_OF_NEURON_PROJECTION_DEVELOPMENT	GOBP_NEGATIVE_REGULATION_OF_NEURON_PROJECTION_DEVELOPMENT		125	0.220701	0.966457	0.539711	1	1	4619	tags=34%, list=24%, signal=45%
GOBP_PANCREAS_DEVELOPMENT	GOBP_PANCREAS_DEVELOPMENT		71	0.291845	0.966443	0.579365	1	1	8668	tags=66%, list=45%, signal=119%
GOBP_REGULATION_OF_CALCIUM_ION_IMPORT	GOBP_REGULATION_OF_CALCIUM_ION_IMPORT		38	0.289194	0.966396	0.53876	1	1	9054	tags=66%, list=47%, signal=123%
GOBP_ESTABLISHMENT_OR_MAINTENANCE_OF_MONOPOLAR_CELL_POLARITY	GOBP_ESTABLISHMENT_OR_MAINTENANCE_OF_MONOPOLAR_CELL_POLARITY		21	0.302875	0.966279	0.512774	1	1	3372	tags=38%, list=17%, signal=46%
GOBP_CHOLESTEROL_EFFLUX	GOBP_CHOLESTEROL_EFFLUX		50	0.276819	0.966211	0.535581	1	1	5060	tags=42%, list=26%, signal=57%
GOBP_NEGATIVE_REGULATION_OF_AXONOGENESIS	GOBP_NEGATIVE_REGULATION_OF_AXONOGENESIS		64	0.276078	0.965749	0.555354	1	1	4619	tags=39%, list=24%, signal=51%
GOBP_POSITIVE_REGULATION_OF_TRANSPORTER_ACTIVITY	GOBP_POSITIVE_REGULATION_OF_TRANSPORTER_ACTIVITY		104	0.262751	0.965487	0.567515	1	1	7452	tags=53%, list=38%, signal=85%
GOBP_REGULATION_OF_MICROTUBULE_BASED_MOVEMENT	GOBP_REGULATION_OF_MICROTUBULE_BASED_MOVEMENT		48	0.286335	0.965208	0.529058	1	1	8722	tags=63%, list=45%, signal=113%
GOBP_REGULATION_OF_ENDOTHELIAL_CELL_CHEMOTAXIS	GOBP_REGULATION_OF_ENDOTHELIAL_CELL_CHEMOTAXIS		21	0.32899	0.964803	0.54	1	1	7751	tags=67%, list=40%, signal=111%
GOBP_ENDODERM_FORMATION	GOBP_ENDODERM_FORMATION		52	0.24821	0.964716	0.535645	1	1	4504	tags=38%, list=23%, signal=50%
GOBP_REGULATION_OF_METAL_ION_TRANSPORT	GOBP_REGULATION_OF_METAL_ION_TRANSPORT		235	0.232761	0.964582	0.538606	1	1	5132	tags=37%, list=26%, signal=50%
GOBP_RENAL_SYSTEM_PROCESS_INVOLVED_IN_REGULATION_OF_SYSTEMIC_ARTERIAL_BLOOD_PRESSURE	GOBP_RENAL_SYSTEM_PROCESS_INVOLVED_IN_REGULATION_OF_SYSTEMIC_ARTERIAL_BLOOD_PRESSURE		23	0.365767	0.964237	0.564257	1	1	6883	tags=61%, list=35%, signal=94%
GOBP_LIPID_LOCALIZATION	GOBP_LIPID_LOCALIZATION		477	0.205427	0.963886	0.615238	1	1	6680	tags=41%, list=34%, signal=60%
GOBP_REGULATION_OF_EXTRACELLULAR_MATRIX_ASSEMBLY	GOBP_REGULATION_OF_EXTRACELLULAR_MATRIX_ASSEMBLY		15	0.354697	0.963248	0.535124	1	1	4104	tags=47%, list=21%, signal=59%
GOBP_NEGATIVE_REGULATION_OF_SYNAPTIC_TRANSMISSION	GOBP_NEGATIVE_REGULATION_OF_SYNAPTIC_TRANSMISSION		62	0.256989	0.962571	0.546939	1	1	8451	tags=60%, list=43%, signal=105%
GOBP_REGULATION_OF_NERVOUS_SYSTEM_DEVELOPMENT	GOBP_REGULATION_OF_NERVOUS_SYSTEM_DEVELOPMENT		410	0.210887	0.962565	0.593002	1	1	5105	tags=35%, list=26%, signal=47%
GOBP_EOSINOPHIL_CHEMOTAXIS	GOBP_EOSINOPHIL_CHEMOTAXIS		18	0.367335	0.962465	0.531309	1	1	6303	tags=50%, list=32%, signal=74%
GOBP_NEGATIVE_REGULATION_OF_STRIATED_MUSCLE_CELL_DIFFERENTIATION	GOBP_NEGATIVE_REGULATION_OF_STRIATED_MUSCLE_CELL_DIFFERENTIATION		32	0.28528	0.962319	0.541109	1	1	5130	tags=44%, list=26%, signal=59%
GOBP_GLUTAMATE_METABOLIC_PROCESS	GOBP_GLUTAMATE_METABOLIC_PROCESS		31	0.254633	0.962089	0.548134	1	1	3737	tags=32%, list=19%, signal=40%
GOBP_FAT_SOLUBLE_VITAMIN_METABOLIC_PROCESS	GOBP_FAT_SOLUBLE_VITAMIN_METABOLIC_PROCESS		43	0.305641	0.961359	0.555781	1	1	7121	tags=53%, list=37%, signal=84%
GOBP_REGULATION_OF_PLASMA_LIPOPROTEIN_PARTICLE_LEVELS	GOBP_REGULATION_OF_PLASMA_LIPOPROTEIN_PARTICLE_LEVELS		86	0.24171	0.961046	0.537285	1	1	4225	tags=36%, list=22%, signal=46%
GOBP_SCHWANN_CELL_DEVELOPMENT	GOBP_SCHWANN_CELL_DEVELOPMENT		28	0.297082	0.96013	0.547619	1	1	7968	tags=61%, list=41%, signal=103%
GOBP_CELLULAR_MODIFIED_AMINO_ACID_METABOLIC_PROCESS	GOBP_CELLULAR_MODIFIED_AMINO_ACID_METABOLIC_PROCESS		184	0.201696	0.96011	0.558366	1	1	3795	tags=27%, list=20%, signal=33%
GOBP_ENDODERMAL_CELL_DIFFERENTIATION	GOBP_ENDODERMAL_CELL_DIFFERENTIATION		43	0.272159	0.959669	0.558	1	1	4504	tags=42%, list=23%, signal=54%
GOBP_NEUROTRANSMITTER_RECEPTOR_TRANSPORT	GOBP_NEUROTRANSMITTER_RECEPTOR_TRANSPORT		45	0.258603	0.959593	0.523723	1	1	6093	tags=47%, list=31%, signal=68%
GOBP_HISTONE_H3_DEACETYLATION	GOBP_HISTONE_H3_DEACETYLATION		19	0.290522	0.959479	0.498982	1	1	943	tags=21%, list=5%, signal=22%
GOBP_LIVER_REGENERATION	GOBP_LIVER_REGENERATION		31	0.25546	0.959439	0.511628	1	1	4802	tags=35%, list=25%, signal=47%
GOBP_REGULATION_OF_EXTRACELLULAR_MATRIX_ORGANIZATION	GOBP_REGULATION_OF_EXTRACELLULAR_MATRIX_ORGANIZATION		42	0.267867	0.959378	0.532833	1	1	4489	tags=38%, list=23%, signal=49%
GOBP_LONG_TERM_SYNAPTIC_DEPRESSION	GOBP_LONG_TERM_SYNAPTIC_DEPRESSION		29	0.315693	0.959373	0.548	1	1	8451	tags=66%, list=43%, signal=116%
GOBP_NEGATIVE_REGULATION_OF_MUSCLE_CELL_DIFFERENTIATION	GOBP_NEGATIVE_REGULATION_OF_MUSCLE_CELL_DIFFERENTIATION		53	0.247424	0.959223	0.509946	1	1	4657	tags=38%, list=24%, signal=49%
GOBP_PHOSPHATIDYLCHOLINE_ACYL_CHAIN_REMODELING	GOBP_PHOSPHATIDYLCHOLINE_ACYL_CHAIN_REMODELING		28	0.310744	0.959146	0.523622	1	1	4928	tags=43%, list=25%, signal=57%
GOBP_MUSCLE_CONTRACTION	GOBP_MUSCLE_CONTRACTION		336	0.245967	0.959017	0.58317	1	1	8389	tags=57%, list=43%, signal=98%
GOBP_POSITIVE_REGULATION_OF_MEMBRANE_PROTEIN_ECTODOMAIN_PROTEOLYSIS	GOBP_POSITIVE_REGULATION_OF_MEMBRANE_PROTEIN_ECTODOMAIN_PROTEOLYSIS		15	0.350184	0.95812	0.501894	1	1	1021	tags=27%, list=5%, signal=28%
GOBP_POSITIVE_REGULATION_OF_MULTICELLULAR_ORGANISM_GROWTH	GOBP_POSITIVE_REGULATION_OF_MULTICELLULAR_ORGANISM_GROWTH		29	0.271161	0.957811	0.550752	1	1	2260	tags=28%, list=12%, signal=31%
GOBP_RESPONSE_TO_PH	GOBP_RESPONSE_TO_PH		40	0.298909	0.957346	0.560825	1	1	4857	tags=43%, list=25%, signal=57%
GOBP_VASCULAR_ENDOTHELIAL_GROWTH_FACTOR_SIGNALING_PATHWAY	GOBP_VASCULAR_ENDOTHELIAL_GROWTH_FACTOR_SIGNALING_PATHWAY		40	0.2749	0.95652	0.537594	1	1	7328	tags=55%, list=38%, signal=88%
GOBP_CYCLIC_NUCLEOTIDE_BIOSYNTHETIC_PROCESS	GOBP_CYCLIC_NUCLEOTIDE_BIOSYNTHETIC_PROCESS		20	0.348877	0.95597	0.579167	1	1	6477	tags=55%, list=33%, signal=82%
GOBP_POSITIVE_REGULATION_OF_HEART_GROWTH	GOBP_POSITIVE_REGULATION_OF_HEART_GROWTH		35	0.287808	0.955625	0.537285	1	1	8995	tags=63%, list=46%, signal=117%
GOBP_VESICLE_MEDIATED_TRANSPORT_IN_SYNAPSE	GOBP_VESICLE_MEDIATED_TRANSPORT_IN_SYNAPSE		190	0.23057	0.955361	0.563492	1	1	7151	tags=50%, list=37%, signal=78%
GOBP_RESPONSE_TO_STARVATION	GOBP_RESPONSE_TO_STARVATION		186	0.186755	0.955162	0.546667	1	1	5081	tags=32%, list=26%, signal=43%
GOBP_REGULATION_OF_PEPTIDE_SECRETION	GOBP_REGULATION_OF_PEPTIDE_SECRETION		292	0.209367	0.954608	0.620758	1	1	8172	tags=52%, list=42%, signal=89%
GOBP_HORMONE_BIOSYNTHETIC_PROCESS	GOBP_HORMONE_BIOSYNTHETIC_PROCESS		66	0.267822	0.954385	0.590734	1	1	7635	tags=55%, list=39%, signal=89%
GOBP_NOREPINEPHRINE_SECRETION	GOBP_NOREPINEPHRINE_SECRETION		16	0.396496	0.954354	0.570297	1	1	2310	tags=38%, list=12%, signal=43%
GOBP_REGULATION_OF_WATER_LOSS_VIA_SKIN	GOBP_REGULATION_OF_WATER_LOSS_VIA_SKIN		26	0.335857	0.954061	0.576846	1	1	7557	tags=50%, list=39%, signal=82%
GOBP_REVERSE_CHOLESTEROL_TRANSPORT	GOBP_REVERSE_CHOLESTEROL_TRANSPORT		17	0.351957	0.954059	0.55516	1	1	5413	tags=53%, list=28%, signal=73%
GOBP_GLIAL_CELL_DIFFERENTIATION	GOBP_GLIAL_CELL_DIFFERENTIATION		206	0.226793	0.953954	0.584762	1	1	4616	tags=34%, list=24%, signal=45%
GOBP_REGULATION_OF_T_CELL_CHEMOTAXIS	GOBP_REGULATION_OF_T_CELL_CHEMOTAXIS		15	0.31341	0.95379	0.506542	1	1	4768	tags=40%, list=25%, signal=53%
GOBP_ACTIVATION_OF_PROTEIN_KINASE_B_ACTIVITY	GOBP_ACTIVATION_OF_PROTEIN_KINASE_B_ACTIVITY		34	0.256576	0.9536	0.537071	1	1	4100	tags=35%, list=21%, signal=45%
GOBP_RENAL_SYSTEM_VASCULATURE_DEVELOPMENT	GOBP_RENAL_SYSTEM_VASCULATURE_DEVELOPMENT		25	0.33214	0.953505	0.548803	1	1	7332	tags=60%, list=38%, signal=96%
GOBP_POSITIVE_REGULATION_OF_CELL_JUNCTION_ASSEMBLY	GOBP_POSITIVE_REGULATION_OF_CELL_JUNCTION_ASSEMBLY		96	0.274663	0.952983	0.580153	1	1	9030	tags=63%, list=46%, signal=116%
GOBP_ICOSANOID_TRANSPORT	GOBP_ICOSANOID_TRANSPORT		51	0.305954	0.952842	0.570039	1	1	3857	tags=37%, list=20%, signal=46%
GOBP_STRIATED_MUSCLE_CELL_DIFFERENTIATION	GOBP_STRIATED_MUSCLE_CELL_DIFFERENTIATION		243	0.233884	0.951609	0.57656	1	1	8275	tags=55%, list=43%, signal=94%
GOBP_PHOSPHATIDYLINOSITOL_ACYL_CHAIN_REMODELING	GOBP_PHOSPHATIDYLINOSITOL_ACYL_CHAIN_REMODELING		17	0.342164	0.95159	0.561243	1	1	3766	tags=41%, list=19%, signal=51%
GOBP_VASOCONSTRICTION	GOBP_VASOCONSTRICTION		79	0.293917	0.951529	0.596525	1	1	9121	tags=71%, list=47%, signal=133%
GOBP_CELL_JUNCTION_MAINTENANCE	GOBP_CELL_JUNCTION_MAINTENANCE		30	0.293317	0.951075	0.525692	1	1	3503	tags=37%, list=18%, signal=45%
GOBP_PHOTOTRANSDUCTION	GOBP_PHOTOTRANSDUCTION		55	0.275545	0.951044	0.59332	1	1	7429	tags=56%, list=38%, signal=91%
GOBP_CELLULAR_RESPONSE_TO_INORGANIC_SUBSTANCE	GOBP_CELLULAR_RESPONSE_TO_INORGANIC_SUBSTANCE		207	0.191866	0.950906	0.6098	1	1	5694	tags=37%, list=29%, signal=52%
GOBP_REGULATION_OF_SYSTEMIC_ARTERIAL_BLOOD_PRESSURE_MEDIATED_BY_A_CHEMICAL_SIGNAL	GOBP_REGULATION_OF_SYSTEMIC_ARTERIAL_BLOOD_PRESSURE_MEDIATED_BY_A_CHEMICAL_SIGNAL		44	0.311004	0.950721	0.587771	1	1	7164	tags=55%, list=37%, signal=86%
GOBP_HEMATOPOIETIC_STEM_CELL_PROLIFERATION	GOBP_HEMATOPOIETIC_STEM_CELL_PROLIFERATION		22	0.272983	0.949641	0.538153	1	1	2988	tags=32%, list=15%, signal=38%
GOBP_OLIGOSACCHARIDE_BIOSYNTHETIC_PROCESS	GOBP_OLIGOSACCHARIDE_BIOSYNTHETIC_PROCESS		17	0.289104	0.948987	0.538182	1	1	6342	tags=41%, list=33%, signal=61%
GOBP_PSEUDOPODIUM_ORGANIZATION	GOBP_PSEUDOPODIUM_ORGANIZATION		15	0.356617	0.948737	0.525939	1	1	4477	tags=40%, list=23%, signal=52%
GOBP_POSITIVE_REGULATION_OF_KERATINOCYTE_PROLIFERATION	GOBP_POSITIVE_REGULATION_OF_KERATINOCYTE_PROLIFERATION		15	0.367222	0.948681	0.557915	1	1	7903	tags=80%, list=41%, signal=135%
GOBP_NEGATIVE_REGULATION_OF_PEPTIDE_SECRETION	GOBP_NEGATIVE_REGULATION_OF_PEPTIDE_SECRETION		66	0.239636	0.948587	0.552268	1	1	5314	tags=38%, list=27%, signal=52%
GOBP_NEGATIVE_REGULATION_OF_MEIOTIC_CELL_CYCLE	GOBP_NEGATIVE_REGULATION_OF_MEIOTIC_CELL_CYCLE		17	0.312721	0.948205	0.502947	1	1	2029	tags=29%, list=10%, signal=33%
GOBP_HOMOLOGOUS_CHROMOSOME_SEGREGATION	GOBP_HOMOLOGOUS_CHROMOSOME_SEGREGATION		48	0.267605	0.948073	0.5	1	1	5343	tags=40%, list=27%, signal=54%
GOBP_FEMALE_MEIOTIC_NUCLEAR_DIVISION	GOBP_FEMALE_MEIOTIC_NUCLEAR_DIVISION		24	0.302	0.947592	0.518518	1	1	9544	tags=67%, list=49%, signal=131%
GOBP_METAL_ION_EXPORT	GOBP_METAL_ION_EXPORT		46	0.290413	0.947385	0.575581	1	1	6832	tags=52%, list=35%, signal=80%
GOBP_POSITIVE_REGULATION_OF_TRANSMEMBRANE_TRANSPORT	GOBP_POSITIVE_REGULATION_OF_TRANSMEMBRANE_TRANSPORT		194	0.226069	0.947024	0.578652	1	1	7452	tags=49%, list=38%, signal=79%
GOBP_MUSCLE_CELL_DEVELOPMENT	GOBP_MUSCLE_CELL_DEVELOPMENT		155	0.244986	0.946241	0.594646	1	1	9142	tags=61%, list=47%, signal=115%
GOBP_POSITIVE_REGULATION_OF_EPITHELIAL_CELL_PROLIFERATION	GOBP_POSITIVE_REGULATION_OF_EPITHELIAL_CELL_PROLIFERATION		181	0.236355	0.946121	0.585009	1	1	4337	tags=34%, list=22%, signal=44%
GOBP_REGULATION_OF_HEART_GROWTH	GOBP_REGULATION_OF_HEART_GROWTH		62	0.244879	0.94571	0.553309	1	1	4600	tags=35%, list=24%, signal=46%
GOBP_PARAXIAL_MESODERM_DEVELOPMENT	GOBP_PARAXIAL_MESODERM_DEVELOPMENT		17	0.31199	0.94485	0.53144	1	1	4792	tags=47%, list=25%, signal=62%
GOBP_COPULATION	GOBP_COPULATION		19	0.309516	0.944768	0.563107	1	1	3175	tags=32%, list=16%, signal=38%
GOBP_PEPTIDYL_GLUTAMIC_ACID_MODIFICATION	GOBP_PEPTIDYL_GLUTAMIC_ACID_MODIFICATION		29	0.288148	0.94466	0.594175	1	1	8019	tags=55%, list=41%, signal=94%
GOBP_EMBRYO_IMPLANTATION	GOBP_EMBRYO_IMPLANTATION		45	0.22901	0.943915	0.581749	1	1	4037	tags=31%, list=21%, signal=39%
GOBP_CARBOHYDRATE_TRANSMEMBRANE_TRANSPORT	GOBP_CARBOHYDRATE_TRANSMEMBRANE_TRANSPORT		103	0.221809	0.943759	0.553435	1	1	6685	tags=47%, list=34%, signal=71%
GOBP_POSITIVE_REGULATION_OF_NEURON_DIFFERENTIATION	GOBP_POSITIVE_REGULATION_OF_NEURON_DIFFERENTIATION		90	0.258202	0.943531	0.582061	1	1	9289	tags=66%, list=48%, signal=125%
GOBP_TOOTH_MINERALIZATION	GOBP_TOOTH_MINERALIZATION		21	0.355559	0.943522	0.554286	1	1	8375	tags=71%, list=43%, signal=125%
GOBP_CARDIAC_VENTRICLE_MORPHOGENESIS	GOBP_CARDIAC_VENTRICLE_MORPHOGENESIS		69	0.261846	0.943319	0.554731	1	1	8275	tags=57%, list=43%, signal=98%
GOBP_MECHANORECEPTOR_DIFFERENTIATION	GOBP_MECHANORECEPTOR_DIFFERENTIATION		58	0.278334	0.94331	0.612836	1	1	9289	tags=67%, list=48%, signal=128%
GOBP_MESENCHYMAL_CELL_DIFFERENTIATION	GOBP_MESENCHYMAL_CELL_DIFFERENTIATION		219	0.216535	0.942654	0.598527	1	1	4522	tags=33%, list=23%, signal=43%
GOBP_REGULATION_OF_EPITHELIAL_CELL_DIFFERENTIATION	GOBP_REGULATION_OF_EPITHELIAL_CELL_DIFFERENTIATION		137	0.230823	0.942569	0.580524	1	1	7394	tags=50%, list=38%, signal=81%
GOBP_PIRNA_METABOLIC_PROCESS	GOBP_PIRNA_METABOLIC_PROCESS		18	0.329492	0.942567	0.561508	1	1	8675	tags=61%, list=45%, signal=110%
GOBP_MUSCLE_CELL_DIFFERENTIATION	GOBP_MUSCLE_CELL_DIFFERENTIATION		317	0.215459	0.942528	0.636704	1	1	4657	tags=33%, list=24%, signal=43%
GOBP_GLIOGENESIS	GOBP_GLIOGENESIS		273	0.204364	0.942344	0.584416	1	1	4616	tags=33%, list=24%, signal=42%
GOBP_HEPATICOBILIARY_SYSTEM_DEVELOPMENT	GOBP_HEPATICOBILIARY_SYSTEM_DEVELOPMENT		140	0.190141	0.941634	0.564706	1	1	4459	tags=31%, list=23%, signal=40%
GOBP_REGULATION_OF_EPITHELIAL_TO_MESENCHYMAL_TRANSITION	GOBP_REGULATION_OF_EPITHELIAL_TO_MESENCHYMAL_TRANSITION		92	0.211723	0.940212	0.528796	1	1	3706	tags=28%, list=19%, signal=35%
GOBP_NEGATIVE_REGULATION_OF_CELL_DEVELOPMENT	GOBP_NEGATIVE_REGULATION_OF_CELL_DEVELOPMENT		163	0.242416	0.93936	0.604607	1	1	6846	tags=47%, list=35%, signal=72%
GOBP_POSITIVE_REGULATION_OF_ENDOTHELIAL_CELL_PROLIFERATION	GOBP_POSITIVE_REGULATION_OF_ENDOTHELIAL_CELL_PROLIFERATION		89	0.219918	0.939125	0.563258	1	1	4239	tags=33%, list=22%, signal=41%
GOBP_REGULATION_OF_PEPTIDYL_SERINE_PHOSPHORYLATION_OF_STAT_PROTEIN	GOBP_REGULATION_OF_PEPTIDYL_SERINE_PHOSPHORYLATION_OF_STAT_PROTEIN		22	0.345209	0.93888	0.547475	1	1	9824	tags=82%, list=50%, signal=165%
GOBP_ORGAN_GROWTH	GOBP_ORGAN_GROWTH		146	0.224909	0.938489	0.596085	1	1	6601	tags=46%, list=34%, signal=69%
GOBP_HIPPOCAMPUS_DEVELOPMENT	GOBP_HIPPOCAMPUS_DEVELOPMENT		72	0.21664	0.938269	0.635338	1	1	7317	tags=47%, list=38%, signal=75%
GOBP_REGULATION_OF_ACTIN_FILAMENT_BASED_MOVEMENT	GOBP_REGULATION_OF_ACTIN_FILAMENT_BASED_MOVEMENT		37	0.256322	0.936833	0.577899	1	1	5719	tags=43%, list=29%, signal=61%
GOBP_SIGNAL_RELEASE	GOBP_SIGNAL_RELEASE		460	0.22023	0.936774	0.60404	1	1	8172	tags=54%, list=42%, signal=91%
GOBP_NEGATIVE_REGULATION_OF_BMP_SIGNALING_PATHWAY	GOBP_NEGATIVE_REGULATION_OF_BMP_SIGNALING_PATHWAY		46	0.250642	0.936237	0.587912	1	1	5709	tags=41%, list=29%, signal=58%
GOBP_MIDBRAIN_DEVELOPMENT	GOBP_MIDBRAIN_DEVELOPMENT		81	0.209966	0.936105	0.597378	1	1	7600	tags=49%, list=39%, signal=81%
GOBP_GLUTAMATE_RECEPTOR_SIGNALING_PATHWAY	GOBP_GLUTAMATE_RECEPTOR_SIGNALING_PATHWAY		51	0.276651	0.935824	0.609658	1	1	6498	tags=53%, list=33%, signal=79%
GOBP_ADENYLATE_CYCLASE_MODULATING_G_PROTEIN_COUPLED_RECEPTOR_SIGNALING_PATHWAY	GOBP_ADENYLATE_CYCLASE_MODULATING_G_PROTEIN_COUPLED_RECEPTOR_SIGNALING_PATHWAY		225	0.277505	0.935753	0.603482	1	1	8364	tags=60%, list=43%, signal=103%
GOBP_RENAL_WATER_HOMEOSTASIS	GOBP_RENAL_WATER_HOMEOSTASIS		38	0.282064	0.935622	0.587426	1	1	7173	tags=53%, list=37%, signal=83%
GOBP_INNER_EAR_AUDITORY_RECEPTOR_CELL_DIFFERENTIATION	GOBP_INNER_EAR_AUDITORY_RECEPTOR_CELL_DIFFERENTIATION		32	0.282287	0.935479	0.619608	1	1	4206	tags=38%, list=22%, signal=48%
GOBP_MEIOTIC_CELL_CYCLE_PROCESS	GOBP_MEIOTIC_CELL_CYCLE_PROCESS		169	0.224799	0.935383	0.503212	1	1	6049	tags=38%, list=31%, signal=54%
GOBP_POSITIVE_REGULATION_OF_NUCLEOTIDE_METABOLIC_PROCESS	GOBP_POSITIVE_REGULATION_OF_NUCLEOTIDE_METABOLIC_PROCESS		42	0.267154	0.934535	0.538462	1	1	6442	tags=50%, list=33%, signal=75%
GOBP_EXOCRINE_SYSTEM_DEVELOPMENT	GOBP_EXOCRINE_SYSTEM_DEVELOPMENT		41	0.2977	0.93431	0.629259	1	1	8081	tags=61%, list=42%, signal=104%
GOBP_REGULATION_OF_HETEROTYPIC_CELL_CELL_ADHESION	GOBP_REGULATION_OF_HETEROTYPIC_CELL_CELL_ADHESION		25	0.301222	0.933938	0.535581	1	1	3336	tags=36%, list=17%, signal=43%
GOBP_KERATAN_SULFATE_METABOLIC_PROCESS	GOBP_KERATAN_SULFATE_METABOLIC_PROCESS		33	0.264113	0.933496	0.597077	1	1	4118	tags=33%, list=21%, signal=42%
GOBP_RESPIRATORY_SYSTEM_PROCESS	GOBP_RESPIRATORY_SYSTEM_PROCESS		33	0.312576	0.933446	0.619329	1	1	8608	tags=67%, list=44%, signal=119%
GOBP_PURINE_CONTAINING_COMPOUND_TRANSMEMBRANE_TRANSPORT	GOBP_PURINE_CONTAINING_COMPOUND_TRANSMEMBRANE_TRANSPORT		17	0.303865	0.933122	0.568138	1	1	6180	tags=53%, list=32%, signal=78%
GOBP_NEGATIVE_REGULATION_OF_DEPHOSPHORYLATION	GOBP_NEGATIVE_REGULATION_OF_DEPHOSPHORYLATION		103	0.19256	0.933034	0.610236	1	1	3706	tags=29%, list=19%, signal=36%
GOBP_REGULATION_OF_LYMPHOCYTE_CHEMOTAXIS	GOBP_REGULATION_OF_LYMPHOCYTE_CHEMOTAXIS		24	0.291673	0.932939	0.523723	1	1	2440	tags=25%, list=13%, signal=29%
GOBP_LIPID_HOMEOSTASIS	GOBP_LIPID_HOMEOSTASIS		139	0.219528	0.932199	0.588822	1	1	7928	tags=50%, list=41%, signal=83%
GOBP_CELL_DEATH_IN_RESPONSE_TO_HYDROGEN_PEROXIDE	GOBP_CELL_DEATH_IN_RESPONSE_TO_HYDROGEN_PEROXIDE		24	0.247187	0.932188	0.565574	1	1	3645	tags=33%, list=19%, signal=41%
GOBP_REGULATION_OF_LIPID_LOCALIZATION	GOBP_REGULATION_OF_LIPID_LOCALIZATION		165	0.219215	0.932109	0.609091	1	1	3625	tags=28%, list=19%, signal=34%
GOBP_PHOSPHATIDYLCHOLINE_BIOSYNTHETIC_PROCESS	GOBP_PHOSPHATIDYLCHOLINE_BIOSYNTHETIC_PROCESS		39	0.229806	0.931682	0.552581	1	1	2877	tags=28%, list=15%, signal=33%
GOBP_CAMP_MEDIATED_SIGNALING	GOBP_CAMP_MEDIATED_SIGNALING		61	0.273525	0.931325	0.601923	1	1	8905	tags=62%, list=46%, signal=114%
GOBP_EPITHELIAL_CELL_PROLIFERATION	GOBP_EPITHELIAL_CELL_PROLIFERATION		370	0.204233	0.931166	0.631285	1	1	4663	tags=33%, list=24%, signal=43%
GOBP_INDOLALKYLAMINE_METABOLIC_PROCESS	GOBP_INDOLALKYLAMINE_METABOLIC_PROCESS		16	0.326302	0.930901	0.567164	1	1	7546	tags=63%, list=39%, signal=102%
GOBP_CARDIOCYTE_DIFFERENTIATION	GOBP_CARDIOCYTE_DIFFERENTIATION		125	0.243535	0.93086	0.629213	1	1	9164	tags=65%, list=47%, signal=122%
GOBP_MALE_MEIOTIC_NUCLEAR_DIVISION	GOBP_MALE_MEIOTIC_NUCLEAR_DIVISION		43	0.2563	0.930611	0.582996	1	1	10251	tags=72%, list=53%, signal=152%
GOBP_DECIDUALIZATION	GOBP_DECIDUALIZATION		20	0.361277	0.930086	0.569231	1	1	4037	tags=40%, list=21%, signal=50%
GOBP_POSITIVE_CHEMOTAXIS	GOBP_POSITIVE_CHEMOTAXIS		61	0.242247	0.929736	0.595057	1	1	4421	tags=34%, list=23%, signal=44%
GOBP_AMINOGLYCAN_METABOLIC_PROCESS	GOBP_AMINOGLYCAN_METABOLIC_PROCESS		170	0.226671	0.92962	0.617934	1	1	6323	tags=41%, list=32%, signal=60%
GOBP_ORGANELLE_DISASSEMBLY	GOBP_ORGANELLE_DISASSEMBLY		99	0.220145	0.929091	0.609709	1	1	904	tags=16%, list=5%, signal=17%
GOBP_PHOSPHOLIPASE_C_ACTIVATING_G_PROTEIN_COUPLED_RECEPTOR_SIGNALING_PATHWAY	GOBP_PHOSPHOLIPASE_C_ACTIVATING_G_PROTEIN_COUPLED_RECEPTOR_SIGNALING_PATHWAY		100	0.28897	0.929075	0.607921	1	1	8937	tags=68%, list=46%, signal=125%
GOBP_POSITIVE_REGULATION_OF_HEART_RATE	GOBP_POSITIVE_REGULATION_OF_HEART_RATE		25	0.310598	0.928837	0.578947	1	1	9121	tags=68%, list=47%, signal=128%
GOBP_REGULATION_OF_CARDIAC_MUSCLE_CONTRACTION_BY_CALCIUM_ION_SIGNALING	GOBP_REGULATION_OF_CARDIAC_MUSCLE_CONTRACTION_BY_CALCIUM_ION_SIGNALING		24	0.27931	0.928129	0.509881	1	1	5392	tags=42%, list=28%, signal=58%
GOBP_CELL_JUNCTION_ASSEMBLY	GOBP_CELL_JUNCTION_ASSEMBLY		414	0.225677	0.927702	0.624762	1	1	8030	tags=52%, list=41%, signal=87%
GOBP_REPRODUCTIVE_SYSTEM_DEVELOPMENT	GOBP_REPRODUCTIVE_SYSTEM_DEVELOPMENT		397	0.191207	0.92762	0.686131	1	1	7158	tags=43%, list=37%, signal=66%
GOBP_NEGATIVE_REGULATION_OF_CELL_PROJECTION_ORGANIZATION	GOBP_NEGATIVE_REGULATION_OF_CELL_PROJECTION_ORGANIZATION		168	0.206883	0.92707	0.629091	1	1	2258	tags=23%, list=12%, signal=25%
GOBP_REGULATION_OF_NEUROGENESIS	GOBP_REGULATION_OF_NEUROGENESIS		337	0.199344	0.926846	0.649728	1	1	3896	tags=29%, list=20%, signal=36%
GOBP_THYROID_HORMONE_GENERATION	GOBP_THYROID_HORMONE_GENERATION		21	0.347315	0.926038	0.602294	1	1	6340	tags=52%, list=33%, signal=78%
GOBP_REGULATION_OF_CARDIAC_MUSCLE_CONTRACTION	GOBP_REGULATION_OF_CARDIAC_MUSCLE_CONTRACTION		69	0.234727	0.925504	0.580645	1	1	6073	tags=43%, list=31%, signal=63%
GOBP_GLUTAMINE_FAMILY_AMINO_ACID_CATABOLIC_PROCESS	GOBP_GLUTAMINE_FAMILY_AMINO_ACID_CATABOLIC_PROCESS		26	0.257991	0.925382	0.553498	1	1	5785	tags=42%, list=30%, signal=60%
GOBP_NOSE_DEVELOPMENT	GOBP_NOSE_DEVELOPMENT		15	0.329941	0.924773	0.571161	1	1	5469	tags=53%, list=28%, signal=74%
GOBP_REGULATION_OF_ATP_BIOSYNTHETIC_PROCESS	GOBP_REGULATION_OF_ATP_BIOSYNTHETIC_PROCESS		15	0.275491	0.924497	0.571963	1	1	1356	tags=27%, list=7%, signal=29%
GOBP_REGULATION_OF_POSTSYNAPSE_ORGANIZATION	GOBP_REGULATION_OF_POSTSYNAPSE_ORGANIZATION		86	0.19805	0.924321	0.589347	1	1	3964	tags=30%, list=20%, signal=38%
GOBP_NEGATIVE_REGULATION_OF_CALCIUM_ION_TRANSPORT	GOBP_NEGATIVE_REGULATION_OF_CALCIUM_ION_TRANSPORT		53	0.238324	0.924018	0.61477	1	1	5627	tags=40%, list=29%, signal=56%
GOBP_SODIUM_INDEPENDENT_ORGANIC_ANION_TRANSPORT	GOBP_SODIUM_INDEPENDENT_ORGANIC_ANION_TRANSPORT		16	0.384124	0.923554	0.612033	1	1	8257	tags=75%, list=42%, signal=130%
GOBP_DEVELOPMENT_OF_PRIMARY_SEXUAL_CHARACTERISTICS	GOBP_DEVELOPMENT_OF_PRIMARY_SEXUAL_CHARACTERISTICS		208	0.190862	0.92352	0.675277	1	1	8111	tags=48%, list=42%, signal=81%
GOBP_DENDRITIC_SPINE_MORPHOGENESIS	GOBP_DENDRITIC_SPINE_MORPHOGENESIS		60	0.209144	0.923518	0.623423	1	1	4629	tags=33%, list=24%, signal=44%
GOBP_POSITIVE_REGULATION_OF_ACTIN_CYTOSKELETON_REORGANIZATION	GOBP_POSITIVE_REGULATION_OF_ACTIN_CYTOSKELETON_REORGANIZATION		19	0.286967	0.922825	0.584291	1	1	4768	tags=42%, list=25%, signal=56%
GOBP_REGULATION_OF_G_PROTEIN_COUPLED_RECEPTOR_SIGNALING_PATHWAY	GOBP_REGULATION_OF_G_PROTEIN_COUPLED_RECEPTOR_SIGNALING_PATHWAY		137	0.230237	0.922789	0.640741	1	1	6243	tags=43%, list=32%, signal=63%
GOBP_LUNG_ALVEOLUS_DEVELOPMENT	GOBP_LUNG_ALVEOLUS_DEVELOPMENT		38	0.284404	0.922702	0.606238	1	1	8070	tags=58%, list=41%, signal=99%
GOBP_ANIMAL_ORGAN_REGENERATION	GOBP_ANIMAL_ORGAN_REGENERATION		72	0.207151	0.922399	0.598848	1	1	4802	tags=31%, list=25%, signal=40%
GOBP_ENDOCRINE_PANCREAS_DEVELOPMENT	GOBP_ENDOCRINE_PANCREAS_DEVELOPMENT		44	0.275114	0.922222	0.61413	1	1	7111	tags=55%, list=37%, signal=86%
GOBP_NEGATIVE_REGULATION_OF_CELL_GROWTH	GOBP_NEGATIVE_REGULATION_OF_CELL_GROWTH		177	0.208753	0.921878	0.628731	1	1	4821	tags=34%, list=25%, signal=45%
GOBP_NEGATIVE_REGULATION_OF_ION_TRANSPORT	GOBP_NEGATIVE_REGULATION_OF_ION_TRANSPORT		280	0.187379	0.92173	0.672285	1	1	5060	tags=32%, list=26%, signal=42%
GOBP_OVULATION_CYCLE	GOBP_OVULATION_CYCLE		62	0.249051	0.921517	0.633776	1	1	7951	tags=52%, list=41%, signal=87%
GOBP_POSITIVE_REGULATION_OF_VASOCONSTRICTION	GOBP_POSITIVE_REGULATION_OF_VASOCONSTRICTION		31	0.334461	0.921257	0.594862	1	1	9121	tags=77%, list=47%, signal=145%
GOBP_NEGATIVE_REGULATION_OF_PLASMA_MEMBRANE_BOUNDED_CELL_PROJECTION_ASSEMBLY	GOBP_NEGATIVE_REGULATION_OF_PLASMA_MEMBRANE_BOUNDED_CELL_PROJECTION_ASSEMBLY		28	0.256205	0.921248	0.568738	1	1	959	tags=18%, list=5%, signal=19%
GOBP_REGULATION_OF_EPITHELIAL_CELL_DIFFERENTIATION_INVOLVED_IN_KIDNEY_DEVELOPMENT	GOBP_REGULATION_OF_EPITHELIAL_CELL_DIFFERENTIATION_INVOLVED_IN_KIDNEY_DEVELOPMENT		18	0.312488	0.921215	0.582121	1	1	4918	tags=44%, list=25%, signal=59%
GOBP_NEGATIVE_REGULATION_OF_NERVOUS_SYSTEM_DEVELOPMENT	GOBP_NEGATIVE_REGULATION_OF_NERVOUS_SYSTEM_DEVELOPMENT		131	0.249021	0.920728	0.614662	1	1	5081	tags=39%, list=26%, signal=52%
GOBP_REGULATION_OF_NEURON_MIGRATION	GOBP_REGULATION_OF_NEURON_MIGRATION		37	0.284811	0.920528	0.577689	1	1	9139	tags=70%, list=47%, signal=132%
GOBP_NEGATIVE_REGULATION_OF_GROWTH	GOBP_NEGATIVE_REGULATION_OF_GROWTH		233	0.198455	0.92021	0.653061	1	1	4821	tags=32%, list=25%, signal=42%
GOBP_EXTRACELLULAR_TRANSPORT	GOBP_EXTRACELLULAR_TRANSPORT		32	0.293512	0.92014	0.586207	1	1	10051	tags=72%, list=52%, signal=148%
GOBP_RESPONSE_TO_VITAMIN	GOBP_RESPONSE_TO_VITAMIN		86	0.227139	0.919648	0.619141	1	1	4282	tags=30%, list=22%, signal=39%
GOBP_SCHWANN_CELL_DIFFERENTIATION	GOBP_SCHWANN_CELL_DIFFERENTIATION		36	0.2683	0.919639	0.606589	1	1	8191	tags=56%, list=42%, signal=96%
GOBP_BRANCHING_INVOLVED_IN_SALIVARY_GLAND_MORPHOGENESIS	GOBP_BRANCHING_INVOLVED_IN_SALIVARY_GLAND_MORPHOGENESIS		20	0.32763	0.919164	0.621782	1	1	9422	tags=75%, list=48%, signal=145%
GOBP_CLATHRIN_COAT_ASSEMBLY	GOBP_CLATHRIN_COAT_ASSEMBLY		17	0.284379	0.918821	0.577821	1	1	953	tags=24%, list=5%, signal=25%
GOBP_GERM_CELL_DEVELOPMENT	GOBP_GERM_CELL_DEVELOPMENT		234	0.208637	0.917251	0.700803	1	1	7413	tags=45%, list=38%, signal=72%
GOBP_RESPONSE_TO_VITAMIN_D	GOBP_RESPONSE_TO_VITAMIN_D		33	0.269434	0.916955	0.596491	1	1	3313	tags=30%, list=17%, signal=36%
GOBP_RESPONSE_TO_ACID_CHEMICAL	GOBP_RESPONSE_TO_ACID_CHEMICAL		111	0.18045	0.916853	0.660482	1	1	3290	tags=24%, list=17%, signal=29%
GOBP_MYOTUBE_DIFFERENTIATION	GOBP_MYOTUBE_DIFFERENTIATION		98	0.267081	0.916823	0.619883	1	1	8174	tags=56%, list=42%, signal=96%
GOBP_DETOXIFICATION_OF_INORGANIC_COMPOUND	GOBP_DETOXIFICATION_OF_INORGANIC_COMPOUND		16	0.337187	0.916737	0.56405	1	1	7536	tags=50%, list=39%, signal=82%
GOBP_POSITIVE_REGULATION_OF_MUSCLE_CELL_DIFFERENTIATION	GOBP_POSITIVE_REGULATION_OF_MUSCLE_CELL_DIFFERENTIATION		70	0.2312	0.916522	0.627151	1	1	3094	tags=27%, list=16%, signal=32%
GOBP_ACTIVIN_RECEPTOR_SIGNALING_PATHWAY	GOBP_ACTIVIN_RECEPTOR_SIGNALING_PATHWAY		41	0.244823	0.916051	0.62292	1	1	4816	tags=39%, list=25%, signal=52%
GOBP_TISSUE_HOMEOSTASIS	GOBP_TISSUE_HOMEOSTASIS		251	0.207841	0.915596	0.673624	1	1	7225	tags=45%, list=37%, signal=71%
GOBP_REGULATION_OF_CELLULAR_RESPONSE_TO_VASCULAR_ENDOTHELIAL_GROWTH_FACTOR_STIMULUS	GOBP_REGULATION_OF_CELLULAR_RESPONSE_TO_VASCULAR_ENDOTHELIAL_GROWTH_FACTOR_STIMULUS		22	0.315778	0.915505	0.580769	1	1	7328	tags=59%, list=38%, signal=95%
GOBP_LONG_TERM_SYNAPTIC_POTENTIATION	GOBP_LONG_TERM_SYNAPTIC_POTENTIATION		80	0.258346	0.915325	0.627119	1	1	7572	tags=54%, list=39%, signal=88%
GOBP_STEROID_METABOLIC_PROCESS	GOBP_STEROID_METABOLIC_PROCESS		303	0.191361	0.915305	0.700389	1	1	5538	tags=35%, list=28%, signal=49%
GOBP_REGULATION_OF_EXTRINSIC_APOPTOTIC_SIGNALING_PATHWAY_IN_ABSENCE_OF_LIGAND	GOBP_REGULATION_OF_EXTRINSIC_APOPTOTIC_SIGNALING_PATHWAY_IN_ABSENCE_OF_LIGAND		41	0.242783	0.915143	0.60757	1	1	4269	tags=32%, list=22%, signal=41%
GOBP_REGULATION_OF_VESICLE_FUSION	GOBP_REGULATION_OF_VESICLE_FUSION		22	0.2556	0.914221	0.612546	1	1	4660	tags=41%, list=24%, signal=54%
GOBP_NEGATIVE_REGULATION_OF_NEURON_PROJECTION_REGENERATION	GOBP_NEGATIVE_REGULATION_OF_NEURON_PROJECTION_REGENERATION		15	0.319312	0.914078	0.574427	1	1	4619	tags=40%, list=24%, signal=52%
GOBP_ACTIN_FILAMENT_BASED_MOVEMENT	GOBP_ACTIN_FILAMENT_BASED_MOVEMENT		146	0.235186	0.913951	0.662722	1	1	7638	tags=53%, list=39%, signal=86%
GOBP_NEUROMUSCULAR_PROCESS_CONTROLLING_POSTURE	GOBP_NEUROMUSCULAR_PROCESS_CONTROLLING_POSTURE		16	0.32071	0.913242	0.623482	1	1	8608	tags=63%, list=44%, signal=112%
GOBP_MEIOSIS_I_CELL_CYCLE_PROCESS	GOBP_MEIOSIS_I_CELL_CYCLE_PROCESS		110	0.230883	0.912831	0.536638	1	1	6049	tags=37%, list=31%, signal=54%
GOBP_POSITIVE_REGULATION_OF_LIPID_CATABOLIC_PROCESS	GOBP_POSITIVE_REGULATION_OF_LIPID_CATABOLIC_PROCESS		27	0.289869	0.912744	0.597765	1	1	5060	tags=41%, list=26%, signal=55%
GOBP_TRACHEA_DEVELOPMENT	GOBP_TRACHEA_DEVELOPMENT		17	0.309589	0.912307	0.610465	1	1	4104	tags=41%, list=21%, signal=52%
GOBP_POSITIVE_REGULATION_OF_STEROID_BIOSYNTHETIC_PROCESS	GOBP_POSITIVE_REGULATION_OF_STEROID_BIOSYNTHETIC_PROCESS		17	0.309456	0.911967	0.574275	1	1	3286	tags=35%, list=17%, signal=42%
GOBP_REGULATION_OF_RHO_PROTEIN_SIGNAL_TRANSDUCTION	GOBP_REGULATION_OF_RHO_PROTEIN_SIGNAL_TRANSDUCTION		80	0.220003	0.911494	0.630237	1	1	4818	tags=38%, list=25%, signal=50%
GOBP_REGULATION_OF_NEURON_PROJECTION_DEVELOPMENT	GOBP_REGULATION_OF_NEURON_PROJECTION_DEVELOPMENT		410	0.187966	0.910829	0.726297	1	1	4638	tags=32%, list=24%, signal=41%
GOBP_CELLULAR_RESPONSE_TO_VITAMIN_D	GOBP_CELLULAR_RESPONSE_TO_VITAMIN_D		21	0.272064	0.910425	0.578313	1	1	3313	tags=33%, list=17%, signal=40%
GOBP_VITAMIN_METABOLIC_PROCESS	GOBP_VITAMIN_METABOLIC_PROCESS		122	0.191143	0.910138	0.676136	1	1	5633	tags=33%, list=29%, signal=46%
GOBP_CORONARY_VASCULATURE_MORPHOGENESIS	GOBP_CORONARY_VASCULATURE_MORPHOGENESIS		15	0.282942	0.909576	0.577778	1	1	3836	tags=40%, list=20%, signal=50%
GOBP_ORGANIC_HYDROXY_COMPOUND_CATABOLIC_PROCESS	GOBP_ORGANIC_HYDROXY_COMPOUND_CATABOLIC_PROCESS		71	0.238179	0.909556	0.625251	1	1	7051	tags=46%, list=36%, signal=73%
GOBP_POSITIVE_REGULATION_OF_AXONOGENESIS	GOBP_POSITIVE_REGULATION_OF_AXONOGENESIS		77	0.226726	0.908722	0.654275	1	1	3836	tags=32%, list=20%, signal=40%
GOBP_CELLULAR_RESPONSE_TO_FATTY_ACID	GOBP_CELLULAR_RESPONSE_TO_FATTY_ACID		36	0.246102	0.908517	0.620321	1	1	1838	tags=22%, list=9%, signal=24%
GOBP_DEVELOPMENTAL_GROWTH_INVOLVED_IN_MORPHOGENESIS	GOBP_DEVELOPMENTAL_GROWTH_INVOLVED_IN_MORPHOGENESIS		220	0.216724	0.90828	0.645683	1	1	7235	tags=49%, list=37%, signal=77%
GOBP_MALE_GAMETE_GENERATION	GOBP_MALE_GAMETE_GENERATION		500	0.19576	0.908258	0.757764	1	1	7413	tags=45%, list=38%, signal=71%
GOBP_PLASMINOGEN_ACTIVATION	GOBP_PLASMINOGEN_ACTIVATION		20	0.299823	0.908226	0.578629	1	1	5992	tags=45%, list=31%, signal=65%
GOBP_STEROL_TRANSPORT	GOBP_STEROL_TRANSPORT		106	0.216899	0.907427	0.678309	1	1	5413	tags=38%, list=28%, signal=52%
GOBP_POSITIVE_REGULATION_OF_INSULIN_SECRETION	GOBP_POSITIVE_REGULATION_OF_INSULIN_SECRETION		69	0.218367	0.907107	0.661943	1	1	8001	tags=55%, list=41%, signal=93%
GOBP_CELLULAR_RESPONSE_TO_OXYGEN_RADICAL	GOBP_CELLULAR_RESPONSE_TO_OXYGEN_RADICAL		20	0.263557	0.906684	0.580913	1	1	3218	tags=30%, list=17%, signal=36%
GOBP_PROTEIN_TRANSPORT_ALONG_MICROTUBULE	GOBP_PROTEIN_TRANSPORT_ALONG_MICROTUBULE		63	0.251943	0.906497	0.56	1	1	7066	tags=43%, list=36%, signal=67%
GOBP_REGULATION_OF_STRIATED_MUSCLE_CONTRACTION	GOBP_REGULATION_OF_STRIATED_MUSCLE_CONTRACTION		83	0.236262	0.906365	0.653558	1	1	7469	tags=52%, list=38%, signal=84%
GOBP_DIGESTIVE_SYSTEM_PROCESS	GOBP_DIGESTIVE_SYSTEM_PROCESS		96	0.264753	0.905495	0.640404	1	1	9493	tags=67%, list=49%, signal=130%
GOBP_STEROID_HORMONE_BIOSYNTHETIC_PROCESS	GOBP_STEROID_HORMONE_BIOSYNTHETIC_PROCESS		46	0.26031	0.904685	0.65737	1	1	7111	tags=50%, list=37%, signal=79%
GOBP_MUSCLE_SYSTEM_PROCESS	GOBP_MUSCLE_SYSTEM_PROCESS		418	0.220287	0.904344	0.671875	1	1	8389	tags=54%, list=43%, signal=93%
GOBP_CALCIUM_MEDIATED_SIGNALING_USING_INTRACELLULAR_CALCIUM_SOURCE	GOBP_CALCIUM_MEDIATED_SIGNALING_USING_INTRACELLULAR_CALCIUM_SOURCE		21	0.31336	0.904211	0.614786	1	1	8102	tags=71%, list=42%, signal=122%
GOBP_NEURON_MIGRATION	GOBP_NEURON_MIGRATION		141	0.229321	0.903704	0.627953	1	1	9274	tags=61%, list=48%, signal=116%
GOBP_REGULATION_OF_VASOCONSTRICTION	GOBP_REGULATION_OF_VASOCONSTRICTION		61	0.299348	0.903629	0.631478	1	1	9121	tags=70%, list=47%, signal=132%
GOBP_RESPONSE_TO_ALKALOID	GOBP_RESPONSE_TO_ALKALOID		97	0.198029	0.903584	0.65458	1	1	6034	tags=37%, list=31%, signal=54%
GOBP_FEMALE_SEX_DIFFERENTIATION	GOBP_FEMALE_SEX_DIFFERENTIATION		110	0.201167	0.903268	0.652672	1	1	4137	tags=28%, list=21%, signal=36%
GOBP_CELLULAR_PROCESS_INVOLVED_IN_REPRODUCTION_IN_MULTICELLULAR_ORGANISM	GOBP_CELLULAR_PROCESS_INVOLVED_IN_REPRODUCTION_IN_MULTICELLULAR_ORGANISM		326	0.206876	0.902643	0.72837	1	1	9255	tags=56%, list=48%, signal=105%
GOBP_INTESTINAL_LIPID_ABSORPTION	GOBP_INTESTINAL_LIPID_ABSORPTION		19	0.319638	0.90262	0.59	1	1	9696	tags=74%, list=50%, signal=147%
GOBP_ENERGY_RESERVE_METABOLIC_PROCESS	GOBP_ENERGY_RESERVE_METABOLIC_PROCESS		84	0.199579	0.902099	0.620072	1	1	7002	tags=45%, list=36%, signal=70%
GOBP_POSITIVE_REGULATION_OF_PATHWAY_RESTRICTED_SMAD_PROTEIN_PHOSPHORYLATION	GOBP_POSITIVE_REGULATION_OF_PATHWAY_RESTRICTED_SMAD_PROTEIN_PHOSPHORYLATION		47	0.250761	0.901871	0.644366	1	1	7392	tags=49%, list=38%, signal=79%
GOBP_LIPID_IMPORT_INTO_CELL	GOBP_LIPID_IMPORT_INTO_CELL		33	0.229976	0.901687	0.651376	1	1	6614	tags=42%, list=34%, signal=64%
GOBP_ENDOCRINE_PROCESS	GOBP_ENDOCRINE_PROCESS		75	0.252821	0.901417	0.650558	1	1	7164	tags=48%, list=37%, signal=76%
GOBP_URONIC_ACID_METABOLIC_PROCESS	GOBP_URONIC_ACID_METABOLIC_PROCESS		15	0.310838	0.900957	0.566239	1	1	2970	tags=27%, list=15%, signal=31%
GOBP_HOMOLOGOUS_CHROMOSOME_PAIRING_AT_MEIOSIS	GOBP_HOMOLOGOUS_CHROMOSOME_PAIRING_AT_MEIOSIS		40	0.261152	0.900659	0.587992	1	1	8666	tags=55%, list=45%, signal=99%
GOBP_STRESS_RESPONSE_TO_METAL_ION	GOBP_STRESS_RESPONSE_TO_METAL_ION		17	0.313167	0.900302	0.558763	1	1	7536	tags=53%, list=39%, signal=86%
GOBP_REGULATION_OF_AXONOGENESIS	GOBP_REGULATION_OF_AXONOGENESIS		149	0.231998	0.899457	0.656015	1	1	4629	tags=36%, list=24%, signal=46%
GOBP_RESPONSE_TO_THYROID_HORMONE	GOBP_RESPONSE_TO_THYROID_HORMONE		23	0.245675	0.899036	0.635496	1	1	4280	tags=35%, list=22%, signal=45%
GOBP_LABYRINTHINE_LAYER_BLOOD_VESSEL_DEVELOPMENT	GOBP_LABYRINTHINE_LAYER_BLOOD_VESSEL_DEVELOPMENT		17	0.292699	0.898974	0.56926	1	1	4638	tags=41%, list=24%, signal=54%
GOBP_PHOSPHATIDYLGLYCEROL_ACYL_CHAIN_REMODELING	GOBP_PHOSPHATIDYLGLYCEROL_ACYL_CHAIN_REMODELING		17	0.305772	0.898961	0.589494	1	1	3766	tags=41%, list=19%, signal=51%
GOBP_POSITIVE_REGULATION_OF_PROTEIN_TARGETING_TO_MEMBRANE	GOBP_POSITIVE_REGULATION_OF_PROTEIN_TARGETING_TO_MEMBRANE		30	0.228655	0.898836	0.657841	1	1	1298	tags=20%, list=7%, signal=21%
GOBP_RECEPTOR_LOCALIZATION_TO_SYNAPSE	GOBP_RECEPTOR_LOCALIZATION_TO_SYNAPSE		52	0.23378	0.898413	0.65643	1	1	8324	tags=58%, list=43%, signal=101%
GOBP_POSITIVE_REGULATION_OF_RELEASE_OF_SEQUESTERED_CALCIUM_ION_INTO_CYTOSOL	GOBP_POSITIVE_REGULATION_OF_RELEASE_OF_SEQUESTERED_CALCIUM_ION_INTO_CYTOSOL		39	0.24823	0.898383	0.632381	1	1	7798	tags=44%, list=40%, signal=73%
GOBP_HEART_GROWTH	GOBP_HEART_GROWTH		81	0.229758	0.898007	0.631579	1	1	4600	tags=36%, list=24%, signal=47%
GOBP_HAIR_CELL_DIFFERENTIATION	GOBP_HAIR_CELL_DIFFERENTIATION		41	0.261901	0.897795	0.666667	1	1	9034	tags=66%, list=46%, signal=123%
GOBP_POSITIVE_REGULATION_OF_TRANSMEMBRANE_RECEPTOR_PROTEIN_SERINE_THREONINE_KINASE_SIGNALING_PATHWAY	GOBP_POSITIVE_REGULATION_OF_TRANSMEMBRANE_RECEPTOR_PROTEIN_SERINE_THREONINE_KINASE_SIGNALING_PATHWAY		101	0.211377	0.897064	0.669565	1	1	7392	tags=46%, list=38%, signal=73%
GOBP_REGULATION_OF_MUSCLE_ORGAN_DEVELOPMENT	GOBP_REGULATION_OF_MUSCLE_ORGAN_DEVELOPMENT		40	0.26458	0.896724	0.667331	1	1	7331	tags=55%, list=38%, signal=88%
GOBP_DEVELOPMENTAL_MATURATION	GOBP_DEVELOPMENTAL_MATURATION		257	0.200282	0.896245	0.717557	1	1	4670	tags=33%, list=24%, signal=43%
GOBP_MULTI_MULTICELLULAR_ORGANISM_PROCESS	GOBP_MULTI_MULTICELLULAR_ORGANISM_PROCESS		197	0.209969	0.896174	0.693204	1	1	7179	tags=45%, list=37%, signal=70%
GOBP_SEGMENTATION	GOBP_SEGMENTATION		93	0.249971	0.895643	0.642578	1	1	6900	tags=48%, list=35%, signal=75%
GOBP_APICAL_PROTEIN_LOCALIZATION	GOBP_APICAL_PROTEIN_LOCALIZATION		15	0.303553	0.895611	0.603175	1	1	4198	tags=33%, list=22%, signal=42%
GOBP_NOTCH_SIGNALING_PATHWAY	GOBP_NOTCH_SIGNALING_PATHWAY		175	0.202729	0.894941	0.698706	1	1	4391	tags=33%, list=23%, signal=42%
GOBP_DOPAMINE_RECEPTOR_SIGNALING_PATHWAY	GOBP_DOPAMINE_RECEPTOR_SIGNALING_PATHWAY		37	0.262263	0.894766	0.592593	1	1	7100	tags=54%, list=36%, signal=85%
GOBP_CELL_DIFFERENTIATION_INVOLVED_IN_EMBRYONIC_PLACENTA_DEVELOPMENT	GOBP_CELL_DIFFERENTIATION_INVOLVED_IN_EMBRYONIC_PLACENTA_DEVELOPMENT		23	0.29071	0.894635	0.611524	1	1	6336	tags=52%, list=33%, signal=77%
GOBP_CELLULAR_AMINO_ACID_CATABOLIC_PROCESS	GOBP_CELLULAR_AMINO_ACID_CATABOLIC_PROCESS		102	0.210324	0.89455	0.584746	1	1	8079	tags=48%, list=42%, signal=82%
GOBP_EPITHELIAL_CELL_APOPTOTIC_PROCESS	GOBP_EPITHELIAL_CELL_APOPTOTIC_PROCESS		101	0.198365	0.894508	0.652174	1	1	5427	tags=37%, list=28%, signal=51%
GOBP_POSITIVE_REGULATION_OF_MITOCHONDRIAL_FISSION	GOBP_POSITIVE_REGULATION_OF_MITOCHONDRIAL_FISSION		15	0.274811	0.894194	0.611452	1	1	236	tags=13%, list=1%, signal=13%
GOBP_NEGATIVE_REGULATION_OF_NEURON_APOPTOTIC_PROCESS	GOBP_NEGATIVE_REGULATION_OF_NEURON_APOPTOTIC_PROCESS		130	0.198663	0.893462	0.706226	1	1	4695	tags=33%, list=24%, signal=43%
GOBP_NEGATIVE_REGULATION_OF_MICROTUBULE_POLYMERIZATION_OR_DEPOLYMERIZATION	GOBP_NEGATIVE_REGULATION_OF_MICROTUBULE_POLYMERIZATION_OR_DEPOLYMERIZATION		35	0.2577	0.893008	0.599182	1	1	9256	tags=66%, list=48%, signal=125%
GOBP_COLLAGEN_CATABOLIC_PROCESS	GOBP_COLLAGEN_CATABOLIC_PROCESS		45	0.286814	0.892973	0.636546	1	1	9772	tags=76%, list=50%, signal=151%
GOBP_INTRACILIARY_TRANSPORT	GOBP_INTRACILIARY_TRANSPORT		48	0.27373	0.892651	0.538126	1	1	7066	tags=42%, list=36%, signal=65%
GOBP_PRIMARY_NEURAL_TUBE_FORMATION	GOBP_PRIMARY_NEURAL_TUBE_FORMATION		88	0.212007	0.892393	0.544304	1	1	4335	tags=30%, list=22%, signal=38%
GOBP_ACTIN_FILAMENT_BUNDLE_ORGANIZATION	GOBP_ACTIN_FILAMENT_BUNDLE_ORGANIZATION		149	0.188071	0.892254	0.691203	1	1	4417	tags=31%, list=23%, signal=40%
GOBP_POSITIVE_REGULATION_OF_PEPTIDE_SECRETION	GOBP_POSITIVE_REGULATION_OF_PEPTIDE_SECRETION		147	0.205147	0.892218	0.705078	1	1	8076	tags=53%, list=42%, signal=90%
GOBP_NEGATIVE_REGULATION_OF_COLD_INDUCED_THERMOGENESIS	GOBP_NEGATIVE_REGULATION_OF_COLD_INDUCED_THERMOGENESIS		47	0.249352	0.891834	0.570622	1	1	2693	tags=23%, list=14%, signal=27%
GOBP_POSITIVE_REGULATION_OF_STEROL_TRANSPORT	GOBP_POSITIVE_REGULATION_OF_STEROL_TRANSPORT		31	0.263944	0.891489	0.649447	1	1	4969	tags=35%, list=26%, signal=48%
GOBP_REGULATION_OF_TRANSMEMBRANE_RECEPTOR_PROTEIN_SERINE_THREONINE_KINASE_SIGNALING_PATHWAY	GOBP_REGULATION_OF_TRANSMEMBRANE_RECEPTOR_PROTEIN_SERINE_THREONINE_KINASE_SIGNALING_PATHWAY		232	0.198865	0.891138	0.711679	1	1	7924	tags=48%, list=41%, signal=80%
GOBP_SOMITOGENESIS	GOBP_SOMITOGENESIS		64	0.265829	0.890883	0.647525	1	1	6758	tags=52%, list=35%, signal=79%
GOBP_POSITIVE_REGULATION_OF_VASCULAR_ASSOCIATED_SMOOTH_MUSCLE_CELL_PROLIFERATION	GOBP_POSITIVE_REGULATION_OF_VASCULAR_ASSOCIATED_SMOOTH_MUSCLE_CELL_PROLIFERATION		33	0.264559	0.890778	0.61413	1	1	4451	tags=39%, list=23%, signal=51%
GOBP_ENSHEATHMENT_OF_NEURONS	GOBP_ENSHEATHMENT_OF_NEURONS		124	0.193534	0.890672	0.696798	1	1	4312	tags=31%, list=22%, signal=39%
GOBP_RESPONSE_TO_PROGESTERONE	GOBP_RESPONSE_TO_PROGESTERONE		44	0.259339	0.890158	0.646707	1	1	4566	tags=36%, list=23%, signal=47%
GOBP_DIVALENT_INORGANIC_CATION_HOMEOSTASIS	GOBP_DIVALENT_INORGANIC_CATION_HOMEOSTASIS		482	0.193342	0.889859	0.71243	1	1	7325	tags=45%, list=38%, signal=70%
GOBP_INTESTINAL_ABSORPTION	GOBP_INTESTINAL_ABSORPTION		39	0.261254	0.889679	0.635992	1	1	5245	tags=38%, list=27%, signal=53%
GOBP_CELL_CELL_RECOGNITION	GOBP_CELL_CELL_RECOGNITION		79	0.228796	0.889576	0.67562	1	1	8448	tags=58%, list=43%, signal=102%
GOBP_FATTY_ACID_HOMEOSTASIS	GOBP_FATTY_ACID_HOMEOSTASIS		16	0.25837	0.889363	0.626894	1	1	7260	tags=50%, list=37%, signal=80%
GOBP_SECOND_MESSENGER_MEDIATED_SIGNALING	GOBP_SECOND_MESSENGER_MEDIATED_SIGNALING		294	0.206771	0.889355	0.70674	1	1	5973	tags=40%, list=31%, signal=57%
GOBP_NEGATIVE_REGULATION_OF_NOTCH_SIGNALING_PATHWAY	GOBP_NEGATIVE_REGULATION_OF_NOTCH_SIGNALING_PATHWAY		36	0.260494	0.888399	0.636029	1	1	4039	tags=33%, list=21%, signal=42%
GOBP_PALLIUM_DEVELOPMENT	GOBP_PALLIUM_DEVELOPMENT		149	0.185914	0.887673	0.758813	1	1	7317	tags=44%, list=38%, signal=69%
GOBP_STEM_CELL_DIFFERENTIATION	GOBP_STEM_CELL_DIFFERENTIATION		243	0.166162	0.887313	0.715164	1	1	3836	tags=27%, list=20%, signal=33%
GOBP_POSITIVE_REGULATION_OF_ACTIN_FILAMENT_BUNDLE_ASSEMBLY	GOBP_POSITIVE_REGULATION_OF_ACTIN_FILAMENT_BUNDLE_ASSEMBLY		60	0.203443	0.886488	0.663044	1	1	3392	tags=28%, list=17%, signal=34%
GOBP_REGULATION_OF_PEPTIDYL_THREONINE_PHOSPHORYLATION	GOBP_REGULATION_OF_PEPTIDYL_THREONINE_PHOSPHORYLATION		45	0.226952	0.886449	0.665406	1	1	8354	tags=53%, list=43%, signal=93%
GOBP_PHOSPHATIDYLGLYCEROL_METABOLIC_PROCESS	GOBP_PHOSPHATIDYLGLYCEROL_METABOLIC_PROCESS		36	0.222544	0.886089	0.62387	1	1	3975	tags=31%, list=20%, signal=38%
GOBP_POSITIVE_REGULATION_OF_PROTEIN_KINASE_B_SIGNALING	GOBP_POSITIVE_REGULATION_OF_PROTEIN_KINASE_B_SIGNALING		163	0.193893	0.88563	0.697509	1	1	4100	tags=29%, list=21%, signal=37%
GOBP_REGULATION_OF_VASCULAR_PERMEABILITY	GOBP_REGULATION_OF_VASCULAR_PERMEABILITY		41	0.27955	0.88553	0.638	1	1	5934	tags=39%, list=30%, signal=56%
GOBP_SKELETAL_MUSCLE_CELL_DIFFERENTIATION	GOBP_SKELETAL_MUSCLE_CELL_DIFFERENTIATION		63	0.225432	0.885525	0.664717	1	1	6770	tags=43%, list=35%, signal=66%
GOBP_REGULATION_OF_GLIOGENESIS	GOBP_REGULATION_OF_GLIOGENESIS		86	0.223813	0.885288	0.682927	1	1	4466	tags=33%, list=23%, signal=42%
GOBP_EXCITATORY_SYNAPSE_ASSEMBLY	GOBP_EXCITATORY_SYNAPSE_ASSEMBLY		26	0.319959	0.88524	0.624074	1	1	4432	tags=46%, list=23%, signal=60%
GOBP_PROTEIN_HOMOTETRAMERIZATION	GOBP_PROTEIN_HOMOTETRAMERIZATION		55	0.202956	0.885215	0.65942	1	1	4537	tags=31%, list=23%, signal=40%
GOBP_ASPARTATE_FAMILY_AMINO_ACID_CATABOLIC_PROCESS	GOBP_ASPARTATE_FAMILY_AMINO_ACID_CATABOLIC_PROCESS		22	0.297457	0.885052	0.590022	1	1	7639	tags=55%, list=39%, signal=90%
GOBP_KERATINOCYTE_PROLIFERATION	GOBP_KERATINOCYTE_PROLIFERATION		46	0.260756	0.884994	0.647273	1	1	7903	tags=59%, list=41%, signal=99%
GOBP_GLIAL_CELL_DEVELOPMENT	GOBP_GLIAL_CELL_DEVELOPMENT		108	0.215314	0.884587	0.70632	1	1	3872	tags=32%, list=20%, signal=40%
GOBP_CELLULAR_RESPONSE_TO_EXTRACELLULAR_STIMULUS	GOBP_CELLULAR_RESPONSE_TO_EXTRACELLULAR_STIMULUS		222	0.174471	0.883811	0.682081	1	1	4609	tags=28%, list=24%, signal=37%
GOBP_BASEMENT_MEMBRANE_ORGANIZATION	GOBP_BASEMENT_MEMBRANE_ORGANIZATION		30	0.26619	0.883151	0.658537	1	1	9422	tags=70%, list=48%, signal=135%
GOBP_POSITIVE_REGULATION_OF_CELL_AGING	GOBP_POSITIVE_REGULATION_OF_CELL_AGING		15	0.277418	0.883143	0.636555	1	1	3292	tags=33%, list=17%, signal=40%
GOBP_ESTABLISHMENT_OF_EPITHELIAL_CELL_APICAL_BASAL_POLARITY	GOBP_ESTABLISHMENT_OF_EPITHELIAL_CELL_APICAL_BASAL_POLARITY		15	0.29455	0.882904	0.637571	1	1	3372	tags=40%, list=17%, signal=48%
GOBP_REGULATION_OF_CELL_SIZE	GOBP_REGULATION_OF_CELL_SIZE		169	0.200741	0.882572	0.700173	1	1	3836	tags=30%, list=20%, signal=37%
GOBP_SULFUR_COMPOUND_TRANSPORT	GOBP_SULFUR_COMPOUND_TRANSPORT		49	0.217607	0.882434	0.63843	1	1	4166	tags=29%, list=21%, signal=36%
GOBP_NEGATIVE_REGULATION_OF_LOCOMOTION	GOBP_NEGATIVE_REGULATION_OF_LOCOMOTION		293	0.179934	0.881571	0.768402	1	1	4802	tags=30%, list=25%, signal=40%
GOBP_PROTEIN_LIPID_COMPLEX_ASSEMBLY	GOBP_PROTEIN_LIPID_COMPLEX_ASSEMBLY		33	0.261909	0.881461	0.62406	1	1	6218	tags=45%, list=32%, signal=67%
GOBP_CELLULAR_RESPONSE_TO_ESTROGEN_STIMULUS	GOBP_CELLULAR_RESPONSE_TO_ESTROGEN_STIMULUS		15	0.305943	0.881379	0.632353	1	1	4110	tags=40%, list=21%, signal=51%
GOBP_ENDOCRINE_HORMONE_SECRETION	GOBP_ENDOCRINE_HORMONE_SECRETION		43	0.26119	0.881303	0.646035	1	1	4301	tags=33%, list=22%, signal=42%
GOBP_REGULATION_OF_ACTIN_CYTOSKELETON_REORGANIZATION	GOBP_REGULATION_OF_ACTIN_CYTOSKELETON_REORGANIZATION		38	0.238268	0.880882	0.642436	1	1	4947	tags=39%, list=25%, signal=53%
GOBP_CARBOHYDRATE_HOMEOSTASIS	GOBP_CARBOHYDRATE_HOMEOSTASIS		213	0.18799	0.88016	0.740594	1	1	8451	tags=53%, list=43%, signal=92%
GOBP_RESPONSE_TO_FIBROBLAST_GROWTH_FACTOR	GOBP_RESPONSE_TO_FIBROBLAST_GROWTH_FACTOR		138	0.183762	0.880121	0.739048	1	1	7257	tags=46%, list=37%, signal=72%
GOBP_PEROXISOME_PROLIFERATOR_ACTIVATED_RECEPTOR_SIGNALING_PATHWAY	GOBP_PEROXISOME_PROLIFERATOR_ACTIVATED_RECEPTOR_SIGNALING_PATHWAY		20	0.275959	0.880026	0.630885	1	1	5245	tags=40%, list=27%, signal=55%
GOBP_EPITHELIAL_CELL_DEVELOPMENT	GOBP_EPITHELIAL_CELL_DEVELOPMENT		201	0.209147	0.87991	0.719397	1	1	7490	tags=49%, list=38%, signal=79%
GOBP_RHODOPSIN_MEDIATED_SIGNALING_PATHWAY	GOBP_RHODOPSIN_MEDIATED_SIGNALING_PATHWAY		28	0.258203	0.878494	0.660643	1	1	7211	tags=54%, list=37%, signal=85%
GOBP_POSITIVE_REGULATION_OF_PROTEIN_TYROSINE_KINASE_ACTIVITY	GOBP_POSITIVE_REGULATION_OF_PROTEIN_TYROSINE_KINASE_ACTIVITY		58	0.220448	0.87841	0.675045	1	1	4889	tags=33%, list=25%, signal=44%
GOBP_NEGATIVE_REGULATION_OF_ENDOTHELIAL_CELL_APOPTOTIC_PROCESS	GOBP_NEGATIVE_REGULATION_OF_ENDOTHELIAL_CELL_APOPTOTIC_PROCESS		29	0.2681	0.877985	0.679688	1	1	4423	tags=38%, list=23%, signal=49%
GOBP_PLASMA_MEMBRANE_PHOSPHOLIPID_SCRAMBLING	GOBP_PLASMA_MEMBRANE_PHOSPHOLIPID_SCRAMBLING		19	0.311273	0.877828	0.606299	1	1	7208	tags=53%, list=37%, signal=84%
GOBP_MELANOCYTE_DIFFERENTIATION	GOBP_MELANOCYTE_DIFFERENTIATION		23	0.263854	0.877199	0.639313	1	1	5963	tags=48%, list=31%, signal=69%
GOBP_GANGLIOSIDE_METABOLIC_PROCESS	GOBP_GANGLIOSIDE_METABOLIC_PROCESS		25	0.289773	0.876998	0.640625	1	1	6486	tags=52%, list=33%, signal=78%
GOBP_NEGATIVE_REGULATION_OF_STEROID_METABOLIC_PROCESS	GOBP_NEGATIVE_REGULATION_OF_STEROID_METABOLIC_PROCESS		24	0.259602	0.87639	0.660305	1	1	5473	tags=46%, list=28%, signal=64%
GOBP_POSITIVE_REGULATION_OF_MACROPHAGE_DERIVED_FOAM_CELL_DIFFERENTIATION	GOBP_POSITIVE_REGULATION_OF_MACROPHAGE_DERIVED_FOAM_CELL_DIFFERENTIATION		18	0.282497	0.876375	0.619048	1	1	6311	tags=50%, list=32%, signal=74%
GOBP_ETHER_METABOLIC_PROCESS	GOBP_ETHER_METABOLIC_PROCESS		24	0.25474	0.87623	0.616016	1	1	1081	tags=21%, list=6%, signal=22%
GOBP_POSITIVE_REGULATION_OF_PROTEIN_MATURATION	GOBP_POSITIVE_REGULATION_OF_PROTEIN_MATURATION		25	0.245976	0.876089	0.671785	1	1	1600	tags=20%, list=8%, signal=22%
GOBP_REGULATION_OF_ENDOCRINE_PROCESS	GOBP_REGULATION_OF_ENDOCRINE_PROCESS		34	0.279023	0.876083	0.670061	1	1	4110	tags=32%, list=21%, signal=41%
GOBP_PROGESTERONE_METABOLIC_PROCESS	GOBP_PROGESTERONE_METABOLIC_PROCESS		15	0.331526	0.876024	0.65098	1	1	6607	tags=53%, list=34%, signal=81%
GOBP_ANTIMICROBIAL_HUMORAL_IMMUNE_RESPONSE_MEDIATED_BY_ANTIMICROBIAL_PEPTIDE	GOBP_ANTIMICROBIAL_HUMORAL_IMMUNE_RESPONSE_MEDIATED_BY_ANTIMICROBIAL_PEPTIDE		66	0.26591	0.875763	0.636893	1	1	5849	tags=39%, list=30%, signal=56%
GOBP_ASTROCYTE_DIFFERENTIATION	GOBP_ASTROCYTE_DIFFERENTIATION		69	0.224525	0.875683	0.693015	1	1	2732	tags=25%, list=14%, signal=29%
GOBP_SEROTONIN_TRANSPORT	GOBP_SEROTONIN_TRANSPORT		20	0.340945	0.87559	0.640471	1	1	4958	tags=50%, list=25%, signal=67%
GOBP_CELLULAR_MODIFIED_AMINO_ACID_CATABOLIC_PROCESS	GOBP_CELLULAR_MODIFIED_AMINO_ACID_CATABOLIC_PROCESS		26	0.25716	0.875058	0.669355	1	1	2488	tags=27%, list=13%, signal=31%
GOBP_AMINE_CATABOLIC_PROCESS	GOBP_AMINE_CATABOLIC_PROCESS		28	0.265291	0.874547	0.654982	1	1	7011	tags=54%, list=36%, signal=84%
GOBP_RESPONSE_TO_DRUG	GOBP_RESPONSE_TO_DRUG		349	0.175432	0.874453	0.801541	1	1	5391	tags=33%, list=28%, signal=45%
GOBP_EPITHELIAL_CELL_CELL_ADHESION	GOBP_EPITHELIAL_CELL_CELL_ADHESION		16	0.334815	0.874268	0.61985	1	1	4575	tags=31%, list=24%, signal=41%
GOBP_REGULATION_OF_NITRIC_OXIDE_SYNTHASE_ACTIVITY	GOBP_REGULATION_OF_NITRIC_OXIDE_SYNTHASE_ACTIVITY		45	0.207612	0.874163	0.67031	1	1	3194	tags=24%, list=16%, signal=29%
GOBP_DEVELOPMENT_OF_PRIMARY_FEMALE_SEXUAL_CHARACTERISTICS	GOBP_DEVELOPMENT_OF_PRIMARY_FEMALE_SEXUAL_CHARACTERISTICS		96	0.187508	0.87408	0.714022	1	1	4137	tags=27%, list=21%, signal=34%
GOBP_POSITIVE_REGULATION_OF_EPIDERMAL_CELL_DIFFERENTIATION	GOBP_POSITIVE_REGULATION_OF_EPIDERMAL_CELL_DIFFERENTIATION		22	0.287444	0.87381	0.662835	1	1	8610	tags=68%, list=44%, signal=122%
GOBP_CELLULAR_RESPONSE_TO_THYROID_HORMONE_STIMULUS	GOBP_CELLULAR_RESPONSE_TO_THYROID_HORMONE_STIMULUS		16	0.267117	0.873586	0.658824	1	1	4280	tags=38%, list=22%, signal=48%
GOBP_LONG_CHAIN_FATTY_ACID_TRANSPORT	GOBP_LONG_CHAIN_FATTY_ACID_TRANSPORT		70	0.204936	0.87328	0.707182	1	1	3766	tags=29%, list=19%, signal=35%
GOBP_CYCLIC_NUCLEOTIDE_METABOLIC_PROCESS	GOBP_CYCLIC_NUCLEOTIDE_METABOLIC_PROCESS		37	0.276822	0.873164	0.65996	1	1	8513	tags=59%, list=44%, signal=105%
GOBP_KETONE_BIOSYNTHETIC_PROCESS	GOBP_KETONE_BIOSYNTHETIC_PROCESS		40	0.220092	0.872777	0.699612	1	1	7635	tags=48%, list=39%, signal=78%
GOBP_METAL_ION_TRANSPORT	GOBP_METAL_ION_TRANSPORT		468	0.190536	0.872565	0.729779	1	1	6381	tags=39%, list=33%, signal=57%
GOBP_EPITHELIAL_CELL_DIFFERENTIATION_INVOLVED_IN_KIDNEY_DEVELOPMENT	GOBP_EPITHELIAL_CELL_DIFFERENTIATION_INVOLVED_IN_KIDNEY_DEVELOPMENT		48	0.254095	0.872428	0.687739	1	1	7490	tags=56%, list=38%, signal=91%
GOBP_CELLULAR_RESPONSE_TO_CAMP	GOBP_CELLULAR_RESPONSE_TO_CAMP		52	0.220719	0.872309	0.67193	1	1	6643	tags=46%, list=34%, signal=70%
GOBP_NEGATIVE_REGULATION_OF_LIPID_BIOSYNTHETIC_PROCESS	GOBP_NEGATIVE_REGULATION_OF_LIPID_BIOSYNTHETIC_PROCESS		50	0.215951	0.871374	0.71875	1	1	4100	tags=32%, list=21%, signal=40%
GOBP_CARDIAC_CELL_DEVELOPMENT	GOBP_CARDIAC_CELL_DEVELOPMENT		75	0.235508	0.871207	0.672192	1	1	9142	tags=64%, list=47%, signal=120%
GOBP_OSSIFICATION	GOBP_OSSIFICATION		370	0.176337	0.87111	0.792976	1	1	7111	tags=43%, list=37%, signal=66%
GOBP_POSITIVE_REGULATION_OF_LIPID_LOCALIZATION	GOBP_POSITIVE_REGULATION_OF_LIPID_LOCALIZATION		106	0.207744	0.870911	0.691071	1	1	3625	tags=26%, list=19%, signal=32%
GOBP_GLYCOPROTEIN_BIOSYNTHETIC_PROCESS	GOBP_GLYCOPROTEIN_BIOSYNTHETIC_PROCESS		318	0.157495	0.870903	0.757353	1	1	5647	tags=32%, list=29%, signal=44%
GOBP_OOGENESIS	GOBP_OOGENESIS		75	0.215275	0.870346	0.698381	1	1	7578	tags=47%, list=39%, signal=76%
GOBP_LENS_FIBER_CELL_DIFFERENTIATION	GOBP_LENS_FIBER_CELL_DIFFERENTIATION		31	0.249762	0.869832	0.663286	1	1	8426	tags=58%, list=43%, signal=102%
GOBP_RESPONSE_TO_ELECTRICAL_STIMULUS	GOBP_RESPONSE_TO_ELECTRICAL_STIMULUS		37	0.236146	0.869447	0.649057	1	1	6831	tags=49%, list=35%, signal=75%
GOBP_PULMONARY_VALVE_DEVELOPMENT	GOBP_PULMONARY_VALVE_DEVELOPMENT		21	0.316295	0.869232	0.651865	1	1	4820	tags=43%, list=25%, signal=57%
GOBP_SULFUR_COMPOUND_CATABOLIC_PROCESS	GOBP_SULFUR_COMPOUND_CATABOLIC_PROCESS		50	0.219226	0.869093	0.697026	1	1	6200	tags=42%, list=32%, signal=61%
GOBP_ORGANIC_CATION_TRANSPORT	GOBP_ORGANIC_CATION_TRANSPORT		33	0.259915	0.867843	0.688889	1	1	9790	tags=64%, list=50%, signal=128%
GOBP_PHOSPHATE_ION_TRANSMEMBRANE_TRANSPORT	GOBP_PHOSPHATE_ION_TRANSMEMBRANE_TRANSPORT		15	0.26785	0.867304	0.665323	1	1	654	tags=20%, list=3%, signal=21%
GOBP_ADHERENS_JUNCTION_ORGANIZATION	GOBP_ADHERENS_JUNCTION_ORGANIZATION		60	0.263998	0.865954	0.685658	1	1	5168	tags=37%, list=27%, signal=50%
GOBP_NEGATIVE_REGULATION_OF_ANION_TRANSPORT	GOBP_NEGATIVE_REGULATION_OF_ANION_TRANSPORT		187	0.178002	0.865885	0.77963	1	1	5422	tags=34%, list=28%, signal=46%
GOBP_DEFENSE_RESPONSE_TO_GRAM_NEGATIVE_BACTERIUM	GOBP_DEFENSE_RESPONSE_TO_GRAM_NEGATIVE_BACTERIUM		78	0.246293	0.865858	0.692	1	1	8248	tags=56%, list=42%, signal=98%
GOBP_REGULATION_OF_NEUROTRANSMITTER_TRANSPORT	GOBP_REGULATION_OF_NEUROTRANSMITTER_TRANSPORT		95	0.223009	0.865653	0.65725	1	1	8471	tags=59%, list=44%, signal=104%
GOBP_SYNAPTIC_VESICLE_RECYCLING	GOBP_SYNAPTIC_VESICLE_RECYCLING		71	0.207707	0.865253	0.706439	1	1	5973	tags=41%, list=31%, signal=59%
GOBP_POSITIVE_REGULATION_OF_ORGAN_GROWTH	GOBP_POSITIVE_REGULATION_OF_ORGAN_GROWTH		45	0.247353	0.865217	0.689524	1	1	8995	tags=62%, list=46%, signal=115%
GOBP_REGULATION_OF_NUCLEAR_DIVISION	GOBP_REGULATION_OF_NUCLEAR_DIVISION		134	0.212039	0.86431	0.552995	1	1	4832	tags=31%, list=25%, signal=41%
GOBP_REGULATION_OF_GLYCOGEN_METABOLIC_PROCESS	GOBP_REGULATION_OF_GLYCOGEN_METABOLIC_PROCESS		35	0.237699	0.86418	0.68	1	1	1719	tags=23%, list=9%, signal=25%
GOBP_FAT_CELL_DIFFERENTIATION	GOBP_FAT_CELL_DIFFERENTIATION		211	0.188793	0.863623	0.739526	1	1	4820	tags=32%, list=25%, signal=42%
GOBP_PHOSPHATIDIC_ACID_METABOLIC_PROCESS	GOBP_PHOSPHATIDIC_ACID_METABOLIC_PROCESS		50	0.22639	0.863303	0.668024	1	1	7879	tags=52%, list=40%, signal=87%
GOBP_POSITIVE_REGULATION_OF_COAGULATION	GOBP_POSITIVE_REGULATION_OF_COAGULATION		24	0.290771	0.863073	0.637295	1	1	1759	tags=25%, list=9%, signal=27%
GOBP_NEGATIVE_REGULATION_OF_BLOOD_VESSEL_ENDOTHELIAL_CELL_MIGRATION	GOBP_NEGATIVE_REGULATION_OF_BLOOD_VESSEL_ENDOTHELIAL_CELL_MIGRATION		35	0.222084	0.863002	0.668571	1	1	3188	tags=26%, list=16%, signal=31%
GOBP_POSITIVE_REGULATION_OF_LIPID_METABOLIC_PROCESS	GOBP_POSITIVE_REGULATION_OF_LIPID_METABOLIC_PROCESS		143	0.211351	0.862907	0.718693	1	1	5060	tags=35%, list=26%, signal=47%
GOBP_CARDIAC_MUSCLE_CELL_PROLIFERATION	GOBP_CARDIAC_MUSCLE_CELL_PROLIFERATION		45	0.226374	0.862705	0.69964	1	1	4088	tags=31%, list=21%, signal=39%
GOBP_HORMONE_MEDIATED_SIGNALING_PATHWAY	GOBP_HORMONE_MEDIATED_SIGNALING_PATHWAY		182	0.17317	0.862341	0.782609	1	1	4336	tags=29%, list=22%, signal=37%
GOBP_MICROTUBULE_BASED_MOVEMENT	GOBP_MICROTUBULE_BASED_MOVEMENT		343	0.179436	0.862313	0.733467	1	1	8894	tags=52%, list=46%, signal=93%
GOBP_AROMATIC_AMINO_ACID_FAMILY_CATABOLIC_PROCESS	GOBP_AROMATIC_AMINO_ACID_FAMILY_CATABOLIC_PROCESS		19	0.288676	0.862245	0.629126	1	1	7559	tags=63%, list=39%, signal=103%
GOBP_ACTOMYOSIN_STRUCTURE_ORGANIZATION	GOBP_ACTOMYOSIN_STRUCTURE_ORGANIZATION		184	0.186387	0.862216	0.762808	1	1	4393	tags=30%, list=23%, signal=38%
GOBP_FEMALE_GENITALIA_DEVELOPMENT	GOBP_FEMALE_GENITALIA_DEVELOPMENT		16	0.329677	0.861961	0.613682	1	1	3826	tags=38%, list=20%, signal=47%
GOBP_ENDODERM_DEVELOPMENT	GOBP_ENDODERM_DEVELOPMENT		75	0.20835	0.861538	0.723636	1	1	4504	tags=33%, list=23%, signal=43%
GOBP_NEUROTRANSMITTER_SECRETION	GOBP_NEUROTRANSMITTER_SECRETION		149	0.216623	0.861342	0.664107	1	1	7806	tags=53%, list=40%, signal=88%
GOBP_AXONAL_FASCICULATION	GOBP_AXONAL_FASCICULATION		19	0.280066	0.86113	0.683267	1	1	8906	tags=63%, list=46%, signal=116%
GOBP_INNER_EAR_RECEPTOR_CELL_DEVELOPMENT	GOBP_INNER_EAR_RECEPTOR_CELL_DEVELOPMENT		38	0.249631	0.860849	0.717526	1	1	3517	tags=32%, list=18%, signal=38%
GOBP_RHO_PROTEIN_SIGNAL_TRANSDUCTION	GOBP_RHO_PROTEIN_SIGNAL_TRANSDUCTION		127	0.202075	0.86084	0.737523	1	1	4818	tags=35%, list=25%, signal=47%
GOBP_REGULATION_OF_COAGULATION	GOBP_REGULATION_OF_COAGULATION		70	0.254753	0.860781	0.599206	1	1	7332	tags=47%, list=38%, signal=75%
GOBP_STEROID_BIOSYNTHETIC_PROCESS	GOBP_STEROID_BIOSYNTHETIC_PROCESS		179	0.172148	0.860401	0.797753	1	1	7635	tags=46%, list=39%, signal=75%
GOBP_GLOMERULUS_DEVELOPMENT	GOBP_GLOMERULUS_DEVELOPMENT		61	0.254801	0.860352	0.693727	1	1	7490	tags=56%, list=38%, signal=90%
GOBP_REGULATION_OF_SYNAPSE_STRUCTURE_OR_ACTIVITY	GOBP_REGULATION_OF_SYNAPSE_STRUCTURE_OR_ACTIVITY		210	0.199169	0.859634	0.744361	1	1	4629	tags=33%, list=24%, signal=43%
GOBP_POSITIVE_REGULATION_OF_MITOCHONDRIAL_OUTER_MEMBRANE_PERMEABILIZATION_INVOLVED_IN_APOPTOTIC_SIGNALING_PATHWAY	GOBP_POSITIVE_REGULATION_OF_MITOCHONDRIAL_OUTER_MEMBRANE_PERMEABILIZATION_INVOLVED_IN_APOPTOTIC_SIGNALING_PATHWAY		34	0.233323	0.85941	0.646245	1	1	1922	tags=24%, list=10%, signal=26%
GOBP_BODY_MORPHOGENESIS	GOBP_BODY_MORPHOGENESIS		45	0.224685	0.859266	0.695187	1	1	2734	tags=27%, list=14%, signal=31%
GOBP_LUNG_MORPHOGENESIS	GOBP_LUNG_MORPHOGENESIS		48	0.244937	0.859256	0.695076	1	1	9135	tags=65%, list=47%, signal=121%
GOBP_MEIOTIC_CELL_CYCLE	GOBP_MEIOTIC_CELL_CYCLE		227	0.196273	0.859082	0.587196	1	1	5844	tags=35%, list=30%, signal=49%
GOBP_REGULATION_OF_MUSCLE_HYPERTROPHY	GOBP_REGULATION_OF_MUSCLE_HYPERTROPHY		55	0.210812	0.858323	0.686312	1	1	4600	tags=33%, list=24%, signal=43%
GOBP_SALIVARY_GLAND_DEVELOPMENT	GOBP_SALIVARY_GLAND_DEVELOPMENT		31	0.272942	0.857238	0.703846	1	1	8904	tags=65%, list=46%, signal=119%
GOBP_ENDOCARDIAL_CUSHION_FORMATION	GOBP_ENDOCARDIAL_CUSHION_FORMATION		24	0.26362	0.857055	0.607619	1	1	5473	tags=42%, list=28%, signal=58%
GOBP_POSITIVE_REGULATION_OF_CARDIAC_MUSCLE_CELL_PROLIFERATION	GOBP_POSITIVE_REGULATION_OF_CARDIAC_MUSCLE_CELL_PROLIFERATION		23	0.271735	0.856617	0.678776	1	1	8995	tags=65%, list=46%, signal=121%
GOBP_POSITIVE_REGULATION_OF_PRI_MIRNA_TRANSCRIPTION_BY_RNA_POLYMERASE_II	GOBP_POSITIVE_REGULATION_OF_PRI_MIRNA_TRANSCRIPTION_BY_RNA_POLYMERASE_II		40	0.228052	0.855927	0.669118	1	1	5410	tags=38%, list=28%, signal=52%
GOBP_SODIUM_ION_IMPORT_ACROSS_PLASMA_MEMBRANE	GOBP_SODIUM_ION_IMPORT_ACROSS_PLASMA_MEMBRANE		18	0.297746	0.855548	0.675197	1	1	9121	tags=78%, list=47%, signal=146%
GOBP_FIBROBLAST_GROWTH_FACTOR_RECEPTOR_SIGNALING_PATHWAY	GOBP_FIBROBLAST_GROWTH_FACTOR_RECEPTOR_SIGNALING_PATHWAY		105	0.180247	0.855536	0.799611	1	1	8472	tags=52%, list=44%, signal=92%
GOBP_COMPLEMENT_ACTIVATION_ALTERNATIVE_PATHWAY	GOBP_COMPLEMENT_ACTIVATION_ALTERNATIVE_PATHWAY		16	0.31245	0.855485	0.664151	1	1	6722	tags=50%, list=35%, signal=76%
GOBP_REGULATION_OF_CELL_GROWTH_INVOLVED_IN_CARDIAC_MUSCLE_CELL_DEVELOPMENT	GOBP_REGULATION_OF_CELL_GROWTH_INVOLVED_IN_CARDIAC_MUSCLE_CELL_DEVELOPMENT		18	0.274559	0.854541	0.676768	1	1	4600	tags=39%, list=24%, signal=51%
GOBP_CALCIUM_ION_TRANSMEMBRANE_TRANSPORT	GOBP_CALCIUM_ION_TRANSMEMBRANE_TRANSPORT		292	0.194926	0.853861	0.74388	1	1	8546	tags=52%, list=44%, signal=91%
GOBP_RESPONSE_TO_ZINC_ION	GOBP_RESPONSE_TO_ZINC_ION		55	0.229194	0.853808	0.706365	1	1	7580	tags=51%, list=39%, signal=83%
GOBP_GASTRULATION_WITH_MOUTH_FORMING_SECOND	GOBP_GASTRULATION_WITH_MOUTH_FORMING_SECOND		22	0.254679	0.85378	0.671906	1	1	8109	tags=64%, list=42%, signal=109%
GOBP_PROTEIN_KINASE_B_SIGNALING	GOBP_PROTEIN_KINASE_B_SIGNALING		244	0.176065	0.853699	0.816434	1	1	4600	tags=30%, list=24%, signal=39%
GOBP_ARGININE_METABOLIC_PROCESS	GOBP_ARGININE_METABOLIC_PROCESS		20	0.27166	0.853069	0.688525	1	1	9145	tags=65%, list=47%, signal=123%
GOBP_CELL_MATURATION	GOBP_CELL_MATURATION		158	0.20237	0.851643	0.777778	1	1	8360	tags=51%, list=43%, signal=88%
GOBP_REGULATION_OF_RESPONSE_TO_EXTRACELLULAR_STIMULUS	GOBP_REGULATION_OF_RESPONSE_TO_EXTRACELLULAR_STIMULUS		26	0.250319	0.851116	0.687739	1	1	8742	tags=58%, list=45%, signal=105%
GOBP_NEURAL_TUBE_FORMATION	GOBP_NEURAL_TUBE_FORMATION		96	0.200456	0.850822	0.599156	1	1	4416	tags=29%, list=23%, signal=38%
GOBP_NEUTRAL_LIPID_METABOLIC_PROCESS	GOBP_NEUTRAL_LIPID_METABOLIC_PROCESS		130	0.216548	0.85071	0.730038	1	1	7883	tags=50%, list=41%, signal=83%
GOBP_ADRENERGIC_RECEPTOR_SIGNALING_PATHWAY	GOBP_ADRENERGIC_RECEPTOR_SIGNALING_PATHWAY		28	0.284536	0.850463	0.650376	1	1	3603	tags=36%, list=19%, signal=44%
GOBP_ZINC_ION_HOMEOSTASIS	GOBP_ZINC_ION_HOMEOSTASIS		38	0.218242	0.850182	0.663697	1	1	6759	tags=45%, list=35%, signal=68%
GOBP_SIGNAL_TRANSDUCTION_IN_ABSENCE_OF_LIGAND	GOBP_SIGNAL_TRANSDUCTION_IN_ABSENCE_OF_LIGAND		66	0.204659	0.848192	0.716216	1	1	4269	tags=29%, list=22%, signal=37%
GOBP_RELEASE_OF_SEQUESTERED_CALCIUM_ION_INTO_CYTOSOL_BY_ENDOPLASMIC_RETICULUM	GOBP_RELEASE_OF_SEQUESTERED_CALCIUM_ION_INTO_CYTOSOL_BY_ENDOPLASMIC_RETICULUM		31	0.245931	0.847879	0.696462	1	1	5627	tags=39%, list=29%, signal=54%
GOBP_IRON_ION_TRANSPORT	GOBP_IRON_ION_TRANSPORT		74	0.203595	0.847798	0.704062	1	1	4126	tags=32%, list=21%, signal=41%
GOBP_RESPONSE_TO_CORTICOSTEROID	GOBP_RESPONSE_TO_CORTICOSTEROID		149	0.195431	0.847481	0.723247	1	1	6425	tags=40%, list=33%, signal=59%
GOBP_REGULATION_OF_RETINOIC_ACID_RECEPTOR_SIGNALING_PATHWAY	GOBP_REGULATION_OF_RETINOIC_ACID_RECEPTOR_SIGNALING_PATHWAY		16	0.270427	0.847397	0.649299	1	1	3094	tags=31%, list=16%, signal=37%
GOBP_REGULATION_OF_SYSTEMIC_ARTERIAL_BLOOD_PRESSURE_BY_HORMONE	GOBP_REGULATION_OF_SYSTEMIC_ARTERIAL_BLOOD_PRESSURE_BY_HORMONE		35	0.290129	0.847359	0.704724	1	1	7164	tags=54%, list=37%, signal=86%
GOBP_MUSCLE_ADAPTATION	GOBP_MUSCLE_ADAPTATION		100	0.192691	0.847238	0.761639	1	1	4600	tags=32%, list=24%, signal=42%
GOBP_ALANINE_TRANSPORT	GOBP_ALANINE_TRANSPORT		15	0.314264	0.846795	0.678776	1	1	6101	tags=47%, list=31%, signal=68%
GOBP_MYELIN_ASSEMBLY	GOBP_MYELIN_ASSEMBLY		19	0.26301	0.846438	0.665406	1	1	3583	tags=37%, list=18%, signal=45%
GOBP_CELLULAR_CARBOHYDRATE_BIOSYNTHETIC_PROCESS	GOBP_CELLULAR_CARBOHYDRATE_BIOSYNTHETIC_PROCESS		85	0.200593	0.845976	0.742964	1	1	7259	tags=42%, list=37%, signal=67%
GOBP_REPLICATION_FORK_PROCESSING	GOBP_REPLICATION_FORK_PROCESSING		36	0.284264	0.845528	0.549107	1	1	2252	tags=25%, list=12%, signal=28%
GOBP_BASIC_AMINO_ACID_TRANSPORT	GOBP_BASIC_AMINO_ACID_TRANSPORT		16	0.256301	0.844655	0.675299	1	1	3681	tags=38%, list=19%, signal=46%
GOBP_STRIATED_MUSCLE_ADAPTATION	GOBP_STRIATED_MUSCLE_ADAPTATION		41	0.23294	0.844358	0.720074	1	1	6300	tags=44%, list=32%, signal=65%
GOBP_SYNAPTIC_VESICLE_EXOCYTOSIS	GOBP_SYNAPTIC_VESICLE_EXOCYTOSIS		100	0.220051	0.844357	0.692008	1	1	7151	tags=50%, list=37%, signal=79%
GOBP_PEPTIDE_SECRETION	GOBP_PEPTIDE_SECRETION		381	0.17859	0.843948	0.836257	1	1	8172	tags=51%, list=42%, signal=86%
GOBP_PROTEIN_INSERTION_INTO_MITOCHONDRIAL_MEMBRANE_INVOLVED_IN_APOPTOTIC_SIGNALING_PATHWAY	GOBP_PROTEIN_INSERTION_INTO_MITOCHONDRIAL_MEMBRANE_INVOLVED_IN_APOPTOTIC_SIGNALING_PATHWAY		30	0.242784	0.843942	0.712355	1	1	1922	tags=23%, list=10%, signal=26%
GOBP_SPERMATID_DIFFERENTIATION	GOBP_SPERMATID_DIFFERENTIATION		144	0.211773	0.843458	0.811359	1	1	10111	tags=65%, list=52%, signal=133%
GOBP_RESPONSE_TO_AMPHETAMINE	GOBP_RESPONSE_TO_AMPHETAMINE		29	0.232643	0.843206	0.745263	1	1	8935	tags=62%, list=46%, signal=115%
GOBP_CELL_MIGRATION_IN_HINDBRAIN	GOBP_CELL_MIGRATION_IN_HINDBRAIN		15	0.300961	0.843081	0.684631	1	1	8807	tags=67%, list=45%, signal=122%
GOBP_POSITIVE_REGULATION_OF_GROWTH	GOBP_POSITIVE_REGULATION_OF_GROWTH		233	0.175599	0.842666	0.820652	1	1	4025	tags=27%, list=21%, signal=34%
GOBP_MYOTUBE_CELL_DEVELOPMENT	GOBP_MYOTUBE_CELL_DEVELOPMENT		30	0.270784	0.842592	0.714552	1	1	8174	tags=53%, list=42%, signal=92%
GOBP_POSITIVE_REGULATION_OF_NEURON_APOPTOTIC_PROCESS	GOBP_POSITIVE_REGULATION_OF_NEURON_APOPTOTIC_PROCESS		51	0.214422	0.841397	0.706897	1	1	4567	tags=31%, list=23%, signal=41%
GOBP_POSITIVE_REGULATION_OF_CALCIUM_ION_TRANSPORT_INTO_CYTOSOL	GOBP_POSITIVE_REGULATION_OF_CALCIUM_ION_TRANSPORT_INTO_CYTOSOL		52	0.233258	0.84137	0.722753	1	1	7879	tags=46%, list=40%, signal=77%
GOBP_CELLULAR_MODIFIED_AMINO_ACID_BIOSYNTHETIC_PROCESS	GOBP_CELLULAR_MODIFIED_AMINO_ACID_BIOSYNTHETIC_PROCESS		45	0.219999	0.840631	0.692964	1	1	3000	tags=27%, list=15%, signal=31%
GOBP_CELLULAR_RESPONSE_TO_CORTICOSTEROID_STIMULUS	GOBP_CELLULAR_RESPONSE_TO_CORTICOSTEROID_STIMULUS		59	0.196038	0.839733	0.746429	1	1	6300	tags=41%, list=32%, signal=60%
GOBP_ADENYLATE_CYCLASE_ACTIVATING_ADRENERGIC_RECEPTOR_SIGNALING_PATHWAY	GOBP_ADENYLATE_CYCLASE_ACTIVATING_ADRENERGIC_RECEPTOR_SIGNALING_PATHWAY		24	0.305799	0.838956	0.6875	1	1	4466	tags=42%, list=23%, signal=54%
GOBP_CELL_RECOGNITION	GOBP_CELL_RECOGNITION		169	0.201048	0.838916	0.75283	1	1	8906	tags=57%, list=46%, signal=104%
GOBP_REGULATION_OF_CALCIUM_ION_TRANSPORT_INTO_CYTOSOL	GOBP_REGULATION_OF_CALCIUM_ION_TRANSPORT_INTO_CYTOSOL		91	0.197215	0.838351	0.735027	1	1	5627	tags=34%, list=29%, signal=48%
GOBP_REGULATION_OF_RESPIRATORY_GASEOUS_EXCHANGE	GOBP_REGULATION_OF_RESPIRATORY_GASEOUS_EXCHANGE		20	0.293323	0.837986	0.682171	1	1	8608	tags=65%, list=44%, signal=116%
GOBP_MONOCARBOXYLIC_ACID_BIOSYNTHETIC_PROCESS	GOBP_MONOCARBOXYLIC_ACID_BIOSYNTHETIC_PROCESS		212	0.162982	0.837833	0.846154	1	1	5584	tags=33%, list=29%, signal=46%
GOBP_ADENYLATE_CYCLASE_ACTIVATING_G_PROTEIN_COUPLED_RECEPTOR_SIGNALING_PATHWAY	GOBP_ADENYLATE_CYCLASE_ACTIVATING_G_PROTEIN_COUPLED_RECEPTOR_SIGNALING_PATHWAY		139	0.246111	0.837476	0.712644	1	1	8609	tags=59%, list=44%, signal=105%
GOBP_FACE_DEVELOPMENT	GOBP_FACE_DEVELOPMENT		44	0.215102	0.837409	0.743816	1	1	6373	tags=43%, list=33%, signal=64%
GOBP_REGULATION_OF_MACROPHAGE_CHEMOTAXIS	GOBP_REGULATION_OF_MACROPHAGE_CHEMOTAXIS		26	0.2336	0.837401	0.739806	1	1	6311	tags=42%, list=32%, signal=63%
GOBP_MANGANESE_ION_TRANSPORT	GOBP_MANGANESE_ION_TRANSPORT		15	0.272863	0.836461	0.666667	1	1	6276	tags=47%, list=32%, signal=69%
GOBP_ARACHIDONIC_ACID_METABOLIC_PROCESS	GOBP_ARACHIDONIC_ACID_METABOLIC_PROCESS		54	0.248706	0.836283	0.734774	1	1	5401	tags=39%, list=28%, signal=54%
GOBP_LIPOXYGENASE_PATHWAY	GOBP_LIPOXYGENASE_PATHWAY		16	0.294269	0.836091	0.697581	1	1	6137	tags=50%, list=32%, signal=73%
GOBP_ENDOTHELIUM_DEVELOPMENT	GOBP_ENDOTHELIUM_DEVELOPMENT		124	0.192762	0.836065	0.727941	1	1	4419	tags=32%, list=23%, signal=41%
GOBP_REGULATION_OF_ANIMAL_ORGAN_MORPHOGENESIS	GOBP_REGULATION_OF_ANIMAL_ORGAN_MORPHOGENESIS		174	0.183691	0.835644	0.698381	1	1	4657	tags=31%, list=24%, signal=40%
GOBP_SMAD_PROTEIN_SIGNAL_TRANSDUCTION	GOBP_SMAD_PROTEIN_SIGNAL_TRANSDUCTION		74	0.198238	0.835011	0.747009	1	1	7392	tags=46%, list=38%, signal=74%
GOBP_PRESYNAPTIC_ENDOCYTOSIS	GOBP_PRESYNAPTIC_ENDOCYTOSIS		58	0.206676	0.834954	0.773723	1	1	5973	tags=40%, list=31%, signal=57%
GOBP_CALCIUM_ION_TRANSPORT_INTO_CYTOSOL	GOBP_CALCIUM_ION_TRANSPORT_INTO_CYTOSOL		148	0.200128	0.834949	0.744403	1	1	5747	tags=35%, list=30%, signal=49%
GOBP_REGULATION_OF_POSITIVE_CHEMOTAXIS	GOBP_REGULATION_OF_POSITIVE_CHEMOTAXIS		25	0.259141	0.83466	0.725234	1	1	4239	tags=36%, list=22%, signal=46%
GOBP_NEGATIVE_REGULATION_OF_EPITHELIAL_CELL_MIGRATION	GOBP_NEGATIVE_REGULATION_OF_EPITHELIAL_CELL_MIGRATION		71	0.193258	0.834517	0.757752	1	1	6323	tags=39%, list=32%, signal=58%
GOBP_NEGATIVE_REGULATION_OF_PROTEASOMAL_PROTEIN_CATABOLIC_PROCESS	GOBP_NEGATIVE_REGULATION_OF_PROTEASOMAL_PROTEIN_CATABOLIC_PROCESS		43	0.217815	0.834236	0.746212	1	1	1984	tags=21%, list=10%, signal=23%
GOBP_REGULATION_OF_CARDIOCYTE_DIFFERENTIATION	GOBP_REGULATION_OF_CARDIOCYTE_DIFFERENTIATION		27	0.256192	0.834161	0.655769	1	1	8275	tags=63%, list=43%, signal=109%
GOBP_DEFINITIVE_HEMOPOIESIS	GOBP_DEFINITIVE_HEMOPOIESIS		19	0.269737	0.832503	0.641393	1	1	2757	tags=32%, list=14%, signal=37%
GOBP_NEGATIVE_REGULATION_OF_ANDROGEN_RECEPTOR_SIGNALING_PATHWAY	GOBP_NEGATIVE_REGULATION_OF_ANDROGEN_RECEPTOR_SIGNALING_PATHWAY		15	0.282481	0.832214	0.633829	1	1	4902	tags=40%, list=25%, signal=53%
GOBP_POSITIVE_REGULATION_OF_ENDOTHELIAL_CELL_CHEMOTAXIS	GOBP_POSITIVE_REGULATION_OF_ENDOTHELIAL_CELL_CHEMOTAXIS		15	0.270222	0.832207	0.700197	1	1	7751	tags=67%, list=40%, signal=111%
GOBP_POSITIVE_REGULATION_OF_NEUROGENESIS	GOBP_POSITIVE_REGULATION_OF_NEUROGENESIS		212	0.169928	0.831708	0.810764	1	1	3896	tags=27%, list=20%, signal=33%
GOBP_DEVELOPMENTAL_CELL_GROWTH	GOBP_DEVELOPMENTAL_CELL_GROWTH		210	0.191119	0.831093	0.775583	1	1	4619	tags=32%, list=24%, signal=42%
GOBP_POSITIVE_REGULATION_OF_MYELINATION	GOBP_POSITIVE_REGULATION_OF_MYELINATION		17	0.28969	0.831029	0.678119	1	1	3699	tags=35%, list=19%, signal=44%
GOBP_COGNITION	GOBP_COGNITION		268	0.187371	0.830856	0.816288	1	1	8124	tags=49%, list=42%, signal=83%
GOBP_RESPONSE_TO_STEROID_HORMONE	GOBP_RESPONSE_TO_STEROID_HORMONE		320	0.161392	0.83052	0.819188	1	1	7035	tags=40%, list=36%, signal=62%
GOBP_CELLULAR_RESPONSE_TO_DRUG	GOBP_CELLULAR_RESPONSE_TO_DRUG		62	0.183558	0.830338	0.788462	1	1	5478	tags=37%, list=28%, signal=51%
GOBP_MATERNAL_PLACENTA_DEVELOPMENT	GOBP_MATERNAL_PLACENTA_DEVELOPMENT		28	0.252379	0.829796	0.695238	1	1	4037	tags=32%, list=21%, signal=40%
GOBP_RESPONSE_TO_ESTROGEN	GOBP_RESPONSE_TO_ESTROGEN		71	0.2334	0.829644	0.702247	1	1	4168	tags=32%, list=21%, signal=41%
GOBP_POSITIVE_REGULATION_OF_GLUCOSE_TRANSMEMBRANE_TRANSPORT	GOBP_POSITIVE_REGULATION_OF_GLUCOSE_TRANSMEMBRANE_TRANSPORT		42	0.203954	0.829167	0.762411	1	1	4976	tags=36%, list=26%, signal=48%
GOBP_SKELETAL_MUSCLE_ORGAN_DEVELOPMENT	GOBP_SKELETAL_MUSCLE_ORGAN_DEVELOPMENT		150	0.199003	0.829058	0.801498	1	1	7115	tags=43%, list=37%, signal=68%
GOBP_PROTEIN_LOCALIZATION_TO_CILIUM	GOBP_PROTEIN_LOCALIZATION_TO_CILIUM		56	0.221709	0.828495	0.722458	1	1	9170	tags=54%, list=47%, signal=101%
GOBP_REGULATION_OF_GLUCAN_BIOSYNTHETIC_PROCESS	GOBP_REGULATION_OF_GLUCAN_BIOSYNTHETIC_PROCESS		29	0.239865	0.828227	0.733813	1	1	476	tags=17%, list=2%, signal=18%
GOBP_BODY_FLUID_SECRETION	GOBP_BODY_FLUID_SECRETION		84	0.195119	0.827975	0.779599	1	1	7213	tags=43%, list=37%, signal=68%
GOBP_ALPHA_AMINO_ACID_METABOLIC_PROCESS	GOBP_ALPHA_AMINO_ACID_METABOLIC_PROCESS		176	0.192491	0.826973	0.650334	1	1	4635	tags=28%, list=24%, signal=37%
GOBP_ANOIKIS	GOBP_ANOIKIS		32	0.206468	0.825916	0.75283	1	1	1460	tags=16%, list=8%, signal=17%
GOBP_REGULATION_OF_CARDIAC_MUSCLE_CELL_PROLIFERATION	GOBP_REGULATION_OF_CARDIAC_MUSCLE_CELL_PROLIFERATION		37	0.225001	0.825753	0.751342	1	1	4088	tags=30%, list=21%, signal=38%
GOBP_SERINE_FAMILY_AMINO_ACID_METABOLIC_PROCESS	GOBP_SERINE_FAMILY_AMINO_ACID_METABOLIC_PROCESS		37	0.258261	0.825738	0.584507	1	1	5303	tags=32%, list=27%, signal=44%
GOBP_CARBOHYDRATE_TRANSPORT	GOBP_CARBOHYDRATE_TRANSPORT		136	0.177993	0.825637	0.797048	1	1	6517	tags=40%, list=33%, signal=59%
GOBP_POSITIVE_REGULATION_OF_EPIDERMIS_DEVELOPMENT	GOBP_POSITIVE_REGULATION_OF_EPIDERMIS_DEVELOPMENT		26	0.262464	0.824781	0.738462	1	1	8610	tags=65%, list=44%, signal=117%
GOBP_REPLACEMENT_OSSIFICATION	GOBP_REPLACEMENT_OSSIFICATION		27	0.242245	0.824512	0.700917	1	1	6932	tags=48%, list=36%, signal=75%
GOBP_ENERGY_HOMEOSTASIS	GOBP_ENERGY_HOMEOSTASIS		35	0.235494	0.824463	0.727758	1	1	7343	tags=54%, list=38%, signal=87%
GOBP_REGULATION_OF_EPIDERMIS_DEVELOPMENT	GOBP_REGULATION_OF_EPIDERMIS_DEVELOPMENT		62	0.206225	0.824209	0.79469	1	1	8610	tags=55%, list=44%, signal=98%
GOBP_BLOOD_VESSEL_REMODELING	GOBP_BLOOD_VESSEL_REMODELING		40	0.245139	0.824122	0.721804	1	1	7985	tags=58%, list=41%, signal=97%
GOBP_REPRODUCTIVE_BEHAVIOR	GOBP_REPRODUCTIVE_BEHAVIOR		28	0.262161	0.82406	0.690058	1	1	5403	tags=46%, list=28%, signal=64%
GOBP_RESPONSE_TO_OXYGEN_RADICAL	GOBP_RESPONSE_TO_OXYGEN_RADICAL		24	0.231283	0.823893	0.692632	1	1	6006	tags=42%, list=31%, signal=60%
GOBP_ACTIN_CYTOSKELETON_REORGANIZATION	GOBP_ACTIN_CYTOSKELETON_REORGANIZATION		103	0.196981	0.823538	0.778793	1	1	5192	tags=38%, list=27%, signal=51%
GOBP_BONE_DEVELOPMENT	GOBP_BONE_DEVELOPMENT		185	0.182862	0.822548	0.826168	1	1	6601	tags=42%, list=34%, signal=63%
GOBP_RECEPTOR_CLUSTERING	GOBP_RECEPTOR_CLUSTERING		51	0.196803	0.82215	0.765286	1	1	4609	tags=33%, list=24%, signal=44%
GOBP_MATING_BEHAVIOR	GOBP_MATING_BEHAVIOR		21	0.280937	0.822087	0.697813	1	1	5403	tags=48%, list=28%, signal=66%
GOBP_PROTEIN_TETRAMERIZATION	GOBP_PROTEIN_TETRAMERIZATION		82	0.174145	0.821789	0.790528	1	1	4537	tags=29%, list=23%, signal=38%
GOBP_CELLULAR_RESPONSE_TO_NUTRIENT	GOBP_CELLULAR_RESPONSE_TO_NUTRIENT		41	0.232245	0.821655	0.738791	1	1	3891	tags=29%, list=20%, signal=37%
GOBP_REGULATION_OF_MONOOXYGENASE_ACTIVITY	GOBP_REGULATION_OF_MONOOXYGENASE_ACTIVITY		56	0.190548	0.821255	0.761818	1	1	3194	tags=23%, list=16%, signal=28%
GOBP_FOREBRAIN_CELL_MIGRATION	GOBP_FOREBRAIN_CELL_MIGRATION		51	0.212257	0.821229	0.786408	1	1	7733	tags=53%, list=40%, signal=88%
GOBP_REGULATION_OF_CYTOSOLIC_CALCIUM_ION_CONCENTRATION	GOBP_REGULATION_OF_CYTOSOLIC_CALCIUM_ION_CONCENTRATION		334	0.19503	0.820815	0.798893	1	1	7325	tags=45%, list=38%, signal=71%
GOBP_NEGATIVE_REGULATION_OF_PROTEIN_POLYMERIZATION	GOBP_NEGATIVE_REGULATION_OF_PROTEIN_POLYMERIZATION		70	0.180311	0.820697	0.781076	1	1	2383	tags=21%, list=12%, signal=24%
GOBP_POSITIVE_REGULATION_OF_CARDIOCYTE_DIFFERENTIATION	GOBP_POSITIVE_REGULATION_OF_CARDIOCYTE_DIFFERENTIATION		16	0.264674	0.820579	0.732955	1	1	7942	tags=63%, list=41%, signal=106%
GOBP_NEURON_PROJECTION_ORGANIZATION	GOBP_NEURON_PROJECTION_ORGANIZATION		89	0.176062	0.820427	0.78634	1	1	4818	tags=30%, list=25%, signal=40%
GOBP_EPITHELIAL_STRUCTURE_MAINTENANCE	GOBP_EPITHELIAL_STRUCTURE_MAINTENANCE		27	0.278293	0.820247	0.719192	1	1	10124	tags=78%, list=52%, signal=162%
GOBP_RESPONSE_TO_ETHANOL	GOBP_RESPONSE_TO_ETHANOL		123	0.177676	0.819983	0.837786	1	1	4600	tags=29%, list=24%, signal=38%
GOBP_SIALYLATION	GOBP_SIALYLATION		20	0.274106	0.819557	0.735401	1	1	6362	tags=50%, list=33%, signal=74%
GOBP_DEFENSE_RESPONSE_TO_FUNGUS	GOBP_DEFENSE_RESPONSE_TO_FUNGUS		36	0.27065	0.819232	0.687627	1	1	6455	tags=47%, list=33%, signal=71%
GOBP_AMINOGLYCAN_CATABOLIC_PROCESS	GOBP_AMINOGLYCAN_CATABOLIC_PROCESS		67	0.240019	0.819098	0.744141	1	1	8246	tags=58%, list=42%, signal=101%
GOBP_REGULATION_OF_SKELETAL_MUSCLE_TISSUE_DEVELOPMENT	GOBP_REGULATION_OF_SKELETAL_MUSCLE_TISSUE_DEVELOPMENT		24	0.25518	0.817721	0.75	1	1	1530	tags=25%, list=8%, signal=27%
GOBP_REGULATION_OF_CELL_JUNCTION_ASSEMBLY	GOBP_REGULATION_OF_CELL_JUNCTION_ASSEMBLY		190	0.202856	0.817315	0.800384	1	1	8030	tags=51%, list=41%, signal=85%
GOBP_PYRIDINE_CONTAINING_COMPOUND_METABOLIC_PROCESS	GOBP_PYRIDINE_CONTAINING_COMPOUND_METABOLIC_PROCESS		39	0.204007	0.817248	0.764273	1	1	6138	tags=38%, list=32%, signal=56%
GOBP_POSITIVE_REGULATION_OF_FATTY_ACID_OXIDATION	GOBP_POSITIVE_REGULATION_OF_FATTY_ACID_OXIDATION		15	0.279745	0.81668	0.765138	1	1	4600	tags=33%, list=24%, signal=44%
GOBP_REGULATION_OF_MUSCLE_CONTRACTION	GOBP_REGULATION_OF_MUSCLE_CONTRACTION		148	0.213892	0.816476	0.75969	1	1	8364	tags=54%, list=43%, signal=94%
GOBP_REGULATION_OF_ESTABLISHMENT_OF_PROTEIN_LOCALIZATION_TO_MITOCHONDRION	GOBP_REGULATION_OF_ESTABLISHMENT_OF_PROTEIN_LOCALIZATION_TO_MITOCHONDRION		69	0.216081	0.815321	0.750487	1	1	1922	tags=20%, list=10%, signal=22%
GOBP_TRANSMEMBRANE_RECEPTOR_PROTEIN_SERINE_THREONINE_KINASE_SIGNALING_PATHWAY	GOBP_TRANSMEMBRANE_RECEPTOR_PROTEIN_SERINE_THREONINE_KINASE_SIGNALING_PATHWAY		334	0.168236	0.815047	0.867572	1	1	7928	tags=46%, list=41%, signal=76%
GOBP_POSITIVE_REGULATION_OF_CYTOSOLIC_CALCIUM_ION_CONCENTRATION_INVOLVED_IN_PHOSPHOLIPASE_C_ACTIVATING_G_PROTEIN_COUPLED_SIGNALING_PATHWAY	GOBP_POSITIVE_REGULATION_OF_CYTOSOLIC_CALCIUM_ION_CONCENTRATION_INVOLVED_IN_PHOSPHOLIPASE_C_ACTIVATING_G_PROTEIN_COUPLED_SIGNALING_PATHWAY		32	0.242714	0.814405	0.73262	1	1	7167	tags=53%, list=37%, signal=84%
GOBP_CELLULAR_RESPONSE_TO_DEXAMETHASONE_STIMULUS	GOBP_CELLULAR_RESPONSE_TO_DEXAMETHASONE_STIMULUS		29	0.211806	0.814171	0.765478	1	1	1819	tags=21%, list=9%, signal=23%
GOBP_RESPONSE_TO_DEXAMETHASONE	GOBP_RESPONSE_TO_DEXAMETHASONE		38	0.199819	0.813746	0.784946	1	1	6306	tags=39%, list=32%, signal=58%
GOBP_ACID_SECRETION	GOBP_ACID_SECRETION		37	0.265444	0.813468	0.734375	1	1	8935	tags=65%, list=46%, signal=120%
GOBP_REGULATION_OF_CALCINEURIN_MEDIATED_SIGNALING	GOBP_REGULATION_OF_CALCINEURIN_MEDIATED_SIGNALING		32	0.217487	0.812639	0.748201	1	1	1173	tags=19%, list=6%, signal=20%
GOBP_NEGATIVE_REGULATION_OF_LYMPHOCYTE_DIFFERENTIATION	GOBP_NEGATIVE_REGULATION_OF_LYMPHOCYTE_DIFFERENTIATION		52	0.196053	0.812523	0.815643	1	1	1761	tags=19%, list=9%, signal=21%
GOBP_STEROID_ESTERIFICATION	GOBP_STEROID_ESTERIFICATION		16	0.28948	0.812478	0.703922	1	1	2549	tags=31%, list=13%, signal=36%
GOBP_CALCIUM_ION_TRANSPORT	GOBP_CALCIUM_ION_TRANSPORT		392	0.185544	0.811412	0.801471	1	1	5659	tags=35%, list=29%, signal=49%
GOBP_MONOSACCHARIDE_CATABOLIC_PROCESS	GOBP_MONOSACCHARIDE_CATABOLIC_PROCESS		61	0.184704	0.811235	0.784736	1	1	5664	tags=38%, list=29%, signal=53%
GOBP_PROTEIN_LOCALIZATION_TO_CELL_JUNCTION	GOBP_PROTEIN_LOCALIZATION_TO_CELL_JUNCTION		106	0.18973	0.811104	0.792233	1	1	8324	tags=53%, list=43%, signal=92%
GOBP_TEMPERATURE_HOMEOSTASIS	GOBP_TEMPERATURE_HOMEOSTASIS		171	0.189147	0.810909	0.77264	1	1	6932	tags=41%, list=36%, signal=63%
GOBP_FATTY_ACYL_COA_BIOSYNTHETIC_PROCESS	GOBP_FATTY_ACYL_COA_BIOSYNTHETIC_PROCESS		30	0.232404	0.810491	0.769674	1	1	962	tags=17%, list=5%, signal=18%
GOBP_RESPONSE_TO_OSMOTIC_STRESS	GOBP_RESPONSE_TO_OSMOTIC_STRESS		80	0.175079	0.810327	0.803957	1	1	2622	tags=20%, list=13%, signal=23%
GOBP_POSITIVE_REGULATION_OF_LIPID_BIOSYNTHETIC_PROCESS	GOBP_POSITIVE_REGULATION_OF_LIPID_BIOSYNTHETIC_PROCESS		79	0.209764	0.810296	0.780749	1	1	3286	tags=28%, list=17%, signal=33%
GOBP_NEGATIVE_REGULATION_OF_SIGNAL_TRANSDUCTION_IN_ABSENCE_OF_LIGAND	GOBP_NEGATIVE_REGULATION_OF_SIGNAL_TRANSDUCTION_IN_ABSENCE_OF_LIGAND		32	0.230411	0.810035	0.750473	1	1	4269	tags=31%, list=22%, signal=40%
GOBP_MITOCHONDRIAL_FISSION	GOBP_MITOCHONDRIAL_FISSION		39	0.198766	0.809951	0.762575	1	1	1356	tags=15%, list=7%, signal=17%
GOBP_AMEBOIDAL_TYPE_CELL_MIGRATION	GOBP_AMEBOIDAL_TYPE_CELL_MIGRATION		399	0.165854	0.809675	0.86535	1	1	4493	tags=29%, list=23%, signal=37%
GOBP_REGULATION_OF_VASCULATURE_DEVELOPMENT	GOBP_REGULATION_OF_VASCULATURE_DEVELOPMENT		261	0.17318	0.808743	0.820327	1	1	3715	tags=26%, list=19%, signal=31%
GOBP_POSITIVE_REGULATION_OF_SECRETION	GOBP_POSITIVE_REGULATION_OF_SECRETION		290	0.181664	0.808623	0.839768	1	1	7669	tags=47%, list=39%, signal=77%
GOBP_UNSATURATED_FATTY_ACID_METABOLIC_PROCESS	GOBP_UNSATURATED_FATTY_ACID_METABOLIC_PROCESS		105	0.187232	0.808576	0.806818	1	1	5401	tags=34%, list=28%, signal=47%
GOBP_RESPONSE_TO_ACIDIC_PH	GOBP_RESPONSE_TO_ACIDIC_PH		24	0.272702	0.80762	0.731161	1	1	8485	tags=63%, list=44%, signal=111%
GOBP_MUCOPOLYSACCHARIDE_METABOLIC_PROCESS	GOBP_MUCOPOLYSACCHARIDE_METABOLIC_PROCESS		113	0.195893	0.807522	0.774193	1	1	4670	tags=32%, list=24%, signal=42%
GOBP_NEGATIVE_REGULATION_OF_CALCIUM_ION_TRANSPORT_INTO_CYTOSOL	GOBP_NEGATIVE_REGULATION_OF_CALCIUM_ION_TRANSPORT_INTO_CYTOSOL		15	0.235801	0.807416	0.754221	1	1	234	tags=13%, list=1%, signal=13%
GOBP_INNER_EAR_RECEPTOR_CELL_STEREOCILIUM_ORGANIZATION	GOBP_INNER_EAR_RECEPTOR_CELL_STEREOCILIUM_ORGANIZATION		28	0.24924	0.807295	0.764356	1	1	4933	tags=39%, list=25%, signal=53%
GOBP_CIRCADIAN_RHYTHM	GOBP_CIRCADIAN_RHYTHM		209	0.165306	0.8068	0.808712	1	1	5560	tags=34%, list=29%, signal=47%
GOBP_SECONDARY_METABOLITE_BIOSYNTHETIC_PROCESS	GOBP_SECONDARY_METABOLITE_BIOSYNTHETIC_PROCESS		23	0.238724	0.806445	0.757009	1	1	7720	tags=48%, list=40%, signal=79%
GOBP_EPITHELIAL_CELL_MORPHOGENESIS	GOBP_EPITHELIAL_CELL_MORPHOGENESIS		30	0.26658	0.805971	0.756238	1	1	8621	tags=63%, list=44%, signal=114%
GOBP_CYTOSOLIC_CALCIUM_ION_TRANSPORT	GOBP_CYTOSOLIC_CALCIUM_ION_TRANSPORT		166	0.178387	0.805909	0.823529	1	1	7486	tags=42%, list=38%, signal=68%
GOBP_NEGATIVE_REGULATION_OF_STRIATED_MUSCLE_CELL_APOPTOTIC_PROCESS	GOBP_NEGATIVE_REGULATION_OF_STRIATED_MUSCLE_CELL_APOPTOTIC_PROCESS		22	0.256144	0.805786	0.719331	1	1	5719	tags=50%, list=29%, signal=71%
GOBP_COBALAMIN_METABOLIC_PROCESS	GOBP_COBALAMIN_METABOLIC_PROCESS		20	0.243221	0.805752	0.752049	1	1	4879	tags=35%, list=25%, signal=47%
GOBP_POSITIVE_REGULATION_OF_PEPTIDYL_SERINE_PHOSPHORYLATION	GOBP_POSITIVE_REGULATION_OF_PEPTIDYL_SERINE_PHOSPHORYLATION		105	0.179247	0.805739	0.815735	1	1	8198	tags=48%, list=42%, signal=82%
GOBP_DENDRITE_MORPHOGENESIS	GOBP_DENDRITE_MORPHOGENESIS		137	0.17738	0.80556	0.799625	1	1	4638	tags=31%, list=24%, signal=40%
GOBP_NEGATIVE_REGULATION_OF_TUMOR_NECROSIS_FACTOR_MEDIATED_SIGNALING_PATHWAY	GOBP_NEGATIVE_REGULATION_OF_TUMOR_NECROSIS_FACTOR_MEDIATED_SIGNALING_PATHWAY		18	0.251905	0.805498	0.748	1	1	4526	tags=39%, list=23%, signal=51%
GOBP_ANTIMICROBIAL_HUMORAL_RESPONSE	GOBP_ANTIMICROBIAL_HUMORAL_RESPONSE		126	0.232217	0.805304	0.733728	1	1	8204	tags=51%, list=42%, signal=87%
GOBP_REGULATION_OF_TRIGLYCERIDE_METABOLIC_PROCESS	GOBP_REGULATION_OF_TRIGLYCERIDE_METABOLIC_PROCESS		35	0.257318	0.805245	0.748031	1	1	7624	tags=54%, list=39%, signal=89%
GOBP_ANATOMICAL_STRUCTURE_MATURATION	GOBP_ANATOMICAL_STRUCTURE_MATURATION		207	0.180374	0.804811	0.86148	1	1	7422	tags=45%, list=38%, signal=72%
GOBP_REGULATION_OF_TRANSMISSION_OF_NERVE_IMPULSE	GOBP_REGULATION_OF_TRANSMISSION_OF_NERVE_IMPULSE		15	0.31566	0.804653	0.742798	1	1	8608	tags=73%, list=44%, signal=131%
GOBP_GLUCOSE_IMPORT	GOBP_GLUCOSE_IMPORT		64	0.199697	0.804423	0.74856	1	1	5245	tags=38%, list=27%, signal=51%
GOBP_REGULATION_OF_CELL_DEVELOPMENT	GOBP_REGULATION_OF_CELL_DEVELOPMENT		465	0.169033	0.804307	0.878843	1	1	4638	tags=30%, list=24%, signal=38%
GOBP_REGULATION_OF_THE_FORCE_OF_HEART_CONTRACTION	GOBP_REGULATION_OF_THE_FORCE_OF_HEART_CONTRACTION		25	0.25282	0.804043	0.731482	1	1	7419	tags=52%, list=38%, signal=84%
GOBP_REGULATION_OF_DENDRITE_EXTENSION	GOBP_REGULATION_OF_DENDRITE_EXTENSION		25	0.266903	0.804039	0.744403	1	1	7532	tags=56%, list=39%, signal=91%
GOBP_POSITIVE_REGULATION_OF_CELL_CYCLE_ARREST	GOBP_POSITIVE_REGULATION_OF_CELL_CYCLE_ARREST		78	0.202331	0.803703	0.689655	1	1	5500	tags=36%, list=28%, signal=50%
GOBP_MICROTUBULE_DEPOLYMERIZATION	GOBP_MICROTUBULE_DEPOLYMERIZATION		41	0.221894	0.803318	0.719921	1	1	7940	tags=51%, list=41%, signal=86%
GOBP_NEURON_APOPTOTIC_PROCESS	GOBP_NEURON_APOPTOTIC_PROCESS		221	0.155424	0.802886	0.900181	1	1	4695	tags=29%, list=24%, signal=38%
GOBP_CELLULAR_GLUCOSE_HOMEOSTASIS	GOBP_CELLULAR_GLUCOSE_HOMEOSTASIS		133	0.167824	0.802782	0.89	1	1	7969	tags=50%, list=41%, signal=83%
GOBP_MULTICELLULAR_ORGANISM_GROWTH	GOBP_MULTICELLULAR_ORGANISM_GROWTH		127	0.173084	0.802168	0.794063	1	1	3344	tags=24%, list=17%, signal=28%
GOBP_SPERM_CAPACITATION	GOBP_SPERM_CAPACITATION		25	0.281873	0.801809	0.764113	1	1	9054	tags=64%, list=47%, signal=120%
GOBP_REGULATION_OF_PHOSPHOLIPASE_C_ACTIVITY	GOBP_REGULATION_OF_PHOSPHOLIPASE_C_ACTIVITY		46	0.235925	0.800953	0.73945	1	1	4186	tags=33%, list=22%, signal=41%
GOBP_REGULATION_OF_FAT_CELL_DIFFERENTIATION	GOBP_REGULATION_OF_FAT_CELL_DIFFERENTIATION		126	0.195228	0.800545	0.819703	1	1	8360	tags=52%, list=43%, signal=91%
GOBP_PRI_MIRNA_TRANSCRIPTION_BY_RNA_POLYMERASE_II	GOBP_PRI_MIRNA_TRANSCRIPTION_BY_RNA_POLYMERASE_II		52	0.206692	0.800158	0.749091	1	1	5410	tags=37%, list=28%, signal=50%
GOBP_PROTEOGLYCAN_METABOLIC_PROCESS	GOBP_PROTEOGLYCAN_METABOLIC_PROCESS		85	0.190597	0.800106	0.824663	1	1	7597	tags=46%, list=39%, signal=75%
GOBP_BILE_ACID_AND_BILE_SALT_TRANSPORT	GOBP_BILE_ACID_AND_BILE_SALT_TRANSPORT		33	0.275624	0.799714	0.774257	1	1	8033	tags=48%, list=41%, signal=82%
GOBP_REGULATION_OF_ACTION_POTENTIAL	GOBP_REGULATION_OF_ACTION_POTENTIAL		50	0.207252	0.799439	0.824859	1	1	5392	tags=36%, list=28%, signal=50%
GOBP_REGULATION_OF_POLYSACCHARIDE_METABOLIC_PROCESS	GOBP_REGULATION_OF_POLYSACCHARIDE_METABOLIC_PROCESS		43	0.209409	0.798978	0.8	1	1	1719	tags=21%, list=9%, signal=23%
GOBP_FATTY_ACID_DERIVATIVE_CATABOLIC_PROCESS	GOBP_FATTY_ACID_DERIVATIVE_CATABOLIC_PROCESS		16	0.24719	0.79877	0.761553	1	1	5933	tags=38%, list=30%, signal=54%
GOBP_NEGATIVE_REGULATION_OF_PROTEIN_DEPHOSPHORYLATION	GOBP_NEGATIVE_REGULATION_OF_PROTEIN_DEPHOSPHORYLATION		61	0.177692	0.798743	0.817097	1	1	2480	tags=23%, list=13%, signal=26%
GOBP_STRIATED_MUSCLE_CELL_PROLIFERATION	GOBP_STRIATED_MUSCLE_CELL_PROLIFERATION		59	0.196887	0.798521	0.80678	1	1	4610	tags=31%, list=24%, signal=40%
GOBP_EMBRYONIC_PLACENTA_DEVELOPMENT	GOBP_EMBRYONIC_PLACENTA_DEVELOPMENT		78	0.20186	0.798501	0.786496	1	1	4695	tags=36%, list=24%, signal=47%
GOBP_SMOOTH_MUSCLE_CONTRACTION	GOBP_SMOOTH_MUSCLE_CONTRACTION		96	0.221583	0.798202	0.790787	1	1	9135	tags=60%, list=47%, signal=113%
GOBP_SOMATIC_STEM_CELL_POPULATION_MAINTENANCE	GOBP_SOMATIC_STEM_CELL_POPULATION_MAINTENANCE		70	0.183273	0.798173	0.845857	1	1	8453	tags=49%, list=43%, signal=86%
GOBP_ORGANIC_HYDROXY_COMPOUND_BIOSYNTHETIC_PROCESS	GOBP_ORGANIC_HYDROXY_COMPOUND_BIOSYNTHETIC_PROCESS		242	0.157623	0.797676	0.893309	1	1	7720	tags=44%, list=40%, signal=72%
GOBP_RHYTHMIC_PROCESS	GOBP_RHYTHMIC_PROCESS		290	0.156314	0.797403	0.898711	1	1	4843	tags=29%, list=25%, signal=38%
GOBP_MATERNAL_PROCESS_INVOLVED_IN_FEMALE_PREGNANCY	GOBP_MATERNAL_PROCESS_INVOLVED_IN_FEMALE_PREGNANCY		56	0.20151	0.796164	0.814453	1	1	4317	tags=30%, list=22%, signal=39%
GOBP_CELLULAR_COMPONENT_MAINTENANCE	GOBP_CELLULAR_COMPONENT_MAINTENANCE		57	0.188132	0.795725	0.829868	1	1	3503	tags=26%, list=18%, signal=32%
GOBP_REGENERATION	GOBP_REGENERATION		177	0.170768	0.79564	0.897996	1	1	4657	tags=28%, list=24%, signal=37%
GOBP_POSITIVE_REGULATION_OF_NERVOUS_SYSTEM_DEVELOPMENT	GOBP_POSITIVE_REGULATION_OF_NERVOUS_SYSTEM_DEVELOPMENT		258	0.171586	0.794957	0.870736	1	1	4638	tags=30%, list=24%, signal=39%
GOBP_POSITIVE_REGULATION_OF_STRESS_FIBER_ASSEMBLY	GOBP_POSITIVE_REGULATION_OF_STRESS_FIBER_ASSEMBLY		50	0.184269	0.794908	0.797101	1	1	3836	tags=28%, list=20%, signal=35%
GOBP_REGULATION_OF_MUSCLE_SYSTEM_PROCESS	GOBP_REGULATION_OF_MUSCLE_SYSTEM_PROCESS		215	0.188375	0.794659	0.847036	1	1	8364	tags=51%, list=43%, signal=88%
GOBP_PLACENTA_DEVELOPMENT	GOBP_PLACENTA_DEVELOPMENT		133	0.188938	0.794233	0.843284	1	1	7158	tags=45%, list=37%, signal=71%
GOBP_GLYCOPROTEIN_METABOLIC_PROCESS	GOBP_GLYCOPROTEIN_METABOLIC_PROCESS		386	0.143681	0.794045	0.891386	1	1	5736	tags=32%, list=29%, signal=45%
GOBP_ADAPTIVE_THERMOGENESIS	GOBP_ADAPTIVE_THERMOGENESIS		153	0.182762	0.793938	0.807116	1	1	7343	tags=43%, list=38%, signal=69%
GOBP_AUDITORY_RECEPTOR_CELL_DEVELOPMENT	GOBP_AUDITORY_RECEPTOR_CELL_DEVELOPMENT		17	0.239915	0.793659	0.829077	1	1	4206	tags=35%, list=22%, signal=45%
GOBP_PATHWAY_RESTRICTED_SMAD_PROTEIN_PHOSPHORYLATION	GOBP_PATHWAY_RESTRICTED_SMAD_PROTEIN_PHOSPHORYLATION		63	0.19675	0.793435	0.795414	0.999884	1	7656	tags=43%, list=39%, signal=70%
GOBP_LIPID_CATABOLIC_PROCESS	GOBP_LIPID_CATABOLIC_PROCESS		329	0.15841	0.792373	0.889535	1	1	5607	tags=32%, list=29%, signal=44%
GOBP_ORGANOPHOSPHATE_ESTER_TRANSPORT	GOBP_ORGANOPHOSPHATE_ESTER_TRANSPORT		129	0.172176	0.792043	0.888476	1	1	5070	tags=32%, list=26%, signal=43%
GOBP_RESPONSE_TO_MECHANICAL_STIMULUS	GOBP_RESPONSE_TO_MECHANICAL_STIMULUS		197	0.1754	0.790849	0.84767	1	1	4694	tags=30%, list=24%, signal=40%
GOBP_REGULATION_OF_LIPASE_ACTIVITY	GOBP_REGULATION_OF_LIPASE_ACTIVITY		93	0.208117	0.790462	0.796296	1	1	6685	tags=43%, list=34%, signal=65%
GOBP_REGULATION_OF_ANATOMICAL_STRUCTURE_SIZE	GOBP_REGULATION_OF_ANATOMICAL_STRUCTURE_SIZE		470	0.164186	0.790412	0.903571	1	1	3774	tags=27%, list=19%, signal=33%
GOBP_RESPONSE_TO_CARBOHYDRATE	GOBP_RESPONSE_TO_CARBOHYDRATE		206	0.158287	0.78989	0.908046	1	1	7859	tags=47%, list=40%, signal=77%
GOBP_HIPPO_SIGNALING	GOBP_HIPPO_SIGNALING		45	0.231033	0.789634	0.656051	1	1	8472	tags=56%, list=44%, signal=98%
GOBP_POSITIVE_REGULATION_OF_GLYCOGEN_METABOLIC_PROCESS	GOBP_POSITIVE_REGULATION_OF_GLYCOGEN_METABOLIC_PROCESS		18	0.243078	0.788353	0.722753	1	1	1647	tags=22%, list=8%, signal=24%
GOBP_RETINOIC_ACID_RECEPTOR_SIGNALING_PATHWAY	GOBP_RETINOIC_ACID_RECEPTOR_SIGNALING_PATHWAY		32	0.226411	0.787964	0.775591	1	1	3174	tags=25%, list=16%, signal=30%
GOBP_VITAMIN_D_METABOLIC_PROCESS	GOBP_VITAMIN_D_METABOLIC_PROCESS		20	0.262396	0.78777	0.774951	1	1	7121	tags=50%, list=37%, signal=79%
GOBP_OSTEOBLAST_DIFFERENTIATION	GOBP_OSTEOBLAST_DIFFERENTIATION		200	0.157651	0.787268	0.909747	1	1	7214	tags=41%, list=37%, signal=64%
GOBP_REGULATION_OF_POLYSACCHARIDE_BIOSYNTHETIC_PROCESS	GOBP_REGULATION_OF_POLYSACCHARIDE_BIOSYNTHETIC_PROCESS		37	0.215541	0.786921	0.800344	1	1	564	tags=16%, list=3%, signal=17%
GOBP_FEMALE_GAMETE_GENERATION	GOBP_FEMALE_GAMETE_GENERATION		117	0.175577	0.786471	0.868852	1	1	7647	tags=44%, list=39%, signal=73%
GOBP_MULTICELLULAR_ORGANISM_AGING	GOBP_MULTICELLULAR_ORGANISM_AGING		30	0.195836	0.786126	0.815842	1	1	5912	tags=40%, list=30%, signal=57%
GOBP_POSITIVE_REGULATION_OF_DEVELOPMENTAL_GROWTH	GOBP_POSITIVE_REGULATION_OF_DEVELOPMENTAL_GROWTH		158	0.188725	0.785393	0.845745	1	1	6442	tags=41%, list=33%, signal=60%
GOBP_REGULATION_OF_MEMBRANE_PROTEIN_ECTODOMAIN_PROTEOLYSIS	GOBP_REGULATION_OF_MEMBRANE_PROTEIN_ECTODOMAIN_PROTEOLYSIS		23	0.273151	0.784759	0.747515	1	1	4086	tags=35%, list=21%, signal=44%
GOBP_BIOMINERALIZATION	GOBP_BIOMINERALIZATION		155	0.184109	0.7847	0.867031	1	1	8513	tags=54%, list=44%, signal=94%
GOBP_POSITIVE_REGULATION_OF_COLD_INDUCED_THERMOGENESIS	GOBP_POSITIVE_REGULATION_OF_COLD_INDUCED_THERMOGENESIS		97	0.179494	0.784591	0.842697	1	1	7104	tags=43%, list=37%, signal=68%
GOBP_REGULATION_OF_DENDRITE_DEVELOPMENT	GOBP_REGULATION_OF_DENDRITE_DEVELOPMENT		97	0.174828	0.784303	0.863971	1	1	7197	tags=43%, list=37%, signal=68%
GOBP_MATING	GOBP_MATING		38	0.228471	0.784053	0.816206	1	1	3399	tags=29%, list=17%, signal=35%
GOBP_WATER_SOLUBLE_VITAMIN_METABOLIC_PROCESS	GOBP_WATER_SOLUBLE_VITAMIN_METABOLIC_PROCESS		78	0.18014	0.783928	0.780738	1	1	3776	tags=23%, list=19%, signal=29%
GOBP_LENS_MORPHOGENESIS_IN_CAMERA_TYPE_EYE	GOBP_LENS_MORPHOGENESIS_IN_CAMERA_TYPE_EYE		17	0.276962	0.783656	0.72837	1	1	9539	tags=65%, list=49%, signal=127%
GOBP_POSITIVE_REGULATION_OF_ESTABLISHMENT_OF_PROTEIN_LOCALIZATION_TO_MITOCHONDRION	GOBP_POSITIVE_REGULATION_OF_ESTABLISHMENT_OF_PROTEIN_LOCALIZATION_TO_MITOCHONDRION		57	0.21788	0.7833	0.809981	1	1	762	tags=16%, list=4%, signal=16%
GOBP_REGULATION_OF_CELL_DIVISION	GOBP_REGULATION_OF_CELL_DIVISION		162	0.168936	0.783187	0.853282	1	1	8580	tags=49%, list=44%, signal=88%
GOBP_POSITIVE_REGULATION_OF_SKELETAL_MUSCLE_TISSUE_DEVELOPMENT	GOBP_POSITIVE_REGULATION_OF_SKELETAL_MUSCLE_TISSUE_DEVELOPMENT		18	0.24288	0.7823	0.764244	1	1	3678	tags=33%, list=19%, signal=41%
GOBP_GLYCOLIPID_BIOSYNTHETIC_PROCESS	GOBP_GLYCOLIPID_BIOSYNTHETIC_PROCESS		64	0.171778	0.781557	0.844569	1	1	6362	tags=34%, list=33%, signal=51%
GOBP_INTRACILIARY_TRANSPORT_INVOLVED_IN_CILIUM_ASSEMBLY	GOBP_INTRACILIARY_TRANSPORT_INVOLVED_IN_CILIUM_ASSEMBLY		38	0.264128	0.781093	0.641084	1	1	7016	tags=39%, list=36%, signal=62%
GOBP_RESPONSE_TO_MONOSACCHARIDE	GOBP_RESPONSE_TO_MONOSACCHARIDE		181	0.15881	0.780594	0.907298	1	1	7669	tags=46%, list=39%, signal=75%
GOBP_NEGATIVE_REGULATION_OF_INTRACELLULAR_STEROID_HORMONE_RECEPTOR_SIGNALING_PATHWAY	GOBP_NEGATIVE_REGULATION_OF_INTRACELLULAR_STEROID_HORMONE_RECEPTOR_SIGNALING_PATHWAY		34	0.222544	0.78047	0.781369	1	1	4132	tags=32%, list=21%, signal=41%
GOBP_SUBSTRATE_DEPENDENT_CELL_MIGRATION	GOBP_SUBSTRATE_DEPENDENT_CELL_MIGRATION		23	0.228951	0.780286	0.757914	1	1	3836	tags=35%, list=20%, signal=43%
GOBP_SERTOLI_CELL_DIFFERENTIATION	GOBP_SERTOLI_CELL_DIFFERENTIATION		15	0.240481	0.779724	0.757576	1	1	6889	tags=53%, list=35%, signal=82%
GOBP_CELLULAR_GLUCAN_METABOLIC_PROCESS	GOBP_CELLULAR_GLUCAN_METABOLIC_PROCESS		72	0.18185	0.77942	0.821561	1	1	2670	tags=22%, list=14%, signal=26%
GOBP_NEGATIVE_REGULATION_OF_PROTEOLYSIS	GOBP_NEGATIVE_REGULATION_OF_PROTEOLYSIS		313	0.153473	0.778487	0.942529	1	1	7376	tags=41%, list=38%, signal=65%
GOBP_CILIUM_ORGANIZATION	GOBP_CILIUM_ORGANIZATION		371	0.156921	0.777777	0.810976	1	1	8401	tags=45%, list=43%, signal=77%
GOBP_OLEFINIC_COMPOUND_METABOLIC_PROCESS	GOBP_OLEFINIC_COMPOUND_METABOLIC_PROCESS		114	0.218021	0.777451	0.797665	1	1	5410	tags=37%, list=28%, signal=51%
GOBP_ANIMAL_ORGAN_MATURATION	GOBP_ANIMAL_ORGAN_MATURATION		24	0.218408	0.777202	0.815081	1	1	2346	tags=25%, list=12%, signal=28%
GOBP_POSITIVE_REGULATION_OF_FIBROBLAST_PROLIFERATION	GOBP_POSITIVE_REGULATION_OF_FIBROBLAST_PROLIFERATION		45	0.197213	0.776701	0.805882	1	1	4489	tags=29%, list=23%, signal=37%
GOBP_PROTEIN_COMPLEX_OLIGOMERIZATION	GOBP_PROTEIN_COMPLEX_OLIGOMERIZATION		223	0.145024	0.776588	0.935114	1	1	7428	tags=42%, list=38%, signal=67%
GOBP_NEGATIVE_REGULATION_OF_RHO_PROTEIN_SIGNAL_TRANSDUCTION	GOBP_NEGATIVE_REGULATION_OF_RHO_PROTEIN_SIGNAL_TRANSDUCTION		20	0.217616	0.776525	0.794715	1	1	4818	tags=35%, list=25%, signal=46%
GOBP_HYALURONAN_METABOLIC_PROCESS	GOBP_HYALURONAN_METABOLIC_PROCESS		38	0.229757	0.776085	0.802239	1	1	4513	tags=37%, list=23%, signal=48%
GOBP_NEGATIVE_REGULATION_OF_LIPID_LOCALIZATION	GOBP_NEGATIVE_REGULATION_OF_LIPID_LOCALIZATION		50	0.21267	0.775914	0.844444	1	1	2549	tags=24%, list=13%, signal=28%
GOBP_CALCINEURIN_MEDIATED_SIGNALING	GOBP_CALCINEURIN_MEDIATED_SIGNALING		43	0.199313	0.775544	0.828154	1	1	2433	tags=23%, list=13%, signal=27%
GOBP_CELL_GROWTH	GOBP_CELL_GROWTH		445	0.150418	0.775388	0.937611	1	1	7312	tags=41%, list=38%, signal=65%
GOBP_REGULATION_OF_CLATHRIN_DEPENDENT_ENDOCYTOSIS	GOBP_REGULATION_OF_CLATHRIN_DEPENDENT_ENDOCYTOSIS		19	0.226668	0.77523	0.79925	1	1	572	tags=16%, list=3%, signal=16%
GOBP_GLIAL_CELL_PROLIFERATION	GOBP_GLIAL_CELL_PROLIFERATION		44	0.194362	0.775201	0.812383	1	1	3348	tags=25%, list=17%, signal=30%
GOBP_REGULATION_OF_EXTENT_OF_CELL_GROWTH	GOBP_REGULATION_OF_EXTENT_OF_CELL_GROWTH		102	0.198843	0.774397	0.832734	1	1	7136	tags=46%, list=37%, signal=72%
GOBP_RESPONSE_TO_KETONE	GOBP_RESPONSE_TO_KETONE		190	0.15652	0.773983	0.906367	1	1	6664	tags=38%, list=34%, signal=58%
GOBP_ANTIBACTERIAL_HUMORAL_RESPONSE	GOBP_ANTIBACTERIAL_HUMORAL_RESPONSE		49	0.241671	0.773316	0.749515	1	1	6357	tags=43%, list=33%, signal=63%
GOBP_REGULATION_OF_LONG_TERM_SYNAPTIC_POTENTIATION	GOBP_REGULATION_OF_LONG_TERM_SYNAPTIC_POTENTIATION		43	0.203941	0.772633	0.817518	1	1	4616	tags=33%, list=24%, signal=43%
GOBP_POLYSACCHARIDE_METABOLIC_PROCESS	GOBP_POLYSACCHARIDE_METABOLIC_PROCESS		110	0.179948	0.772373	0.819048	1	1	2670	tags=22%, list=14%, signal=25%
GOBP_MONOCYTE_CHEMOTAXIS	GOBP_MONOCYTE_CHEMOTAXIS		62	0.206818	0.772164	0.810861	1	1	6375	tags=42%, list=33%, signal=62%
GOBP_POSITIVE_REGULATION_OF_AMINO_ACID_TRANSPORT	GOBP_POSITIVE_REGULATION_OF_AMINO_ACID_TRANSPORT		15	0.243682	0.771856	0.788583	1	1	3175	tags=27%, list=16%, signal=32%
GOBP_ACTIVATION_OF_ADENYLATE_CYCLASE_ACTIVITY	GOBP_ACTIVATION_OF_ADENYLATE_CYCLASE_ACTIVITY		37	0.249902	0.771	0.798828	1	1	8609	tags=62%, list=44%, signal=111%
GOBP_ATRIOVENTRICULAR_VALVE_DEVELOPMENT	GOBP_ATRIOVENTRICULAR_VALVE_DEVELOPMENT		24	0.239152	0.770991	0.751371	1	1	5719	tags=38%, list=29%, signal=53%
GOBP_REGULATION_OF_EPITHELIAL_CELL_APOPTOTIC_PROCESS	GOBP_REGULATION_OF_EPITHELIAL_CELL_APOPTOTIC_PROCESS		79	0.185457	0.770626	0.863806	1	1	5427	tags=35%, list=28%, signal=49%
GOBP_RESPONSE_TO_LIGHT_STIMULUS	GOBP_RESPONSE_TO_LIGHT_STIMULUS		303	0.147006	0.770301	0.897638	1	1	2582	tags=18%, list=13%, signal=20%
GOBP_POLYSACCHARIDE_BIOSYNTHETIC_PROCESS	GOBP_POLYSACCHARIDE_BIOSYNTHETIC_PROCESS		77	0.184381	0.769385	0.866788	1	1	2616	tags=21%, list=13%, signal=24%
GOBP_INTERMEDIATE_FILAMENT_ORGANIZATION	GOBP_INTERMEDIATE_FILAMENT_ORGANIZATION		24	0.262931	0.768777	0.755511	1	1	6615	tags=50%, list=34%, signal=76%
GOBP_NEGATIVE_REGULATION_OF_CELL_MATRIX_ADHESION	GOBP_NEGATIVE_REGULATION_OF_CELL_MATRIX_ADHESION		36	0.206279	0.768633	0.822811	1	1	7394	tags=47%, list=38%, signal=76%
GOBP_POSITIVE_REGULATION_OF_GLUCOSE_METABOLIC_PROCESS	GOBP_POSITIVE_REGULATION_OF_GLUCOSE_METABOLIC_PROCESS		38	0.192863	0.768548	0.809055	1	1	1647	tags=18%, list=8%, signal=20%
GOBP_NEGATIVE_REGULATION_OF_CELL_SUBSTRATE_ADHESION	GOBP_NEGATIVE_REGULATION_OF_CELL_SUBSTRATE_ADHESION		59	0.191072	0.768168	0.855711	1	1	7394	tags=46%, list=38%, signal=74%
GOBP_PHYSIOLOGICAL_CARDIAC_MUSCLE_HYPERTROPHY	GOBP_PHYSIOLOGICAL_CARDIAC_MUSCLE_HYPERTROPHY		25	0.247804	0.768127	0.764023	1	1	6442	tags=48%, list=33%, signal=72%
GOBP_NEGATIVE_REGULATION_OF_NEURON_DEATH	GOBP_NEGATIVE_REGULATION_OF_NEURON_DEATH		185	0.158567	0.768047	0.929889	1	1	4695	tags=31%, list=24%, signal=40%
GOBP_POSITIVE_REGULATION_OF_NEUROTRANSMITTER_TRANSPORT	GOBP_POSITIVE_REGULATION_OF_NEUROTRANSMITTER_TRANSPORT		21	0.24983	0.767929	0.814532	1	1	8471	tags=57%, list=44%, signal=101%
GOBP_RESPONSE_TO_ISOQUINOLINE_ALKALOID	GOBP_RESPONSE_TO_ISOQUINOLINE_ALKALOID		29	0.221966	0.767899	0.798839	0.999932	1	5030	tags=34%, list=26%, signal=46%
GOBP_DENDRITE_EXTENSION	GOBP_DENDRITE_EXTENSION		34	0.217968	0.767014	0.804067	1	1	7532	tags=50%, list=39%, signal=81%
GOBP_NEGATIVE_REGULATION_OF_LIPID_METABOLIC_PROCESS	GOBP_NEGATIVE_REGULATION_OF_LIPID_METABOLIC_PROCESS		86	0.19037	0.766972	0.887299	1	1	5584	tags=36%, list=29%, signal=50%
GOBP_CELLULAR_RESPONSE_TO_STARVATION	GOBP_CELLULAR_RESPONSE_TO_STARVATION		148	0.156411	0.766876	0.856311	0.999599	1	4609	tags=27%, list=24%, signal=35%
GOBP_REGULATION_OF_FILOPODIUM_ASSEMBLY	GOBP_REGULATION_OF_FILOPODIUM_ASSEMBLY		43	0.179101	0.766692	0.850575	0.999261	1	1310	tags=16%, list=7%, signal=17%
GOBP_REGULATION_OF_RECEPTOR_INTERNALIZATION	GOBP_REGULATION_OF_RECEPTOR_INTERNALIZATION		52	0.202732	0.7666	0.75365	0.998775	1	4911	tags=35%, list=25%, signal=46%
GOBP_GLUTAMINE_METABOLIC_PROCESS	GOBP_GLUTAMINE_METABOLIC_PROCESS		21	0.260244	0.766209	0.667347	0.998773	1	3078	tags=24%, list=16%, signal=28%
GOBP_REGULATION_OF_LIPID_BIOSYNTHETIC_PROCESS	GOBP_REGULATION_OF_LIPID_BIOSYNTHETIC_PROCESS		188	0.157001	0.766172	0.908592	0.998197	1	5584	tags=34%, list=29%, signal=47%
GOBP_REGULATION_OF_PEPTIDYL_SERINE_PHOSPHORYLATION	GOBP_REGULATION_OF_PEPTIDYL_SERINE_PHOSPHORYLATION		137	0.156259	0.76612	0.892157	0.997647	1	2112	tags=18%, list=11%, signal=20%
GOBP_GASTRIC_ACID_SECRETION	GOBP_GASTRIC_ACID_SECRETION		16	0.303688	0.766001	0.786667	0.997197	1	6622	tags=63%, list=34%, signal=95%
GOBP_NEGATIVE_REGULATION_OF_MUSCLE_CONTRACTION	GOBP_NEGATIVE_REGULATION_OF_MUSCLE_CONTRACTION		18	0.233772	0.765969	0.77396	0.996623	1	2622	tags=28%, list=13%, signal=32%
GOBP_REGULATION_OF_CELL_CYCLE_ARREST	GOBP_REGULATION_OF_CELL_CYCLE_ARREST		104	0.185475	0.765783	0.738462	0.996275	1	1367	tags=16%, list=7%, signal=17%
GOBP_ORGANIC_ACID_BIOSYNTHETIC_PROCESS	GOBP_ORGANIC_ACID_BIOSYNTHETIC_PROCESS		309	0.141791	0.764503	0.936364	0.997594	1	5062	tags=28%, list=26%, signal=37%
GOBP_TISSUE_REMODELING	GOBP_TISSUE_REMODELING		161	0.189717	0.764339	0.867173	0.997231	1	8513	tags=54%, list=44%, signal=95%
GOBP_RESPONSE_TO_CHEMOKINE	GOBP_RESPONSE_TO_CHEMOKINE		93	0.193788	0.764329	0.806988	0.996625	1	4000	tags=28%, list=21%, signal=35%
GOBP_REGULATION_OF_CILIUM_DEPENDENT_CELL_MOTILITY	GOBP_REGULATION_OF_CILIUM_DEPENDENT_CELL_MOTILITY		25	0.257145	0.764217	0.74375	0.996166	1	8722	tags=60%, list=45%, signal=109%
GOBP_SPERM_AXONEME_ASSEMBLY	GOBP_SPERM_AXONEME_ASSEMBLY		20	0.254817	0.764115	0.831984	0.995717	1	10263	tags=70%, list=53%, signal=148%
GOBP_NEGATIVE_REGULATION_OF_PEPTIDASE_ACTIVITY	GOBP_NEGATIVE_REGULATION_OF_PEPTIDASE_ACTIVITY		234	0.163809	0.763025	0.917308	0.996765	1	7376	tags=43%, list=38%, signal=69%
GOBP_POSITIVE_REGULATION_OF_MUSCLE_TISSUE_DEVELOPMENT	GOBP_POSITIVE_REGULATION_OF_MUSCLE_TISSUE_DEVELOPMENT		21	0.233894	0.762842	0.810651	0.996416	1	1530	tags=24%, list=8%, signal=26%
GOBP_NUCLEOTIDE_TRANSPORT	GOBP_NUCLEOTIDE_TRANSPORT		32	0.198369	0.762265	0.817647	0.996678	1	4864	tags=31%, list=25%, signal=42%
GOBP_PROTEIN_KINASE_C_ACTIVATING_G_PROTEIN_COUPLED_RECEPTOR_SIGNALING_PATHWAY	GOBP_PROTEIN_KINASE_C_ACTIVATING_G_PROTEIN_COUPLED_RECEPTOR_SIGNALING_PATHWAY		28	0.244145	0.760264	0.779324	0.999177	1	5057	tags=32%, list=26%, signal=43%
GOBP_NEURAL_NUCLEUS_DEVELOPMENT	GOBP_NEURAL_NUCLEUS_DEVELOPMENT		56	0.169143	0.759848	0.895551	0.999233	1	6066	tags=38%, list=31%, signal=54%
GOBP_GLUTATHIONE_METABOLIC_PROCESS	GOBP_GLUTATHIONE_METABOLIC_PROCESS		57	0.187539	0.759218	0.831486	0.999547	1	3259	tags=25%, list=17%, signal=29%
GOBP_RESPONSE_TO_NUTRIENT	GOBP_RESPONSE_TO_NUTRIENT		162	0.156797	0.75888	0.958175	0.999412	1	3313	tags=22%, list=17%, signal=26%
GOBP_FATTY_ACYL_COA_METABOLIC_PROCESS	GOBP_FATTY_ACYL_COA_METABOLIC_PROCESS		41	0.199971	0.758591	0.886148	0.999222	1	1587	tags=17%, list=8%, signal=19%
GOBP_POSITIVE_REGULATION_OF_GLIAL_CELL_DIFFERENTIATION	GOBP_POSITIVE_REGULATION_OF_GLIAL_CELL_DIFFERENTIATION		41	0.214506	0.758217	0.839483	0.999171	1	8360	tags=54%, list=43%, signal=94%
GOBP_NEGATIVE_REGULATION_OF_PROTEIN_CATABOLIC_PROCESS	GOBP_NEGATIVE_REGULATION_OF_PROTEIN_CATABOLIC_PROCESS		114	0.159583	0.757419	0.870021	0.999733	1	2884	tags=21%, list=15%, signal=25%
GOBP_AMELOGENESIS	GOBP_AMELOGENESIS		21	0.266406	0.757268	0.783393	0.99937	1	8375	tags=62%, list=43%, signal=109%
GOBP_REGULATION_OF_DEVELOPMENTAL_GROWTH	GOBP_REGULATION_OF_DEVELOPMENTAL_GROWTH		298	0.168019	0.757043	0.929825	0.999091	1	4619	tags=30%, list=24%, signal=38%
GOBP_TRANSITION_METAL_ION_TRANSPORT	GOBP_TRANSITION_METAL_ION_TRANSPORT		121	0.16716	0.756883	0.869307	0.998707	1	4422	tags=29%, list=23%, signal=37%
GOBP_NEGATIVE_REGULATION_OF_CELL_JUNCTION_ASSEMBLY	GOBP_NEGATIVE_REGULATION_OF_CELL_JUNCTION_ASSEMBLY		30	0.212383	0.756105	0.820463	0.99928	1	2836	tags=27%, list=15%, signal=31%
GOBP_IRON_SULFUR_CLUSTER_ASSEMBLY	GOBP_IRON_SULFUR_CLUSTER_ASSEMBLY		20	0.302346	0.755763	0.719149	0.999165	1	374	tags=20%, list=2%, signal=20%
GOBP_LONG_CHAIN_FATTY_ACID_BIOSYNTHETIC_PROCESS	GOBP_LONG_CHAIN_FATTY_ACID_BIOSYNTHETIC_PROCESS		32	0.22134	0.755715	0.869565	0.998626	1	9464	tags=66%, list=49%, signal=128%
GOBP_EOSINOPHIL_MIGRATION	GOBP_EOSINOPHIL_MIGRATION		22	0.261781	0.755653	0.775701	0.998107	1	6303	tags=45%, list=32%, signal=67%
GOBP_POSITIVE_REGULATION_OF_LIPID_KINASE_ACTIVITY	GOBP_POSITIVE_REGULATION_OF_LIPID_KINASE_ACTIVITY		37	0.211961	0.755507	0.842697	0.997711	1	6323	tags=41%, list=32%, signal=60%
GOBP_REGULATION_OF_ORGAN_GROWTH	GOBP_REGULATION_OF_ORGAN_GROWTH		87	0.186281	0.755502	0.864621	0.997104	1	4600	tags=31%, list=24%, signal=40%
GOBP_CARDIOBLAST_DIFFERENTIATION	GOBP_CARDIOBLAST_DIFFERENTIATION		17	0.275934	0.754493	0.810078	0.997946	1	9739	tags=76%, list=50%, signal=153%
GOBP_GLYCOSYLATION	GOBP_GLYCOSYLATION		248	0.146182	0.75334	0.915114	0.99907	1	5736	tags=31%, list=29%, signal=43%
GOBP_IN_UTERO_EMBRYONIC_DEVELOPMENT	GOBP_IN_UTERO_EMBRYONIC_DEVELOPMENT		326	0.143082	0.752742	0.915921	0.999333	1	4107	tags=25%, list=21%, signal=32%
GOBP_SERINE_PHOSPHORYLATION_OF_STAT_PROTEIN	GOBP_SERINE_PHOSPHORYLATION_OF_STAT_PROTEIN		26	0.244186	0.752638	0.778443	0.99888	1	9824	tags=69%, list=50%, signal=140%
GOBP_GLOMERULAR_EPITHELIAL_CELL_DIFFERENTIATION	GOBP_GLOMERULAR_EPITHELIAL_CELL_DIFFERENTIATION		21	0.247685	0.752447	0.797101	0.998565	1	7490	tags=57%, list=38%, signal=93%
GOBP_NEGATIVE_REGULATION_OF_FAT_CELL_DIFFERENTIATION	GOBP_NEGATIVE_REGULATION_OF_FAT_CELL_DIFFERENTIATION		45	0.196984	0.752335	0.839458	0.99812	1	8333	tags=53%, list=43%, signal=93%
GOBP_ATP_TRANSPORT	GOBP_ATP_TRANSPORT		17	0.238451	0.752317	0.794971	0.997534	1	8880	tags=59%, list=46%, signal=108%
GOBP_RESPONSE_TO_AXON_INJURY	GOBP_RESPONSE_TO_AXON_INJURY		72	0.181611	0.751904	0.911765	0.997534	1	6059	tags=36%, list=31%, signal=52%
GOBP_FRUCTOSE_METABOLIC_PROCESS	GOBP_FRUCTOSE_METABOLIC_PROCESS		15	0.268773	0.75085	0.786642	0.998433	1	5048	tags=40%, list=26%, signal=54%
GOBP_MONOVALENT_INORGANIC_CATION_HOMEOSTASIS	GOBP_MONOVALENT_INORGANIC_CATION_HOMEOSTASIS		158	0.174153	0.750516	0.904762	0.998311	1	6723	tags=44%, list=35%, signal=66%
GOBP_REGULATION_OF_CARDIAC_MUSCLE_CELL_ACTION_POTENTIAL	GOBP_REGULATION_OF_CARDIAC_MUSCLE_CELL_ACTION_POTENTIAL		25	0.207086	0.750312	0.842491	0.99798	1	5392	tags=36%, list=28%, signal=50%
GOBP_GLOMERULAR_EPITHELIUM_DEVELOPMENT	GOBP_GLOMERULAR_EPITHELIUM_DEVELOPMENT		24	0.240311	0.750064	0.788809	0.99774	1	7490	tags=58%, list=38%, signal=95%
GOBP_BRAIN_MORPHOGENESIS	GOBP_BRAIN_MORPHOGENESIS		35	0.194748	0.74933	0.858929	0.998192	1	5979	tags=34%, list=31%, signal=49%
GOBP_MAINTENANCE_OF_BLOOD_BRAIN_BARRIER	GOBP_MAINTENANCE_OF_BLOOD_BRAIN_BARRIER		33	0.215847	0.74926	0.806569	0.997698	1	7197	tags=42%, list=37%, signal=67%
GOBP_VASCULOGENESIS	GOBP_VASCULOGENESIS		76	0.179816	0.749043	0.863971	0.997398	1	3546	tags=26%, list=18%, signal=32%
GOBP_POSITIVE_REGULATION_OF_CILIUM_ASSEMBLY	GOBP_POSITIVE_REGULATION_OF_CILIUM_ASSEMBLY		21	0.218843	0.748753	0.827292	0.9972	1	7139	tags=48%, list=37%, signal=75%
GOBP_MITOCHONDRIAL_OUTER_MEMBRANE_PERMEABILIZATION	GOBP_MITOCHONDRIAL_OUTER_MEMBRANE_PERMEABILIZATION		53	0.184921	0.748628	0.883142	0.996775	1	1922	tags=19%, list=10%, signal=21%
GOBP_NEGATIVE_REGULATION_OF_CELLULAR_PROTEIN_CATABOLIC_PROCESS	GOBP_NEGATIVE_REGULATION_OF_CELLULAR_PROTEIN_CATABOLIC_PROCESS		70	0.178175	0.747655	0.866142	0.997511	1	3245	tags=23%, list=17%, signal=27%
GOBP_RESPONSE_TO_HEPATOCYTE_GROWTH_FACTOR	GOBP_RESPONSE_TO_HEPATOCYTE_GROWTH_FACTOR		18	0.234139	0.747125	0.785288	0.997679	1	3836	tags=28%, list=20%, signal=35%
GOBP_CELL_MIGRATION_INVOLVED_IN_SPROUTING_ANGIOGENESIS	GOBP_CELL_MIGRATION_INVOLVED_IN_SPROUTING_ANGIOGENESIS		52	0.178822	0.746781	0.872263	0.997539	1	6401	tags=38%, list=33%, signal=57%
GOBP_EPITHELIAL_TO_MESENCHYMAL_TRANSITION	GOBP_EPITHELIAL_TO_MESENCHYMAL_TRANSITION		142	0.158803	0.746772	0.899642	0.996944	1	4522	tags=29%, list=23%, signal=37%
GOBP_PEPTIDYL_CYSTEINE_MODIFICATION	GOBP_PEPTIDYL_CYSTEINE_MODIFICATION		45	0.191594	0.746437	0.836364	0.99681	1	4958	tags=31%, list=25%, signal=42%
GOBP_HYPEROSMOTIC_RESPONSE	GOBP_HYPEROSMOTIC_RESPONSE		25	0.20008	0.745695	0.829868	0.997233	1	2121	tags=20%, list=11%, signal=22%
GOBP_CORONARY_VASCULATURE_DEVELOPMENT	GOBP_CORONARY_VASCULATURE_DEVELOPMENT		42	0.201922	0.744527	0.816733	0.998272	1	4820	tags=36%, list=25%, signal=47%
GOBP_POSITIVE_REGULATION_OF_UBIQUITIN_PROTEIN_TRANSFERASE_ACTIVITY	GOBP_POSITIVE_REGULATION_OF_UBIQUITIN_PROTEIN_TRANSFERASE_ACTIVITY		33	0.206304	0.743216	0.833671	0.99952	1	1586	tags=18%, list=8%, signal=20%
GOBP_ALDEHYDE_BIOSYNTHETIC_PROCESS	GOBP_ALDEHYDE_BIOSYNTHETIC_PROCESS		15	0.236124	0.742757	0.852518	0.999583	1	7111	tags=53%, list=37%, signal=84%
GOBP_MITOPHAGY	GOBP_MITOPHAGY		22	0.237	0.742748	0.810204	0.998988	1	904	tags=18%, list=5%, signal=19%
GOBP_PLASMA_MEMBRANE_ORGANIZATION	GOBP_PLASMA_MEMBRANE_ORGANIZATION		109	0.177779	0.742554	0.861759	0.998634	1	4236	tags=30%, list=22%, signal=38%
GOBP_NEGATIVE_REGULATION_OF_EPITHELIAL_CELL_PROLIFERATION	GOBP_NEGATIVE_REGULATION_OF_EPITHELIAL_CELL_PROLIFERATION		120	0.15498	0.742272	0.922101	0.998424	1	5087	tags=30%, list=26%, signal=40%
GOBP_PROTEIN_NEDDYLATION	GOBP_PROTEIN_NEDDYLATION		17	0.303574	0.741502	0.681614	0.998907	1	1208	tags=24%, list=6%, signal=25%
GOBP_PROTEOGLYCAN_BIOSYNTHETIC_PROCESS	GOBP_PROTEOGLYCAN_BIOSYNTHETIC_PROCESS		62	0.175749	0.741431	0.862205	0.998395	1	6666	tags=39%, list=34%, signal=59%
GOBP_REGULATION_OF_ACTIVIN_RECEPTOR_SIGNALING_PATHWAY	GOBP_REGULATION_OF_ACTIVIN_RECEPTOR_SIGNALING_PATHWAY		22	0.216125	0.740405	0.848771	0.999234	1	7924	tags=59%, list=41%, signal=100%
GOBP_BLOOD_COAGULATION_INTRINSIC_PATHWAY	GOBP_BLOOD_COAGULATION_INTRINSIC_PATHWAY		18	0.272389	0.739819	0.749049	0.999443	1	8206	tags=50%, list=42%, signal=86%
GOBP_NUCLEOSIDE_TRIPHOSPHATE_BIOSYNTHETIC_PROCESS	GOBP_NUCLEOSIDE_TRIPHOSPHATE_BIOSYNTHETIC_PROCESS		56	0.197071	0.739283	0.800416	0.999559	1	1356	tags=16%, list=7%, signal=17%
GOBP_NEURON_PROJECTION_EXTENSION	GOBP_NEURON_PROJECTION_EXTENSION		161	0.170665	0.738887	0.932981	0.999502	1	7235	tags=44%, list=37%, signal=70%
GOBP_SMOOTH_MUSCLE_CELL_MIGRATION	GOBP_SMOOTH_MUSCLE_CELL_MIGRATION		64	0.19895	0.738509	0.863551	0.999429	1	7575	tags=52%, list=39%, signal=84%
GOBP_DENDRITE_DEVELOPMENT	GOBP_DENDRITE_DEVELOPMENT		229	0.155878	0.738318	0.939394	0.999086	1	4638	tags=29%, list=24%, signal=37%
GOBP_REGULATION_OF_ACUTE_INFLAMMATORY_RESPONSE	GOBP_REGULATION_OF_ACUTE_INFLAMMATORY_RESPONSE		46	0.213147	0.738234	0.831826	0.998596	1	3124	tags=26%, list=16%, signal=31%
GOBP_NEGATIVE_REGULATION_OF_WNT_SIGNALING_PATHWAY	GOBP_NEGATIVE_REGULATION_OF_WNT_SIGNALING_PATHWAY		201	0.147484	0.737127	0.922105	0.999508	1	5468	tags=30%, list=28%, signal=41%
GOBP_RESPONSE_TO_TRANSFORMING_GROWTH_FACTOR_BETA	GOBP_RESPONSE_TO_TRANSFORMING_GROWTH_FACTOR_BETA		244	0.149348	0.73712	0.927461	0.998915	1	6796	tags=38%, list=35%, signal=57%
GOBP_REGULATION_OF_HORMONE_BIOSYNTHETIC_PROCESS	GOBP_REGULATION_OF_HORMONE_BIOSYNTHETIC_PROCESS		20	0.247247	0.736608	0.824057	0.99901	1	7304	tags=50%, list=38%, signal=80%
GOBP_RENAL_FILTRATION	GOBP_RENAL_FILTRATION		24	0.228927	0.736082	0.824197	0.999144	1	4818	tags=38%, list=25%, signal=50%
GOBP_RETINAL_METABOLIC_PROCESS	GOBP_RETINAL_METABOLIC_PROCESS		15	0.256199	0.735978	0.834	0.998695	1	8729	tags=53%, list=45%, signal=97%
GOBP_INNATE_IMMUNE_RESPONSE_IN_MUCOSA	GOBP_INNATE_IMMUNE_RESPONSE_IN_MUCOSA		16	0.300949	0.735709	0.733068	0.998441	1	8102	tags=50%, list=42%, signal=86%
GOBP_CELLULAR_RESPONSE_TO_CARBOHYDRATE_STIMULUS	GOBP_CELLULAR_RESPONSE_TO_CARBOHYDRATE_STIMULUS		127	0.154822	0.735685	0.956863	0.997882	1	7969	tags=48%, list=41%, signal=81%
GOBP_MACROPHAGE_CHEMOTAXIS	GOBP_MACROPHAGE_CHEMOTAXIS		36	0.196302	0.734915	0.862275	0.998321	1	6311	tags=39%, list=32%, signal=57%
GOBP_POSITIVE_REGULATION_OF_CELL_GROWTH	GOBP_POSITIVE_REGULATION_OF_CELL_GROWTH		147	0.148877	0.734593	0.955801	0.998144	1	7296	tags=41%, list=37%, signal=65%
GOBP_POSITIVE_REGULATION_OF_ORGANIC_ACID_TRANSPORT	GOBP_POSITIVE_REGULATION_OF_ORGANIC_ACID_TRANSPORT		34	0.210303	0.733834	0.86553	0.998571	1	7357	tags=44%, list=38%, signal=71%
GOBP_CEREBRAL_CORTEX_DEVELOPMENT	GOBP_CEREBRAL_CORTEX_DEVELOPMENT		101	0.153657	0.733812	0.911972	0.998005	1	3510	tags=23%, list=18%, signal=28%
GOBP_MUSCLE_CELL_FATE_COMMITMENT	GOBP_MUSCLE_CELL_FATE_COMMITMENT		16	0.269947	0.73299	0.833663	0.998471	1	3678	tags=38%, list=19%, signal=46%
GOBP_LOCALIZATION_WITHIN_MEMBRANE	GOBP_LOCALIZATION_WITHIN_MEMBRANE		73	0.163563	0.732706	0.912214	0.99826	1	4899	tags=33%, list=25%, signal=44%
GOBP_GLUCAN_BIOSYNTHETIC_PROCESS	GOBP_GLUCAN_BIOSYNTHETIC_PROCESS		45	0.186556	0.732507	0.887273	0.997922	1	7259	tags=44%, list=37%, signal=71%
GOBP_FILOPODIUM_ASSEMBLY	GOBP_FILOPODIUM_ASSEMBLY		60	0.17451	0.732419	0.877907	0.997456	1	3952	tags=27%, list=20%, signal=33%
GOBP_ERBB2_SIGNALING_PATHWAY	GOBP_ERBB2_SIGNALING_PATHWAY		31	0.190723	0.732195	0.845703	0.997169	1	2266	tags=19%, list=12%, signal=22%
GOBP_OVULATION_CYCLE_PROCESS	GOBP_OVULATION_CYCLE_PROCESS		43	0.196338	0.731627	0.86535	0.997313	1	7951	tags=47%, list=41%, signal=78%
GOBP_NEGATIVE_REGULATION_OF_HYDROLASE_ACTIVITY	GOBP_NEGATIVE_REGULATION_OF_HYDROLASE_ACTIVITY		418	0.138938	0.730856	0.968343	0.997744	1	7327	tags=41%, list=38%, signal=65%
GOBP_NEGATIVE_REGULATION_OF_PROTEOLYSIS_INVOLVED_IN_CELLULAR_PROTEIN_CATABOLIC_PROCESS	GOBP_NEGATIVE_REGULATION_OF_PROTEOLYSIS_INVOLVED_IN_CELLULAR_PROTEIN_CATABOLIC_PROCESS		58	0.180649	0.729903	0.874275	0.998481	1	1984	tags=17%, list=10%, signal=19%
GOBP_UBIQUITIN_DEPENDENT_PROTEIN_CATABOLIC_PROCESS_VIA_THE_MULTIVESICULAR_BODY_SORTING_PATHWAY	GOBP_UBIQUITIN_DEPENDENT_PROTEIN_CATABOLIC_PROCESS_VIA_THE_MULTIVESICULAR_BODY_SORTING_PATHWAY		22	0.227862	0.729593	0.805556	0.998294	1	3825	tags=27%, list=20%, signal=34%
GOBP_NEGATIVE_REGULATION_OF_MYOBLAST_DIFFERENTIATION	GOBP_NEGATIVE_REGULATION_OF_MYOBLAST_DIFFERENTIATION		24	0.214913	0.728934	0.885417	0.998544	1	1493	tags=17%, list=8%, signal=18%
GOBP_CELL_SURFACE_RECEPTOR_SIGNALING_PATHWAY_INVOLVED_IN_HEART_DEVELOPMENT	GOBP_CELL_SURFACE_RECEPTOR_SIGNALING_PATHWAY_INVOLVED_IN_HEART_DEVELOPMENT		28	0.234737	0.728905	0.840909	0.997987	1	9164	tags=61%, list=47%, signal=115%
GOBP_POLARIZED_EPITHELIAL_CELL_DIFFERENTIATION	GOBP_POLARIZED_EPITHELIAL_CELL_DIFFERENTIATION		22	0.208534	0.728891	0.855596	0.997415	1	3372	tags=32%, list=17%, signal=38%
GOBP_NEGATIVE_REGULATION_OF_TRANSMEMBRANE_RECEPTOR_PROTEIN_SERINE_THREONINE_KINASE_SIGNALING_PATHWAY	GOBP_NEGATIVE_REGULATION_OF_TRANSMEMBRANE_RECEPTOR_PROTEIN_SERINE_THREONINE_KINASE_SIGNALING_PATHWAY		121	0.161132	0.728306	0.92922	0.997599	1	7907	tags=45%, list=41%, signal=76%
GOBP_POSITIVE_REGULATION_OF_CELL_PROJECTION_ORGANIZATION	GOBP_POSITIVE_REGULATION_OF_CELL_PROJECTION_ORGANIZATION		325	0.13612	0.727957	0.97227	0.997484	1	3715	tags=23%, list=19%, signal=28%
GOBP_NEGATIVE_REGULATION_OF_RELEASE_OF_CYTOCHROME_C_FROM_MITOCHONDRIA	GOBP_NEGATIVE_REGULATION_OF_RELEASE_OF_CYTOCHROME_C_FROM_MITOCHONDRIA		16	0.226602	0.727796	0.827515	0.997102	1	6442	tags=44%, list=33%, signal=65%
GOBP_SIGNALING_RECEPTOR_LIGAND_PRECURSOR_PROCESSING	GOBP_SIGNALING_RECEPTOR_LIGAND_PRECURSOR_PROCESSING		31	0.226604	0.727029	0.895257	0.997517	1	6873	tags=48%, list=35%, signal=75%
GOBP_POSITIVE_REGULATION_OF_GLIOGENESIS	GOBP_POSITIVE_REGULATION_OF_GLIOGENESIS		59	0.1812	0.726228	0.885017	0.997989	1	3348	tags=25%, list=17%, signal=31%
GOBP_POSITIVE_REGULATION_OF_FAT_CELL_DIFFERENTIATION	GOBP_POSITIVE_REGULATION_OF_FAT_CELL_DIFFERENTIATION		65	0.204511	0.726079	0.846591	0.997613	1	4642	tags=34%, list=24%, signal=44%
GOBP_REGULATION_OF_TRANSCRIPTION_INVOLVED_IN_G1_S_TRANSITION_OF_MITOTIC_CELL_CYCLE	GOBP_REGULATION_OF_TRANSCRIPTION_INVOLVED_IN_G1_S_TRANSITION_OF_MITOTIC_CELL_CYCLE		34	0.266145	0.725195	0.683973	0.998213	1	811	tags=18%, list=4%, signal=18%
GOBP_KILLING_OF_CELLS_IN_OTHER_ORGANISM_INVOLVED_IN_SYMBIOTIC_INTERACTION	GOBP_KILLING_OF_CELLS_IN_OTHER_ORGANISM_INVOLVED_IN_SYMBIOTIC_INTERACTION		24	0.246841	0.725098	0.770916	0.997755	1	7966	tags=50%, list=41%, signal=85%
GOBP_HEAT_GENERATION	GOBP_HEAT_GENERATION		16	0.25183	0.724275	0.783542	0.99825	1	3124	tags=31%, list=16%, signal=37%
GOBP_CELLULAR_RESPONSE_TO_GLUCAGON_STIMULUS	GOBP_CELLULAR_RESPONSE_TO_GLUCAGON_STIMULUS		26	0.24012	0.722379	0.841785	1	1	10084	tags=69%, list=52%, signal=143%
GOBP_POSITIVE_REGULATION_OF_EXTRACELLULAR_MATRIX_ORGANIZATION	GOBP_POSITIVE_REGULATION_OF_EXTRACELLULAR_MATRIX_ORGANIZATION		20	0.21678	0.720553	0.868821	1	1	4489	tags=35%, list=23%, signal=45%
GOBP_PROTEIN_HOMOOLIGOMERIZATION	GOBP_PROTEIN_HOMOOLIGOMERIZATION		174	0.147112	0.719397	0.956522	1	1	7428	tags=42%, list=38%, signal=67%
GOBP_ALCOHOL_CATABOLIC_PROCESS	GOBP_ALCOHOL_CATABOLIC_PROCESS		50	0.176662	0.717862	0.895522	1	1	5195	tags=32%, list=27%, signal=44%
GOBP_SEQUESTERING_OF_CALCIUM_ION	GOBP_SEQUESTERING_OF_CALCIUM_ION		114	0.165503	0.71779	0.931408	1	1	4958	tags=28%, list=25%, signal=37%
GOBP_PURINE_NUCLEOTIDE_TRANSPORT	GOBP_PURINE_NUCLEOTIDE_TRANSPORT		25	0.19805	0.717155	0.885827	1	1	4864	tags=32%, list=25%, signal=43%
GOBP_UTERUS_DEVELOPMENT	GOBP_UTERUS_DEVELOPMENT		18	0.247174	0.716823	0.838649	1	1	7340	tags=56%, list=38%, signal=89%
GOBP_VESICLE_FUSION_TO_PLASMA_MEMBRANE	GOBP_VESICLE_FUSION_TO_PLASMA_MEMBRANE		20	0.219991	0.716604	0.854685	1	1	7151	tags=55%, list=37%, signal=87%
GOBP_PERICARDIUM_DEVELOPMENT	GOBP_PERICARDIUM_DEVELOPMENT		20	0.228638	0.716233	0.860853	1	1	2009	tags=25%, list=10%, signal=28%
GOBP_RESPONSE_TO_CADMIUM_ION	GOBP_RESPONSE_TO_CADMIUM_ION		58	0.172755	0.716024	0.846457	1	1	3286	tags=21%, list=17%, signal=25%
GOBP_WALKING_BEHAVIOR	GOBP_WALKING_BEHAVIOR		25	0.200854	0.715777	0.893204	1	1	8608	tags=52%, list=44%, signal=93%
GOBP_NEPHRON_TUBULE_EPITHELIAL_CELL_DIFFERENTIATION	GOBP_NEPHRON_TUBULE_EPITHELIAL_CELL_DIFFERENTIATION		15	0.228766	0.715515	0.852883	1	1	4918	tags=40%, list=25%, signal=53%
GOBP_REGULATION_OF_CHEMOTAXIS	GOBP_REGULATION_OF_CHEMOTAXIS		207	0.160487	0.715424	0.919382	1	1	4342	tags=29%, list=22%, signal=36%
GOBP_TERPENOID_BIOSYNTHETIC_PROCESS	GOBP_TERPENOID_BIOSYNTHETIC_PROCESS		15	0.225066	0.714815	0.862745	1	1	7215	tags=53%, list=37%, signal=85%
GOBP_PROTEIN_MANNOSYLATION	GOBP_PROTEIN_MANNOSYLATION		19	0.242624	0.714409	0.87234	1	1	1590	tags=16%, list=8%, signal=17%
GOBP_REGULATION_OF_PLATELET_DERIVED_GROWTH_FACTOR_RECEPTOR_SIGNALING_PATHWAY	GOBP_REGULATION_OF_PLATELET_DERIVED_GROWTH_FACTOR_RECEPTOR_SIGNALING_PATHWAY		22	0.214843	0.714384	0.903955	1	1	6770	tags=50%, list=35%, signal=77%
GOBP_NEGATIVE_REGULATION_OF_CIRCADIAN_RHYTHM	GOBP_NEGATIVE_REGULATION_OF_CIRCADIAN_RHYTHM		15	0.236707	0.714314	0.856016	1	1	6353	tags=47%, list=33%, signal=69%
GOBP_POSITIVE_REGULATION_OF_SIGNALING_RECEPTOR_ACTIVITY	GOBP_POSITIVE_REGULATION_OF_SIGNALING_RECEPTOR_ACTIVITY		43	0.195723	0.712813	0.902527	1	1	5257	tags=33%, list=27%, signal=45%
GOBP_REGULATION_OF_LIPID_CATABOLIC_PROCESS	GOBP_REGULATION_OF_LIPID_CATABOLIC_PROCESS		58	0.193738	0.712439	0.868468	1	1	5060	tags=33%, list=26%, signal=44%
GOBP_ESTABLISHMENT_OF_MITOCHONDRION_LOCALIZATION	GOBP_ESTABLISHMENT_OF_MITOCHONDRION_LOCALIZATION		24	0.213714	0.712384	0.881356	1	1	2985	tags=25%, list=15%, signal=29%
GOBP_REGULATION_OF_RESPONSE_TO_WOUNDING	GOBP_REGULATION_OF_RESPONSE_TO_WOUNDING		153	0.169518	0.711587	0.888889	1	1	7367	tags=42%, list=38%, signal=68%
GOBP_ACUTE_PHASE_RESPONSE	GOBP_ACUTE_PHASE_RESPONSE		45	0.233717	0.711548	0.85283	1	1	4025	tags=31%, list=21%, signal=39%
GOBP_AXON_EXTENSION	GOBP_AXON_EXTENSION		113	0.165717	0.711103	0.93554	1	1	3836	tags=27%, list=20%, signal=33%
GOBP_POSITIVE_REGULATION_OF_LIPID_STORAGE	GOBP_POSITIVE_REGULATION_OF_LIPID_STORAGE		24	0.234729	0.70985	0.820809	1	1	4637	tags=33%, list=24%, signal=44%
GOBP_REGULATION_OF_MITOCHONDRIAL_OUTER_MEMBRANE_PERMEABILIZATION_INVOLVED_IN_APOPTOTIC_SIGNALING_PATHWAY	GOBP_REGULATION_OF_MITOCHONDRIAL_OUTER_MEMBRANE_PERMEABILIZATION_INVOLVED_IN_APOPTOTIC_SIGNALING_PATHWAY		43	0.181065	0.709396	0.880682	1	1	1922	tags=19%, list=10%, signal=21%
GOBP_FIBROBLAST_PROLIFERATION	GOBP_FIBROBLAST_PROLIFERATION		78	0.155086	0.709058	0.940972	1	1	2870	tags=21%, list=15%, signal=24%
GOBP_PEPTIDYL_L_CYSTEINE_S_PALMITOYLATION	GOBP_PEPTIDYL_L_CYSTEINE_S_PALMITOYLATION		23	0.206068	0.708802	0.880808	1	1	4097	tags=26%, list=21%, signal=33%
GOBP_REGULATION_OF_WOUND_HEALING	GOBP_REGULATION_OF_WOUND_HEALING		122	0.175034	0.708138	0.871845	1	1	7728	tags=45%, list=40%, signal=74%
GOBP_INTERMEDIATE_FILAMENT_BASED_PROCESS	GOBP_INTERMEDIATE_FILAMENT_BASED_PROCESS		50	0.194446	0.708048	0.888016	1	1	9162	tags=60%, list=47%, signal=113%
GOBP_ANTEROGRADE_AXONAL_TRANSPORT	GOBP_ANTEROGRADE_AXONAL_TRANSPORT		47	0.160166	0.707594	0.934653	1	1	4549	tags=28%, list=23%, signal=36%
GOBP_AMINO_ACID_BETAINE_METABOLIC_PROCESS	GOBP_AMINO_ACID_BETAINE_METABOLIC_PROCESS		16	0.221062	0.707482	0.851429	1	1	2562	tags=25%, list=13%, signal=29%
GOBP_POSITIVE_REGULATION_OF_SMOOTH_MUSCLE_CELL_MIGRATION	GOBP_POSITIVE_REGULATION_OF_SMOOTH_MUSCLE_CELL_MIGRATION		36	0.215225	0.707257	0.843695	1	1	4100	tags=33%, list=21%, signal=42%
GOBP_POSITIVE_REGULATION_OF_NEUROTRANSMITTER_SECRETION	GOBP_POSITIVE_REGULATION_OF_NEUROTRANSMITTER_SECRETION		17	0.238455	0.707103	0.841035	1	1	2668	tags=24%, list=14%, signal=27%
GOBP_CELLULAR_RESPONSE_TO_CHOLESTEROL	GOBP_CELLULAR_RESPONSE_TO_CHOLESTEROL		16	0.224401	0.705285	0.848178	1	1	6414	tags=38%, list=33%, signal=56%
GOBP_ERK1_AND_ERK2_CASCADE	GOBP_ERK1_AND_ERK2_CASCADE		290	0.154575	0.704127	0.971831	1	1	4338	tags=28%, list=22%, signal=35%
GOBP_NEGATIVE_REGULATION_OF_OSTEOBLAST_DIFFERENTIATION	GOBP_NEGATIVE_REGULATION_OF_OSTEOBLAST_DIFFERENTIATION		44	0.202637	0.703832	0.880819	1	1	9288	tags=50%, list=48%, signal=95%
GOBP_MODIFIED_AMINO_ACID_TRANSPORT	GOBP_MODIFIED_AMINO_ACID_TRANSPORT		29	0.197057	0.703478	0.903774	1	1	2064	tags=17%, list=11%, signal=19%
GOBP_PROTEIN_MATURATION	GOBP_PROTEIN_MATURATION		275	0.132644	0.702877	0.97989	1	1	5610	tags=31%, list=29%, signal=43%
GOBP_MAINTENANCE_OF_GASTROINTESTINAL_EPITHELIUM	GOBP_MAINTENANCE_OF_GASTROINTESTINAL_EPITHELIUM		20	0.24278	0.702636	0.872093	1	1	9493	tags=70%, list=49%, signal=137%
GOBP_POSITIVE_REGULATION_OF_MAST_CELL_ACTIVATION	GOBP_POSITIVE_REGULATION_OF_MAST_CELL_ACTIVATION		18	0.216182	0.70254	0.895833	1	1	3625	tags=28%, list=19%, signal=34%
GOBP_MEIOTIC_CHROMOSOME_SEGREGATION	GOBP_MEIOTIC_CHROMOSOME_SEGREGATION		74	0.181247	0.702385	0.79646	1	1	5343	tags=32%, list=27%, signal=45%
GOBP_G0_TO_G1_TRANSITION	GOBP_G0_TO_G1_TRANSITION		43	0.231787	0.701593	0.814894	1	1	2961	tags=21%, list=15%, signal=25%
GOBP_RESPIRATORY_GASEOUS_EXCHANGE_BY_RESPIRATORY_SYSTEM	GOBP_RESPIRATORY_GASEOUS_EXCHANGE_BY_RESPIRATORY_SYSTEM		65	0.181485	0.701442	0.921002	1	1	8608	tags=55%, list=44%, signal=99%
GOBP_CHROMOSOME_ORGANIZATION_INVOLVED_IN_MEIOTIC_CELL_CYCLE	GOBP_CHROMOSOME_ORGANIZATION_INVOLVED_IN_MEIOTIC_CELL_CYCLE		54	0.188486	0.701143	0.798226	1	1	6778	tags=37%, list=35%, signal=57%
GOBP_POSITIVE_REGULATION_OF_CELL_DEVELOPMENT	GOBP_POSITIVE_REGULATION_OF_CELL_DEVELOPMENT		283	0.14558	0.700916	0.963287	1	1	3896	tags=25%, list=20%, signal=31%
GOBP_REGULATION_OF_GLUCOSE_METABOLIC_PROCESS	GOBP_REGULATION_OF_GLUCOSE_METABOLIC_PROCESS		109	0.144831	0.700017	0.953737	1	1	1922	tags=17%, list=10%, signal=18%
GOBP_POSITIVE_REGULATION_OF_BONE_RESORPTION	GOBP_POSITIVE_REGULATION_OF_BONE_RESORPTION		19	0.219749	0.698827	0.86413	1	1	6607	tags=42%, list=34%, signal=64%
GOBP_PROTEIN_PALMITOYLATION	GOBP_PROTEIN_PALMITOYLATION		31	0.186825	0.698652	0.868952	1	1	4230	tags=26%, list=22%, signal=33%
GOBP_REGULATION_OF_MACROPHAGE_MIGRATION	GOBP_REGULATION_OF_MACROPHAGE_MIGRATION		37	0.171971	0.697897	0.922222	1	1	6311	tags=38%, list=32%, signal=56%
GOBP_NEGATIVE_REGULATION_OF_MITOCHONDRION_ORGANIZATION	GOBP_NEGATIVE_REGULATION_OF_MITOCHONDRION_ORGANIZATION		45	0.164683	0.69787	0.943775	1	1	4526	tags=29%, list=23%, signal=38%
GOBP_REGULATION_OF_EXECUTION_PHASE_OF_APOPTOSIS	GOBP_REGULATION_OF_EXECUTION_PHASE_OF_APOPTOSIS		15	0.216761	0.69774	0.881356	1	1	5081	tags=33%, list=26%, signal=45%
GOBP_ORGANOPHOSPHATE_CATABOLIC_PROCESS	GOBP_ORGANOPHOSPHATE_CATABOLIC_PROCESS		149	0.141362	0.696991	0.94162	1	1	6067	tags=33%, list=31%, signal=47%
GOBP_MEIOTIC_CHROMOSOME_SEPARATION	GOBP_MEIOTIC_CHROMOSOME_SEPARATION		22	0.214423	0.696877	0.813853	1	1	9418	tags=68%, list=48%, signal=132%
GOBP_SMOOTH_MUSCLE_CELL_DIFFERENTIATION	GOBP_SMOOTH_MUSCLE_CELL_DIFFERENTIATION		54	0.190503	0.695249	0.908273	1	1	8275	tags=50%, list=43%, signal=87%
GOBP_ENDOTHELIAL_CELL_MIGRATION	GOBP_ENDOTHELIAL_CELL_MIGRATION		209	0.149375	0.693746	0.927667	1	1	3393	tags=23%, list=17%, signal=28%
GOBP_ENDOTHELIAL_CELL_DEVELOPMENT	GOBP_ENDOTHELIAL_CELL_DEVELOPMENT		64	0.17166	0.693526	0.899811	1	1	4042	tags=28%, list=21%, signal=35%
GOBP_ACUTE_INFLAMMATORY_RESPONSE	GOBP_ACUTE_INFLAMMATORY_RESPONSE		104	0.192699	0.693164	0.871985	1	1	3289	tags=25%, list=17%, signal=30%
GOBP_REGULATION_OF_LONG_TERM_NEURONAL_SYNAPTIC_PLASTICITY	GOBP_REGULATION_OF_LONG_TERM_NEURONAL_SYNAPTIC_PLASTICITY		21	0.207158	0.691285	0.883674	1	1	2260	tags=24%, list=12%, signal=27%
GOBP_RESPONSE_TO_ALCOHOL	GOBP_RESPONSE_TO_ALCOHOL		225	0.134934	0.691196	0.974545	1	1	5478	tags=30%, list=28%, signal=41%
GOBP_REGULATION_OF_MICROTUBULE_DEPOLYMERIZATION	GOBP_REGULATION_OF_MICROTUBULE_DEPOLYMERIZATION		27	0.201652	0.691186	0.905838	1	1	7940	tags=52%, list=41%, signal=87%
GOBP_PROTEIN_HETEROOLIGOMERIZATION	GOBP_PROTEIN_HETEROOLIGOMERIZATION		24	0.206101	0.690671	0.839286	1	1	5007	tags=33%, list=26%, signal=45%
GOBP_LINOLEIC_ACID_METABOLIC_PROCESS	GOBP_LINOLEIC_ACID_METABOLIC_PROCESS		20	0.210321	0.689456	0.893913	1	1	3048	tags=25%, list=16%, signal=30%
GOBP_EMBRYONIC_PLACENTA_MORPHOGENESIS	GOBP_EMBRYONIC_PLACENTA_MORPHOGENESIS		23	0.22625	0.688802	0.876636	1	1	7111	tags=48%, list=37%, signal=75%
GOBP_REGULATION_OF_STEROID_METABOLIC_PROCESS	GOBP_REGULATION_OF_STEROID_METABOLIC_PROCESS		113	0.142563	0.688783	0.974453	1	1	5473	tags=31%, list=28%, signal=43%
GOBP_REGULATION_OF_SUBSTRATE_ADHESION_DEPENDENT_CELL_SPREADING	GOBP_REGULATION_OF_SUBSTRATE_ADHESION_DEPENDENT_CELL_SPREADING		54	0.1753	0.688407	0.876894	1	1	1744	tags=19%, list=9%, signal=20%
GOBP_RESPONSE_TO_PROSTAGLANDIN	GOBP_RESPONSE_TO_PROSTAGLANDIN		30	0.183522	0.688285	0.897087	1	1	5403	tags=33%, list=28%, signal=46%
GOBP_NEGATIVE_REGULATION_OF_CELL_DIVISION	GOBP_NEGATIVE_REGULATION_OF_CELL_DIVISION		16	0.24514	0.687668	0.78337	1	1	9198	tags=63%, list=47%, signal=118%
GOBP_DERMATAN_SULFATE_PROTEOGLYCAN_METABOLIC_PROCESS	GOBP_DERMATAN_SULFATE_PROTEOGLYCAN_METABOLIC_PROCESS		16	0.202392	0.686957	0.891089	1	1	6200	tags=44%, list=32%, signal=64%
GOBP_RESOLUTION_OF_MEIOTIC_RECOMBINATION_INTERMEDIATES	GOBP_RESOLUTION_OF_MEIOTIC_RECOMBINATION_INTERMEDIATES		15	0.226401	0.686742	0.827133	1	1	7413	tags=53%, list=38%, signal=86%
GOBP_NEGATIVE_REGULATION_OF_FATTY_ACID_METABOLIC_PROCESS	GOBP_NEGATIVE_REGULATION_OF_FATTY_ACID_METABOLIC_PROCESS		26	0.201615	0.685239	0.879781	1	1	4104	tags=27%, list=21%, signal=34%
GOBP_POSITIVE_REGULATION_OF_MUSCLE_HYPERTROPHY	GOBP_POSITIVE_REGULATION_OF_MUSCLE_HYPERTROPHY		27	0.180119	0.685189	0.916318	1	1	4439	tags=26%, list=23%, signal=34%
GOBP_KILLING_OF_CELLS_OF_OTHER_ORGANISM	GOBP_KILLING_OF_CELLS_OF_OTHER_ORGANISM		61	0.190544	0.684631	0.882812	1	1	4521	tags=30%, list=23%, signal=38%
GOBP_POSITIVE_REGULATION_OF_CELLULAR_CARBOHYDRATE_METABOLIC_PROCESS	GOBP_POSITIVE_REGULATION_OF_CELLULAR_CARBOHYDRATE_METABOLIC_PROCESS		51	0.160014	0.683456	0.927239	1	1	1647	tags=16%, list=8%, signal=17%
GOBP_MICROVILLUS_ORGANIZATION	GOBP_MICROVILLUS_ORGANIZATION		24	0.186537	0.682579	0.920074	1	1	2288	tags=21%, list=12%, signal=24%
GOBP_PEPTIDYL_TYROSINE_AUTOPHOSPHORYLATION	GOBP_PEPTIDYL_TYROSINE_AUTOPHOSPHORYLATION		21	0.207504	0.682062	0.895105	1	1	2076	tags=19%, list=11%, signal=21%
GOBP_CYTOLYSIS	GOBP_CYTOLYSIS		30	0.216855	0.681215	0.877589	1	1	7729	tags=53%, list=40%, signal=88%
GOBP_REGULATION_OF_SMOOTH_MUSCLE_CONTRACTION	GOBP_REGULATION_OF_SMOOTH_MUSCLE_CONTRACTION		55	0.201768	0.681099	0.909091	1	1	9135	tags=60%, list=47%, signal=113%
GOBP_RESPONSE_TO_PLATELET_DERIVED_GROWTH_FACTOR	GOBP_RESPONSE_TO_PLATELET_DERIVED_GROWTH_FACTOR		17	0.222096	0.680216	0.848368	1	1	2870	tags=24%, list=15%, signal=28%
GOBP_PHOSPHOLIPID_TRANSPORT	GOBP_PHOSPHOLIPID_TRANSPORT		90	0.15965	0.679827	0.976321	1	1	5673	tags=34%, list=29%, signal=48%
GOBP_MUSCLE_CELL_MIGRATION	GOBP_MUSCLE_CELL_MIGRATION		77	0.16436	0.679271	0.94382	1	1	4100	tags=29%, list=21%, signal=36%
GOBP_REGULATION_OF_UBIQUITIN_PROTEIN_LIGASE_ACTIVITY	GOBP_REGULATION_OF_UBIQUITIN_PROTEIN_LIGASE_ACTIVITY		23	0.228373	0.679085	0.816415	1	1	1586	tags=17%, list=8%, signal=19%
GOBP_REGULATION_OF_VASCULAR_ENDOTHELIAL_GROWTH_FACTOR_RECEPTOR_SIGNALING_PATHWAY	GOBP_REGULATION_OF_VASCULAR_ENDOTHELIAL_GROWTH_FACTOR_RECEPTOR_SIGNALING_PATHWAY		26	0.199204	0.678484	0.894636	1	1	4332	tags=31%, list=22%, signal=40%
GOBP_REGULATION_OF_CELLULAR_CARBOHYDRATE_METABOLIC_PROCESS	GOBP_REGULATION_OF_CELLULAR_CARBOHYDRATE_METABOLIC_PROCESS		134	0.136292	0.67798	0.969534	1	1	2267	tags=17%, list=12%, signal=19%
GOBP_REGULATION_OF_GLUCOSE_TRANSMEMBRANE_TRANSPORT	GOBP_REGULATION_OF_GLUCOSE_TRANSMEMBRANE_TRANSPORT		69	0.16071	0.676612	0.926471	1	1	6685	tags=42%, list=34%, signal=64%
GOBP_REGULATION_OF_HORMONE_METABOLIC_PROCESS	GOBP_REGULATION_OF_HORMONE_METABOLIC_PROCESS		33	0.195918	0.676529	0.915315	1	1	7787	tags=48%, list=40%, signal=81%
GOBP_BONE_MINERALIZATION	GOBP_BONE_MINERALIZATION		108	0.150922	0.675691	0.967971	1	1	8513	tags=51%, list=44%, signal=90%
GOBP_POSITIVE_REGULATION_OF_CELL_CYCLE_G2_M_PHASE_TRANSITION	GOBP_POSITIVE_REGULATION_OF_CELL_CYCLE_G2_M_PHASE_TRANSITION		30	0.221647	0.675196	0.732143	1	1	2702	tags=20%, list=14%, signal=23%
GOBP_REGULATION_OF_ICOSANOID_SECRETION	GOBP_REGULATION_OF_ICOSANOID_SECRETION		19	0.240508	0.674692	0.874532	1	1	6680	tags=42%, list=34%, signal=64%
GOBP_POSITIVE_REGULATION_OF_ERK1_AND_ERK2_CASCADE	GOBP_POSITIVE_REGULATION_OF_ERK1_AND_ERK2_CASCADE		192	0.166075	0.674147	0.968476	1	1	4423	tags=29%, list=23%, signal=37%
GOBP_REGULATION_OF_PHOSPHATIDYLINOSITOL_3_KINASE_ACTIVITY	GOBP_REGULATION_OF_PHOSPHATIDYLINOSITOL_3_KINASE_ACTIVITY		54	0.167078	0.673956	0.901996	1	1	6323	tags=35%, list=32%, signal=52%
GOBP_CELLULAR_RESPONSE_TO_ATP	GOBP_CELLULAR_RESPONSE_TO_ATP		17	0.219689	0.673566	0.873294	1	1	2925	tags=24%, list=15%, signal=28%
GOBP_T_CELL_CHEMOTAXIS	GOBP_T_CELL_CHEMOTAXIS		25	0.202227	0.672931	0.869643	1	1	4768	tags=28%, list=25%, signal=37%
GOBP_POSITIVE_REGULATION_OF_RECEPTOR_INTERNALIZATION	GOBP_POSITIVE_REGULATION_OF_RECEPTOR_INTERNALIZATION		25	0.191675	0.672782	0.913044	1	1	4609	tags=32%, list=24%, signal=42%
GOBP_REGULATION_OF_PHOSPHOLIPASE_ACTIVITY	GOBP_REGULATION_OF_PHOSPHOLIPASE_ACTIVITY		68	0.181129	0.67166	0.926335	1	1	4186	tags=29%, list=22%, signal=37%
GOBP_SUBSTRATE_ADHESION_DEPENDENT_CELL_SPREADING	GOBP_SUBSTRATE_ADHESION_DEPENDENT_CELL_SPREADING		105	0.156147	0.67088	0.948718	1	1	4657	tags=29%, list=24%, signal=37%
GOBP_HEAD_MORPHOGENESIS	GOBP_HEAD_MORPHOGENESIS		32	0.189016	0.670247	0.920721	1	1	6373	tags=41%, list=33%, signal=60%
GOBP_POSITIVE_REGULATION_OF_WOUND_HEALING	GOBP_POSITIVE_REGULATION_OF_WOUND_HEALING		55	0.176533	0.670212	0.927481	1	1	8364	tags=49%, list=43%, signal=86%
GOBP_CELLULAR_RESPONSE_TO_PROSTAGLANDIN_STIMULUS	GOBP_CELLULAR_RESPONSE_TO_PROSTAGLANDIN_STIMULUS		20	0.200976	0.668802	0.902804	1	1	4988	tags=35%, list=26%, signal=47%
GOBP_G_PROTEIN_COUPLED_ACETYLCHOLINE_RECEPTOR_SIGNALING_PATHWAY	GOBP_G_PROTEIN_COUPLED_ACETYLCHOLINE_RECEPTOR_SIGNALING_PATHWAY		18	0.217601	0.66852	0.897623	1	1	5743	tags=39%, list=30%, signal=55%
GOBP_POSITIVE_REGULATION_OF_CELL_CYCLE	GOBP_POSITIVE_REGULATION_OF_CELL_CYCLE		366	0.144582	0.668204	0.868182	1	1	2986	tags=19%, list=15%, signal=22%
GOBP_SECONDARY_PALATE_DEVELOPMENT	GOBP_SECONDARY_PALATE_DEVELOPMENT		25	0.202323	0.66794	0.906367	1	1	3706	tags=28%, list=19%, signal=35%
GOBP_ENDOTHELIAL_CELL_APOPTOTIC_PROCESS	GOBP_ENDOTHELIAL_CELL_APOPTOTIC_PROCESS		53	0.169711	0.667498	0.904505	1	1	4423	tags=28%, list=23%, signal=37%
GOBP_POSITIVE_REGULATION_OF_VASCULATURE_DEVELOPMENT	GOBP_POSITIVE_REGULATION_OF_VASCULATURE_DEVELOPMENT		147	0.148985	0.667095	0.951699	1	1	3537	tags=23%, list=18%, signal=28%
GOBP_RESPONSE_TO_LEAD_ION	GOBP_RESPONSE_TO_LEAD_ION		22	0.184137	0.667064	0.939638	1	1	6306	tags=41%, list=32%, signal=60%
GOBP_HOMOLOGOUS_RECOMBINATION	GOBP_HOMOLOGOUS_RECOMBINATION		53	0.183405	0.666429	0.809302	1	1	6778	tags=38%, list=35%, signal=58%
GOBP_CENTRIOLE_ASSEMBLY	GOBP_CENTRIOLE_ASSEMBLY		42	0.216873	0.666152	0.827133	1	1	2601	tags=24%, list=13%, signal=27%
GOBP_REGULATION_OF_STEROID_BIOSYNTHETIC_PROCESS	GOBP_REGULATION_OF_STEROID_BIOSYNTHETIC_PROCESS		85	0.143223	0.665499	0.974775	1	1	5473	tags=32%, list=28%, signal=44%
GOBP_NEGATIVE_REGULATION_OF_MUSCLE_CELL_APOPTOTIC_PROCESS	GOBP_NEGATIVE_REGULATION_OF_MUSCLE_CELL_APOPTOTIC_PROCESS		33	0.201983	0.664616	0.875	1	1	7271	tags=48%, list=37%, signal=77%
GOBP_REGULATION_OF_PROTEIN_LOCALIZATION_TO_SYNAPSE	GOBP_REGULATION_OF_PROTEIN_LOCALIZATION_TO_SYNAPSE		26	0.181245	0.664039	0.916364	1	1	8324	tags=54%, list=43%, signal=94%
GOBP_INTRINSIC_APOPTOTIC_SIGNALING_PATHWAY_BY_P53_CLASS_MEDIATOR	GOBP_INTRINSIC_APOPTOTIC_SIGNALING_PATHWAY_BY_P53_CLASS_MEDIATOR		72	0.161136	0.664004	0.919321	1	1	1367	tags=14%, list=7%, signal=15%
GOBP_PHOTOPERIODISM	GOBP_PHOTOPERIODISM		31	0.183396	0.662433	0.915663	1	1	7259	tags=45%, list=37%, signal=72%
GOBP_NEGATIVE_REGULATION_OF_SECRETION	GOBP_NEGATIVE_REGULATION_OF_SECRETION		147	0.162508	0.661748	0.967054	1	1	8525	tags=50%, list=44%, signal=89%
GOBP_NUCLEOTIDE_TRANSMEMBRANE_TRANSPORT	GOBP_NUCLEOTIDE_TRANSMEMBRANE_TRANSPORT		16	0.223461	0.661368	0.861723	1	1	4864	tags=38%, list=25%, signal=50%
GOBP_NUCLEOBASE_CONTAINING_SMALL_MOLECULE_CATABOLIC_PROCESS	GOBP_NUCLEOBASE_CONTAINING_SMALL_MOLECULE_CATABOLIC_PROCESS		49	0.164169	0.660863	0.915323	1	1	1116	tags=12%, list=6%, signal=13%
GOBP_POSITIVE_REGULATION_OF_STEM_CELL_PROLIFERATION	GOBP_POSITIVE_REGULATION_OF_STEM_CELL_PROLIFERATION		22	0.189558	0.659803	0.938343	1	1	6401	tags=41%, list=33%, signal=61%
GOBP_ETHANOL_METABOLIC_PROCESS	GOBP_ETHANOL_METABOLIC_PROCESS		18	0.235099	0.658772	0.834646	1	1	6181	tags=44%, list=32%, signal=65%
GOBP_RELEASE_OF_CYTOCHROME_C_FROM_MITOCHONDRIA	GOBP_RELEASE_OF_CYTOCHROME_C_FROM_MITOCHONDRIA		53	0.161713	0.657984	0.922756	1	1	3026	tags=19%, list=16%, signal=22%
GOBP_CALCIUM_MEDIATED_SIGNALING	GOBP_CALCIUM_MEDIATED_SIGNALING		190	0.150504	0.656377	0.969799	1	1	4802	tags=29%, list=25%, signal=39%
GOBP_LONG_CHAIN_FATTY_ACID_METABOLIC_PROCESS	GOBP_LONG_CHAIN_FATTY_ACID_METABOLIC_PROCESS		113	0.153742	0.656331	0.978765	1	1	5401	tags=31%, list=28%, signal=43%
GOBP_POSITIVE_REGULATION_OF_METAPHASE_ANAPHASE_TRANSITION_OF_CELL_CYCLE	GOBP_POSITIVE_REGULATION_OF_METAPHASE_ANAPHASE_TRANSITION_OF_CELL_CYCLE		15	0.273168	0.656019	0.848812	1	1	1899	tags=27%, list=10%, signal=30%
GOBP_REGULATION_OF_OSSIFICATION	GOBP_REGULATION_OF_OSSIFICATION		107	0.153205	0.655217	0.987296	1	1	2932	tags=21%, list=15%, signal=25%
GOBP_POSITIVE_REGULATION_OF_FATTY_ACID_METABOLIC_PROCESS	GOBP_POSITIVE_REGULATION_OF_FATTY_ACID_METABOLIC_PROCESS		36	0.187553	0.654774	0.932971	1	1	4802	tags=33%, list=25%, signal=44%
GOBP_REGULATION_OF_CILIUM_ASSEMBLY	GOBP_REGULATION_OF_CILIUM_ASSEMBLY		53	0.150206	0.654618	0.96	1	1	7139	tags=40%, list=37%, signal=62%
GOBP_PROTEIN_KINASE_C_SIGNALING	GOBP_PROTEIN_KINASE_C_SIGNALING		30	0.210777	0.65416	0.891221	1	1	8111	tags=53%, list=42%, signal=91%
GOBP_BASE_CONVERSION_OR_SUBSTITUTION_EDITING	GOBP_BASE_CONVERSION_OR_SUBSTITUTION_EDITING		20	0.204148	0.653405	0.892045	1	1	3641	tags=25%, list=19%, signal=31%
GOBP_NAD_BIOSYNTHETIC_PROCESS	GOBP_NAD_BIOSYNTHETIC_PROCESS		27	0.187696	0.653126	0.914339	1	1	6138	tags=41%, list=32%, signal=59%
GOBP_STEROL_METABOLIC_PROCESS	GOBP_STEROL_METABOLIC_PROCESS		155	0.13208	0.652718	0.981378	1	1	5364	tags=30%, list=28%, signal=42%
GOBP_ICOSANOID_METABOLIC_PROCESS	GOBP_ICOSANOID_METABOLIC_PROCESS		108	0.156554	0.64924	0.951493	1	1	5401	tags=33%, list=28%, signal=46%
GOBP_MITOCHONDRIAL_DEPOLARIZATION	GOBP_MITOCHONDRIAL_DEPOLARIZATION		20	0.183233	0.649075	0.934579	1	1	6200	tags=35%, list=32%, signal=51%
GOBP_NEGATIVE_REGULATION_OF_CELL_SUBSTRATE_JUNCTION_ORGANIZATION	GOBP_NEGATIVE_REGULATION_OF_CELL_SUBSTRATE_JUNCTION_ORGANIZATION		18	0.195497	0.648954	0.933962	1	1	7138	tags=44%, list=37%, signal=70%
GOBP_REGULATION_OF_ENDOTHELIAL_CELL_MIGRATION	GOBP_REGULATION_OF_ENDOTHELIAL_CELL_MIGRATION		164	0.142446	0.64848	0.961679	1	1	4369	tags=27%, list=22%, signal=34%
GOBP_REGULATION_OF_SYNAPTIC_VESICLE_EXOCYTOSIS	GOBP_REGULATION_OF_SYNAPTIC_VESICLE_EXOCYTOSIS		52	0.164861	0.647081	0.945205	1	1	8471	tags=56%, list=44%, signal=98%
GOBP_SMALL_MOLECULE_CATABOLIC_PROCESS	GOBP_SMALL_MOLECULE_CATABOLIC_PROCESS		417	0.123579	0.646984	0.963563	1	1	5245	tags=27%, list=27%, signal=36%
GOBP_SULFUR_AMINO_ACID_METABOLIC_PROCESS	GOBP_SULFUR_AMINO_ACID_METABOLIC_PROCESS		35	0.183587	0.646814	0.896406	1	1	4099	tags=26%, list=21%, signal=33%
GOBP_CELL_SUBSTRATE_ADHESION	GOBP_CELL_SUBSTRATE_ADHESION		343	0.146592	0.646744	0.990792	1	1	4830	tags=29%, list=25%, signal=38%
GOBP_POSITIVE_REGULATION_OF_LIPASE_ACTIVITY	GOBP_POSITIVE_REGULATION_OF_LIPASE_ACTIVITY		71	0.174543	0.646317	0.943942	1	1	6685	tags=41%, list=34%, signal=62%
GOBP_GLYCOSYLCERAMIDE_METABOLIC_PROCESS	GOBP_GLYCOSYLCERAMIDE_METABOLIC_PROCESS		17	0.216323	0.645744	0.886274	1	1	1483	tags=18%, list=8%, signal=19%
GOBP_NEUTRAL_LIPID_BIOSYNTHETIC_PROCESS	GOBP_NEUTRAL_LIPID_BIOSYNTHETIC_PROCESS		45	0.197584	0.645299	0.874031	1	1	7683	tags=47%, list=39%, signal=77%
GOBP_LABYRINTHINE_LAYER_MORPHOGENESIS	GOBP_LABYRINTHINE_LAYER_MORPHOGENESIS		19	0.236933	0.645153	0.903525	1	1	7111	tags=47%, list=37%, signal=75%
GOBP_DNA_UNWINDING_INVOLVED_IN_DNA_REPLICATION	GOBP_DNA_UNWINDING_INVOLVED_IN_DNA_REPLICATION		15	0.255804	0.644155	0.765625	1	1	7209	tags=47%, list=37%, signal=74%
GOBP_NEGATIVE_REGULATION_OF_ESTABLISHMENT_OF_PROTEIN_LOCALIZATION	GOBP_NEGATIVE_REGULATION_OF_ESTABLISHMENT_OF_PROTEIN_LOCALIZATION		113	0.130797	0.643878	0.979362	1	1	4713	tags=26%, list=24%, signal=34%
GOBP_OLIGOSACCHARIDE_METABOLIC_PROCESS	GOBP_OLIGOSACCHARIDE_METABOLIC_PROCESS		54	0.164286	0.643815	0.954386	1	1	3736	tags=26%, list=19%, signal=32%
GOBP_ENGULFMENT_OF_APOPTOTIC_CELL	GOBP_ENGULFMENT_OF_APOPTOTIC_CELL		18	0.218005	0.643266	0.90625	1	1	4614	tags=33%, list=24%, signal=44%
GOBP_POSITIVE_REGULATION_OF_INSULIN_SECRETION_INVOLVED_IN_CELLULAR_RESPONSE_TO_GLUCOSE_STIMULUS	GOBP_POSITIVE_REGULATION_OF_INSULIN_SECRETION_INVOLVED_IN_CELLULAR_RESPONSE_TO_GLUCOSE_STIMULUS		33	0.170488	0.642106	0.953488	1	1	8588	tags=58%, list=44%, signal=103%
GOBP_RESPONSE_TO_RADIATION	GOBP_RESPONSE_TO_RADIATION		423	0.121995	0.641592	0.987903	1	1	3333	tags=19%, list=17%, signal=23%
GOBP_CELLULAR_ALDEHYDE_METABOLIC_PROCESS	GOBP_CELLULAR_ALDEHYDE_METABOLIC_PROCESS		63	0.145751	0.641286	0.984934	1	1	7363	tags=41%, list=38%, signal=66%
GOBP_OOCYTE_DIFFERENTIATION	GOBP_OOCYTE_DIFFERENTIATION		44	0.170032	0.641269	0.966601	1	1	9581	tags=57%, list=49%, signal=112%
GOBP_SARCOPLASMIC_RETICULUM_CALCIUM_ION_TRANSPORT	GOBP_SARCOPLASMIC_RETICULUM_CALCIUM_ION_TRANSPORT		35	0.175454	0.640887	0.950851	1	1	5627	tags=34%, list=29%, signal=48%
GOBP_NEGATIVE_REGULATION_OF_TRANSPORT	GOBP_NEGATIVE_REGULATION_OF_TRANSPORT		393	0.129933	0.637623	0.992593	1	1	5060	tags=28%, list=26%, signal=37%
GOBP_REGULATION_OF_BONE_REMODELING	GOBP_REGULATION_OF_BONE_REMODELING		51	0.168885	0.637479	0.963287	1	1	6607	tags=39%, list=34%, signal=59%
GOBP_MAMMARY_GLAND_ALVEOLUS_DEVELOPMENT	GOBP_MAMMARY_GLAND_ALVEOLUS_DEVELOPMENT		17	0.207931	0.637345	0.917293	1	1	8070	tags=47%, list=41%, signal=80%
GOBP_GLUTAMINE_FAMILY_AMINO_ACID_BIOSYNTHETIC_PROCESS	GOBP_GLUTAMINE_FAMILY_AMINO_ACID_BIOSYNTHETIC_PROCESS		16	0.186584	0.636242	0.947162	1	1	1920	tags=19%, list=10%, signal=21%
GOBP_RESPONSE_TO_SALT_STRESS	GOBP_RESPONSE_TO_SALT_STRESS		24	0.184455	0.635432	0.940816	1	1	1940	tags=17%, list=10%, signal=18%
GOBP_POST_EMBRYONIC_DEVELOPMENT	GOBP_POST_EMBRYONIC_DEVELOPMENT		74	0.151305	0.634125	0.93007	1	1	2395	tags=18%, list=12%, signal=20%
GOBP_RESPONSE_TO_ATP	GOBP_RESPONSE_TO_ATP		31	0.178697	0.63386	0.933086	1	1	2940	tags=23%, list=15%, signal=27%
GOBP_WNT_SIGNALING_PATHWAY_CALCIUM_MODULATING_PATHWAY	GOBP_WNT_SIGNALING_PATHWAY_CALCIUM_MODULATING_PATHWAY		38	0.16122	0.633221	0.948529	1	1	5973	tags=34%, list=31%, signal=49%
GOBP_REGULATION_OF_PLATELET_ACTIVATION	GOBP_REGULATION_OF_PLATELET_ACTIVATION		34	0.195617	0.632977	0.8829	1	1	4100	tags=29%, list=21%, signal=37%
GOBP_REGULATION_OF_CELL_PROJECTION_ASSEMBLY	GOBP_REGULATION_OF_CELL_PROJECTION_ASSEMBLY		174	0.122401	0.632544	0.975133	1	1	1392	tags=12%, list=7%, signal=13%
GOBP_REGULATION_OF_BIOMINERALIZATION	GOBP_REGULATION_OF_BIOMINERALIZATION		90	0.145793	0.632387	0.982363	1	1	5222	tags=31%, list=27%, signal=42%
GOBP_MYOBLAST_FUSION	GOBP_MYOBLAST_FUSION		38	0.197379	0.632268	0.933586	1	1	8174	tags=55%, list=42%, signal=95%
GOBP_POSITIVE_REGULATION_OF_SMOOTH_MUSCLE_CONTRACTION	GOBP_POSITIVE_REGULATION_OF_SMOOTH_MUSCLE_CONTRACTION		27	0.223825	0.628964	0.916828	1	1	9135	tags=59%, list=47%, signal=112%
GOBP_POSITIVE_REGULATION_OF_ALCOHOL_BIOSYNTHETIC_PROCESS	GOBP_POSITIVE_REGULATION_OF_ALCOHOL_BIOSYNTHETIC_PROCESS		21	0.216705	0.628468	0.93211	1	1	2234	tags=24%, list=11%, signal=27%
GOBP_NEGATIVE_REGULATION_OF_LEUKOCYTE_CHEMOTAXIS	GOBP_NEGATIVE_REGULATION_OF_LEUKOCYTE_CHEMOTAXIS		15	0.196811	0.627739	0.928846	1	1	15632	tags=100%, list=80%, signal=508%
GOBP_NEGATIVE_REGULATION_OF_CELL_AGING	GOBP_NEGATIVE_REGULATION_OF_CELL_AGING		23	0.188485	0.626426	0.902954	1	1	5605	tags=30%, list=29%, signal=43%
GOBP_NEGATIVE_REGULATION_OF_CANONICAL_WNT_SIGNALING_PATHWAY	GOBP_NEGATIVE_REGULATION_OF_CANONICAL_WNT_SIGNALING_PATHWAY		171	0.12807	0.625402	0.976293	1	1	3277	tags=19%, list=17%, signal=23%
GOBP_POSITIVE_REGULATION_OF_SMALL_MOLECULE_METABOLIC_PROCESS	GOBP_POSITIVE_REGULATION_OF_SMALL_MOLECULE_METABOLIC_PROCESS		132	0.138876	0.623566	0.991119	1	1	2423	tags=18%, list=12%, signal=21%
GOBP_SKELETAL_MUSCLE_TISSUE_REGENERATION	GOBP_SKELETAL_MUSCLE_TISSUE_REGENERATION		32	0.171575	0.62356	0.967681	1	1	8174	tags=47%, list=42%, signal=81%
GOBP_TISSUE_REGENERATION	GOBP_TISSUE_REGENERATION		63	0.167178	0.62249	0.952919	1	1	6762	tags=40%, list=35%, signal=61%
GOBP_HYALURONAN_CATABOLIC_PROCESS	GOBP_HYALURONAN_CATABOLIC_PROCESS		17	0.204242	0.619159	0.942231	1	1	3070	tags=29%, list=16%, signal=35%
GOBP_PEPTIDYL_ARGININE_MODIFICATION	GOBP_PEPTIDYL_ARGININE_MODIFICATION		27	0.156971	0.618847	0.969758	1	1	4268	tags=26%, list=22%, signal=33%
GOBP_MICROTUBULE_POLYMERIZATION_OR_DEPOLYMERIZATION	GOBP_MICROTUBULE_POLYMERIZATION_OR_DEPOLYMERIZATION		109	0.144392	0.618489	0.93712	1	1	5415	tags=30%, list=28%, signal=42%
GOBP_DEFENSE_RESPONSE_TO_GRAM_POSITIVE_BACTERIUM	GOBP_DEFENSE_RESPONSE_TO_GRAM_POSITIVE_BACTERIUM		83	0.160185	0.618447	0.957952	1	1	4963	tags=33%, list=26%, signal=43%
GOBP_REGULATION_OF_GOLGI_ORGANIZATION	GOBP_REGULATION_OF_GOLGI_ORGANIZATION		16	0.193642	0.616844	0.904471	1	1	5109	tags=31%, list=26%, signal=42%
GOBP_GLYCOPROTEIN_CATABOLIC_PROCESS	GOBP_GLYCOPROTEIN_CATABOLIC_PROCESS		25	0.1844	0.615569	0.963947	1	1	5337	tags=36%, list=27%, signal=50%
GOBP_ASYMMETRIC_CELL_DIVISION	GOBP_ASYMMETRIC_CELL_DIVISION		17	0.206367	0.615531	0.904135	1	1	3774	tags=29%, list=19%, signal=36%
GOBP_CELLULAR_RESPONSE_TO_STEROL	GOBP_CELLULAR_RESPONSE_TO_STEROL		21	0.171872	0.614693	0.9499	1	1	6414	tags=33%, list=33%, signal=50%
GOBP_REGULATION_OF_UBIQUITIN_PROTEIN_TRANSFERASE_ACTIVITY	GOBP_REGULATION_OF_UBIQUITIN_PROTEIN_TRANSFERASE_ACTIVITY		52	0.183016	0.613832	0.936735	1	1	1586	tags=15%, list=8%, signal=17%
GOBP_CARBOHYDRATE_DERIVATIVE_TRANSPORT	GOBP_CARBOHYDRATE_DERIVATIVE_TRANSPORT		81	0.14043	0.612194	0.971963	1	1	5042	tags=30%, list=26%, signal=40%
GOBP_POSITIVE_REGULATION_OF_MAPK_CASCADE	GOBP_POSITIVE_REGULATION_OF_MAPK_CASCADE		498	0.13397	0.611638	0.996383	1	1	4125	tags=24%, list=21%, signal=30%
GOBP_CEREBRAL_CORTEX_CELL_MIGRATION	GOBP_CEREBRAL_CORTEX_CELL_MIGRATION		37	0.166994	0.611635	0.948864	1	1	7733	tags=49%, list=40%, signal=81%
GOBP_REGULATION_OF_LIPID_KINASE_ACTIVITY	GOBP_REGULATION_OF_LIPID_KINASE_ACTIVITY		66	0.144459	0.608894	0.958042	1	1	4761	tags=27%, list=24%, signal=36%
GOBP_POSITIVE_REGULATION_OF_RESPONSE_TO_WOUNDING	GOBP_POSITIVE_REGULATION_OF_RESPONSE_TO_WOUNDING		66	0.155453	0.608158	0.975564	1	1	6306	tags=36%, list=32%, signal=54%
GOBP_CELLULAR_RESPONSE_TO_CADMIUM_ION	GOBP_CELLULAR_RESPONSE_TO_CADMIUM_ION		37	0.161155	0.608157	0.944123	1	1	3286	tags=22%, list=17%, signal=26%
GOBP_REGULATION_OF_KERATINOCYTE_PROLIFERATION	GOBP_REGULATION_OF_KERATINOCYTE_PROLIFERATION		35	0.174233	0.607767	0.94974	1	1	7903	tags=51%, list=41%, signal=86%
GOBP_REGULATION_OF_GENE_EXPRESSION_BY_GENETIC_IMPRINTING	GOBP_REGULATION_OF_GENE_EXPRESSION_BY_GENETIC_IMPRINTING		16	0.186825	0.605985	0.947266	1	1	3126	tags=25%, list=16%, signal=30%
GOBP_POSITIVE_REGULATION_OF_ATP_METABOLIC_PROCESS	GOBP_POSITIVE_REGULATION_OF_ATP_METABOLIC_PROCESS		37	0.170815	0.604544	0.971374	1	1	6442	tags=41%, list=33%, signal=60%
GOBP_DNA_DEPENDENT_DNA_REPLICATION_MAINTENANCE_OF_FIDELITY	GOBP_DNA_DEPENDENT_DNA_REPLICATION_MAINTENANCE_OF_FIDELITY		45	0.207503	0.604163	0.82774	1	1	2252	tags=20%, list=12%, signal=23%
GOBP_MACROPHAGE_MIGRATION	GOBP_MACROPHAGE_MIGRATION		50	0.145382	0.603732	0.963178	1	1	6311	tags=36%, list=32%, signal=53%
GOBP_SYNCYTIUM_FORMATION	GOBP_SYNCYTIUM_FORMATION		52	0.180928	0.603374	0.964844	1	1	8174	tags=52%, list=42%, signal=89%
GOBP_POSITIVE_REGULATION_OF_ATPASE_ACTIVITY	GOBP_POSITIVE_REGULATION_OF_ATPASE_ACTIVITY		57	0.167731	0.601927	0.935065	1	1	2492	tags=19%, list=13%, signal=22%
GOBP_HUMORAL_IMMUNE_RESPONSE	GOBP_HUMORAL_IMMUNE_RESPONSE		270	0.144828	0.601765	0.975881	1	1	8208	tags=44%, list=42%, signal=75%
GOBP_TRABECULA_MORPHOGENESIS	GOBP_TRABECULA_MORPHOGENESIS		43	0.171662	0.601495	0.952632	1	1	3706	tags=26%, list=19%, signal=32%
GOBP_ALCOHOL_METABOLIC_PROCESS	GOBP_ALCOHOL_METABOLIC_PROCESS		354	0.113539	0.600345	0.998152	1	1	7304	tags=38%, list=38%, signal=60%
GOBP_ZYMOGEN_ACTIVATION	GOBP_ZYMOGEN_ACTIVATION		54	0.162604	0.596955	0.955426	1	1	6745	tags=39%, list=35%, signal=59%
GOBP_NEGATIVE_REGULATION_OF_OSSIFICATION	GOBP_NEGATIVE_REGULATION_OF_OSSIFICATION		34	0.168047	0.596919	0.990637	1	1	5222	tags=32%, list=27%, signal=44%
GOBP_POSITIVE_REGULATION_OF_MITOTIC_CELL_CYCLE	GOBP_POSITIVE_REGULATION_OF_MITOTIC_CELL_CYCLE		106	0.157532	0.59595	0.935927	1	1	2986	tags=20%, list=15%, signal=23%
GOBP_POSITIVE_REGULATION_OF_RECEPTOR_SIGNALING_PATHWAY_VIA_STAT	GOBP_POSITIVE_REGULATION_OF_RECEPTOR_SIGNALING_PATHWAY_VIA_STAT		46	0.16507	0.595941	0.975265	1	1	3908	tags=26%, list=20%, signal=33%
GOBP_INTERLEUKIN_5_PRODUCTION	GOBP_INTERLEUKIN_5_PRODUCTION		19	0.209607	0.59358	0.949275	1	1	7155	tags=37%, list=37%, signal=58%
GOBP_REGULATION_OF_DENDRITE_MORPHOGENESIS	GOBP_REGULATION_OF_DENDRITE_MORPHOGENESIS		65	0.135919	0.59313	0.986891	1	1	8189	tags=46%, list=42%, signal=79%
GOBP_HOMEOSTASIS_OF_NUMBER_OF_CELLS_WITHIN_A_TISSUE	GOBP_HOMEOSTASIS_OF_NUMBER_OF_CELLS_WITHIN_A_TISSUE		26	0.173008	0.592859	0.948413	1	1	4104	tags=27%, list=21%, signal=34%
GOBP_SPLEEN_DEVELOPMENT	GOBP_SPLEEN_DEVELOPMENT		33	0.174126	0.592197	0.911708	1	1	5606	tags=33%, list=29%, signal=47%
GOBP_POSITIVE_REGULATION_OF_TYROSINE_PHOSPHORYLATION_OF_STAT_PROTEIN	GOBP_POSITIVE_REGULATION_OF_TYROSINE_PHOSPHORYLATION_OF_STAT_PROTEIN		65	0.162751	0.592194	0.979816	1	1	8315	tags=49%, list=43%, signal=86%
GOBP_REGULATION_OF_MICROTUBULE_POLYMERIZATION_OR_DEPOLYMERIZATION	GOBP_REGULATION_OF_MICROTUBULE_POLYMERIZATION_OR_DEPOLYMERIZATION		76	0.145431	0.59189	0.968689	1	1	4153	tags=25%, list=21%, signal=32%
GOBP_RESPONSE_TO_ISCHEMIA	GOBP_RESPONSE_TO_ISCHEMIA		48	0.155782	0.591521	0.98574	1	1	7787	tags=50%, list=40%, signal=83%
GOBP_POSITIVE_REGULATION_OF_CARBOHYDRATE_METABOLIC_PROCESS	GOBP_POSITIVE_REGULATION_OF_CARBOHYDRATE_METABOLIC_PROCESS		74	0.133787	0.591296	0.98917	1	1	2234	tags=16%, list=11%, signal=18%
GOBP_NEGATIVE_REGULATION_OF_DNA_TEMPLATED_TRANSCRIPTION_ELONGATION	GOBP_NEGATIVE_REGULATION_OF_DNA_TEMPLATED_TRANSCRIPTION_ELONGATION		17	0.208779	0.589737	0.905405	1	1	1503	tags=18%, list=8%, signal=19%
GOBP_ORGAN_OR_TISSUE_SPECIFIC_IMMUNE_RESPONSE	GOBP_ORGAN_OR_TISSUE_SPECIFIC_IMMUNE_RESPONSE		30	0.195929	0.588638	0.956522	1	1	4520	tags=30%, list=23%, signal=39%
GOBP_PYRIMIDINE_NUCLEOBASE_METABOLIC_PROCESS	GOBP_PYRIMIDINE_NUCLEOBASE_METABOLIC_PROCESS		16	0.20545	0.587796	0.943662	1	1	1126	tags=13%, list=6%, signal=13%
GOBP_PROTEIN_PROCESSING	GOBP_PROTEIN_PROCESSING		212	0.122841	0.587621	0.990724	1	1	5394	tags=29%, list=28%, signal=40%
GOBP_RESPONSE_TO_COLD	GOBP_RESPONSE_TO_COLD		44	0.139252	0.585451	0.972826	1	1	4694	tags=27%, list=24%, signal=36%
GOBP_TRIGLYCERIDE_BIOSYNTHETIC_PROCESS	GOBP_TRIGLYCERIDE_BIOSYNTHETIC_PROCESS		37	0.178743	0.584841	0.93837	1	1	7197	tags=43%, list=37%, signal=68%
GOBP_NEGATIVE_REGULATION_OF_REACTIVE_OXYGEN_SPECIES_METABOLIC_PROCESS	GOBP_NEGATIVE_REGULATION_OF_REACTIVE_OXYGEN_SPECIES_METABOLIC_PROCESS		53	0.142316	0.58312	0.9499	1	1	5081	tags=28%, list=26%, signal=38%
GOBP_MICROTUBULE_BASED_TRANSPORT	GOBP_MICROTUBULE_BASED_TRANSPORT		177	0.121998	0.581471	0.993492	1	1	4551	tags=24%, list=23%, signal=31%
GOBP_MITOCHONDRIAL_FUSION	GOBP_MITOCHONDRIAL_FUSION		25	0.195279	0.581013	0.965863	1	1	354	tags=12%, list=2%, signal=12%
GOBP_POSITIVE_REGULATION_OF_CELL_CYCLE_PROCESS	GOBP_POSITIVE_REGULATION_OF_CELL_CYCLE_PROCESS		278	0.131198	0.580631	0.974194	1	1	2984	tags=19%, list=15%, signal=22%
GOBP_CHONDROITIN_SULFATE_PROTEOGLYCAN_METABOLIC_PROCESS	GOBP_CHONDROITIN_SULFATE_PROTEOGLYCAN_METABOLIC_PROCESS		42	0.149097	0.580465	0.985816	1	1	6200	tags=38%, list=32%, signal=56%
GOBP_POSITIVE_REGULATION_OF_GLYCOLYTIC_PROCESS	GOBP_POSITIVE_REGULATION_OF_GLYCOLYTIC_PROCESS		23	0.184719	0.579412	0.941924	1	1	6442	tags=39%, list=33%, signal=58%
GOBP_POSITIVE_REGULATION_OF_CELL_SUBSTRATE_ADHESION	GOBP_POSITIVE_REGULATION_OF_CELL_SUBSTRATE_ADHESION		118	0.138472	0.578754	0.990724	1	1	6499	tags=36%, list=33%, signal=54%
GOBP_SERINE_FAMILY_AMINO_ACID_BIOSYNTHETIC_PROCESS	GOBP_SERINE_FAMILY_AMINO_ACID_BIOSYNTHETIC_PROCESS		17	0.218257	0.577966	0.853211	1	1	2858	tags=18%, list=15%, signal=21%
GOBP_OVARIAN_FOLLICLE_DEVELOPMENT	GOBP_OVARIAN_FOLLICLE_DEVELOPMENT		53	0.128743	0.577806	0.989305	1	1	7951	tags=42%, list=41%, signal=70%
GOBP_POSITIVE_REGULATION_OF_FOCAL_ADHESION_ASSEMBLY	GOBP_POSITIVE_REGULATION_OF_FOCAL_ADHESION_ASSEMBLY		25	0.173813	0.575667	0.967864	1	1	4239	tags=28%, list=22%, signal=36%
GOBP_ADAPTATION_OF_SIGNALING_PATHWAY	GOBP_ADAPTATION_OF_SIGNALING_PATHWAY		20	0.209265	0.57471	0.941392	1	1	9012	tags=65%, list=46%, signal=121%
GOBP_REGULATION_OF_OSTEOBLAST_DIFFERENTIATION	GOBP_REGULATION_OF_OSTEOBLAST_DIFFERENTIATION		112	0.13188	0.57435	0.994526	1	1	9288	tags=51%, list=48%, signal=97%
GOBP_ORGANIC_ACID_CATABOLIC_PROCESS	GOBP_ORGANIC_ACID_CATABOLIC_PROCESS		251	0.118869	0.573635	0.970526	1	1	5303	tags=26%, list=27%, signal=36%
GOBP_REGULATION_OF_MEMBRANE_LIPID_DISTRIBUTION	GOBP_REGULATION_OF_MEMBRANE_LIPID_DISTRIBUTION		52	0.14056	0.572815	0.983364	1	1	4236	tags=25%, list=22%, signal=32%
GOBP_RESPONSE_TO_MANGANESE_ION	GOBP_RESPONSE_TO_MANGANESE_ION		18	0.168134	0.571685	0.975359	1	1	6623	tags=44%, list=34%, signal=67%
GOBP_PLATELET_DERIVED_GROWTH_FACTOR_RECEPTOR_SIGNALING_PATHWAY	GOBP_PLATELET_DERIVED_GROWTH_FACTOR_RECEPTOR_SIGNALING_PATHWAY		54	0.146896	0.570655	0.983333	1	1	4332	tags=28%, list=22%, signal=36%
GOBP_REGULATION_OF_CARDIAC_MUSCLE_CELL_DIFFERENTIATION	GOBP_REGULATION_OF_CARDIAC_MUSCLE_CELL_DIFFERENTIATION		16	0.177295	0.569953	0.968402	1	1	7656	tags=50%, list=39%, signal=82%
GOBP_POSITIVE_REGULATION_OF_CYCLIN_DEPENDENT_PROTEIN_KINASE_ACTIVITY	GOBP_POSITIVE_REGULATION_OF_CYCLIN_DEPENDENT_PROTEIN_KINASE_ACTIVITY		32	0.160839	0.569746	0.964072	1	1	2984	tags=19%, list=15%, signal=22%
GOBP_NEGATIVE_REGULATION_OF_RESPONSE_TO_EXTERNAL_STIMULUS	GOBP_NEGATIVE_REGULATION_OF_RESPONSE_TO_EXTERNAL_STIMULUS		342	0.120683	0.568712	1	1	1	4627	tags=26%, list=24%, signal=33%
GOBP_INOSITOL_LIPID_MEDIATED_SIGNALING	GOBP_INOSITOL_LIPID_MEDIATED_SIGNALING		188	0.125954	0.567043	0.996564	1	1	6442	tags=35%, list=33%, signal=52%
GOBP_CELLULAR_LIPID_CATABOLIC_PROCESS	GOBP_CELLULAR_LIPID_CATABOLIC_PROCESS		225	0.111691	0.566269	0.985047	1	1	5779	tags=29%, list=30%, signal=41%
GOBP_REGULATION_OF_MITOTIC_NUCLEAR_DIVISION	GOBP_REGULATION_OF_MITOTIC_NUCLEAR_DIVISION		109	0.151363	0.56581	0.910714	1	1	4832	tags=27%, list=25%, signal=35%
GOBP_PEPTIDYL_TYROSINE_MODIFICATION	GOBP_PEPTIDYL_TYROSINE_MODIFICATION		357	0.118492	0.565124	0.996344	1	1	4629	tags=25%, list=24%, signal=32%
GOBP_TRANSFORMING_GROWTH_FACTOR_BETA_RECEPTOR_SIGNALING_PATHWAY	GOBP_TRANSFORMING_GROWTH_FACTOR_BETA_RECEPTOR_SIGNALING_PATHWAY		190	0.115961	0.564703	0.994755	1	1	3794	tags=21%, list=19%, signal=26%
GOBP_INSULIN_LIKE_GROWTH_FACTOR_RECEPTOR_SIGNALING_PATHWAY	GOBP_INSULIN_LIKE_GROWTH_FACTOR_RECEPTOR_SIGNALING_PATHWAY		32	0.169639	0.564098	0.980803	1	1	9357	tags=59%, list=48%, signal=114%
GOBP_NEGATIVE_REGULATION_OF_ENDOTHELIAL_CELL_PROLIFERATION	GOBP_NEGATIVE_REGULATION_OF_ENDOTHELIAL_CELL_PROLIFERATION		38	0.15291	0.564093	0.971591	1	1	5644	tags=32%, list=29%, signal=44%
GOBP_REGULATION_OF_BODY_FLUID_LEVELS	GOBP_REGULATION_OF_BODY_FLUID_LEVELS		480	0.124996	0.563544	0.996226	1	1	7332	tags=38%, list=38%, signal=60%
GOBP_NEGATIVE_REGULATION_OF_DEFENSE_RESPONSE_TO_VIRUS	GOBP_NEGATIVE_REGULATION_OF_DEFENSE_RESPONSE_TO_VIRUS		21	0.157392	0.562944	0.984158	1	1	225	tags=10%, list=1%, signal=10%
GOBP_LIPID_TRANSLOCATION	GOBP_LIPID_TRANSLOCATION		47	0.147394	0.561899	0.983114	1	1	4236	tags=26%, list=22%, signal=33%
GOBP_RESPONSE_TO_EPINEPHRINE	GOBP_RESPONSE_TO_EPINEPHRINE		15	0.222184	0.560108	0.94084	1	1	8586	tags=60%, list=44%, signal=107%
GOBP_NUCLEOBASE_CONTAINING_SMALL_MOLECULE_INTERCONVERSION	GOBP_NUCLEOBASE_CONTAINING_SMALL_MOLECULE_INTERCONVERSION		26	0.221011	0.558001	0.875283	1	1	528	tags=12%, list=3%, signal=12%
GOBP_POSITIVE_REGULATION_OF_MACROPHAGE_CHEMOTAXIS	GOBP_POSITIVE_REGULATION_OF_MACROPHAGE_CHEMOTAXIS		17	0.188249	0.556816	0.953184	1	1	6311	tags=41%, list=32%, signal=61%
GOBP_REGULATION_OF_OXIDATIVE_PHOSPHORYLATION	GOBP_REGULATION_OF_OXIDATIVE_PHOSPHORYLATION		21	0.166516	0.553804	0.975048	1	1	1159	tags=14%, list=6%, signal=15%
GOBP_BONE_MATURATION	GOBP_BONE_MATURATION		20	0.162356	0.553337	0.981917	1	1	2346	tags=20%, list=12%, signal=23%
GOBP_SKELETAL_MUSCLE_CELL_PROLIFERATION	GOBP_SKELETAL_MUSCLE_CELL_PROLIFERATION		15	0.176829	0.549388	0.977982	1	1	8174	tags=47%, list=42%, signal=80%
GOBP_CARBOHYDRATE_PHOSPHORYLATION	GOBP_CARBOHYDRATE_PHOSPHORYLATION		23	0.177453	0.548981	0.927734	1	1	5739	tags=35%, list=29%, signal=49%
GOBP_CELL_MATRIX_ADHESION	GOBP_CELL_MATRIX_ADHESION		220	0.125922	0.548123	1	1	1	8311	tags=45%, list=43%, signal=78%
GOBP_REGULATION_OF_MICROTUBULE_POLYMERIZATION	GOBP_REGULATION_OF_MICROTUBULE_POLYMERIZATION		48	0.142627	0.547929	0.970703	1	1	3372	tags=21%, list=17%, signal=25%
GOBP_RESPONSE_TO_GLUCAGON	GOBP_RESPONSE_TO_GLUCAGON		36	0.147519	0.546195	0.983209	1	1	6477	tags=36%, list=33%, signal=54%
GOBP_ASTROCYTE_ACTIVATION	GOBP_ASTROCYTE_ACTIVATION		22	0.195267	0.544881	0.965642	1	1	2227	tags=23%, list=11%, signal=26%
GOBP_PHOSPHATIDYLINOSITOL_3_KINASE_SIGNALING	GOBP_PHOSPHATIDYLINOSITOL_3_KINASE_SIGNALING		148	0.1241	0.543428	1	1	1	4338	tags=24%, list=22%, signal=31%
GOBP_POSITIVE_REGULATION_OF_DNA_REPLICATION	GOBP_POSITIVE_REGULATION_OF_DNA_REPLICATION		36	0.161601	0.541393	0.944915	1	1	3339	tags=19%, list=17%, signal=23%
GOBP_POSITIVE_REGULATION_OF_LONG_TERM_SYNAPTIC_POTENTIATION	GOBP_POSITIVE_REGULATION_OF_LONG_TERM_SYNAPTIC_POTENTIATION		22	0.166438	0.540689	0.970696	1	1	2260	tags=18%, list=12%, signal=21%
GOBP_REGULATION_OF_FATTY_ACID_OXIDATION	GOBP_REGULATION_OF_FATTY_ACID_OXIDATION		32	0.160766	0.540195	0.969425	1	1	4600	tags=25%, list=24%, signal=33%
GOBP_NEGATIVE_REGULATION_OF_BONE_MINERALIZATION	GOBP_NEGATIVE_REGULATION_OF_BONE_MINERALIZATION		17	0.163759	0.539786	0.978389	1	1	653	tags=12%, list=3%, signal=12%
GOBP_REGULATION_OF_SYSTEMIC_ARTERIAL_BLOOD_PRESSURE_BY_RENIN_ANGIOTENSIN	GOBP_REGULATION_OF_SYSTEMIC_ARTERIAL_BLOOD_PRESSURE_BY_RENIN_ANGIOTENSIN		21	0.177529	0.536883	0.980843	1	1	5788	tags=38%, list=30%, signal=54%
GOBP_REGULATION_OF_MACROPHAGE_DERIVED_FOAM_CELL_DIFFERENTIATION	GOBP_REGULATION_OF_MACROPHAGE_DERIVED_FOAM_CELL_DIFFERENTIATION		31	0.156258	0.533617	0.996262	1	1	6425	tags=39%, list=33%, signal=58%
GOBP_PYRIMIDINE_NUCLEOSIDE_TRIPHOSPHATE_BIOSYNTHETIC_PROCESS	GOBP_PYRIMIDINE_NUCLEOSIDE_TRIPHOSPHATE_BIOSYNTHETIC_PROCESS		17	0.207484	0.532847	0.916484	1	1	1266	tags=12%, list=7%, signal=13%
GOBP_DICARBOXYLIC_ACID_METABOLIC_PROCESS	GOBP_DICARBOXYLIC_ACID_METABOLIC_PROCESS		89	0.125893	0.531954	0.985232	1	1	5061	tags=27%, list=26%, signal=36%
GOBP_REGULATION_OF_TISSUE_REMODELING	GOBP_REGULATION_OF_TISSUE_REMODELING		72	0.13056	0.528131	0.994585	1	1	8172	tags=46%, list=42%, signal=79%
GOBP_PHAGOCYTOSIS_RECOGNITION	GOBP_PHAGOCYTOSIS_RECOGNITION		36	0.156505	0.52746	0.970534	1	1	7945	tags=47%, list=41%, signal=80%
GOBP_MITOCHONDRION_LOCALIZATION	GOBP_MITOCHONDRION_LOCALIZATION		46	0.129943	0.527429	0.997912	1	1	1421	tags=13%, list=7%, signal=14%
GOBP_MICROTUBULE_POLYMERIZATION	GOBP_MICROTUBULE_POLYMERIZATION		74	0.129926	0.527147	0.976699	1	1	3583	tags=20%, list=18%, signal=25%
GOBP_DEFENSE_RESPONSE_TO_BACTERIUM	GOBP_DEFENSE_RESPONSE_TO_BACTERIUM		256	0.126149	0.526161	0.99639	1	1	6357	tags=35%, list=33%, signal=51%
GOBP_POSITIVE_REGULATION_OF_PEPTIDYL_THREONINE_PHOSPHORYLATION	GOBP_POSITIVE_REGULATION_OF_PEPTIDYL_THREONINE_PHOSPHORYLATION		29	0.154748	0.524841	0.994329	1	1	8354	tags=52%, list=43%, signal=90%
GOBP_POSITIVE_REGULATION_OF_MUSCLE_CONTRACTION	GOBP_POSITIVE_REGULATION_OF_MUSCLE_CONTRACTION		37	0.161855	0.518117	0.97723	1	1	9135	tags=57%, list=47%, signal=107%
GOBP_REGULATION_OF_LIPOPROTEIN_METABOLIC_PROCESS	GOBP_REGULATION_OF_LIPOPROTEIN_METABOLIC_PROCESS		15	0.164635	0.517625	0.988506	1	1	1365	tags=13%, list=7%, signal=14%
GOBP_HEART_TRABECULA_MORPHOGENESIS	GOBP_HEART_TRABECULA_MORPHOGENESIS		30	0.148217	0.516414	0.98472	1	1	3706	tags=23%, list=19%, signal=29%
GOBP_REGULATION_OF_PROTEIN_MATURATION	GOBP_REGULATION_OF_PROTEIN_MATURATION		59	0.122636	0.516334	0.998152	1	1	1600	tags=12%, list=8%, signal=13%
GOBP_G_PROTEIN_COUPLED_RECEPTOR_INTERNALIZATION	GOBP_G_PROTEIN_COUPLED_RECEPTOR_INTERNALIZATION		16	0.196512	0.511864	0.969981	1	1	9012	tags=63%, list=46%, signal=116%
GOBP_NEGATIVE_REGULATION_OF_TRANSFORMING_GROWTH_FACTOR_BETA_RECEPTOR_SIGNALING_PATHWAY	GOBP_NEGATIVE_REGULATION_OF_TRANSFORMING_GROWTH_FACTOR_BETA_RECEPTOR_SIGNALING_PATHWAY		80	0.113071	0.511682	0.99639	1	1	5777	tags=30%, list=30%, signal=42%
GOBP_DNA_STRAND_ELONGATION_INVOLVED_IN_DNA_REPLICATION	GOBP_DNA_STRAND_ELONGATION_INVOLVED_IN_DNA_REPLICATION		19	0.244998	0.509872	0.823383	1	1	14696	tags=100%, list=76%, signal=408%
GOBP_SHORT_CHAIN_FATTY_ACID_METABOLIC_PROCESS	GOBP_SHORT_CHAIN_FATTY_ACID_METABOLIC_PROCESS		16	0.169237	0.509481	0.975258	1	1	8332	tags=50%, list=43%, signal=87%
GOBP_REGULATION_OF_HUMORAL_IMMUNE_RESPONSE	GOBP_REGULATION_OF_HUMORAL_IMMUNE_RESPONSE		83	0.139474	0.507947	0.986867	1	1	8315	tags=43%, list=43%, signal=75%
GOBP_PYRIMIDINE_CONTAINING_COMPOUND_METABOLIC_PROCESS	GOBP_PYRIMIDINE_CONTAINING_COMPOUND_METABOLIC_PROCESS		80	0.135285	0.507104	0.989083	1	1	1266	tags=10%, list=7%, signal=11%
GOBP_COMPLEMENT_ACTIVATION	GOBP_COMPLEMENT_ACTIVATION		84	0.136776	0.505173	0.973129	1	1	8208	tags=42%, list=42%, signal=72%
GOBP_HISTONE_H3_K9_MODIFICATION	GOBP_HISTONE_H3_K9_MODIFICATION		44	0.14851	0.504851	0.980315	1	1	2008	tags=16%, list=10%, signal=18%
GOBP_NUCLEOSIDE_PHOSPHATE_CATABOLIC_PROCESS	GOBP_NUCLEOSIDE_PHOSPHATE_CATABOLIC_PROCESS		80	0.111728	0.502913	0.992126	1	1	6268	tags=31%, list=32%, signal=46%
GOBP_REGULATION_OF_CELL_SUBSTRATE_ADHESION	GOBP_REGULATION_OF_CELL_SUBSTRATE_ADHESION		206	0.110185	0.502731	1	1	1	8273	tags=44%, list=43%, signal=75%
GOBP_REGULATION_OF_VASCULOGENESIS	GOBP_REGULATION_OF_VASCULOGENESIS		16	0.169271	0.502407	0.984674	1	1	8275	tags=50%, list=43%, signal=87%
GOBP_CAMP_METABOLIC_PROCESS	GOBP_CAMP_METABOLIC_PROCESS		21	0.160922	0.501571	0.989496	1	1	8513	tags=52%, list=44%, signal=93%
GOBP_REGULATION_OF_KERATINOCYTE_DIFFERENTIATION	GOBP_REGULATION_OF_KERATINOCYTE_DIFFERENTIATION		36	0.133925	0.501103	0.996262	1	1	7266	tags=42%, list=37%, signal=66%
GOBP_DNA_DAMAGE_RESPONSE_SIGNAL_TRANSDUCTION_RESULTING_IN_TRANSCRIPTION	GOBP_DNA_DAMAGE_RESPONSE_SIGNAL_TRANSDUCTION_RESULTING_IN_TRANSCRIPTION		18	0.165035	0.499982	0.967078	1	1	6262	tags=28%, list=32%, signal=41%
GOBP_INTERLEUKIN_13_PRODUCTION	GOBP_INTERLEUKIN_13_PRODUCTION		20	0.149752	0.496163	0.986842	1	1	1102	tags=10%, list=6%, signal=11%
GOBP_NEGATIVE_REGULATION_OF_LIPID_CATABOLIC_PROCESS	GOBP_NEGATIVE_REGULATION_OF_LIPID_CATABOLIC_PROCESS		23	0.172479	0.494583	0.9875	1	1	3542	tags=26%, list=18%, signal=32%
GOBP_REGULATION_OF_BICELLULAR_TIGHT_JUNCTION_ASSEMBLY	GOBP_REGULATION_OF_BICELLULAR_TIGHT_JUNCTION_ASSEMBLY		23	0.15455	0.492277	0.985656	1	1	7602	tags=43%, list=39%, signal=71%
GOBP_MUSCLE_HYPERTROPHY_IN_RESPONSE_TO_STRESS	GOBP_MUSCLE_HYPERTROPHY_IN_RESPONSE_TO_STRESS		20	0.160705	0.489965	0.994175	1	1	8275	tags=50%, list=43%, signal=87%
GOBP_PYRIDINE_CONTAINING_COMPOUND_BIOSYNTHETIC_PROCESS	GOBP_PYRIDINE_CONTAINING_COMPOUND_BIOSYNTHETIC_PROCESS		33	0.126141	0.485251	0.981818	1	1	6138	tags=33%, list=32%, signal=49%
GOBP_REGULATION_OF_COMPLEMENT_ACTIVATION	GOBP_REGULATION_OF_COMPLEMENT_ACTIVATION		61	0.140177	0.484323	0.980469	1	1	8208	tags=39%, list=42%, signal=68%
GOBP_CHRONIC_INFLAMMATORY_RESPONSE	GOBP_CHRONIC_INFLAMMATORY_RESPONSE		19	0.160594	0.477641	0.986408	1	1	7057	tags=42%, list=36%, signal=66%
GOBP_NEGATIVE_REGULATION_OF_CELL_MIGRATION_INVOLVED_IN_SPROUTING_ANGIOGENESIS	GOBP_NEGATIVE_REGULATION_OF_CELL_MIGRATION_INVOLVED_IN_SPROUTING_ANGIOGENESIS		15	0.152672	0.477198	0.991935	1	1	3188	tags=20%, list=16%, signal=24%
GOBP_RIBONUCLEOSIDE_CATABOLIC_PROCESS	GOBP_RIBONUCLEOSIDE_CATABOLIC_PROCESS		23	0.144831	0.470347	0.97541	1	1	834	tags=9%, list=4%, signal=9%
GOBP_CELLULAR_AMINO_ACID_BIOSYNTHETIC_PROCESS	GOBP_CELLULAR_AMINO_ACID_BIOSYNTHETIC_PROCESS		70	0.121066	0.468981	0.98441	1	1	3748	tags=19%, list=19%, signal=23%
GOBP_PYRIMIDINE_NUCLEOTIDE_BIOSYNTHETIC_PROCESS	GOBP_PYRIMIDINE_NUCLEOTIDE_BIOSYNTHETIC_PROCESS		27	0.171744	0.466218	0.977974	1	1	1266	tags=11%, list=7%, signal=12%
GOBP_RESPONSE_TO_SALT	GOBP_RESPONSE_TO_SALT		16	0.154498	0.463637	0.996109	1	1	4192	tags=25%, list=22%, signal=32%
GOBP_DIACYLGLYCEROL_METABOLIC_PROCESS	GOBP_DIACYLGLYCEROL_METABOLIC_PROCESS		25	0.152521	0.461768	0.982759	1	1	2628	tags=16%, list=14%, signal=18%
GOBP_NEGATIVE_REGULATION_OF_BONE_RESORPTION	GOBP_NEGATIVE_REGULATION_OF_BONE_RESORPTION		16	0.157435	0.457352	0.996219	1	1	8440	tags=56%, list=43%, signal=99%
GOBP_ALDITOL_METABOLIC_PROCESS	GOBP_ALDITOL_METABOLIC_PROCESS		23	0.14054	0.45695	0.987805	1	1	5245	tags=26%, list=27%, signal=36%
GOBP_REGULATION_OF_MYOBLAST_FUSION	GOBP_REGULATION_OF_MYOBLAST_FUSION		17	0.166168	0.453831	0.982692	1	1	4614	tags=29%, list=24%, signal=39%
GOBP_MITOTIC_DNA_REPLICATION	GOBP_MITOTIC_DNA_REPLICATION		15	0.207131	0.452029	0.887019	1	1	10998	tags=73%, list=57%, signal=169%
GOBP_PYRIMIDINE_RIBONUCLEOTIDE_BIOSYNTHETIC_PROCESS	GOBP_PYRIMIDINE_RIBONUCLEOTIDE_BIOSYNTHETIC_PROCESS		20	0.159575	0.449926	0.974082	1	1	1126	tags=10%, list=6%, signal=11%
GOBP_ENDONUCLEOLYTIC_CLEAVAGE_INVOLVED_IN_RRNA_PROCESSING	GOBP_ENDONUCLEOLYTIC_CLEAVAGE_INVOLVED_IN_RRNA_PROCESSING		15	0.194523	0.448804	0.96281	1	1	5355	tags=27%, list=28%, signal=37%
GOBP_REGULATION_OF_EXIT_FROM_MITOSIS	GOBP_REGULATION_OF_EXIT_FROM_MITOSIS		15	0.158601	0.448474	0.978166	0.999842	1	16375	tags=100%, list=84%, signal=630%
GOBP_REGULATION_OF_RECEPTOR_SIGNALING_PATHWAY_VIA_STAT	GOBP_REGULATION_OF_RECEPTOR_SIGNALING_PATHWAY_VIA_STAT		98	0.100542	0.440487	1	1	1	7195	tags=36%, list=37%, signal=56%
GOBP_MITOTIC_CELL_CYCLE_ARREST	GOBP_MITOTIC_CELL_CYCLE_ARREST		16	0.141282	0.44	0.991853	0.999828	1	9552	tags=44%, list=49%, signal=86%
GOBP_ACTIVATION_OF_PHOSPHOLIPASE_C_ACTIVITY	GOBP_ACTIVATION_OF_PHOSPHOLIPASE_C_ACTIVITY		32	0.132218	0.436077	0.998291	0.999744	1	4186	tags=25%, list=22%, signal=32%
GOBP_CHROMOSOME_CONDENSATION	GOBP_CHROMOSOME_CONDENSATION		32	0.138145	0.418159	0.980392	1	1	6321	tags=31%, list=32%, signal=46%
[truncated: 10 more rows]
