# Supplementary material for: Bioinformatics-Based Analysis of Key Genes in Steroid-Induced Osteonecrosis of the Femoral Head That Are Associated with Copper Metabolism
Source: Biomedicines. 2023 Mar 13;11(3):873. doi: 10.3390/biomedicines11030873 (PMC10045807; doi:10.3390/biomedicines11030873)
Supplement: Supplementary file 1 [file biomedicines-11-00873-s001.zip › Table S7.xls.xlsx]

## Sheet: Table S7. gsea_report_for_SLC2A
NAME	GS<br> follow link to MSigDB	GS DETAILS	SIZE	ES	NES	NOM p-val	FDR q-val	FWER p-val	RANK AT MAX	LEADING EDGE
KEGG_LEISHMANIA_INFECTION	KEGG_LEISHMANIA_INFECTION	Details ...	69	-0.513233	-1.45969	0.133466	1	0.883	3839	tags=55%, list=20%, signal=68%
KEGG_GRAFT_VERSUS_HOST_DISEASE	KEGG_GRAFT_VERSUS_HOST_DISEASE	Details ...	39	-0.505109	-1.41515	0.132505	1	0.946	5390	tags=62%, list=28%, signal=85%
KEGG_LYSOSOME	KEGG_LYSOSOME	Details ...	121	-0.441579	-1.39444	0.161355	1	0.957	2826	tags=44%, list=15%, signal=51%
KEGG_ALLOGRAFT_REJECTION	KEGG_ALLOGRAFT_REJECTION	Details ...	35	-0.492474	-1.34591	0.167339	1	0.989	5390	tags=63%, list=28%, signal=87%
KEGG_FC_GAMMA_R_MEDIATED_PHAGOCYTOSIS	KEGG_FC_GAMMA_R_MEDIATED_PHAGOCYTOSIS	Details ...	94	-0.387954	-1.32372	0.197556	1	0.993	3457	tags=44%, list=18%, signal=53%
KEGG_ANTIGEN_PROCESSING_AND_PRESENTATION	KEGG_ANTIGEN_PROCESSING_AND_PRESENTATION	Details ...	83	-0.390939	-1.31341	0.131274	1	0.997	5287	tags=51%, list=27%, signal=69%
KEGG_SPLICEOSOME	KEGG_SPLICEOSOME	Details ...	126	-0.579898	-1.30291	0.197652	1	0.998	4907	tags=68%, list=25%, signal=91%
KEGG_B_CELL_RECEPTOR_SIGNALING_PATHWAY	KEGG_B_CELL_RECEPTOR_SIGNALING_PATHWAY	Details ...	75	-0.456513	-1.29671	0.175	1	0.999	3831	tags=52%, list=20%, signal=64%
KEGG_VIRAL_MYOCARDITIS	KEGG_VIRAL_MYOCARDITIS	Details ...	68	-0.353384	-1.29094	0.173729	1	0.999	4139	tags=43%, list=21%, signal=54%
KEGG_NEUROTROPHIN_SIGNALING_PATHWAY	KEGG_NEUROTROPHIN_SIGNALING_PATHWAY	Details ...	124	-0.340372	-1.25696	0.203782	1	1	3005	tags=35%, list=15%, signal=42%
KEGG_EPITHELIAL_CELL_SIGNALING_IN_HELICOBACTER_PYLORI_INFECTION	KEGG_EPITHELIAL_CELL_SIGNALING_IN_HELICOBACTER_PYLORI_INFECTION	Details ...	68	-0.35649	-1.25115	0.239919	1	1	3350	tags=40%, list=17%, signal=48%
KEGG_RNA_DEGRADATION	KEGG_RNA_DEGRADATION	Details ...	54	-0.537189	-1.24136	0.257937	1	1	6205	tags=72%, list=32%, signal=106%
KEGG_APOPTOSIS	KEGG_APOPTOSIS	Details ...	87	-0.368364	-1.24093	0.225873	1	1	3406	tags=43%, list=18%, signal=51%
KEGG_TYPE_I_DIABETES_MELLITUS	KEGG_TYPE_I_DIABETES_MELLITUS	Details ...	41	-0.389973	-1.21614	0.251012	1	1	5390	tags=56%, list=28%, signal=77%
KEGG_TOLL_LIKE_RECEPTOR_SIGNALING_PATHWAY	KEGG_TOLL_LIKE_RECEPTOR_SIGNALING_PATHWAY	Details ...	101	-0.354744	-1.21545	0.260504	1	1	4513	tags=47%, list=23%, signal=60%
KEGG_NATURAL_KILLER_CELL_MEDIATED_CYTOTOXICITY	KEGG_NATURAL_KILLER_CELL_MEDIATED_CYTOTOXICITY	Details ...	133	-0.349447	-1.21446	0.279318	1	1	3639	tags=41%, list=19%, signal=51%
KEGG_OTHER_GLYCAN_DEGRADATION	KEGG_OTHER_GLYCAN_DEGRADATION	Details ...	16	-0.469417	-1.20509	0.287785	1	1	3707	tags=56%, list=19%, signal=69%
KEGG_PROTEIN_EXPORT	KEGG_PROTEIN_EXPORT	Details ...	22	-0.602434	-1.20209	0.323643	1	1	4365	tags=68%, list=22%, signal=88%
KEGG_CITRATE_CYCLE_TCA_CYCLE	KEGG_CITRATE_CYCLE_TCA_CYCLE	Details ...	30	-0.465174	-1.18697	0.318949	1	1	3912	tags=57%, list=20%, signal=71%
KEGG_GLYCOSAMINOGLYCAN_BIOSYNTHESIS_CHONDROITIN_SULFATE	KEGG_GLYCOSAMINOGLYCAN_BIOSYNTHESIS_CHONDROITIN_SULFATE	Details ...	22	-0.360702	-1.18648	0.210317	1	1	4045	tags=45%, list=21%, signal=57%
KEGG_BETA_ALANINE_METABOLISM	KEGG_BETA_ALANINE_METABOLISM		22	-0.405013	-1.18436	0.270161	1	1	4916	tags=59%, list=25%, signal=79%
KEGG_PROPANOATE_METABOLISM	KEGG_PROPANOATE_METABOLISM		31	-0.430326	-1.18403	0.265625	1	1	4979	tags=55%, list=26%, signal=74%
KEGG_CHRONIC_MYELOID_LEUKEMIA	KEGG_CHRONIC_MYELOID_LEUKEMIA		72	-0.336515	-1.17245	0.258873	1	1	4617	tags=49%, list=24%, signal=63%
KEGG_PROTEASOME	KEGG_PROTEASOME		42	-0.55309	-1.16301	0.375954	1	1	5007	tags=67%, list=26%, signal=90%
KEGG_T_CELL_RECEPTOR_SIGNALING_PATHWAY	KEGG_T_CELL_RECEPTOR_SIGNALING_PATHWAY		107	-0.343185	-1.15902	0.320408	1	1	5937	tags=57%, list=31%, signal=82%
KEGG_PATHOGENIC_ESCHERICHIA_COLI_INFECTION	KEGG_PATHOGENIC_ESCHERICHIA_COLI_INFECTION		53	-0.380171	-1.15148	0.317797	1	1	5250	tags=53%, list=27%, signal=72%
KEGG_FC_EPSILON_RI_SIGNALING_PATHWAY	KEGG_FC_EPSILON_RI_SIGNALING_PATHWAY		78	-0.299806	-1.14712	0.324948	1	1	4201	tags=42%, list=22%, signal=54%
KEGG_ENDOCYTOSIS	KEGG_ENDOCYTOSIS		179	-0.253727	-1.14266	0.280412	1	1	3725	tags=35%, list=19%, signal=43%
KEGG_AMINOACYL_TRNA_BIOSYNTHESIS	KEGG_AMINOACYL_TRNA_BIOSYNTHESIS		22	-0.462281	-1.13612	0.350282	1	1	3699	tags=41%, list=19%, signal=50%
KEGG_PANTOTHENATE_AND_COA_BIOSYNTHESIS	KEGG_PANTOTHENATE_AND_COA_BIOSYNTHESIS		16	-0.40198	-1.11047	0.314607	1	1	3061	tags=38%, list=16%, signal=44%
KEGG_NOD_LIKE_RECEPTOR_SIGNALING_PATHWAY	KEGG_NOD_LIKE_RECEPTOR_SIGNALING_PATHWAY		61	-0.34476	-1.095	0.369942	1	1	3831	tags=38%, list=20%, signal=47%
KEGG_UBIQUITIN_MEDIATED_PROTEOLYSIS	KEGG_UBIQUITIN_MEDIATED_PROTEOLYSIS		130	-0.333963	-1.08375	0.395711	1	1	4001	tags=42%, list=21%, signal=52%
KEGG_N_GLYCAN_BIOSYNTHESIS	KEGG_N_GLYCAN_BIOSYNTHESIS		46	-0.356732	-1.081	0.398	1	1	5115	tags=54%, list=26%, signal=74%
KEGG_VIBRIO_CHOLERAE_INFECTION	KEGG_VIBRIO_CHOLERAE_INFECTION		54	-0.302246	-1.07845	0.37747	1	1	3350	tags=35%, list=17%, signal=42%
KEGG_COLORECTAL_CANCER	KEGG_COLORECTAL_CANCER		62	-0.297954	-1.06859	0.39112	1	1	4513	tags=44%, list=23%, signal=57%
KEGG_ACUTE_MYELOID_LEUKEMIA	KEGG_ACUTE_MYELOID_LEUKEMIA		56	-0.307546	-1.06606	0.36952	1	1	4617	tags=43%, list=24%, signal=56%
KEGG_INTESTINAL_IMMUNE_NETWORK_FOR_IGA_PRODUCTION	KEGG_INTESTINAL_IMMUNE_NETWORK_FOR_IGA_PRODUCTION		45	-0.313604	-1.06016	0.368201	1	1	3839	tags=38%, list=20%, signal=47%
KEGG_PANCREATIC_CANCER	KEGG_PANCREATIC_CANCER		69	-0.285451	-1.05645	0.413717	1	1	3470	tags=38%, list=18%, signal=46%
KEGG_ASTHMA	KEGG_ASTHMA		28	-0.365147	-1.04911	0.378049	1	1	3839	tags=39%, list=20%, signal=49%
KEGG_RENAL_CELL_CARCINOMA	KEGG_RENAL_CELL_CARCINOMA		66	-0.2802	-1.04829	0.415948	1	1	3907	tags=39%, list=20%, signal=49%
KEGG_CHEMOKINE_SIGNALING_PATHWAY	KEGG_CHEMOKINE_SIGNALING_PATHWAY		182	-0.265802	-1.04501	0.418803	1	1	5267	tags=43%, list=27%, signal=58%
KEGG_LEUKOCYTE_TRANSENDOTHELIAL_MIGRATION	KEGG_LEUKOCYTE_TRANSENDOTHELIAL_MIGRATION		115	-0.255964	-1.04383	0.405622	1	1	3513	tags=35%, list=18%, signal=42%
KEGG_FATTY_ACID_METABOLISM	KEGG_FATTY_ACID_METABOLISM		40	-0.31953	-1.04084	0.466926	1	1	4916	tags=50%, list=25%, signal=67%
KEGG_PENTOSE_PHOSPHATE_PATHWAY	KEGG_PENTOSE_PHOSPHATE_PATHWAY		27	-0.311774	-1.03563	0.40873	1	1	5605	tags=52%, list=29%, signal=73%
KEGG_AUTOIMMUNE_THYROID_DISEASE	KEGG_AUTOIMMUNE_THYROID_DISEASE		49	-0.297679	-1.03392	0.416486	1	1	1999	tags=24%, list=10%, signal=27%
KEGG_NON_SMALL_CELL_LUNG_CANCER	KEGG_NON_SMALL_CELL_LUNG_CANCER		54	-0.273113	-1.03165	0.413223	1	1	3406	tags=35%, list=18%, signal=43%
KEGG_PROSTATE_CANCER	KEGG_PROSTATE_CANCER		89	-0.241706	-1.02381	0.431579	1	1	3407	tags=33%, list=18%, signal=39%
KEGG_SYSTEMIC_LUPUS_ERYTHEMATOSUS	KEGG_SYSTEMIC_LUPUS_ERYTHEMATOSUS		53	-0.286234	-1.0083	0.423459	1	1	4267	tags=34%, list=22%, signal=43%
KEGG_SNARE_INTERACTIONS_IN_VESICULAR_TRANSPORT	KEGG_SNARE_INTERACTIONS_IN_VESICULAR_TRANSPORT		36	-0.338711	-1.00463	0.488095	1	1	4963	tags=47%, list=26%, signal=63%
KEGG_RIBOSOME	KEGG_RIBOSOME		86	-0.509484	-1.00019	0.573896	1	1	7057	tags=79%, list=36%, signal=124%
KEGG_ENDOMETRIAL_CANCER	KEGG_ENDOMETRIAL_CANCER		52	-0.253417	-0.997754	0.456432	1	1	4451	tags=42%, list=23%, signal=55%
KEGG_VALINE_LEUCINE_AND_ISOLEUCINE_DEGRADATION	KEGG_VALINE_LEUCINE_AND_ISOLEUCINE_DEGRADATION		43	-0.342123	-0.994868	0.52514	0.996871	1	5082	tags=47%, list=26%, signal=63%
KEGG_ADHERENS_JUNCTION	KEGG_ADHERENS_JUNCTION		68	-0.230583	-0.967886	0.481482	1	1	4088	tags=35%, list=21%, signal=45%
KEGG_TERPENOID_BACKBONE_BIOSYNTHESIS	KEGG_TERPENOID_BACKBONE_BIOSYNTHESIS		15	-0.369594	-0.965644	0.541667	1	1	6508	tags=67%, list=33%, signal=100%
KEGG_GLYCOLYSIS_GLUCONEOGENESIS	KEGG_GLYCOLYSIS_GLUCONEOGENESIS		62	-0.234657	-0.953335	0.535417	1	1	3908	tags=35%, list=20%, signal=44%
KEGG_CYTOSOLIC_DNA_SENSING_PATHWAY	KEGG_CYTOSOLIC_DNA_SENSING_PATHWAY		52	-0.244528	-0.937397	0.540434	1	1	4279	tags=35%, list=22%, signal=44%
KEGG_SELENOAMINO_ACID_METABOLISM	KEGG_SELENOAMINO_ACID_METABOLISM		24	-0.299594	-0.935828	0.583984	1	1	5758	tags=54%, list=30%, signal=77%
KEGG_ERBB_SIGNALING_PATHWAY	KEGG_ERBB_SIGNALING_PATHWAY		86	-0.220437	-0.93544	0.523913	1	1	3422	tags=29%, list=18%, signal=35%
KEGG_PHOSPHATIDYLINOSITOL_SIGNALING_SYSTEM	KEGG_PHOSPHATIDYLINOSITOL_SIGNALING_SYSTEM		75	-0.227212	-0.92899	0.550725	1	1	4363	tags=36%, list=22%, signal=46%
KEGG_AMINO_SUGAR_AND_NUCLEOTIDE_SUGAR_METABOLISM	KEGG_AMINO_SUGAR_AND_NUCLEOTIDE_SUGAR_METABOLISM		42	-0.292338	-0.928403	0.569721	1	1	5998	tags=57%, list=31%, signal=82%
KEGG_RIG_I_LIKE_RECEPTOR_SIGNALING_PATHWAY	KEGG_RIG_I_LIKE_RECEPTOR_SIGNALING_PATHWAY		69	-0.247337	-0.927142	0.558882	1	1	5661	tags=45%, list=29%, signal=63%
KEGG_PARKINSONS_DISEASE	KEGG_PARKINSONS_DISEASE		99	-0.336708	-0.924761	0.573585	1	1	4852	tags=48%, list=25%, signal=64%
KEGG_LONG_TERM_POTENTIATION	KEGG_LONG_TERM_POTENTIATION		69	-0.206938	-0.924641	0.581933	0.986062	1	2886	tags=29%, list=15%, signal=34%
KEGG_ALZHEIMERS_DISEASE	KEGG_ALZHEIMERS_DISEASE		144	-0.272455	-0.921297	0.58317	0.978587	1	4852	tags=44%, list=25%, signal=58%
KEGG_GLYCOSPHINGOLIPID_BIOSYNTHESIS_GANGLIO_SERIES	KEGG_GLYCOSPHINGOLIPID_BIOSYNTHESIS_GANGLIO_SERIES		15	-0.294991	-0.899211	0.598326	1	1	2096	tags=33%, list=11%, signal=37%
KEGG_NOTCH_SIGNALING_PATHWAY	KEGG_NOTCH_SIGNALING_PATHWAY		47	-0.239341	-0.882012	0.57906	1	1	3041	tags=32%, list=16%, signal=38%
KEGG_PRIMARY_IMMUNODEFICIENCY	KEGG_PRIMARY_IMMUNODEFICIENCY		35	-0.290391	-0.876764	0.617769	1	1	6502	tags=57%, list=33%, signal=86%
KEGG_SPHINGOLIPID_METABOLISM	KEGG_SPHINGOLIPID_METABOLISM		39	-0.235614	-0.87175	0.603004	1	1	4481	tags=38%, list=23%, signal=50%
KEGG_PEROXISOME	KEGG_PEROXISOME		77	-0.237957	-0.867622	0.675522	1	1	4897	tags=39%, list=25%, signal=52%
KEGG_INOSITOL_PHOSPHATE_METABOLISM	KEGG_INOSITOL_PHOSPHATE_METABOLISM		54	-0.211943	-0.862732	0.651515	1	1	3406	tags=30%, list=18%, signal=36%
KEGG_SMALL_CELL_LUNG_CANCER	KEGG_SMALL_CELL_LUNG_CANCER		84	-0.184133	-0.858544	0.702643	1	1	4595	tags=33%, list=24%, signal=43%
KEGG_OXIDATIVE_PHOSPHORYLATION	KEGG_OXIDATIVE_PHOSPHORYLATION		101	-0.302603	-0.858458	0.638577	1	1	5157	tags=46%, list=27%, signal=62%
KEGG_MTOR_SIGNALING_PATHWAY	KEGG_MTOR_SIGNALING_PATHWAY		51	-0.219871	-0.853172	0.696231	0.998534	1	3422	tags=31%, list=18%, signal=38%
KEGG_GLIOMA	KEGG_GLIOMA		64	-0.200609	-0.843308	0.643629	1	1	3831	tags=31%, list=20%, signal=39%
KEGG_INSULIN_SIGNALING_PATHWAY	KEGG_INSULIN_SIGNALING_PATHWAY		136	-0.18412	-0.834503	0.674419	1	1	4021	tags=32%, list=21%, signal=40%
KEGG_OOCYTE_MEIOSIS	KEGG_OOCYTE_MEIOSIS		110	-0.199463	-0.832911	0.726577	0.997966	1	1948	tags=21%, list=10%, signal=23%
KEGG_DORSO_VENTRAL_AXIS_FORMATION	KEGG_DORSO_VENTRAL_AXIS_FORMATION		24	-0.259297	-0.825308	0.65587	1	1	3907	tags=38%, list=20%, signal=47%
KEGG_TGF_BETA_SIGNALING_PATHWAY	KEGG_TGF_BETA_SIGNALING_PATHWAY		85	-0.166133	-0.818571	0.792494	0.999788	1	4042	tags=29%, list=21%, signal=37%
KEGG_REGULATION_OF_ACTIN_CYTOSKELETON	KEGG_REGULATION_OF_ACTIN_CYTOSKELETON		211	-0.184055	-0.811686	0.756466	0.999943	1	3005	tags=26%, list=15%, signal=30%
KEGG_VASOPRESSIN_REGULATED_WATER_REABSORPTION	KEGG_VASOPRESSIN_REGULATED_WATER_REABSORPTION		44	-0.193903	-0.797064	0.788934	1	1	1530	tags=18%, list=8%, signal=20%
KEGG_ADIPOCYTOKINE_SIGNALING_PATHWAY	KEGG_ADIPOCYTOKINE_SIGNALING_PATHWAY		66	-0.192948	-0.783596	0.736842	1	1	3501	tags=30%, list=18%, signal=37%
KEGG_FRUCTOSE_AND_MANNOSE_METABOLISM	KEGG_FRUCTOSE_AND_MANNOSE_METABOLISM		32	-0.230925	-0.776872	0.721277	1	1	4154	tags=34%, list=21%, signal=44%
KEGG_HUNTINGTONS_DISEASE	KEGG_HUNTINGTONS_DISEASE		159	-0.22501	-0.776048	0.701128	1	1	4852	tags=39%, list=25%, signal=52%
KEGG_PYRUVATE_METABOLISM	KEGG_PYRUVATE_METABOLISM		40	-0.220337	-0.772475	0.796226	1	1	6167	tags=52%, list=32%, signal=77%
KEGG_ONE_CARBON_POOL_BY_FOLATE	KEGG_ONE_CARBON_POOL_BY_FOLATE		17	-0.304814	-0.768339	0.699797	1	1	5648	tags=47%, list=29%, signal=66%
KEGG_HEMATOPOIETIC_CELL_LINEAGE	KEGG_HEMATOPOIETIC_CELL_LINEAGE		86	-0.197768	-0.740501	0.755102	1	1	6873	tags=50%, list=35%, signal=77%
KEGG_BASAL_TRANSCRIPTION_FACTORS	KEGG_BASAL_TRANSCRIPTION_FACTORS		33	-0.247746	-0.722024	0.820416	1	1	5917	tags=52%, list=30%, signal=74%
KEGG_P53_SIGNALING_PATHWAY	KEGG_P53_SIGNALING_PATHWAY		67	-0.186835	-0.714052	0.83908	1	1	4285	tags=28%, list=22%, signal=36%
KEGG_GLYCOSYLPHOSPHATIDYLINOSITOL_GPI_ANCHOR_BIOSYNTHESIS	KEGG_GLYCOSYLPHOSPHATIDYLINOSITOL_GPI_ANCHOR_BIOSYNTHESIS		25	-0.234441	-0.708371	0.886364	1	1	6615	tags=60%, list=34%, signal=91%
KEGG_PROGESTERONE_MEDIATED_OOCYTE_MATURATION	KEGG_PROGESTERONE_MEDIATED_OOCYTE_MATURATION		85	-0.155514	-0.698744	0.914286	1	1	1606	tags=15%, list=8%, signal=17%
KEGG_LYSINE_DEGRADATION	KEGG_LYSINE_DEGRADATION		42	-0.205891	-0.694395	0.860153	1	1	6508	tags=48%, list=33%, signal=71%
KEGG_GALACTOSE_METABOLISM	KEGG_GALACTOSE_METABOLISM		26	-0.21058	-0.694157	0.833663	1	1	5165	tags=42%, list=27%, signal=58%
KEGG_NUCLEOTIDE_EXCISION_REPAIR	KEGG_NUCLEOTIDE_EXCISION_REPAIR		43	-0.255856	-0.689651	0.813996	1	1	5857	tags=44%, list=30%, signal=63%
KEGG_JAK_STAT_SIGNALING_PATHWAY	KEGG_JAK_STAT_SIGNALING_PATHWAY		153	-0.165914	-0.689426	0.897959	1	1	3466	tags=25%, list=18%, signal=30%
KEGG_GLYCOSAMINOGLYCAN_DEGRADATION	KEGG_GLYCOSAMINOGLYCAN_DEGRADATION		21	-0.230949	-0.676114	0.800875	1	1	2096	tags=24%, list=11%, signal=27%
KEGG_STEROID_BIOSYNTHESIS	KEGG_STEROID_BIOSYNTHESIS		17	-0.232865	-0.659127	0.854406	1	1	3103	tags=24%, list=16%, signal=28%
KEGG_NICOTINATE_AND_NICOTINAMIDE_METABOLISM	KEGG_NICOTINATE_AND_NICOTINAMIDE_METABOLISM		24	-0.18427	-0.648629	0.9	1	1	2476	tags=25%, list=13%, signal=29%
KEGG_GAP_JUNCTION	KEGG_GAP_JUNCTION		85	-0.141708	-0.632681	0.960825	1	1	2892	tags=21%, list=15%, signal=25%
KEGG_CELL_CYCLE	KEGG_CELL_CYCLE		124	-0.18736	-0.612587	0.900735	1	1	4467	tags=31%, list=23%, signal=41%
KEGG_STARCH_AND_SUCROSE_METABOLISM	KEGG_STARCH_AND_SUCROSE_METABOLISM		40	-0.156851	-0.576742	0.951579	1	1	5108	tags=38%, list=26%, signal=51%
KEGG_CYSTEINE_AND_METHIONINE_METABOLISM	KEGG_CYSTEINE_AND_METHIONINE_METABOLISM		34	-0.165948	-0.572858	0.96036	1	1	6555	tags=50%, list=34%, signal=75%
KEGG_PRION_DISEASES	KEGG_PRION_DISEASES		35	-0.151226	-0.572593	0.971429	1	1	1335	tags=14%, list=7%, signal=15%
KEGG_CELL_ADHESION_MOLECULES_CAMS	KEGG_CELL_ADHESION_MOLECULES_CAMS		127	-0.138666	-0.572445	0.99061	1	1	1021	tags=12%, list=5%, signal=12%
KEGG_PYRIMIDINE_METABOLISM	KEGG_PYRIMIDINE_METABOLISM		96	-0.161915	-0.551374	0.972426	1	1	4844	tags=28%, list=25%, signal=37%
KEGG_GLYOXYLATE_AND_DICARBOXYLATE_METABOLISM	KEGG_GLYOXYLATE_AND_DICARBOXYLATE_METABOLISM		16	-0.168227	-0.473612	0.979816	1	1	16190	tags=100%, list=83%, signal=595%
KEGG_RNA_POLYMERASE	KEGG_RNA_POLYMERASE		28	-0.164131	-0.447106	0.970093	1	1	13457	tags=93%, list=69%, signal=301%
KEGG_MISMATCH_REPAIR	KEGG_MISMATCH_REPAIR		23	-0.15224	-0.407454	0.976103	1	1	6245	tags=35%, list=32%, signal=51%
KEGG_PURINE_METABOLISM	KEGG_PURINE_METABOLISM		151	-0.0838142	-0.374988	0.998221	1	1	5761	tags=31%, list=30%, signal=44%
KEGG_BASE_EXCISION_REPAIR	KEGG_BASE_EXCISION_REPAIR		33	-0.11845	-0.364474	0.996317	1	1	6605	tags=45%, list=34%, signal=69%
KEGG_DNA_REPLICATION	KEGG_DNA_REPLICATION		36	-0.148814	-0.357002	0.963702	0.997368	1	5536	tags=28%, list=28%, signal=39%
