# Supplementary material for: Bioinformatics-Based Analysis of Key Genes in Steroid-Induced Osteonecrosis of the Femoral Head That Are Associated with Copper Metabolism
Source: Biomedicines. 2023 Mar 13;11(3):873. doi: 10.3390/biomedicines11030873 (PMC10045807; doi:10.3390/biomedicines11030873)
Supplement: Supplementary file 1 [file biomedicines-11-00873-s001.zip › Table S8.xls.xls]

## Sheet: Table S8. gsea_report_for_SLC2A
NAME	GS<br> follow link to MSigDB	GS DETAILS	SIZE	ES	NES	NOM p-val	FDR q-val	FWER p-val	RANK AT MAX	LEADING EDGE
KEGG_GLYCOSPHINGOLIPID_BIOSYNTHESIS_LACTO_AND_NEOLACTO_SERIES	KEGG_GLYCOSPHINGOLIPID_BIOSYNTHESIS_LACTO_AND_NEOLACTO_SERIES	Details ...	26	0.523466	1.70849	0.0018315	0.773862	0.349	3687	tags=50%, list=19%, signal=62%
KEGG_NITROGEN_METABOLISM	KEGG_NITROGEN_METABOLISM	Details ...	23	0.494123	1.50269	0.0460653	1	0.791	5061	tags=61%, list=26%, signal=82%
KEGG_PROXIMAL_TUBULE_BICARBONATE_RECLAMATION	KEGG_PROXIMAL_TUBULE_BICARBONATE_RECLAMATION	Details ...	23	0.428984	1.38874	0.0599251	1	0.957	5061	tags=57%, list=26%, signal=76%
KEGG_ALANINE_ASPARTATE_AND_GLUTAMATE_METABOLISM	KEGG_ALANINE_ASPARTATE_AND_GLUTAMATE_METABOLISM	Details ...	30	0.397012	1.34823	0.115538	1	0.982	3737	tags=43%, list=19%, signal=54%
KEGG_PRIMARY_BILE_ACID_BIOSYNTHESIS	KEGG_PRIMARY_BILE_ACID_BIOSYNTHESIS	Details ...	16	0.491713	1.34273	0.0853175	1	0.984	5931	tags=63%, list=30%, signal=90%
KEGG_PORPHYRIN_AND_CHLOROPHYLL_METABOLISM	KEGG_PORPHYRIN_AND_CHLOROPHYLL_METABOLISM	Details ...	31	0.408649	1.29742	0.171079	1	0.995	3534	tags=45%, list=18%, signal=55%
KEGG_BASAL_CELL_CARCINOMA	KEGG_BASAL_CELL_CARCINOMA	Details ...	54	0.442986	1.28523	0.160853	1	0.996	5605	tags=54%, list=29%, signal=75%
KEGG_ALPHA_LINOLENIC_ACID_METABOLISM	KEGG_ALPHA_LINOLENIC_ACID_METABOLISM	Details ...	18	0.456945	1.25725	0.188571	1	0.999	3975	tags=56%, list=20%, signal=70%
KEGG_LINOLEIC_ACID_METABOLISM	KEGG_LINOLEIC_ACID_METABOLISM	Details ...	28	0.512504	1.25723	0.211027	1	0.999	7883	tags=82%, list=41%, signal=138%
KEGG_MELANOMA	KEGG_MELANOMA	Details ...	71	0.329843	1.24019	0.140255	1	1	4331	tags=42%, list=22%, signal=54%
KEGG_PHENYLALANINE_METABOLISM	KEGG_PHENYLALANINE_METABOLISM	Details ...	17	0.421837	1.20078	0.210019	1	1	7011	tags=65%, list=36%, signal=101%
KEGG_OLFACTORY_TRANSDUCTION	KEGG_OLFACTORY_TRANSDUCTION	Details ...	367	0.439258	1.19768	0.309478	1	1	10073	tags=88%, list=52%, signal=179%
KEGG_DRUG_METABOLISM_CYTOCHROME_P450	KEGG_DRUG_METABOLISM_CYTOCHROME_P450	Details ...	62	0.386546	1.1804	0.288425	1	1	7905	tags=68%, list=41%, signal=114%
KEGG_METABOLISM_OF_XENOBIOTICS_BY_CYTOCHROME_P450	KEGG_METABOLISM_OF_XENOBIOTICS_BY_CYTOCHROME_P450	Details ...	61	0.385128	1.17112	0.291747	1	1	7905	tags=66%, list=41%, signal=110%
KEGG_RETINOL_METABOLISM	KEGG_RETINOL_METABOLISM	Details ...	51	0.376159	1.16355	0.306483	1	1	6219	tags=57%, list=32%, signal=83%
KEGG_AXON_GUIDANCE	KEGG_AXON_GUIDANCE	Details ...	128	0.2896	1.1143	0.346369	1	1	3964	tags=39%, list=20%, signal=49%
KEGG_BLADDER_CANCER	KEGG_BLADDER_CANCER	Details ...	41	0.294572	1.09936	0.321561	1	1	1819	tags=24%, list=9%, signal=27%
KEGG_MATURITY_ONSET_DIABETES_OF_THE_YOUNG	KEGG_MATURITY_ONSET_DIABETES_OF_THE_YOUNG	Details ...	25	0.473692	1.09583	0.432927	1	1	7023	tags=76%, list=36%, signal=119%
KEGG_AMYOTROPHIC_LATERAL_SCLEROSIS_ALS	KEGG_AMYOTROPHIC_LATERAL_SCLEROSIS_ALS	Details ...	53	0.286911	1.09021	0.33002	1	1	2582	tags=30%, list=13%, signal=35%
KEGG_NEUROACTIVE_LIGAND_RECEPTOR_INTERACTION	KEGG_NEUROACTIVE_LIGAND_RECEPTOR_INTERACTION	Details ...	270	0.362589	1.08858	0.449136	1	1	8620	tags=72%, list=44%, signal=127%
KEGG_STEROID_HORMONE_BIOSYNTHESIS	KEGG_STEROID_HORMONE_BIOSYNTHESIS		45	0.358939	1.08511	0.388446	1	1	9434	tags=71%, list=48%, signal=138%
KEGG_GLYCOSAMINOGLYCAN_BIOSYNTHESIS_KERATAN_SULFATE	KEGG_GLYCOSAMINOGLYCAN_BIOSYNTHESIS_KERATAN_SULFATE		15	0.387421	1.08211	0.364706	1	1	8249	tags=60%, list=42%, signal=104%
KEGG_TASTE_TRANSDUCTION	KEGG_TASTE_TRANSDUCTION		51	0.369573	1.07809	0.410305	1	1	9160	tags=71%, list=47%, signal=133%
KEGG_CARDIAC_MUSCLE_CONTRACTION	KEGG_CARDIAC_MUSCLE_CONTRACTION		73	0.275353	1.07329	0.344358	1	1	5392	tags=41%, list=28%, signal=57%
KEGG_HEDGEHOG_SIGNALING_PATHWAY	KEGG_HEDGEHOG_SIGNALING_PATHWAY		55	0.338081	1.06365	0.437616	1	1	8136	tags=67%, list=42%, signal=115%
KEGG_ETHER_LIPID_METABOLISM	KEGG_ETHER_LIPID_METABOLISM		32	0.272589	1.01377	0.451786	1	1	5713	tags=44%, list=29%, signal=62%
KEGG_TRYPTOPHAN_METABOLISM	KEGG_TRYPTOPHAN_METABOLISM		39	0.269233	1.00168	0.461825	1	1	7639	tags=56%, list=39%, signal=93%
KEGG_ECM_RECEPTOR_INTERACTION	KEGG_ECM_RECEPTOR_INTERACTION		83	0.31711	0.988067	0.539062	1	1	10101	tags=73%, list=52%, signal=152%
KEGG_TYROSINE_METABOLISM	KEGG_TYROSINE_METABOLISM		40	0.276826	0.975654	0.540797	1	1	7943	tags=52%, list=41%, signal=89%
KEGG_COMPLEMENT_AND_COAGULATION_CASCADES	KEGG_COMPLEMENT_AND_COAGULATION_CASCADES		68	0.315896	0.971474	0.544256	1	1	8208	tags=59%, list=42%, signal=101%
KEGG_CALCIUM_SIGNALING_PATHWAY	KEGG_CALCIUM_SIGNALING_PATHWAY		175	0.249401	0.951113	0.6	1	1	7486	tags=53%, list=38%, signal=85%
KEGG_MELANOGENESIS	KEGG_MELANOGENESIS		99	0.230498	0.933311	0.591418	1	1	6932	tags=47%, list=36%, signal=73%
KEGG_O_GLYCAN_BIOSYNTHESIS	KEGG_O_GLYCAN_BIOSYNTHESIS		29	0.277369	0.931723	0.528926	1	1	5857	tags=41%, list=30%, signal=59%
KEGG_HYPERTROPHIC_CARDIOMYOPATHY_HCM	KEGG_HYPERTROPHIC_CARDIOMYOPATHY_HCM		83	0.260563	0.929596	0.599251	1	1	6442	tags=47%, list=33%, signal=70%
KEGG_LONG_TERM_DEPRESSION	KEGG_LONG_TERM_DEPRESSION		67	0.224323	0.922249	0.615955	1	1	6932	tags=48%, list=36%, signal=74%
KEGG_ARACHIDONIC_ACID_METABOLISM	KEGG_ARACHIDONIC_ACID_METABOLISM		56	0.276109	0.909133	0.605948	1	1	9098	tags=64%, list=47%, signal=120%
KEGG_DILATED_CARDIOMYOPATHY	KEGG_DILATED_CARDIOMYOPATHY		90	0.253439	0.899548	0.635514	1	1	7968	tags=53%, list=41%, signal=90%
KEGG_VASCULAR_SMOOTH_MUSCLE_CONTRACTION	KEGG_VASCULAR_SMOOTH_MUSCLE_CONTRACTION		109	0.212221	0.898019	0.702087	1	1	7879	tags=51%, list=40%, signal=86%
KEGG_ARRHYTHMOGENIC_RIGHT_VENTRICULAR_CARDIOMYOPATHY_ARVC	KEGG_ARRHYTHMOGENIC_RIGHT_VENTRICULAR_CARDIOMYOPATHY_ARVC		74	0.255446	0.89281	0.627993	1	1	6093	tags=42%, list=31%, signal=61%
KEGG_THYROID_CANCER	KEGG_THYROID_CANCER		29	0.233169	0.88938	0.648221	1	1	3397	tags=31%, list=17%, signal=38%
KEGG_GLYCINE_SERINE_AND_THREONINE_METABOLISM	KEGG_GLYCINE_SERINE_AND_THREONINE_METABOLISM		31	0.277952	0.884421	0.586762	1	1	9540	tags=65%, list=49%, signal=126%
KEGG_ABC_TRANSPORTERS	KEGG_ABC_TRANSPORTERS		44	0.24231	0.870682	0.691262	1	1	3058	tags=27%, list=16%, signal=32%
KEGG_PPAR_SIGNALING_PATHWAY	KEGG_PPAR_SIGNALING_PATHWAY		67	0.223466	0.867273	0.726214	0.991363	1	7575	tags=49%, list=39%, signal=80%
KEGG_HISTIDINE_METABOLISM	KEGG_HISTIDINE_METABOLISM		28	0.228124	0.862457	0.681905	0.979007	1	4936	tags=39%, list=25%, signal=53%
KEGG_ARGININE_AND_PROLINE_METABOLISM	KEGG_ARGININE_AND_PROLINE_METABOLISM		52	0.215973	0.860081	0.709615	0.962561	1	1920	tags=23%, list=10%, signal=26%
KEGG_WNT_SIGNALING_PATHWAY	KEGG_WNT_SIGNALING_PATHWAY		149	0.173852	0.836011	0.796226	0.988314	1	5634	tags=36%, list=29%, signal=50%
KEGG_VEGF_SIGNALING_PATHWAY	KEGG_VEGF_SIGNALING_PATHWAY		75	0.204109	0.826674	0.690299	0.985778	1	4239	tags=32%, list=22%, signal=41%
KEGG_MAPK_SIGNALING_PATHWAY	KEGG_MAPK_SIGNALING_PATHWAY		265	0.181138	0.824538	0.796064	0.969043	1	4163	tags=29%, list=21%, signal=37%
KEGG_PENTOSE_AND_GLUCURONATE_INTERCONVERSIONS	KEGG_PENTOSE_AND_GLUCURONATE_INTERCONVERSIONS		19	0.265476	0.822656	0.635135	0.952389	1	5656	tags=37%, list=29%, signal=52%
KEGG_BUTANOATE_METABOLISM	KEGG_BUTANOATE_METABOLISM		34	0.222394	0.804272	0.719192	0.965441	1	4741	tags=35%, list=24%, signal=47%
KEGG_PATHWAYS_IN_CANCER	KEGG_PATHWAYS_IN_CANCER		320	0.158798	0.799434	0.836299	0.954594	1	3926	tags=26%, list=20%, signal=32%
KEGG_TYPE_II_DIABETES_MELLITUS	KEGG_TYPE_II_DIABETES_MELLITUS		47	0.21581	0.797321	0.724138	0.939717	1	4581	tags=32%, list=24%, signal=42%
KEGG_ASCORBATE_AND_ALDARATE_METABOLISM	KEGG_ASCORBATE_AND_ALDARATE_METABOLISM		16	0.26022	0.787842	0.695167	0.937207	1	4220	tags=38%, list=22%, signal=48%
KEGG_GLUTATHIONE_METABOLISM	KEGG_GLUTATHIONE_METABOLISM		50	0.193131	0.777078	0.819502	0.937615	1	4345	tags=30%, list=22%, signal=39%
KEGG_GNRH_SIGNALING_PATHWAY	KEGG_GNRH_SIGNALING_PATHWAY		99	0.174086	0.762598	0.870438	0.942169	1	5932	tags=37%, list=30%, signal=53%
KEGG_TIGHT_JUNCTION	KEGG_TIGHT_JUNCTION		129	0.154346	0.723275	0.916515	0.981667	1	7654	tags=44%, list=39%, signal=72%
KEGG_FOCAL_ADHESION	KEGG_FOCAL_ADHESION		196	0.167609	0.720446	0.909256	0.967642	1	5047	tags=32%, list=26%, signal=43%
KEGG_BIOSYNTHESIS_OF_UNSATURATED_FATTY_ACIDS	KEGG_BIOSYNTHESIS_OF_UNSATURATED_FATTY_ACIDS		21	0.245032	0.697856	0.815385	0.978472	1	794	tags=19%, list=4%, signal=20%
KEGG_GLYCEROPHOSPHOLIPID_METABOLISM	KEGG_GLYCEROPHOSPHOLIPID_METABOLISM		76	0.160348	0.691606	0.928702	0.969026	1	4723	tags=30%, list=24%, signal=40%
KEGG_ALDOSTERONE_REGULATED_SODIUM_REABSORPTION	KEGG_ALDOSTERONE_REGULATED_SODIUM_REABSORPTION		42	0.180035	0.655329	0.93186	0.992081	1	4242	tags=31%, list=22%, signal=39%
KEGG_GLYCOSAMINOGLYCAN_BIOSYNTHESIS_HEPARAN_SULFATE	KEGG_GLYCOSAMINOGLYCAN_BIOSYNTHESIS_HEPARAN_SULFATE		26	0.179133	0.614398	0.933723	1	1	6666	tags=35%, list=34%, signal=53%
KEGG_REGULATION_OF_AUTOPHAGY	KEGG_REGULATION_OF_AUTOPHAGY		33	0.161957	0.556141	0.954631	1	1	6589	tags=39%, list=34%, signal=59%
KEGG_GLYCEROLIPID_METABOLISM	KEGG_GLYCEROLIPID_METABOLISM		49	0.129127	0.541597	0.986842	1	1	6802	tags=37%, list=35%, signal=56%
KEGG_HOMOLOGOUS_RECOMBINATION	KEGG_HOMOLOGOUS_RECOMBINATION		26	0.175849	0.537702	0.942675	1	1	7078	tags=38%, list=36%, signal=60%
KEGG_RENIN_ANGIOTENSIN_SYSTEM	KEGG_RENIN_ANGIOTENSIN_SYSTEM		17	0.163774	0.500471	0.988439	1	1	2013	tags=18%, list=10%, signal=20%
KEGG_DRUG_METABOLISM_OTHER_ENZYMES	KEGG_DRUG_METABOLISM_OTHER_ENZYMES		41	0.128351	0.499659	0.988701	0.991394	1	7191	tags=39%, list=37%, signal=62%
KEGG_CYTOKINE_CYTOKINE_RECEPTOR_INTERACTION	KEGG_CYTOKINE_CYTOKINE_RECEPTOR_INTERACTION		256	0.116963	0.458211	1	0.98717	1	7298	tags=36%, list=38%, signal=57%
