# Supplementary material for: Bioinformatics-Based Analysis of Key Genes in Steroid-Induced Osteonecrosis of the Femoral Head That Are Associated with Copper Metabolism
Source: Biomedicines. 2023 Mar 13;11(3):873. doi: 10.3390/biomedicines11030873 (PMC10045807; doi:10.3390/biomedicines11030873)
Supplement: Supplementary file 1 [file biomedicines-11-00873-s001.zip › Table S9.xls.xls]

## Sheet: Table S9
symbol	CRGs	r	p.value	qvalue
SLC2A1	CDKN2A	0.373882	0.0174748	0.0317723
PNP	CDKN2A	0.319733	0.0443059	0.0632941
PNP	PDHA1	-0.0487616	0.765097	0.765097
PNP	FDX1	-0.189537	0.241447	0.254154
PNP	LIAS	-0.19735	0.22223	0.246922
SLC2A1	PDHA1	-0.264007	0.0997361	0.117337
PNP	DLAT	-0.270685	0.0911474	0.113934
SLC2A1	LIAS	-0.279939	0.0802019	0.106936
PNP	LIPT1	-0.338835	0.0324561	0.0499325
SLC2A1	MTF1	-0.368348	0.0193528	0.0322547
PNP	GLS	-0.438381	0.00466322	0.00932643
PNP	DLD	-0.448946	0.00366337	0.00814081
SLC2A1	FDX1	-0.457392	0.00300394	0.00750985
SLC2A1	LIPT1	-0.476903	0.00186268	0.00532195
SLC2A1	DLAT	-0.4882	0.00139415	0.00464715
PNP	MTF1	-0.525231	0.000501603	0.00200641
SLC2A1	DLD	-0.615638	2.36e-05	0.000117793
SLC2A1	GLS	-0.6165	2.28e-05	0.000117793
PNP	PDHB	-0.636517	1.01e-05	0.000101002
SLC2A1	PDHB	-0.79199	1.15e-09	2.3e-08
